# Supplementary material for: ProbCD: enrichment analysis accounting for categorization uncertainty
Source: BMC Bioinformatics. 2007 Oct 12;8:383. doi: 10.1186/1471-2105-8-383 (PMC2169266; doi:10.1186/1471-2105-8-383)
Supplement: Additional file 1 — ProbCD source-code and Examples. Source-code used to build the ProbCD package. Future upgrades will be available at the project website [20]. Dataset and results for the three examples presented in the Results section. [file 1471-2105-8-383-S1.zip]

Archive with 43 entries (38 files):
- ProbCD/
- ProbCD/example_2/
- ProbCD/example_2/result_gamma.txt
- ProbCD/example_2/prob_annot.txt
- ProbCD/example_2/terms_to_do
- ProbCD/example_2/result_null.txt
- ProbCD/example_2/README.txt
- ProbCD/example_2/prob_diffexpress.txt
- ProbCD/run.bsh
- ProbCD/ProbCD_buildprobs.R
- ProbCD/ProbCD_gamma.R
- ProbCD/ProbCD_nulltable.R
- ProbCD/ProbCD_randtable.R
- ProbCD/example_1/
- ProbCD/example_1/result_gamma.txt
- ProbCD/example_1/prob_annot.txt
- ProbCD/example_1/terms_to_do
- ProbCD/example_1/result_null.txt
- ProbCD/example_1/README.txt
- ProbCD/example_1/prob_diffexpress.txt
- ProbCD/example_4/
- ProbCD/example_4/result_det70.txt
- ProbCD/example_4/result_det95.txt
- ProbCD/example_4/result_det9999.txt
- ProbCD/example_4/result_det99.txt
- ProbCD/example_4/result_gamma.txt
- ProbCD/example_4/result_null.txt
- ProbCD/example_4/comparison.txt
- ProbCD/example_4/terms_to_do
- ProbCD/example_4/terms_to_do_description.txt
- ProbCD/example_4/yeast_prob_cyclic.txt
- ProbCD/example_4/yeast_annot_Aug2007.txt
- ProbCD/example_4/README.txt
- ProbCD/example_4/result_det50.txt
- ProbCD/example_3/
- ProbCD/example_3/terms_to_do
- ProbCD/example_3/README.txt
- ProbCD/example_3/network_ordered.txt
- ProbCD/example_3/network_NOorder.txt
- ProbCD/example_3/prob_annot.txt
- ProbCD/ProbCD_CramerT.R
- ProbCD/run_ordered.R
- ProbCD/run_nonordered.R
