# Supplementary material for: ProbCD: enrichment analysis accounting for categorization uncertainty
Source: BMC Bioinformatics. 2007 Oct 12;8:383. doi: 10.1186/1471-2105-8-383 (PMC2169266; doi:10.1186/1471-2105-8-383)
Supplement: Additional file 1 — ProbCD source-code and Examples. Source-code used to build the ProbCD package. Future upgrades will be available at the project website [20]. Dataset and results for the three examples presented in the Results section. [file 1471-2105-8-383-S1.zip › ProbCD/example_2/prob_annot.txt]

gene1	GO:a	1
gene1	GO:b	0.99
gene2	GO:a	1
gene2	GO:b	0.99
gene3	GO:a	1
gene3	GO:b	0.99
gene4	GO:a	1
gene4	GO:b	0.99
gene5	GO:a	1
gene5	GO:b	0.99
gene6	GO:a	1
gene6	GO:b	0.99
gene7	GO:a	1
gene7	GO:b	0.99
gene8	GO:a	1
gene8	GO:b	0.99
gene9	GO:a	1
gene9	GO:b	0.99
gene10	GO:a	1
gene10	GO:b	0.99
gene11	GO:a	1
gene11	GO:b	0.01
gene12	GO:a	1
gene12	GO:b	0.01
gene13	GO:a	1
gene13	GO:b	0.01
gene14	GO:a	1
gene14	GO:b	0.01
gene15	GO:a	1
gene15	GO:b	0.01
gene16	GO:a	1
gene16	GO:b	0.01
gene17	GO:a	1
gene17	GO:b	0.01
gene18	GO:a	1
gene18	GO:b	0.01
gene19	GO:a	1
gene19	GO:b	0.01
gene20	GO:a	1
gene20	GO:b	0.01
gene21	GO:a	1
gene21	GO:b	0.01
gene22	GO:a	1
gene22	GO:b	0.01
gene23	GO:a	1
gene23	GO:b	0.01
gene24	GO:a	1
gene24	GO:b	0.01
gene25	GO:a	1
gene25	GO:b	0.01
gene26	GO:a	1
gene26	GO:b	0.01
gene27	GO:a	1
gene27	GO:b	0.01
gene28	GO:a	1
gene28	GO:b	0.01
gene29	GO:a	1
gene29	GO:b	0.01
gene30	GO:a	1
gene30	GO:b	0.01
gene31	GO:a	1
gene31	GO:b	0.01
gene32	GO:a	1
gene32	GO:b	0.01
gene33	GO:a	1
gene33	GO:b	0.01
gene34	GO:a	1
gene34	GO:b	0.01
gene35	GO:a	1
gene35	GO:b	0.01
gene36	GO:a	1
gene36	GO:b	0.01
gene37	GO:a	1
gene37	GO:b	0.01
gene38	GO:a	1
gene38	GO:b	0.01
gene39	GO:a	1
gene39	GO:b	0.01
gene40	GO:a	1
gene40	GO:b	0.01
gene41	GO:a	1
gene41	GO:b	0.01
gene42	GO:a	1
gene42	GO:b	0.01
gene43	GO:a	1
gene43	GO:b	0.01
gene44	GO:a	1
gene44	GO:b	0.01
gene45	GO:a	1
gene45	GO:b	0.01
gene46	GO:a	1
gene46	GO:b	0.01
gene47	GO:a	1
gene47	GO:b	0.01
gene48	GO:a	1
gene48	GO:b	0.01
gene49	GO:a	1
gene49	GO:b	0.01
gene50	GO:a	1
gene50	GO:b	0.01
gene51	GO:a	1
gene51	GO:b	0.01
gene52	GO:a	1
gene52	GO:b	0.01
gene53	GO:a	1
gene53	GO:b	0.01
gene54	GO:a	1
gene54	GO:b	0.01
gene55	GO:a	1
gene55	GO:b	0.01
gene56	GO:a	1
gene56	GO:b	0.01
gene57	GO:a	1
gene57	GO:b	0.01
gene58	GO:a	1
gene58	GO:b	0.01
gene59	GO:a	1
gene59	GO:b	0.01
gene60	GO:a	1
gene60	GO:b	0.01
gene61	GO:a	1
gene61	GO:b	0.01
gene62	GO:a	1
gene62	GO:b	0.01
gene63	GO:a	1
gene63	GO:b	0.01
gene64	GO:a	1
gene64	GO:b	0.01
gene65	GO:a	1
gene65	GO:b	0.01
gene66	GO:a	1
gene66	GO:b	0.01
gene67	GO:a	1
gene67	GO:b	0.01
gene68	GO:a	1
gene68	GO:b	0.01
gene69	GO:a	1
gene69	GO:b	0.01
gene70	GO:a	1
gene70	GO:b	0.01
gene71	GO:a	1
gene71	GO:b	0.01
gene72	GO:a	1
gene72	GO:b	0.01
gene73	GO:a	1
gene73	GO:b	0.01
gene74	GO:a	1
gene74	GO:b	0.01
gene75	GO:a	1
gene75	GO:b	0.01
gene76	GO:a	1
gene76	GO:b	0.01
gene77	GO:a	1
gene77	GO:b	0.01
gene78	GO:a	1
gene78	GO:b	0.01
gene79	GO:a	1
gene79	GO:b	0.01
gene80	GO:a	1
gene80	GO:b	0.01
gene81	GO:a	1
gene81	GO:b	0.01
gene82	GO:a	1
gene82	GO:b	0.01
gene83	GO:a	1
gene83	GO:b	0.01
gene84	GO:a	1
gene84	GO:b	0.01
gene85	GO:a	1
gene85	GO:b	0.01
gene86	GO:a	1
gene86	GO:b	0.01
gene87	GO:a	1
gene87	GO:b	0.01
gene88	GO:a	1
gene88	GO:b	0.01
gene89	GO:a	1
gene89	GO:b	0.01
gene90	GO:a	1
gene90	GO:b	0.01
gene91	GO:a	1
gene91	GO:b	0.01
gene92	GO:a	1
gene92	GO:b	0.01
gene93	GO:a	1
gene93	GO:b	0.01
gene94	GO:a	1
gene94	GO:b	0.01
gene95	GO:a	1
gene95	GO:b	0.01
gene96	GO:a	1
gene96	GO:b	0.01
gene97	GO:a	1
gene97	GO:b	0.01
gene98	GO:a	1
gene98	GO:b	0.01
gene99	GO:a	1
gene99	GO:b	0.01
gene100	GO:a	1
gene100	GO:b	0.01
gene101	GO:a	0
gene101	GO:b	0
gene102	GO:a	0
gene102	GO:b	0
gene103	GO:a	0
gene103	GO:b	0
gene104	GO:a	0
gene104	GO:b	0
gene105	GO:a	0
gene105	GO:b	0
gene106	GO:a	0
gene106	GO:b	0
gene107	GO:a	0
gene107	GO:b	0
gene108	GO:a	0
gene108	GO:b	0
gene109	GO:a	0
gene109	GO:b	0
gene110	GO:a	0
gene110	GO:b	0
gene111	GO:a	1
gene111	GO:b	1
gene112	GO:a	1
gene112	GO:b	1
gene113	GO:a	1
gene113	GO:b	1
gene114	GO:a	1
gene114	GO:b	1
gene115	GO:a	1
gene115	GO:b	1
gene116	GO:a	1
gene116	GO:b	1
gene117	GO:a	1
gene117	GO:b	1
gene118	GO:a	1
gene118	GO:b	1
gene119	GO:a	1
gene119	GO:b	1
gene120	GO:a	1
gene120	GO:b	1
gene121	GO:a	1
gene121	GO:b	1
gene122	GO:a	1
gene122	GO:b	1
gene123	GO:a	1
gene123	GO:b	1
gene124	GO:a	1
gene124	GO:b	1
gene125	GO:a	1
gene125	GO:b	1
gene126	GO:a	1
gene126	GO:b	1
gene127	GO:a	1
gene127	GO:b	1
gene128	GO:a	1
gene128	GO:b	1
gene129	GO:a	1
gene129	GO:b	1
gene130	GO:a	1
gene130	GO:b	1
gene131	GO:a	1
gene131	GO:b	1
gene132	GO:a	1
gene132	GO:b	1
gene133	GO:a	1
gene133	GO:b	1
gene134	GO:a	1
gene134	GO:b	1
gene135	GO:a	1
gene135	GO:b	1
gene136	GO:a	1
gene136	GO:b	1
gene137	GO:a	1
gene137	GO:b	1
gene138	GO:a	1
gene138	GO:b	1
gene139	GO:a	1
gene139	GO:b	1
gene140	GO:a	1
gene140	GO:b	1
gene141	GO:a	1
gene141	GO:b	1
gene142	GO:a	1
gene142	GO:b	1
gene143	GO:a	1
gene143	GO:b	1
gene144	GO:a	1
gene144	GO:b	1
gene145	GO:a	1
gene145	GO:b	1
gene146	GO:a	1
gene146	GO:b	1
gene147	GO:a	1
gene147	GO:b	1
gene148	GO:a	1
gene148	GO:b	1
gene149	GO:a	1
gene149	GO:b	1
gene150	GO:a	1
gene150	GO:b	1
gene151	GO:a	1
gene151	GO:b	1
gene152	GO:a	1
gene152	GO:b	1
gene153	GO:a	1
gene153	GO:b	1
gene154	GO:a	1
gene154	GO:b	1
gene155	GO:a	1
gene155	GO:b	1
gene156	GO:a	1
gene156	GO:b	1
gene157	GO:a	1
gene157	GO:b	1
gene158	GO:a	1
gene158	GO:b	1
gene159	GO:a	1
gene159	GO:b	1
gene160	GO:a	1
gene160	GO:b	1
gene161	GO:a	1
gene161	GO:b	1
gene162	GO:a	1
gene162	GO:b	1
gene163	GO:a	1
gene163	GO:b	1
gene164	GO:a	1
gene164	GO:b	1
gene165	GO:a	1
gene165	GO:b	1
gene166	GO:a	1
gene166	GO:b	1
gene167	GO:a	1
gene167	GO:b	1
gene168	GO:a	1
gene168	GO:b	1
gene169	GO:a	1
gene169	GO:b	1
gene170	GO:a	1
gene170	GO:b	1
gene171	GO:a	1
gene171	GO:b	1
gene172	GO:a	1
gene172	GO:b	1
gene173	GO:a	1
gene173	GO:b	1
gene174	GO:a	1
gene174	GO:b	1
gene175	GO:a	1
gene175	GO:b	1
gene176	GO:a	1
gene176	GO:b	1
gene177	GO:a	1
gene177	GO:b	1
gene178	GO:a	1
gene178	GO:b	1
gene179	GO:a	1
gene179	GO:b	1
gene180	GO:a	1
gene180	GO:b	1
gene181	GO:a	1
gene181	GO:b	1
gene182	GO:a	1
gene182	GO:b	1
gene183	GO:a	1
gene183	GO:b	1
gene184	GO:a	1
gene184	GO:b	1
gene185	GO:a	1
gene185	GO:b	1
gene186	GO:a	1
gene186	GO:b	1
gene187	GO:a	1
gene187	GO:b	1
gene188	GO:a	1
gene188	GO:b	1
gene189	GO:a	1
gene189	GO:b	1
gene190	GO:a	1
gene190	GO:b	1
gene191	GO:a	1
gene191	GO:b	1
gene192	GO:a	1
gene192	GO:b	1
gene193	GO:a	1
gene193	GO:b	1
gene194	GO:a	1
gene194	GO:b	1
gene195	GO:a	1
gene195	GO:b	1
gene196	GO:a	1
gene196	GO:b	1
gene197	GO:a	1
gene197	GO:b	1
gene198	GO:a	1
gene198	GO:b	1
gene199	GO:a	1
gene199	GO:b	1
gene200	GO:a	1
gene200	GO:b	1
gene201	GO:a	0
gene201	GO:b	0
gene202	GO:a	0
gene202	GO:b	0
gene203	GO:a	0
gene203	GO:b	0
gene204	GO:a	0
gene204	GO:b	0
gene205	GO:a	0
gene205	GO:b	0
gene206	GO:a	0
gene206	GO:b	0
gene207	GO:a	0
gene207	GO:b	0
gene208	GO:a	0
gene208	GO:b	0
gene209	GO:a	0
gene209	GO:b	0
gene210	GO:a	0
gene210	GO:b	0
gene211	GO:a	0
gene211	GO:b	0
gene212	GO:a	0
gene212	GO:b	0
gene213	GO:a	0
gene213	GO:b	0
gene214	GO:a	0
gene214	GO:b	0
gene215	GO:a	0
gene215	GO:b	0
gene216	GO:a	0
gene216	GO:b	0
gene217	GO:a	0
gene217	GO:b	0
gene218	GO:a	0
gene218	GO:b	0
gene219	GO:a	0
gene219	GO:b	0
gene220	GO:a	0
gene220	GO:b	0
gene221	GO:a	0
gene221	GO:b	0
gene222	GO:a	0
gene222	GO:b	0
gene223	GO:a	0
gene223	GO:b	0
gene224	GO:a	0
gene224	GO:b	0
gene225	GO:a	0
gene225	GO:b	0
gene226	GO:a	0
gene226	GO:b	0
gene227	GO:a	0
gene227	GO:b	0
gene228	GO:a	0
gene228	GO:b	0
gene229	GO:a	0
gene229	GO:b	0
gene230	GO:a	0
gene230	GO:b	0
gene231	GO:a	0
gene231	GO:b	0
gene232	GO:a	0
gene232	GO:b	0
gene233	GO:a	0
gene233	GO:b	0
gene234	GO:a	0
gene234	GO:b	0
gene235	GO:a	0
gene235	GO:b	0
gene236	GO:a	0
gene236	GO:b	0
gene237	GO:a	0
gene237	GO:b	0
gene238	GO:a	0
gene238	GO:b	0
gene239	GO:a	0
gene239	GO:b	0
gene240	GO:a	0
gene240	GO:b	0
gene241	GO:a	0
gene241	GO:b	0
gene242	GO:a	0
gene242	GO:b	0
gene243	GO:a	0
gene243	GO:b	0
gene244	GO:a	0
gene244	GO:b	0
gene245	GO:a	0
gene245	GO:b	0
gene246	GO:a	0
gene246	GO:b	0
gene247	GO:a	0
gene247	GO:b	0
gene248	GO:a	0
gene248	GO:b	0
gene249	GO:a	0
gene249	GO:b	0
gene250	GO:a	0
gene250	GO:b	0
gene251	GO:a	0
gene251	GO:b	0
gene252	GO:a	0
gene252	GO:b	0
gene253	GO:a	0
gene253	GO:b	0
gene254	GO:a	0
gene254	GO:b	0
gene255	GO:a	0
gene255	GO:b	0
gene256	GO:a	0
gene256	GO:b	0
gene257	GO:a	0
gene257	GO:b	0
gene258	GO:a	0
gene258	GO:b	0
gene259	GO:a	0
gene259	GO:b	0
gene260	GO:a	0
gene260	GO:b	0
gene261	GO:a	0
gene261	GO:b	0
gene262	GO:a	0
gene262	GO:b	0
gene263	GO:a	0
gene263	GO:b	0
gene264	GO:a	0
gene264	GO:b	0
gene265	GO:a	0
gene265	GO:b	0
gene266	GO:a	0
gene266	GO:b	0
gene267	GO:a	0
gene267	GO:b	0
gene268	GO:a	0
gene268	GO:b	0
gene269	GO:a	0
gene269	GO:b	0
gene270	GO:a	0
gene270	GO:b	0
gene271	GO:a	0
gene271	GO:b	0
gene272	GO:a	0
gene272	GO:b	0
gene273	GO:a	0
gene273	GO:b	0
gene274	GO:a	0
gene274	GO:b	0
gene275	GO:a	0
gene275	GO:b	0
gene276	GO:a	0
gene276	GO:b	0
gene277	GO:a	0
gene277	GO:b	0
gene278	GO:a	0
gene278	GO:b	0
gene279	GO:a	0
gene279	GO:b	0
gene280	GO:a	0
gene280	GO:b	0
gene281	GO:a	0
gene281	GO:b	0
gene282	GO:a	0
gene282	GO:b	0
gene283	GO:a	0
gene283	GO:b	0
gene284	GO:a	0
gene284	GO:b	0
gene285	GO:a	0
gene285	GO:b	0
gene286	GO:a	0
gene286	GO:b	0
gene287	GO:a	0
gene287	GO:b	0
gene288	GO:a	0
gene288	GO:b	0
gene289	GO:a	0
gene289	GO:b	0
gene290	GO:a	0
gene290	GO:b	0
gene291	GO:a	0
gene291	GO:b	0
gene292	GO:a	0
gene292	GO:b	0
gene293	GO:a	0
gene293	GO:b	0
gene294	GO:a	0
gene294	GO:b	0
gene295	GO:a	0
gene295	GO:b	0
gene296	GO:a	0
gene296	GO:b	0
gene297	GO:a	0
gene297	GO:b	0
gene298	GO:a	0
gene298	GO:b	0
gene299	GO:a	0
gene299	GO:b	0
gene300	GO:a	0
gene300	GO:b	0
gene301	GO:a	0
gene301	GO:b	0
gene302	GO:a	0
gene302	GO:b	0
gene303	GO:a	0
gene303	GO:b	0
gene304	GO:a	0
gene304	GO:b	0
gene305	GO:a	0
gene305	GO:b	0
gene306	GO:a	0
gene306	GO:b	0
gene307	GO:a	0
gene307	GO:b	0
gene308	GO:a	0
gene308	GO:b	0
gene309	GO:a	0
gene309	GO:b	0
gene310	GO:a	0
gene310	GO:b	0
gene311	GO:a	0
gene311	GO:b	0
gene312	GO:a	0
gene312	GO:b	0
gene313	GO:a	0
gene313	GO:b	0
gene314	GO:a	0
gene314	GO:b	0
gene315	GO:a	0
gene315	GO:b	0
gene316	GO:a	0
gene316	GO:b	0
gene317	GO:a	0
gene317	GO:b	0
gene318	GO:a	0
gene318	GO:b	0
gene319	GO:a	0
gene319	GO:b	0
gene320	GO:a	0
gene320	GO:b	0
gene321	GO:a	0
gene321	GO:b	0
gene322	GO:a	0
gene322	GO:b	0
gene323	GO:a	0
gene323	GO:b	0
gene324	GO:a	0
gene324	GO:b	0
gene325	GO:a	0
gene325	GO:b	0
gene326	GO:a	0
gene326	GO:b	0
gene327	GO:a	0
gene327	GO:b	0
gene328	GO:a	0
gene328	GO:b	0
gene329	GO:a	0
gene329	GO:b	0
gene330	GO:a	0
gene330	GO:b	0
gene331	GO:a	0
gene331	GO:b	0
gene332	GO:a	0
gene332	GO:b	0
gene333	GO:a	0
gene333	GO:b	0
gene334	GO:a	0
gene334	GO:b	0
gene335	GO:a	0
gene335	GO:b	0
gene336	GO:a	0
gene336	GO:b	0
gene337	GO:a	0
gene337	GO:b	0
gene338	GO:a	0
gene338	GO:b	0
gene339	GO:a	0
gene339	GO:b	0
gene340	GO:a	0
gene340	GO:b	0
gene341	GO:a	0
gene341	GO:b	0
gene342	GO:a	0
gene342	GO:b	0
gene343	GO:a	0
gene343	GO:b	0
gene344	GO:a	0
gene344	GO:b	0
gene345	GO:a	0
gene345	GO:b	0
gene346	GO:a	0
gene346	GO:b	0
gene347	GO:a	0
gene347	GO:b	0
gene348	GO:a	0
gene348	GO:b	0
gene349	GO:a	0
gene349	GO:b	0
gene350	GO:a	0
gene350	GO:b	0
gene351	GO:a	0
gene351	GO:b	0
gene352	GO:a	0
gene352	GO:b	0
gene353	GO:a	0
gene353	GO:b	0
gene354	GO:a	0
gene354	GO:b	0
gene355	GO:a	0
gene355	GO:b	0
gene356	GO:a	0
gene356	GO:b	0
gene357	GO:a	0
gene357	GO:b	0
gene358	GO:a	0
gene358	GO:b	0
gene359	GO:a	0
gene359	GO:b	0
gene360	GO:a	0
gene360	GO:b	0
gene361	GO:a	0
gene361	GO:b	0
gene362	GO:a	0
gene362	GO:b	0
gene363	GO:a	0
gene363	GO:b	0
gene364	GO:a	0
gene364	GO:b	0
gene365	GO:a	0
gene365	GO:b	0
gene366	GO:a	0
gene366	GO:b	0
gene367	GO:a	0
gene367	GO:b	0
gene368	GO:a	0
gene368	GO:b	0
gene369	GO:a	0
gene369	GO:b	0
gene370	GO:a	0
gene370	GO:b	0
gene371	GO:a	0
gene371	GO:b	0
gene372	GO:a	0
gene372	GO:b	0
gene373	GO:a	0
gene373	GO:b	0
gene374	GO:a	0
gene374	GO:b	0
gene375	GO:a	0
gene375	GO:b	0
gene376	GO:a	0
gene376	GO:b	0
gene377	GO:a	0
gene377	GO:b	0
gene378	GO:a	0
gene378	GO:b	0
gene379	GO:a	0
gene379	GO:b	0
gene380	GO:a	0
gene380	GO:b	0
gene381	GO:a	0
gene381	GO:b	0
gene382	GO:a	0
gene382	GO:b	0
gene383	GO:a	0
gene383	GO:b	0
gene384	GO:a	0
gene384	GO:b	0
gene385	GO:a	0
gene385	GO:b	0
gene386	GO:a	0
gene386	GO:b	0
gene387	GO:a	0
gene387	GO:b	0
gene388	GO:a	0
gene388	GO:b	0
gene389	GO:a	0
gene389	GO:b	0
gene390	GO:a	0
gene390	GO:b	0
gene391	GO:a	0
gene391	GO:b	0
gene392	GO:a	0
gene392	GO:b	0
gene393	GO:a	0
gene393	GO:b	0
gene394	GO:a	0
gene394	GO:b	0
gene395	GO:a	0
gene395	GO:b	0
gene396	GO:a	0
gene396	GO:b	0
gene397	GO:a	0
gene397	GO:b	0
gene398	GO:a	0
gene398	GO:b	0
gene399	GO:a	0
gene399	GO:b	0
gene400	GO:a	0
gene400	GO:b	0
gene401	GO:a	0
gene401	GO:b	0
gene402	GO:a	0
gene402	GO:b	0
gene403	GO:a	0
gene403	GO:b	0
gene404	GO:a	0
gene404	GO:b	0
gene405	GO:a	0
gene405	GO:b	0
gene406	GO:a	0
gene406	GO:b	0
gene407	GO:a	0
gene407	GO:b	0
gene408	GO:a	0
gene408	GO:b	0
gene409	GO:a	0
gene409	GO:b	0
gene410	GO:a	0
gene410	GO:b	0
gene411	GO:a	0
gene411	GO:b	0
gene412	GO:a	0
gene412	GO:b	0
gene413	GO:a	0
gene413	GO:b	0
gene414	GO:a	0
gene414	GO:b	0
gene415	GO:a	0
gene415	GO:b	0
gene416	GO:a	0
gene416	GO:b	0
gene417	GO:a	0
gene417	GO:b	0
gene418	GO:a	0
gene418	GO:b	0
gene419	GO:a	0
gene419	GO:b	0
gene420	GO:a	0
gene420	GO:b	0
gene421	GO:a	0
gene421	GO:b	0
gene422	GO:a	0
gene422	GO:b	0
gene423	GO:a	0
gene423	GO:b	0
gene424	GO:a	0
gene424	GO:b	0
gene425	GO:a	0
gene425	GO:b	0
gene426	GO:a	0
gene426	GO:b	0
gene427	GO:a	0
gene427	GO:b	0
gene428	GO:a	0
gene428	GO:b	0
gene429	GO:a	0
gene429	GO:b	0
gene430	GO:a	0
gene430	GO:b	0
gene431	GO:a	0
gene431	GO:b	0
gene432	GO:a	0
gene432	GO:b	0
gene433	GO:a	0
gene433	GO:b	0
gene434	GO:a	0
gene434	GO:b	0
gene435	GO:a	0
gene435	GO:b	0
gene436	GO:a	0
gene436	GO:b	0
gene437	GO:a	0
gene437	GO:b	0
gene438	GO:a	0
gene438	GO:b	0
gene439	GO:a	0
gene439	GO:b	0
gene440	GO:a	0
gene440	GO:b	0
gene441	GO:a	0
gene441	GO:b	0
gene442	GO:a	0
gene442	GO:b	0
gene443	GO:a	0
gene443	GO:b	0
gene444	GO:a	0
gene444	GO:b	0
gene445	GO:a	0
gene445	GO:b	0
gene446	GO:a	0
gene446	GO:b	0
gene447	GO:a	0
gene447	GO:b	0
gene448	GO:a	0
gene448	GO:b	0
gene449	GO:a	0
gene449	GO:b	0
gene450	GO:a	0
gene450	GO:b	0
gene451	GO:a	0
gene451	GO:b	0
gene452	GO:a	0
gene452	GO:b	0
gene453	GO:a	0
gene453	GO:b	0
gene454	GO:a	0
gene454	GO:b	0
gene455	GO:a	0
gene455	GO:b	0
gene456	GO:a	0
gene456	GO:b	0
gene457	GO:a	0
gene457	GO:b	0
gene458	GO:a	0
gene458	GO:b	0
gene459	GO:a	0
gene459	GO:b	0
gene460	GO:a	0
gene460	GO:b	0
gene461	GO:a	0
gene461	GO:b	0
gene462	GO:a	0
gene462	GO:b	0
gene463	GO:a	0
gene463	GO:b	0
gene464	GO:a	0
gene464	GO:b	0
gene465	GO:a	0
gene465	GO:b	0
gene466	GO:a	0
gene466	GO:b	0
gene467	GO:a	0
gene467	GO:b	0
gene468	GO:a	0
gene468	GO:b	0
gene469	GO:a	0
gene469	GO:b	0
gene470	GO:a	0
gene470	GO:b	0
gene471	GO:a	0
gene471	GO:b	0
gene472	GO:a	0
gene472	GO:b	0
gene473	GO:a	0
gene473	GO:b	0
gene474	GO:a	0
gene474	GO:b	0
gene475	GO:a	0
gene475	GO:b	0
gene476	GO:a	0
gene476	GO:b	0
gene477	GO:a	0
gene477	GO:b	0
gene478	GO:a	0
gene478	GO:b	0
gene479	GO:a	0
gene479	GO:b	0
gene480	GO:a	0
gene480	GO:b	0
gene481	GO:a	0
gene481	GO:b	0
gene482	GO:a	0
gene482	GO:b	0
gene483	GO:a	0
gene483	GO:b	0
gene484	GO:a	0
gene484	GO:b	0
gene485	GO:a	0
gene485	GO:b	0
gene486	GO:a	0
gene486	GO:b	0
gene487	GO:a	0
gene487	GO:b	0
gene488	GO:a	0
gene488	GO:b	0
gene489	GO:a	0
gene489	GO:b	0
gene490	GO:a	0
gene490	GO:b	0
gene491	GO:a	0
gene491	GO:b	0
gene492	GO:a	0
gene492	GO:b	0
gene493	GO:a	0
gene493	GO:b	0
gene494	GO:a	0
gene494	GO:b	0
gene495	GO:a	0
gene495	GO:b	0
gene496	GO:a	0
gene496	GO:b	0
gene497	GO:a	0
gene497	GO:b	0
gene498	GO:a	0
gene498	GO:b	0
gene499	GO:a	0
gene499	GO:b	0
gene500	GO:a	0
gene500	GO:b	0
gene501	GO:a	0
gene501	GO:b	0
gene502	GO:a	0
gene502	GO:b	0
gene503	GO:a	0
gene503	GO:b	0
gene504	GO:a	0
gene504	GO:b	0
gene505	GO:a	0
gene505	GO:b	0
gene506	GO:a	0
gene506	GO:b	0
gene507	GO:a	0
gene507	GO:b	0
gene508	GO:a	0
gene508	GO:b	0
gene509	GO:a	0
gene509	GO:b	0
gene510	GO:a	0
gene510	GO:b	0
gene511	GO:a	0
gene511	GO:b	0
gene512	GO:a	0
gene512	GO:b	0
gene513	GO:a	0
gene513	GO:b	0
gene514	GO:a	0
gene514	GO:b	0
gene515	GO:a	0
gene515	GO:b	0
gene516	GO:a	0
gene516	GO:b	0
gene517	GO:a	0
gene517	GO:b	0
gene518	GO:a	0
gene518	GO:b	0
gene519	GO:a	0
gene519	GO:b	0
gene520	GO:a	0
gene520	GO:b	0
gene521	GO:a	0
gene521	GO:b	0
gene522	GO:a	0
gene522	GO:b	0
gene523	GO:a	0
gene523	GO:b	0
gene524	GO:a	0
gene524	GO:b	0
gene525	GO:a	0
gene525	GO:b	0
gene526	GO:a	0
gene526	GO:b	0
gene527	GO:a	0
gene527	GO:b	0
gene528	GO:a	0
gene528	GO:b	0
gene529	GO:a	0
gene529	GO:b	0
gene530	GO:a	0
gene530	GO:b	0
gene531	GO:a	0
gene531	GO:b	0
gene532	GO:a	0
gene532	GO:b	0
gene533	GO:a	0
gene533	GO:b	0
gene534	GO:a	0
gene534	GO:b	0
gene535	GO:a	0
gene535	GO:b	0
gene536	GO:a	0
gene536	GO:b	0
gene537	GO:a	0
gene537	GO:b	0
gene538	GO:a	0
gene538	GO:b	0
gene539	GO:a	0
gene539	GO:b	0
gene540	GO:a	0
gene540	GO:b	0
gene541	GO:a	0
gene541	GO:b	0
gene542	GO:a	0
gene542	GO:b	0
gene543	GO:a	0
gene543	GO:b	0
gene544	GO:a	0
gene544	GO:b	0
gene545	GO:a	0
gene545	GO:b	0
gene546	GO:a	0
gene546	GO:b	0
gene547	GO:a	0
gene547	GO:b	0
gene548	GO:a	0
gene548	GO:b	0
gene549	GO:a	0
gene549	GO:b	0
gene550	GO:a	0
gene550	GO:b	0
gene551	GO:a	0
gene551	GO:b	0
gene552	GO:a	0
gene552	GO:b	0
gene553	GO:a	0
gene553	GO:b	0
gene554	GO:a	0
gene554	GO:b	0
gene555	GO:a	0
gene555	GO:b	0
gene556	GO:a	0
gene556	GO:b	0
gene557	GO:a	0
gene557	GO:b	0
gene558	GO:a	0
gene558	GO:b	0
gene559	GO:a	0
gene559	GO:b	0
gene560	GO:a	0
gene560	GO:b	0
gene561	GO:a	0
gene561	GO:b	0
gene562	GO:a	0
gene562	GO:b	0
gene563	GO:a	0
gene563	GO:b	0
gene564	GO:a	0
gene564	GO:b	0
gene565	GO:a	0
gene565	GO:b	0
gene566	GO:a	0
gene566	GO:b	0
gene567	GO:a	0
gene567	GO:b	0
gene568	GO:a	0
gene568	GO:b	0
gene569	GO:a	0
gene569	GO:b	0
gene570	GO:a	0
gene570	GO:b	0
gene571	GO:a	0
gene571	GO:b	0
gene572	GO:a	0
gene572	GO:b	0
gene573	GO:a	0
gene573	GO:b	0
gene574	GO:a	0
gene574	GO:b	0
gene575	GO:a	0
gene575	GO:b	0
gene576	GO:a	0
gene576	GO:b	0
gene577	GO:a	0
gene577	GO:b	0
gene578	GO:a	0
gene578	GO:b	0
gene579	GO:a	0
gene579	GO:b	0
gene580	GO:a	0
gene580	GO:b	0
gene581	GO:a	0
gene581	GO:b	0
gene582	GO:a	0
gene582	GO:b	0
gene583	GO:a	0
gene583	GO:b	0
gene584	GO:a	0
gene584	GO:b	0
gene585	GO:a	0
gene585	GO:b	0
gene586	GO:a	0
gene586	GO:b	0
gene587	GO:a	0
gene587	GO:b	0
gene588	GO:a	0
gene588	GO:b	0
gene589	GO:a	0
gene589	GO:b	0
gene590	GO:a	0
gene590	GO:b	0
gene591	GO:a	0
gene591	GO:b	0
gene592	GO:a	0
gene592	GO:b	0
gene593	GO:a	0
gene593	GO:b	0
gene594	GO:a	0
gene594	GO:b	0
gene595	GO:a	0
gene595	GO:b	0
gene596	GO:a	0
gene596	GO:b	0
gene597	GO:a	0
gene597	GO:b	0
gene598	GO:a	0
gene598	GO:b	0
gene599	GO:a	0
gene599	GO:b	0
gene600	GO:a	0
gene600	GO:b	0
gene601	GO:a	0
gene601	GO:b	0
gene602	GO:a	0
gene602	GO:b	0
gene603	GO:a	0
gene603	GO:b	0
gene604	GO:a	0
gene604	GO:b	0
gene605	GO:a	0
gene605	GO:b	0
gene606	GO:a	0
gene606	GO:b	0
gene607	GO:a	0
gene607	GO:b	0
gene608	GO:a	0
gene608	GO:b	0
gene609	GO:a	0
gene609	GO:b	0
gene610	GO:a	0
gene610	GO:b	0
gene611	GO:a	0
gene611	GO:b	0
gene612	GO:a	0
gene612	GO:b	0
gene613	GO:a	0
gene613	GO:b	0
gene614	GO:a	0
gene614	GO:b	0
gene615	GO:a	0
gene615	GO:b	0
gene616	GO:a	0
gene616	GO:b	0
gene617	GO:a	0
gene617	GO:b	0
gene618	GO:a	0
gene618	GO:b	0
gene619	GO:a	0
gene619	GO:b	0
gene620	GO:a	0
gene620	GO:b	0
gene621	GO:a	0
gene621	GO:b	0
gene622	GO:a	0
gene622	GO:b	0
gene623	GO:a	0
gene623	GO:b	0
gene624	GO:a	0
gene624	GO:b	0
gene625	GO:a	0
gene625	GO:b	0
gene626	GO:a	0
gene626	GO:b	0
gene627	GO:a	0
gene627	GO:b	0
gene628	GO:a	0
gene628	GO:b	0
gene629	GO:a	0
gene629	GO:b	0
gene630	GO:a	0
gene630	GO:b	0
gene631	GO:a	0
gene631	GO:b	0
gene632	GO:a	0
gene632	GO:b	0
gene633	GO:a	0
gene633	GO:b	0
gene634	GO:a	0
gene634	GO:b	0
gene635	GO:a	0
gene635	GO:b	0
gene636	GO:a	0
gene636	GO:b	0
gene637	GO:a	0
gene637	GO:b	0
gene638	GO:a	0
gene638	GO:b	0
gene639	GO:a	0
gene639	GO:b	0
gene640	GO:a	0
gene640	GO:b	0
gene641	GO:a	0
gene641	GO:b	0
gene642	GO:a	0
gene642	GO:b	0
gene643	GO:a	0
gene643	GO:b	0
gene644	GO:a	0
gene644	GO:b	0
gene645	GO:a	0
gene645	GO:b	0
gene646	GO:a	0
gene646	GO:b	0
gene647	GO:a	0
gene647	GO:b	0
gene648	GO:a	0
gene648	GO:b	0
gene649	GO:a	0
gene649	GO:b	0
gene650	GO:a	0
gene650	GO:b	0
gene651	GO:a	0
gene651	GO:b	0
gene652	GO:a	0
gene652	GO:b	0
gene653	GO:a	0
gene653	GO:b	0
gene654	GO:a	0
gene654	GO:b	0
gene655	GO:a	0
gene655	GO:b	0
gene656	GO:a	0
gene656	GO:b	0
gene657	GO:a	0
gene657	GO:b	0
gene658	GO:a	0
gene658	GO:b	0
gene659	GO:a	0
gene659	GO:b	0
gene660	GO:a	0
gene660	GO:b	0
gene661	GO:a	0
gene661	GO:b	0
gene662	GO:a	0
gene662	GO:b	0
gene663	GO:a	0
gene663	GO:b	0
gene664	GO:a	0
gene664	GO:b	0
gene665	GO:a	0
gene665	GO:b	0
gene666	GO:a	0
gene666	GO:b	0
gene667	GO:a	0
gene667	GO:b	0
gene668	GO:a	0
gene668	GO:b	0
gene669	GO:a	0
gene669	GO:b	0
gene670	GO:a	0
gene670	GO:b	0
gene671	GO:a	0
gene671	GO:b	0
gene672	GO:a	0
gene672	GO:b	0
gene673	GO:a	0
gene673	GO:b	0
gene674	GO:a	0
gene674	GO:b	0
gene675	GO:a	0
gene675	GO:b	0
gene676	GO:a	0
gene676	GO:b	0
gene677	GO:a	0
gene677	GO:b	0
gene678	GO:a	0
gene678	GO:b	0
gene679	GO:a	0
gene679	GO:b	0
gene680	GO:a	0
gene680	GO:b	0
gene681	GO:a	0
gene681	GO:b	0
gene682	GO:a	0
gene682	GO:b	0
gene683	GO:a	0
gene683	GO:b	0
gene684	GO:a	0
gene684	GO:b	0
gene685	GO:a	0
gene685	GO:b	0
gene686	GO:a	0
gene686	GO:b	0
gene687	GO:a	0
gene687	GO:b	0
gene688	GO:a	0
gene688	GO:b	0
gene689	GO:a	0
gene689	GO:b	0
gene690	GO:a	0
gene690	GO:b	0
gene691	GO:a	0
gene691	GO:b	0
gene692	GO:a	0
gene692	GO:b	0
gene693	GO:a	0
gene693	GO:b	0
gene694	GO:a	0
gene694	GO:b	0
gene695	GO:a	0
gene695	GO:b	0
gene696	GO:a	0
gene696	GO:b	0
gene697	GO:a	0
gene697	GO:b	0
gene698	GO:a	0
gene698	GO:b	0
gene699	GO:a	0
gene699	GO:b	0
gene700	GO:a	0
gene700	GO:b	0
gene701	GO:a	0
gene701	GO:b	0
gene702	GO:a	0
gene702	GO:b	0
gene703	GO:a	0
gene703	GO:b	0
gene704	GO:a	0
gene704	GO:b	0
gene705	GO:a	0
gene705	GO:b	0
gene706	GO:a	0
gene706	GO:b	0
gene707	GO:a	0
gene707	GO:b	0
gene708	GO:a	0
gene708	GO:b	0
gene709	GO:a	0
gene709	GO:b	0
gene710	GO:a	0
gene710	GO:b	0
gene711	GO:a	0
gene711	GO:b	0
gene712	GO:a	0
gene712	GO:b	0
gene713	GO:a	0
gene713	GO:b	0
gene714	GO:a	0
gene714	GO:b	0
gene715	GO:a	0
gene715	GO:b	0
gene716	GO:a	0
gene716	GO:b	0
gene717	GO:a	0
gene717	GO:b	0
gene718	GO:a	0
gene718	GO:b	0
gene719	GO:a	0
gene719	GO:b	0
gene720	GO:a	0
gene720	GO:b	0
gene721	GO:a	0
gene721	GO:b	0
gene722	GO:a	0
gene722	GO:b	0
gene723	GO:a	0
gene723	GO:b	0
gene724	GO:a	0
gene724	GO:b	0
gene725	GO:a	0
gene725	GO:b	0
gene726	GO:a	0
gene726	GO:b	0
gene727	GO:a	0
gene727	GO:b	0
gene728	GO:a	0
gene728	GO:b	0
gene729	GO:a	0
gene729	GO:b	0
gene730	GO:a	0
gene730	GO:b	0
gene731	GO:a	0
gene731	GO:b	0
gene732	GO:a	0
gene732	GO:b	0
gene733	GO:a	0
gene733	GO:b	0
gene734	GO:a	0
gene734	GO:b	0
gene735	GO:a	0
gene735	GO:b	0
gene736	GO:a	0
gene736	GO:b	0
gene737	GO:a	0
gene737	GO:b	0
gene738	GO:a	0
gene738	GO:b	0
gene739	GO:a	0
gene739	GO:b	0
gene740	GO:a	0
gene740	GO:b	0
gene741	GO:a	0
gene741	GO:b	0
gene742	GO:a	0
gene742	GO:b	0
gene743	GO:a	0
gene743	GO:b	0
gene744	GO:a	0
gene744	GO:b	0
gene745	GO:a	0
gene745	GO:b	0
gene746	GO:a	0
gene746	GO:b	0
gene747	GO:a	0
gene747	GO:b	0
gene748	GO:a	0
gene748	GO:b	0
gene749	GO:a	0
gene749	GO:b	0
gene750	GO:a	0
gene750	GO:b	0
gene751	GO:a	0
gene751	GO:b	0
gene752	GO:a	0
gene752	GO:b	0
gene753	GO:a	0
gene753	GO:b	0
gene754	GO:a	0
gene754	GO:b	0
gene755	GO:a	0
gene755	GO:b	0
gene756	GO:a	0
gene756	GO:b	0
gene757	GO:a	0
gene757	GO:b	0
gene758	GO:a	0
gene758	GO:b	0
gene759	GO:a	0
gene759	GO:b	0
gene760	GO:a	0
gene760	GO:b	0
gene761	GO:a	0
gene761	GO:b	0
gene762	GO:a	0
gene762	GO:b	0
gene763	GO:a	0
gene763	GO:b	0
gene764	GO:a	0
gene764	GO:b	0
gene765	GO:a	0
gene765	GO:b	0
gene766	GO:a	0
gene766	GO:b	0
gene767	GO:a	0
gene767	GO:b	0
gene768	GO:a	0
gene768	GO:b	0
gene769	GO:a	0
gene769	GO:b	0
gene770	GO:a	0
gene770	GO:b	0
gene771	GO:a	0
gene771	GO:b	0
gene772	GO:a	0
gene772	GO:b	0
gene773	GO:a	0
gene773	GO:b	0
gene774	GO:a	0
gene774	GO:b	0
gene775	GO:a	0
gene775	GO:b	0
gene776	GO:a	0
gene776	GO:b	0
gene777	GO:a	0
gene777	GO:b	0
gene778	GO:a	0
gene778	GO:b	0
gene779	GO:a	0
gene779	GO:b	0
gene780	GO:a	0
gene780	GO:b	0
gene781	GO:a	0
gene781	GO:b	0
gene782	GO:a	0
gene782	GO:b	0
gene783	GO:a	0
gene783	GO:b	0
gene784	GO:a	0
gene784	GO:b	0
gene785	GO:a	0
gene785	GO:b	0
gene786	GO:a	0
gene786	GO:b	0
gene787	GO:a	0
gene787	GO:b	0
gene788	GO:a	0
gene788	GO:b	0
gene789	GO:a	0
gene789	GO:b	0
gene790	GO:a	0
gene790	GO:b	0
gene791	GO:a	0
gene791	GO:b	0
gene792	GO:a	0
gene792	GO:b	0
gene793	GO:a	0
gene793	GO:b	0
gene794	GO:a	0
gene794	GO:b	0
gene795	GO:a	0
gene795	GO:b	0
gene796	GO:a	0
gene796	GO:b	0
gene797	GO:a	0
gene797	GO:b	0
gene798	GO:a	0
gene798	GO:b	0
gene799	GO:a	0
gene799	GO:b	0
gene800	GO:a	0
gene800	GO:b	0
gene801	GO:a	0
gene801	GO:b	0
gene802	GO:a	0
gene802	GO:b	0
gene803	GO:a	0
gene803	GO:b	0
gene804	GO:a	0
gene804	GO:b	0
gene805	GO:a	0
gene805	GO:b	0
gene806	GO:a	0
gene806	GO:b	0
gene807	GO:a	0
gene807	GO:b	0
gene808	GO:a	0
gene808	GO:b	0
gene809	GO:a	0
gene809	GO:b	0
gene810	GO:a	0
gene810	GO:b	0
gene811	GO:a	0
gene811	GO:b	0
gene812	GO:a	0
gene812	GO:b	0
gene813	GO:a	0
gene813	GO:b	0
gene814	GO:a	0
gene814	GO:b	0
gene815	GO:a	0
gene815	GO:b	0
gene816	GO:a	0
gene816	GO:b	0
gene817	GO:a	0
gene817	GO:b	0
gene818	GO:a	0
gene818	GO:b	0
gene819	GO:a	0
gene819	GO:b	0
gene820	GO:a	0
gene820	GO:b	0
gene821	GO:a	0
gene821	GO:b	0
gene822	GO:a	0
gene822	GO:b	0
gene823	GO:a	0
gene823	GO:b	0
gene824	GO:a	0
gene824	GO:b	0
gene825	GO:a	0
gene825	GO:b	0
gene826	GO:a	0
gene826	GO:b	0
gene827	GO:a	0
gene827	GO:b	0
gene828	GO:a	0
gene828	GO:b	0
gene829	GO:a	0
gene829	GO:b	0
gene830	GO:a	0
gene830	GO:b	0
gene831	GO:a	0
gene831	GO:b	0
gene832	GO:a	0
gene832	GO:b	0
gene833	GO:a	0
gene833	GO:b	0
gene834	GO:a	0
gene834	GO:b	0
gene835	GO:a	0
gene835	GO:b	0
gene836	GO:a	0
gene836	GO:b	0
gene837	GO:a	0
gene837	GO:b	0
gene838	GO:a	0
gene838	GO:b	0
gene839	GO:a	0
gene839	GO:b	0
gene840	GO:a	0
gene840	GO:b	0
gene841	GO:a	0
gene841	GO:b	0
gene842	GO:a	0
gene842	GO:b	0
gene843	GO:a	0
gene843	GO:b	0
gene844	GO:a	0
gene844	GO:b	0
gene845	GO:a	0
gene845	GO:b	0
gene846	GO:a	0
gene846	GO:b	0
gene847	GO:a	0
gene847	GO:b	0
gene848	GO:a	0
gene848	GO:b	0
gene849	GO:a	0
gene849	GO:b	0
gene850	GO:a	0
gene850	GO:b	0
gene851	GO:a	0
gene851	GO:b	0
gene852	GO:a	0
gene852	GO:b	0
gene853	GO:a	0
gene853	GO:b	0
gene854	GO:a	0
gene854	GO:b	0
gene855	GO:a	0
gene855	GO:b	0
gene856	GO:a	0
gene856	GO:b	0
gene857	GO:a	0
gene857	GO:b	0
gene858	GO:a	0
gene858	GO:b	0
gene859	GO:a	0
gene859	GO:b	0
gene860	GO:a	0
gene860	GO:b	0
gene861	GO:a	0
gene861	GO:b	0
gene862	GO:a	0
gene862	GO:b	0
gene863	GO:a	0
gene863	GO:b	0
gene864	GO:a	0
gene864	GO:b	0
gene865	GO:a	0
gene865	GO:b	0
gene866	GO:a	0
gene866	GO:b	0
gene867	GO:a	0
gene867	GO:b	0
gene868	GO:a	0
gene868	GO:b	0
gene869	GO:a	0
gene869	GO:b	0
gene870	GO:a	0
gene870	GO:b	0
gene871	GO:a	0
gene871	GO:b	0
gene872	GO:a	0
gene872	GO:b	0
gene873	GO:a	0
gene873	GO:b	0
gene874	GO:a	0
gene874	GO:b	0
gene875	GO:a	0
gene875	GO:b	0
gene876	GO:a	0
gene876	GO:b	0
gene877	GO:a	0
gene877	GO:b	0
gene878	GO:a	0
gene878	GO:b	0
gene879	GO:a	0
gene879	GO:b	0
gene880	GO:a	0
gene880	GO:b	0
gene881	GO:a	0
gene881	GO:b	0
gene882	GO:a	0
gene882	GO:b	0
gene883	GO:a	0
gene883	GO:b	0
gene884	GO:a	0
gene884	GO:b	0
gene885	GO:a	0
gene885	GO:b	0
gene886	GO:a	0
gene886	GO:b	0
gene887	GO:a	0
gene887	GO:b	0
gene888	GO:a	0
gene888	GO:b	0
gene889	GO:a	0
gene889	GO:b	0
gene890	GO:a	0
gene890	GO:b	0
gene891	GO:a	0
gene891	GO:b	0
gene892	GO:a	0
gene892	GO:b	0
gene893	GO:a	0
gene893	GO:b	0
gene894	GO:a	0
gene894	GO:b	0
gene895	GO:a	0
gene895	GO:b	0
gene896	GO:a	0
gene896	GO:b	0
gene897	GO:a	0
gene897	GO:b	0
gene898	GO:a	0
gene898	GO:b	0
gene899	GO:a	0
gene899	GO:b	0
gene900	GO:a	0
gene900	GO:b	0
gene901	GO:a	0
gene901	GO:b	0
gene902	GO:a	0
gene902	GO:b	0
gene903	GO:a	0
gene903	GO:b	0
gene904	GO:a	0
gene904	GO:b	0
gene905	GO:a	0
gene905	GO:b	0
gene906	GO:a	0
gene906	GO:b	0
gene907	GO:a	0
gene907	GO:b	0
gene908	GO:a	0
gene908	GO:b	0
gene909	GO:a	0
gene909	GO:b	0
gene910	GO:a	0
gene910	GO:b	0
gene911	GO:a	0
gene911	GO:b	0
gene912	GO:a	0
gene912	GO:b	0
gene913	GO:a	0
gene913	GO:b	0
gene914	GO:a	0
gene914	GO:b	0
gene915	GO:a	0
gene915	GO:b	0
gene916	GO:a	0
gene916	GO:b	0
gene917	GO:a	0
gene917	GO:b	0
gene918	GO:a	0
gene918	GO:b	0
gene919	GO:a	0
gene919	GO:b	0
gene920	GO:a	0
gene920	GO:b	0
gene921	GO:a	0
gene921	GO:b	0
gene922	GO:a	0
gene922	GO:b	0
gene923	GO:a	0
gene923	GO:b	0
gene924	GO:a	0
gene924	GO:b	0
gene925	GO:a	0
gene925	GO:b	0
gene926	GO:a	0
gene926	GO:b	0
gene927	GO:a	0
gene927	GO:b	0
gene928	GO:a	0
gene928	GO:b	0
gene929	GO:a	0
gene929	GO:b	0
gene930	GO:a	0
gene930	GO:b	0
gene931	GO:a	0
gene931	GO:b	0
gene932	GO:a	0
gene932	GO:b	0
gene933	GO:a	0
gene933	GO:b	0
gene934	GO:a	0
gene934	GO:b	0
gene935	GO:a	0
gene935	GO:b	0
gene936	GO:a	0
gene936	GO:b	0
gene937	GO:a	0
gene937	GO:b	0
gene938	GO:a	0
gene938	GO:b	0
gene939	GO:a	0
gene939	GO:b	0
gene940	GO:a	0
gene940	GO:b	0
gene941	GO:a	0
gene941	GO:b	0
gene942	GO:a	0
gene942	GO:b	0
gene943	GO:a	0
gene943	GO:b	0
gene944	GO:a	0
gene944	GO:b	0
gene945	GO:a	0
gene945	GO:b	0
gene946	GO:a	0
gene946	GO:b	0
gene947	GO:a	0
gene947	GO:b	0
gene948	GO:a	0
gene948	GO:b	0
gene949	GO:a	0
gene949	GO:b	0
gene950	GO:a	0
gene950	GO:b	0
gene951	GO:a	0
gene951	GO:b	0
gene952	GO:a	0
gene952	GO:b	0
gene953	GO:a	0
gene953	GO:b	0
gene954	GO:a	0
gene954	GO:b	0
gene955	GO:a	0
gene955	GO:b	0
gene956	GO:a	0
gene956	GO:b	0
gene957	GO:a	0
gene957	GO:b	0
gene958	GO:a	0
gene958	GO:b	0
gene959	GO:a	0
gene959	GO:b	0
gene960	GO:a	0
gene960	GO:b	0
gene961	GO:a	0
gene961	GO:b	0
gene962	GO:a	0
gene962	GO:b	0
gene963	GO:a	0
gene963	GO:b	0
gene964	GO:a	0
gene964	GO:b	0
gene965	GO:a	0
gene965	GO:b	0
gene966	GO:a	0
gene966	GO:b	0
gene967	GO:a	0
gene967	GO:b	0
gene968	GO:a	0
gene968	GO:b	0
gene969	GO:a	0
gene969	GO:b	0
gene970	GO:a	0
gene970	GO:b	0
gene971	GO:a	0
gene971	GO:b	0
gene972	GO:a	0
gene972	GO:b	0
gene973	GO:a	0
gene973	GO:b	0
gene974	GO:a	0
gene974	GO:b	0
gene975	GO:a	0
gene975	GO:b	0
gene976	GO:a	0
gene976	GO:b	0
gene977	GO:a	0
gene977	GO:b	0
gene978	GO:a	0
gene978	GO:b	0
gene979	GO:a	0
gene979	GO:b	0
gene980	GO:a	0
gene980	GO:b	0
gene981	GO:a	0
gene981	GO:b	0
gene982	GO:a	0
gene982	GO:b	0
gene983	GO:a	0
gene983	GO:b	0
gene984	GO:a	0
gene984	GO:b	0
gene985	GO:a	0
gene985	GO:b	0
gene986	GO:a	0
gene986	GO:b	0
gene987	GO:a	0
gene987	GO:b	0
gene988	GO:a	0
gene988	GO:b	0
gene989	GO:a	0
gene989	GO:b	0
gene990	GO:a	0
gene990	GO:b	0
gene991	GO:a	0
gene991	GO:b	0
gene992	GO:a	0
gene992	GO:b	0
gene993	GO:a	0
gene993	GO:b	0
gene994	GO:a	0
gene994	GO:b	0
gene995	GO:a	0
gene995	GO:b	0
gene996	GO:a	0
gene996	GO:b	0
gene997	GO:a	0
gene997	GO:b	0
gene998	GO:a	0
gene998	GO:b	0
gene999	GO:a	0
gene999	GO:b	0
gene1000	GO:a	0
gene1000	GO:b	0
[truncated: 200 more rows]
