# Supplementary material for: ProbCD: enrichment analysis accounting for categorization uncertainty
Source: BMC Bioinformatics. 2007 Oct 12;8:383. doi: 10.1186/1471-2105-8-383 (PMC2169266; doi:10.1186/1471-2105-8-383)
Supplement: Additional file 1 — ProbCD source-code and Examples. Source-code used to build the ProbCD package. Future upgrades will be available at the project website [20]. Dataset and results for the three examples presented in the Results section. [file 1471-2105-8-383-S1.zip › ProbCD/example_2/result_null.txt]

GO:a	-0.194	-0.0734	-0.194	-0.112	-0.0734	-0.036	0	-0.112	-0.33	0.132	0	0.0347	0	0	-0.0734	0	-0.194	0.1	0	0	-0.036	-0.283	-0.0734	0.0681	0.0681	-0.194	-0.194	0.0347	0.0681	0.0681	0	0.0347	-0.43	0.162	0.0681	0.0681	0.162	0.1	-0.238	0	-0.112	0.1	-0.153	0.0347	0.1	-0.0734	-0.33	-0.153	0.0347	0.0347	0.1	0	-0.0734	0.0347	0	0.132	-0.112	-0.036	-0.379	-0.112	0.218	-0.036	-0.112	0.0347	0.1	0	-0.153	0	-0.194	-0.0734	0	-0.036	-0.194	-0.283	0.0347	-0.0734	-0.153	0.344	0.0347	0.162	-0.153	0.1	-0.036	-0.194	0	0.19	0.0347	-0.112	-0.0734	0	0.1	0	0.0347	0	0.162	0.132	0.1	0.0681	-0.036	0.0681	-0.283	0	0.19	0.0681	-0.0734	-0.112	0.19	0.0347	-0.0734	-0.112	0.132	0	0.162	0.0681	0.19	0.132	-0.0734	-0.153	0.0681	0.0347	0.245	-0.153	0.1	-0.283	-0.036	0.132	0.0681	0.162	-0.112	0.162	-0.33	0.451	0.1	0.162	0.0347	0.162	0.162	-0.112	-0.33	-0.43	0.0347	-0.112	0.0681	-0.153	0.218	-0.036	0.0347	0.1	0.162	0.0681	0.0681	0.19	0.162	-0.036	0.132	0.19	0.0347	0	0.0347	0.162	-0.238	-0.112	0.245	0.245	-0.0734	0.1	0.0347	0.1	0.0681	-0.036	0.0347	-0.0734	-0.0734	-0.036	-0.0734	-0.112	-0.036	0.1	-0.194	-0.194	0.0681	0.0347	0.1	0.0347	0.245	-0.0734	0	-0.153	0	-0.0734	-0.0734	0.0347	0.0347	-0.194	-0.036	-0.194	0.132	-0.153	0	0.271	-0.112	-0.112	-0.283	0.132	0.132	-0.0734	0.0347	0.0681	0.0681	-0.0734	0.0681	-0.0734	0.132	-0.153	-0.036	0.162	-0.112	-0.112	0.218	-0.112	0.0347	0.132	-0.036	0.0681	0.1	0.162	0.0681	-0.112	0	-0.036	0.0347	-0.194	-0.238	0.132	0.132	0.162	-0.036	0	0.0347	0.0681	-0.112	0	-0.036	-0.153	0	-0.036	0.0681	0.132	0.132	-0.283	-0.283	0	-0.036	0.19	0.0681	0.1	-0.0734	0	0.1	-0.112	-0.112	-0.153	0.0347	-0.0734	0.0347	0.1	-0.153	0.0681	-0.036	0.0681	-0.0734	0.0347	0.1	0.132	0.162	0.0681	-0.036	0	0.218	-0.33	0.0347	-0.036	0.0347	-0.036	-0.238	0.0681	-0.0734	0.162	0.1	0.1	0.0681	0	-0.0734	-0.33	-0.036	0	0.132	-0.036	-0.33	0.218	0.132	0.0347	0.0681	-0.0734	0	-0.153	0.132	-0.112	0	0.0681	-0.112	0.1	0	-0.283	-0.0734	0.162	0.0347	0.19	0.0347	-0.112	-0.112	-0.379	-0.036	0.0681	-0.036	-0.153	-0.0734	0	-0.112	-0.036	-0.0734	0.0347	0.0347	-0.036	0.0347	0.132	0.0347	-0.238	0.132	-0.153	0.1	0.0347	-0.0734	0.218	0.1	-0.0734	0.218	-0.036	0.0681	0	0.0681	-0.036	0.0347	-0.112	-0.036	0.0681	-0.112	-0.036	-0.238	0	-0.194	0.0681	0	-0.036	-0.238	-0.33	-0.194	0.132	-0.112	0.297	-0.238	0.0681	-0.112	0.1	-0.036	0.0347	-0.153	0.0681	-0.112	0	0.0681	-0.036	0.218	0.0681	-0.0734	0	0.0347	0.0681	0.1	0.0347	-0.112	0	0.162	0.245	0.132	0.0681	-0.194	0.0347	-0.0734	-0.0734	-0.0734	-0.238	0	0.0681	-0.194	0.132	-0.036	-0.194	0	0.19	0.0347	-0.33	-0.33	0	-0.112	0.1	-0.194	0	0.0347	0.162	-0.0734	0	0.0681	0.132	0.132	0.245	0.132	0.0347	0.19	-0.112	0.132	-0.036	0.1	-0.036	0.0681	-0.194	0.1	-0.153	-0.194	0.0347	-0.036	-0.0734	-0.194	0.245	0.132	0	0.132	-0.194	0	0.1	0.0347	0.162	-0.283	0	0.19	-0.112	0.162	-0.112	-0.283	-0.0734	0.19	-0.0734	0	0.1	0.0347	-0.112	-0.0734	0.19	0.0681	-0.153	0.0681	0	-0.153	0.0347	0.132	0.0347	0.0347	-0.112	0.19	0	0.245	-0.036	-0.112	-0.112	0	0.0347	-0.0734	0	-0.112	-0.238	0.218	-0.0734	0.0347	-0.112	0.1	0	0.0347	-0.112	0	-0.036	0	-0.112	0.0347	0.0681	0.0347	-0.194	-0.112	0.19	0	-0.153	0.1	-0.283	-0.283	0.218	0.0681	0.132	-0.0734	0.0681	-0.036	0.19	-0.0734	0	0	0.1	-0.0734	-0.0734	0.1	0.0347	-0.0734	-0.0734	0.0681	-0.153	0	-0.112	0	-0.153	0.1	0.19	-0.0734	0.0347	0.271	-0.036	-0.194	0.1	-0.0734	0.1	0.1	0	0	-0.0734	0.0681	-0.194	-0.036	-0.153	-0.238	0.132	-0.194	-0.153	0	-0.33	-0.0734	-0.112	-0.153	-0.0734	-0.036	0.0681	-0.036	0.0681	-0.0734	-0.112	-0.036	0.1	-0.112	-0.238	0.1	0	0	0.0681	0.132	-0.194	-0.153	0.1	0.1	0.1	-0.112	-0.283	-0.036	-0.153	-0.283	0	0	-0.036	-0.0734	-0.036	-0.036	0.321	0.19	0.132	-0.112	0.0347	0.1	-0.194	-0.194	0.0681	-0.036	-0.112	0.1	0	0	-0.112	0.297	0.218	-0.112	-0.238	-0.036	-0.238	-0.283	0.0347	0.0347	-0.036	0.162	0	0.19	0	0	0.162	-0.112	-0.0734	0.1	-0.112	0.162	-0.153	-0.0734	-0.0734	0.0681	-0.036	0	0.162	0.0347	0.0347	0.0681	0.19	0.0347	0	-0.0734	-0.036	-0.194	0.1	-0.0734	-0.036	0.132	-0.112	-0.112	-0.036	-0.153	0.1	0.271	0.0347	-0.036	0	-0.153	-0.036	0.0681	0	0.0347	-0.153	0.0681	0.0347	0.1	0.0681	0.271	0	-0.153	0.0681	0	-0.0734	-0.153	-0.036	0.162	-0.0734	0.132	0	0.0681	-0.036	0.0347	-0.0734	0	0	0.0347	-0.0734	-0.112	-0.0734	0.0347	0	0.132	-0.238	-0.036	0.245	-0.112	0	0.132	0.0681	0.1	-0.153	0.162	0	-0.036	0.132	-0.0734	0.0681	-0.194	0.0347	-0.036	-0.112	-0.036	-0.153	0.0681	-0.112	0.0681	-0.036	0.0347	-0.194	0.132	-0.194	-0.194	0.132	0.0681	0.0347	-0.0734	0.19	-0.112	0.0347	0.0347	0.1	0.0347	-0.153	0.1	0.132	0.162	-0.0734	0.0347	0.0347	-0.153	0.0347	-0.194	0.0347	-0.036	0.162	-0.112	-0.238	-0.112	-0.283	-0.036	0.1	0.0681	0.1	0.0347	0.1	0.0681	0.162	0.245	0	-0.112	0.0681	0.0347	0.0347	0.1	0.132	-0.0734	0	0.132	-0.112	-0.0734	-0.112	0.0347	-0.153	-0.153	0	0.1	0	0	0.0347	-0.153	0.132	0	-0.0734	0.0681	-0.112	-0.112	0.162	-0.036	-0.238	-0.194	0.245	-0.194	0.0347	0.0347	0.0347	0.19	0.132	0.132	-0.112	0.1	-0.194	-0.112	-0.194	0.0681	0	0	0	-0.112	0.0347	-0.33	0.0347	0.0347	0	0	-0.194	0.162	0.0347	0.1	0.132	-0.283	0.0347	0.0681	-0.238	0.0347	-0.036	0.1	0.162	-0.238	-0.0734	0	-0.112	0	-0.0734	-0.112	0.1	0.1	0.132	0.0681	-0.194	-0.112	-0.238	0.0681	0.0681	-0.153	-0.0734	-0.0734	0.218	-0.0734	-0.036	0.0681	-0.33	0	0.132	0.0347	-0.0734	0.344	0.19	0.1	0.321	-0.0734	0.0681	-0.112	-0.036	0.132	-0.194	-0.036	-0.0734	0.0681	-0.0734	-0.33	-0.0734	-0.036	0.1	0.162	-0.036	-0.036	0.0347	-0.112	0.132	0	-0.153	0	0.132	-0.238	0.0347	0	-0.036	0.297	-0.112	-0.153	-0.036	0.0347	0.1	-0.0734	-0.036	0	-0.283	0.19	-0.194	0	-0.036	0.0347	0.162	0	0.0347	-0.112	-0.153	0	-0.036	-0.238	0.0347	0.245	-0.43	0.245	0.132	0.0347	0.0347	0.0347	-0.0734	-0.283	-0.036	0.162	0.297	0.19	0.245	-0.112	-0.283	-0.112	-0.0734	0.162	0	-0.194	-0.0734	0.0347	-0.33	-0.238	-0.153	-0.0734	0.245	-0.112	-0.036	0.162	0.271	-0.33	-0.33	-0.036	0.218	0	0	-0.153	-0.153	0.0347	-0.0734	-0.238	-0.036	0	-0.036	0.162	0.19	-0.0734	0.19	0.0681	-0.036	0.321	0.0681	0.218	-0.153	-0.153	-0.036	-0.0734	0.162	-0.036	0.218	0.132	-0.153	0.218	0.0347	-0.238	-0.0734	0.0681	-0.153	0	-0.112	-0.194	-0.0734	0.1	0.162	-0.036	-0.036	0.1	-0.283	0.132	0.0347	-0.112	-0.283	0.1	0.19	0.0681	0.1	-0.036	0.0347	0.218	-0.194	0.0681	0.0681	-0.483	0.132	-0.112	0.0681	-0.194	0.132	-0.036	-0.036	0.271	0.132	0.132	0.132	-0.33	-0.153	0.0681	0.162	0.0347	-0.0734	0	-0.194	0.132	0	-0.036	-0.153	0.0681	-0.112	0.0681	0.19	0.1	-0.194	-0.036	0	-0.194	0.0681	0.245	-0.194	0.0347	0.132	0.0681	-0.283	0.1	0	-0.283	0.1	0	0.132	-0.112	0	0.0681	0.1	-0.0734	-0.379	0	0	0.245	0.0681	-0.036	0	-0.0734	-0.036	-0.0734	-0.194	-0.0734	0.1	-0.153	0.162	0.1	-0.0734	-0.238	0.0347	0.0681	-0.153	0.0347	0.1	0.218	0.132	0.19	-0.112	0	0.0681	-0.0734	0	-0.0734	0.1	-0.112	-0.112	-0.238	-0.036	0.0347	-0.0734	0.271	-0.238	0.19	-0.0734	0.0681	0.245	0.0681	-0.194	-0.33	-0.0734	0	-0.238	-0.0734	0.0347	-0.283	0.0681	0.0681	-0.112	-0.112	0	0.132	0.19	0.0681	0.162	0.1	0.1	0.132	0.1	-0.43	0	-0.112	0.132	0	0	0.132	-0.194	0.0347	-0.194	0.132	0.132	-0.036	-0.33	-0.036	0.0681	-0.194	0.19	0.19	0	-0.112	0.1	-0.036	0.218	0.0681	0.132	0.132	0.0347	0.0681	0.0681	0.162	0.0681	0	0.0347	-0.194	0.132	-0.036	0.0681	0.0681	-0.194	-0.194	0	0.0681	-0.036	0	0	-0.283	-0.33	0.0681	-0.112	-0.0734	-0.0734	-0.112	0.0681	-0.238	0.1	-0.036	0.132	0.19	0	0.162	0	0.1	0.132	0.218	-0.283	0.132	-0.112	0.162	-0.036	-0.112	-0.153	0.0681	-0.194	-0.0734	0.0681	-0.112	-0.036	-0.33	0.1	0.1	-0.153	-0.036	0.0347	-0.0734	0.0347	0.0347	-0.112	-0.153	0.1	-0.153	-0.036	-0.0734	0	0.0347	0	0.19	0.218	-0.238	-0.036	-0.036	-0.194	-0.0734	-0.0734	0.19	0.162	-0.036	0.1	0.0681	-0.153	-0.153	-0.194	0.1	0.0681	-0.112	-0.036	0.19	0.162	0.1	0.1	-0.0734	0.0347	0.0681	0	0.19	-0.112	0.0347	-0.036	0.1	0	0	-0.153	-0.036	-0.0734	0	0.0347	-0.0734	0	0.1	0.132	0.1	0.132	0.19	-0.0734	0.344	-0.238	-0.33	-0.112	-0.194	0	0.132	0.0347	0.19	-0.153	0.19	0.0347	0.1	0.132	0.132	0.0347	0.1	-0.112	-0.112	0.132	0.0681	0	-0.112	0.1	0.0347	0.0347	0.0347	0.0681	0.0681	0.162	-0.194	-0.036	-0.036	0.19	-0.036	0.367	-0.283	0	0.0347	0.0347	-0.112	0.0681	0.0347	0.1	-0.0734	0.0347	-0.112	0.271	-0.036	0.162	-0.153	-0.379	0.0347	0	-0.153	0.0347	-0.112	0.0681	-0.153	-0.036	-0.194	0	0.132	-0.238	0.0347	0.132	0	0.1	0	-0.112	0.0347	-0.194	-0.238	0	-0.0734	-0.112	-0.036	-0.112	0.0681	0.19	-0.112	0.245	0.0681	-0.0734	0.132	0.162	0.1	0.1	0.0681	0.162	0	0.0347	0.162	0.1	-0.112	0.162	-0.0734	-0.0734	0.0347	0.218	0.0681	-0.194	0.0681	-0.33	-0.036	-0.0734	-0.33	0.132	0	0.0347	0.0347	-0.379	0.0347	0	0	-0.194	0.0681	0.0347	0.132	-0.283	0.0347	-0.036	0.1	0.0347	0.132	-0.036	0	0.1	0.218	0.0347	0.0347	0	-0.112	0.0681	0	-0.238	0.0681	0.132	0	-0.036	0.218	0.0681	-0.238	0	0.0347	0	0.132	-0.0734	0.162	0.0347	0.0347	0.132	0.389	0.19	0.0347	-0.194	-0.283	-0.194	0.19	0.0347	0.0681	0.1	0.218	-0.153	0.1	-0.112	-0.0734	0	-0.0734	0.0681	-0.194	0.1	-0.112	0.132	0.132	-0.036	-0.153	0.0347	-0.153	-0.112	-0.112	-0.238	0.1	0.162	0.1	0.0347	0.132	-0.112	-0.153	-0.112	0.0347	0.0347	0.0681	-0.0734	0.0347	-0.238	-0.194	-0.153	0.1	-0.153	-0.036	0.1	-0.238	-0.283	-0.0734	-0.0734	0.271	-0.0734	-0.036	0.162	-0.238	0	-0.036	-0.0734	-0.0734	-0.153	0.0347	-0.036	0.19	0.0347	0.132	0.0347	0	-0.036	0.0681	-0.33	0.1	-0.0734	0.1	-0.036	-0.238	0.218	0.0681	-0.036	0	-0.036	-0.153	0.1	-0.194	-0.036	-0.112	0.132	-0.0734	-0.194	0.0347	-0.036	0	0.132	-0.112	0.0347	-0.112	0.1	0.162	0.1	0.218	0	-0.112	-0.153	-0.0734	0	-0.0734	0.218	0.0347	-0.112	0.0681	-0.379	0	0.0681	0.1	-0.153	-0.0734	0.0347	-0.112	0.132	-0.0734	0	-0.112	-0.153	-0.112	0.245	0.0347	0.0681	0.1	0.0347	0	0.132	0.0681	-0.112	0.1	-0.036	-0.112	-0.238	0.271	0.132	-0.33	0.162	-0.0734	-0.0734	0.132	0.0347	-0.036	0	-0.036	-0.036	0	0	-0.283	-0.194	-0.33	0.162	-0.283	-0.112	-0.0734	-0.153	-0.112	-0.112	0.1	-0.036	-0.194	0	0.132	0.162	0.162	0.0681	0.0347	-0.036	-0.036	0	0	-0.036	-0.33	0.0681	-0.036	-0.0734	-0.036	-0.0734	0.132	-0.112	0.0347	-0.194	-0.0734	0.19	0.1	0.19	0	-0.33	-0.33	-0.283	0.1	-0.036	-0.153	0.1	-0.036	0	-0.194	0.1	0	-0.0734	-0.194	0.0681	-0.112	0.162	-0.153	-0.036	0.0681	0	0	-0.036	-0.283	-0.194	-0.036	-0.112	0.132	0.218	-0.0734	0.19	0.0681	-0.036	0.0681	0.1	0.0681	-0.112	0	-0.43	-0.036	0	-0.036	0	0.132	-0.112	0	0.19	0	-0.0734	0.0347	0.132	-0.036	-0.153	0.162	0.1	0	0.271	0.162	0.245	0.0681	-0.112	0.1	0.0347	-0.194	-0.112	-0.036	0.297	-0.036	-0.036	0.245	-0.0734	0.1	-0.036	-0.0734	-0.153	0.162	-0.112	-0.112	-0.112	-0.238	-0.0734	-0.112	-0.0734	0.218	0.0347	-0.153	-0.33	-0.0734	0.1	-0.112	-0.238	-0.0734	0.0347	0.162	0.0681	0.0681	-0.036	0.0681	0.0681	0	0	-0.33	0.1	-0.153	-0.194	0	-0.112	0.0347	-0.112	-0.153	0.162	-0.238	0.162	0.1	0.218	-0.153	0.132	0.0681	0	0.132	0.162	0.0681	-0.0734	-0.036	-0.112	-0.194	0.0347	-0.153	0.0347	0.0347	0.1	0.0681	0.1	0	0	-0.112	0	0.0681	0	-0.194	0.0347	0.19	0	-0.0734	0.0681	0.132	-0.0734	0	-0.0734	-0.036	0	0.0681	-0.112	-0.153	0.0347	0.0681	-0.238	0.0681	-0.036	-0.153	0	0.218	-0.112	-0.036	0.19	0.0347	-0.194	-0.112	-0.153	-0.153	-0.153	-0.194	0.0681	-0.0734	-0.0734	0.1	-0.036	0.0681	-0.0734	-0.036	0.0347	-0.194	0.0347	0	0.0681	-0.112	0	0	-0.112	0.19	0.132	0.162	0.218	0.218	0.218	0.0347	-0.33	-0.0734	0.19	-0.153	0.1	0	-0.112	0.162	0.0681	-0.0734	0.0347	-0.036	-0.153	-0.379	0.132	-0.036	0	-0.0734	-0.238	0.0347	-0.0734	0.19	-0.112	0.0347	-0.238	-0.036	-0.194	-0.112	-0.112	0.0681	0	-0.0734	0.19	0.0347	-0.036	0.1	0.0681	0.0681	0.0681	-0.153	-0.194	-0.0734	-0.283	-0.194	0	-0.112	-0.153	0	0.0347	-0.036	-0.194	-0.112	-0.194	-0.112	0.162	-0.153	-0.283	-0.036	0.0681	0.132	0	-0.283	0.132	0.245	-0.153	-0.036	-0.036	0	0.1	0	0	0.1	0.0347	-0.153	0.0347	0.132	0.0681	-0.153	0.1	-0.0734	-0.0734	-0.194	0.0347	-0.153	0.132	0.19	0.132	-0.112	-0.036	-0.112	0.218	0.132	-0.0734	-0.194	0	-0.0734	-0.036	0.0681	-0.238	-0.194	0	-0.33	-0.0734	0.0347	-0.153	0.1	-0.238	-0.036	-0.483	-0.036	-0.33	0.132	0.0347	-0.0734	0.0347	-0.112	0.0347	-0.036	-0.036	-0.036	-0.0734	-0.194	-0.0734	-0.036	-0.153	-0.036	-0.283	0.0347	-0.112	0.1	0.0681	-0.112	0	-0.0734	0.19	0.162	0	-0.0734	-0.153	-0.194	0.0347	0.0347	-0.283	0	-0.112	0	-0.036	-0.283	-0.112	-0.0734	-0.238	-0.153	0	0.0347	0	-0.153	-0.036	0	0.0347	0.162	-0.283	0.0347	0.218	0.0681	0	-0.539	0.0347	0.19	-0.33	0.0347	0.0681	0	0.218	-0.153	0.1	0.0347	-0.112	0.132	-0.194	0	0.0347	0	-0.112	-0.0734	0.1	0.1	-0.036	0.0681	0	0	0.132	0.132	-0.153	-0.036	0.0347	-0.153	0.0681	-0.0734	0.0347	-0.33	-0.238	-0.036	-0.112	-0.036	0	-0.036	0.0347	-0.0734	0	0.0681	-0.0734	0.218	0.132	-0.238	-0.036	-0.238	0.0347	0.132	-0.036	0.132	0	0.0347	-0.483	-0.153	-0.194	0.19	0.1	0	-0.036	-0.036	0.245	-0.283	-0.036	-0.036	-0.194	-0.112	0.0347	0	0	0.0347	-0.238	-0.153	-0.0734	0.0681	0.245	-0.33	0	0.0347	0	-0.0734	-0.238	0	0.0347	-0.112	-0.194	0.1	0.132	0.218	-0.0734	0.0347	0	-0.0734	-0.112	-0.0734	0.0681	0.132	0.1	0	-0.43	-0.112	0	-0.194	0.218	0.132	-0.153	-0.0734	0	0.1	-0.153	-0.0734	0.0681	0.0681	0.162	0.132	0	0.0347	0.19	0	-0.112	-0.112	0.132	-0.283	-0.036	-0.036	0	0.0681	-0.036	-0.283	0.0347	0.0347	-0.112	0.1	-0.194	0.1	-0.036	-0.036	-0.036	0.1	0	0.0347	0.0347	-0.112	-0.036	0.0347	0.162	0.1	0	0.0347	0.0681	0.19	-0.379	-0.194	-0.194	-0.153	0.0347	0.1	-0.0734	0	0	0.0681	-0.153	0.0347	-0.153	-0.036	0.19	-0.153	-0.112	0	-0.33	0.0347	0	0.271	-0.0734	0	0.1	0.0347	-0.036	-0.036	0.0681	-0.036	-0.0734	-0.036	0	0	0.0347	-0.194	-0.036	-0.153	-0.112	-0.112	0.0681	0.1	-0.0734	0	-0.036	0.162	0.1	0	0.1	-0.153	0	-0.112	0.1	-0.153	-0.379	0.162	0.0347	-0.153	0.132	-0.238	0.162	0.271	-0.153	-0.036	0.1	-0.153	-0.0734	-0.0734	0	-0.153	-0.194	0.1	-0.0734	0	-0.036	-0.112	-0.112	0.0347	-0.112	-0.112	0	0.218	-0.112	-0.036	-0.036	0.162	0.0681	0	0.19	0.1	-0.036	-0.0734	-0.036	-0.194	-0.153	0.1	0.0347	-0.112	0	0.218	0	-0.036	0.0681	-0.153	-0.194	0.162	-0.0734	0.0681	0	0.271	0.0347	-0.036	0.0681	0.0347	0	-0.194	-0.036	0.1	0	0.19	-0.0734	-0.036	-0.036	0.0681	0.132	-0.194	-0.112	-0.0734	-0.112	-0.112	-0.036	0.0681	0	-0.283	0.218	-0.194	0.132	-0.0734	-0.036	0	0.19	-0.112	0	-0.153	-0.33	-0.0734	-0.036	-0.153	-0.238	0.1	-0.036	-0.238	0.162	0.132	0.0681	0.1	0.218	0.1	-0.036	0	0.0347	-0.283	-0.112	-0.112	-0.153	-0.0734	-0.112	0	0.0681	-0.036	0.162	-0.036	0.0681	-0.283	-0.194	0.0347	-0.238	-0.112	0	0.0681	0.132	-0.238	0.0681	-0.036	0.1	0.0347	-0.153	-0.036	-0.0734	-0.112	-0.0734	0.0347	0.0347	0.0347	-0.0734	0.162	0.1	0.19	0.0347	0.321	-0.283	-0.112	-0.153	0.0681	0.19	0.19	-0.194	-0.194	-0.0734	-0.036	-0.036	-0.036	0.1	-0.0734	-0.036	0	0.0681	0.1	0	-0.036	-0.036	0	0.132	0.162	-0.0734	0.321	0	-0.036	-0.036	-0.238	-0.112	-0.194	0.0347	-0.0734	-0.238	0.1	0.0347	0.1	0.132	-0.036	-0.036	-0.153	0	-0.0734	0.1	-0.153	-0.112	0.19	0.1	0.19	-0.036	0.162	-0.194	0.162	-0.153	0	0.297	0.0681	0.1	0.19	-0.112	-0.036	-0.0734	0.271	-0.036	-0.036	0	-0.036	-0.112	0.0681	-0.036	0.218	-0.112	-0.194	0.1	0.162	0	0.344	0.0681	-0.112	-0.0734	-0.112	-0.036	-0.238	-0.112	-0.036	-0.0734	0.0347	0.245	0.0347	0.132	0.0347	0	0	0.132	-0.036	0.271	0.218	-0.153	0.0347	0.132	0.0347	-0.0734	0.0681	-0.112	-0.112	0.0681	0.0347	0.132	-0.0734	-0.036	0.0347	-0.036	0.1	0.162	0.0681	0	0.132	0.132	-0.0734	-0.0734	-0.0734	-0.036	0.0347	-0.194	-0.0734	0	0.1	0.0347	-0.036	-0.036	0.162	0.19	0.162	-0.153	-0.194	0.0681	0.218	0.1	-0.112	0	0.245	-0.0734	0	-0.0734	-0.0734	-0.194	0	-0.0734	0.132	-0.036	-0.153	-0.153	-0.0734	0.132	-0.194	0.0681	0.0347	0.132	0	0	0.0681	-0.112	0.0347	-0.0734	-0.036	0.162	0.162	-0.0734	-0.036	-0.153	-0.283	0.0681	0.1	0.19	0.0347	0	-0.153	0.0347	-0.194	-0.112	0.0347	0.218	-0.0734	-0.112	0.162	0.132	-0.036	-0.112	0.132	0.162	-0.036	-0.0734	0.1	-0.036	-0.33	0	-0.153	0.132	-0.194	0.0347	0.0347	0.0347	-0.036	0.132	0	0.0681	0.0347	0.0347	-0.238	0.218	0	0	0.218	0.1	0.0681	0.0681	-0.238	0.1	-0.036	0	-0.036	-0.0734	0.162	0	-0.238	0.19	0.0681	-0.238	-0.112	-0.112	0.0347	0.132	-0.0734	0.162	0.218	-0.036	-0.112	-0.238	0.162	-0.194	0	0.0681	0	0	0	-0.194	-0.153	-0.112	-0.112	-0.0734	-0.153	-0.153	0.0347	-0.0734	-0.238	0.19	-0.036	0.19	-0.112	0.0347	-0.153	0.162	-0.0734	0.132	-0.153	-0.194	0.132	-0.112	-0.0734	0.132	0.321	0	-0.112	-0.194	0.0347	0.1	-0.194	0.1	-0.194	0.0347	-0.283	-0.0734	0.132	-0.153	0	0.1	-0.112	0.245	0	-0.153	0.162	-0.238	-0.036	0.162	-0.036	0	-0.283	0.0347	0	-0.153	0.245	0.132	-0.0734	-0.036	0	-0.036	-0.153	0.245	-0.0734	0.132	-0.036	0.321	-0.112	-0.0734	0	0.0347	-0.283	0.19	-0.036	0.0681	-0.0734	-0.238	0.271	-0.112	-0.33	0	0.0681	-0.112	-0.153	-0.0734	-0.112	0	0.1	0.0347	0.0347	0.1	-0.036	0.19	0	0.0681	0.0347	-0.283	-0.238	0.1	-0.194	-0.194	0	0.19	0.245	-0.153	-0.153	-0.112	0.0681	0.367	0.0347	-0.112	-0.036	0.218	0.1	-0.0734	-0.194	0.132	-0.153	-0.153	-0.036	-0.112	0.0347	0.1	-0.153	-0.0734	-0.0734	0.0681	0	-0.194	-0.036	-0.036	-0.036	0.162	-0.194	0.0681	0.132	-0.112	0	0.218	0.0681	0.19	0.0347	0.1	0.1	-0.036	-0.036	-0.153	-0.153	-0.153	0.297	-0.194	0.0347	0.0681	-0.036	-0.194	0.0347	-0.153	-0.036	-0.283	-0.112	-0.036	0.0347	0.162	-0.194	-0.153	0.0347	0.1	-0.0734	0.162	-0.153	-0.036	0.0681	0.271	-0.0734	-0.112	-0.0734	0.0681	0.0347	0	-0.112	0	-0.153	-0.33	-0.112	0.0681	-0.153	0.132	0	0	0	-0.0734	0.245	0.19	-0.112	-0.0734	-0.036	0.19	0.218	0.1	-0.194	0.132	-0.194	-0.036	0.132	-0.0734	-0.33	0.0347	-0.194	-0.0734	-0.0734	0.19	0.1	0.162	0	-0.194	-0.0734	0.0681	-0.153	0.1	-0.283	0	-0.0734	-0.238	-0.0734	0.19	0.19	0.0347	0.162	-0.0734	0.1	0	0.132	0.0681	-0.0734	-0.153	-0.238	0.162	0.0347	-0.153	-0.194	0.0347	0.0347	0.1	-0.238	0.0347	-0.194	-0.153	0.0347	-0.036	-0.0734	-0.112	0	0.1	0	-0.036	0.162	0.0681	0.0347	0.1	-0.036	0.0347	-0.036	0.245	0.0681	-0.036	-0.238	0.0681	-0.153	-0.112	-0.283	-0.238	-0.0734	0.132	0.0681	-0.036	0.132	0.218	-0.194	0.19	0	-0.379	0.0347	-0.0734	-0.194	0	0.1	0.0347	-0.036	-0.036	-0.194	0.0681	0	-0.0734	0.132	-0.0734	0.132	-0.0734	0.162	-0.238	-0.194	0.19	0	0	0	-0.194	0.0681	-0.112	0.0681	-0.036	0.1	0.1	0.1	-0.153	0.1	0.0347	0.0347	0.1	-0.112	0	-0.036	0	0.1	0.0347	0.162	-0.112	0.0681	0.132	0.1	-0.0734	-0.33	0.0347	0.1	0.218	0	0.1	0.1	-0.036	0.162	-0.112	0	-0.153	0	-0.036	-0.0734	-0.483	0.0347	-0.036	-0.0734	0.0681	0.0347	-0.112	0.1	-0.112	0.132	-0.33	-0.036	-0.036	-0.194	-0.283	-0.153	-0.0734	0.19	0.19	0.0681	0.132	-0.036	-0.036	0.1	-0.0734	0.162	0.19	0.218	0.0347	0.0681	0.0347	0.162	0.0681	0.0347	0	-0.0734	0	-0.43	-0.238	-0.036	-0.036	-0.0734	0.0681	-0.153	0.0347	-0.0734	-0.283	0.0681	-0.153	0	-0.194	0.1	-0.153	0.1	0.1	-0.036	-0.112	0.132	0.0347	0.132	0.0681	-0.112	-0.194	-0.112	0.0681	0.162	-0.036	-0.153	0.0681	-0.194	-0.036	-0.238	0.1	0.19	-0.036	-0.112	-0.112	0.1	0.0347	-0.036	-0.0734	-0.112	-0.0734	0	-0.153	-0.0734	-0.112	-0.0734	0.0681	-0.153	0.19	0.19	0.0347	0.19	0.0347	0.1	0.245	-0.036	-0.238	0.0347	-0.036	-0.0734	-0.112	0.1	-0.379	-0.0734	-0.036	-0.153	-0.112	0.1	0.218	0.1	-0.0734	0.162	-0.0734	0.132	-0.153	-0.153	-0.112	0.132	-0.238	0.0681	0.1	0.0347	-0.43	0.0347	0	0	-0.194	0.0347	0	0.1	-0.153	-0.112	0	0.0347	-0.194	0.1	0	0.132	-0.112	0.1	-0.153	0.245	-0.238	-0.0734	-0.238	0.0347	0.162	-0.0734	-0.0734	0.0681	0	-0.283	-0.036	0	-0.0734	0	0.19	0	0.19	0.0681	0.0681	-0.112	0	0.132	0.0347	0.0681	-0.153	0.132	0.0681	0.0347	0.132	-0.238	-0.194	-0.036	-0.112	0.19	-0.112	-0.112	0.0681	0	0.1	0.1	0.1	-0.112	-0.0734	0	0.0347	-0.153	0.1	0.162	0.1	0.132	0	-0.036	0.132	-0.43	-0.0734	0.0681	-0.153	0.1	0	-0.0734	0.0347	0.0347	0	-0.036	0.0681	0.162	0.1	0.132	-0.0734	0.162	0	-0.036	-0.238	0.19	0	0.0347	0.0681	-0.0734	0.0347	0.0347	-0.112	-0.153	0.0681	-0.194	0.0347	0.19	-0.238	-0.194	0.132	0.321	0.0681	-0.112	-0.238	0.0347	0.1	0	-0.0734	0.0681	0.0347	-0.036	0.0681	-0.194	-0.036	0.0681	0.1	0.0681	0.245	0.0681	-0.036	-0.238	-0.238	0	-0.194	-0.0734	-0.194	-0.0734	0.162	-0.153	0.218	-0.194	-0.0734	-0.112	0	-0.33	-0.153	0.162	-0.112	0.1	0.162	0	0.0347	0.0681	0	-0.238	0.19	0.19	-0.238	0.1	0.0347	0.132	-0.036	0.132	-0.112	-0.379	-0.153	-0.379	0.0681	0.0681	0.0347	-0.194	-0.0734	0.132	-0.153	0	0.132	0	-0.238	-0.194	0.218	-0.0734	-0.0734	0.245	0.1	0.0347	-0.0734	0.0681	0.0347	0.0347	-0.238	0.0347	-0.153	0	0.1	0.0347	-0.153	0.0681	0	0.245	0.0347	-0.112	-0.0734	-0.036	0.0347	0.218	-0.194	-0.112	0.0347	0	-0.194	0	0.0681	-0.238	-0.036	-0.112	-0.283	-0.153	-0.036	-0.0734	0.1	0.162	-0.33	-0.153	0.218	0.0347	0.0347	0.0347	-0.112	0.1	-0.112	-0.0734	0.0347	0.0347	0.245	0.1	0	-0.112	0.19	-0.112	0.1	0.0681	-0.112	0.0347	0.1	0.0347	-0.112	-0.036	0.1	-0.283	-0.036	-0.112	-0.036	0.0681	0	-0.036	0.162	-0.194	-0.238	-0.153	0.1	0.245	0.132	-0.036	0.218	0.132	0.271	0.1	0.162	0.132	0	0.0347	-0.153	0.0347	-0.0734	-0.283	0.0681	-0.194	-0.379	0	0.0347	-0.33	-0.33	0	-0.283	0	0.132	0.0347	-0.238	0	0.271	0.132	-0.112	0.1	0.218	0.132	-0.036	-0.036	0.132	0	-0.112	0.0347	-0.036	-0.153	0.1	0.162	-0.0734	0.218	0	0.162	0.218	-0.0734	0.0681	0	-0.153	0.162	0.162	0.0347	0.0681	-0.0734	0.1	0	0.0347	0.0681	0.132	-0.0734	0.0347	0	0.0347	-0.036	-0.153	-0.036	0.19	-0.0734	-0.036	0.162	0.1	-0.0734	-0.0734	0.162	-0.194	0.218	0	-0.0734	0.0347	-0.112	-0.0734	0.245	-0.153	0.0347	-0.0734	-0.283	0	-0.112	0.162	-0.33	-0.036	-0.036	-0.036	-0.539	-0.0734	-0.283	0.1	-0.036	-0.036	0.162	-0.153	-0.036	0	0	-0.036	-0.238	-0.0734	0	-0.0734	-0.112	0	-0.112	-0.036	-0.0734	-0.112	0.0681	-0.112	0.19	-0.112	-0.33	-0.153	-0.0734	-0.153	-0.153	-0.194	0.0347	0.0347	0.0347	-0.0734	-0.153	-0.112	-0.0734	-0.153	-0.036	0.132	0.0347	0.0347	0.19	-0.112	-0.0734	-0.112	0	0.1	0.0681	-0.112	0.0347	0.0347	0.132	0.162	0	0.321	0.0681	0.321	-0.036	-0.112	0.0681	0.1	0.0681	0	-0.112	-0.0734	0.132	-0.0734	-0.194	-0.112	-0.379	0.162	0.132	-0.0734	0	0.0681	0	0.0681	-0.0734	-0.153	0.1	0.162	0	0.162	-0.0734	-0.194	-0.036	0.218	0.162	0.0347	-0.33	0.0681	0.132	-0.153	0.0347	-0.036	-0.238	0	0.1	0.0681	-0.036	-0.112	0	0.0681	-0.112	-0.112	-0.036	-0.112	-0.036	0.1	-0.0734	-0.0734	0.132	-0.0734	-0.0734	0.0681	-0.379	0.1	-0.153	0.0347	0	0	-0.283	-0.153	0.0347	-0.036	-0.283	-0.0734	0.0347	-0.0734	0.1	-0.036	0.1	-0.112	-0.238	0.0681	0.0347	0	0	0.132	-0.153	0.162	0.218	0.1	-0.379	-0.153	-0.0734	-0.112	0.1	0.19	-0.036	0	0.162	0.321	0.1	-0.0734	-0.194	-0.153	-0.112	-0.112	0.1	-0.0734	-0.0734	-0.112	-0.194	-0.036	0.0681	0.19	-0.036	-0.283	0.162	0.1	0	0.0681	0.0681	-0.036	0.1	0.0347	-0.194	0.1	0.1	0.0347	0.344	-0.036	0.1	0.0347	-0.112	-0.194	0.0347	0.271	0.0347	-0.238	0	0	-0.112	0.245	0	-0.036	0.218	0	0.1	0.132	0.0347	-0.238	-0.153	0.162	-0.0734	-0.036	0.0347	-0.153	-0.112	0.0347	0.0681	0.0681	-0.153	-0.194	0	0.132	0.1	-0.036	-0.036	0.0347	0	-0.238	-0.112	0.1	-0.036	0.19	0.245	-0.036	-0.238	0	0.218	-0.0734	0.1	0.0681	-0.036	-0.194	-0.0734	-0.036	0.132	0.0347	0.0681	-0.0734	0.132	-0.194	0.132	0	0.132	-0.036	0.0681	0.1	0.1	0.0681	-0.112	-0.153	0.1	0.0347	-0.194	0.132	-0.112	0.1	0.0347	-0.036	0	0.1	-0.283	-0.0734	-0.238	-0.194	-0.112	0.0347	0.132	-0.33	-0.194	-0.036	0	0.132	0.0681	-0.153	0.0347	0.132	-0.036	0.19	-0.036	0.0347	-0.112	-0.112	0.162	-0.283	0.0347	-0.0734	-0.0734	-0.112	0.0347	0.132	-0.036	0.0681	-0.112	0.245	0.0347	0.0347	0.0347	-0.036	0.1	-0.153	0.245	-0.0734	0.132	-0.153	-0.036	0.271	-0.112	0.321	-0.379	0.0681	0.0347	-0.036	-0.036	0.1	-0.112	-0.112	-0.238	0.1	-0.0734	0.0681	0.1	0.19	0.132	-0.112	-0.112	-0.194	-0.238	0	-0.283	0	-0.112	0.132	0.0347	-0.112	-0.112	-0.036	-0.036	0	0	-0.036	0.1	0.1	0.0347	0.1	-0.036	-0.238	-0.036	0.132	-0.238	-0.238	-0.112	0.1	0.0681	0.19	-0.153	-0.0734	0.0347	-0.0734	0.389	-0.194	0.19	0.132	0	-0.112	0.297	0	0.1	-0.036	-0.112	-0.238	0.132	0	-0.036	-0.036	0.1	-0.153	0	0	0.0347	-0.112	-0.238	0	0.0347	0.1	0.245	-0.153	-0.0734	-0.112	0.245	0	0.0681	-0.036	0.0347	0.0681	-0.112	-0.112	-0.153	0.162	0.0681	-0.036	0.132	-0.153	0.0681	-0.153	-0.0734	0.162	0	0.0347	-0.194	0.1	0.0681	0.162	0.132	0.132	-0.153	-0.112	-0.153	-0.036	0.1	0.0347	-0.036	-0.036	-0.0734	0	-0.036	-0.112	0.19	0.0681	0	0.1	-0.036	-0.194	0.1	0.0681	-0.153	-0.238	-0.153	0.162	0.1	-0.036	-0.194	0.0681	-0.036	0.218	-0.036	-0.0734	0.162	0.162	0.0681	0.132	-0.036	-0.33	-0.0734	-0.0734	-0.194	0.0681	0.0681	-0.036	0.0681	-0.0734	-0.0734	-0.036	0.1	-0.036	-0.0734	0.0347	-0.036	-0.0734	-0.0734	0.0347	0.162	0.0347	0.1	-0.0734	-0.112	0	0.0347	0	-0.036	0.1	-0.036	0.0681	0.0347	0.0347	0.0347	-0.238	0.0681	0.0347	0.1	-0.112	0.162	-0.0734	-0.0734	0.0681	-0.112	0.19	-0.153	-0.112	-0.0734	0	-0.283	0.0347	-0.036	0.162	-0.0734	0.0347	-0.194	0.1	-0.112	-0.0734	0.162	0.132	0.132	-0.036	0	0	0.162	0.132	0.0681	-0.153	0.218	-0.33	-0.153	0.0347	0.0347	0.1	0.1	0.0347	0.132	0.132	0.0347	-0.112	-0.112	0.0681	0.297	-0.238	-0.0734	0.0347	-0.238	-0.153	0.245	0.0347	-0.036	0.0681	0.0681	0.162	0	-0.036	0.1	0.1	-0.153	0.132	-0.036	-0.194	-0.194	-0.153	0.1	0.0681	-0.036	-0.036	0.1	0	-0.153	-0.036	0.0347	0.0347	0	0.0681	-0.0734	-0.379	0.218	0.0681	0.162	-0.0734	0.19	0.218	-0.194	0.1	-0.153	-0.112	0.132	-0.036	0.19	0.0347	-0.33	0	0	0.162	0.0347	-0.0734	-0.33	-0.153	-0.112	0.1	-0.238	0.1	0.0681	0	0	-0.112	0.1	-0.283	-0.112	0.1	0.1	-0.238	0.1	-0.283	-0.036	-0.33	0	-0.036	0.1	0.1	0.132	0.0347	0.0681	0.0347	0.19	0.1	0.1	0	-0.036	-0.0734	0.1	0.245	0.0347	-0.036	0.0681	-0.0734	-0.153	-0.153	-0.112	0.1	0.0347	-0.112	-0.036	-0.238	0.1	-0.112	0.132	0.0347	-0.153	-0.194	0.0681	0.132	-0.33	-0.153	-0.0734	0.19	-0.112	-0.0734	-0.153	0.19	0.0681	-0.0734	0.0681	-0.283	0.0681	-0.194	0.1	-0.036	-0.194	-0.0734	-0.153	-0.153	-0.379	-0.036	-0.194	-0.0734	-0.036	0	0.218	0	-0.194	-0.283	0.1	0.0347	0	0	0.0681	-0.036	0.245	0.0347	-0.153	0.245	0.0347	0.19	-0.112	0.132	-0.153	-0.0734	-0.0734	-0.194	-0.112	-0.112	-0.283	0.0347	-0.153	0.0347	0	-0.238	0.19	-0.112	-0.238	0.19	-0.153	0	0.245	0.218	-0.153	0	-0.036	0.0347	0.0347	0.0347	0.0347	0	-0.153	-0.283	-0.33	0.0681	0	-0.036	-0.112	0.1	-0.036	0.1	0.162	-0.036	-0.112	-0.283	0.0347	-0.0734	-0.194	0.0347	-0.0734	0	0.297	-0.33	0.132	-0.0734	0.0347	-0.0734	-0.036	0.19	-0.112	0.162	0.1	0.0347	-0.153	-0.238	0.1	0.1	0.162	0.19	0.0681	0.132	0	-0.0734	-0.112	-0.0734	0.1	-0.0734	0.218	-0.036	0.0347	-0.153	0.218	-0.112	-0.0734	-0.112	0.245	-0.153	0.0347	0.162	0	0.0347	0	-0.43	0	0.0347	0.1	0.19	0.1	-0.036	0.0347	0.1	-0.0734	-0.0734	0	-0.036	0.19	0.218	-0.0734	0.1	0.1	0.1	0.0681	0	-0.036	-0.0734	0	0.1	0.1	-0.153	0.0347	0.19	-0.194	-0.194	-0.194	0.0347	-0.0734	-0.036	-0.153	-0.0734	0	0	-0.283	0.19	0.0347	0.132	-0.036	-0.036	-0.036	0.132	-0.194	-0.483	0.162	0.1	0.162	0	-0.238	0.1	-0.153	0.1	0.0347	0.1	0.0347	-0.036	-0.194	-0.0734	0.132	0.0347	0.132	-0.112	0.0681	0.0681	-0.194	-0.112	-0.238	0.0681	0.162	-0.112	0.0347	0	0.0681	0.1	-0.0734	0.0681	0.0347	-0.194	-0.112	-0.153	-0.238	0	0.132	-0.0734	-0.194	0.19	0.1	-0.112	-0.112	0.0347	-0.036	-0.0734	0.218	0.19	-0.036	-0.0734	0	-0.0734	0.132	0.19	0.218	0.1	0	0	0.0347	-0.153	0.0681	0.0681	0.1	-0.153	0.245	0	-0.0734	-0.0734	0.132	0.0347	0	0.1	0	0	0.0681	0.0347	-0.036	0	-0.036	-0.112	0.271	0.0681	0.0681	-0.0734	0.218	-0.0734	0	0	-0.036	-0.112	-0.036	0.0347	-0.283	-0.036	0.132	-0.0734	0.271	0.0347	0.1	-0.0734	0.1	0.245	0	-0.283	-0.283	0	0.0347	-0.238	0.0347	0.0681	0	0.0681	0.0681	0.1	-0.0734	0.218	-0.238	-0.0734	-0.33	0.0347	-0.194	0.19	0.0347	-0.112	0.0347	0.0347	0.0347	-0.33	-0.153	-0.194	0	-0.33	-0.194	0	0	-0.0734	-0.036	0.0681	0.1	0.132	-0.0734	0	-0.238	-0.112	0.0347	-0.0734	-0.153	0.0681	-0.036	0	0	-0.112	0.1	-0.112	0.1	-0.036	-0.194	-0.0734	-0.036	-0.194	-0.153	-0.153	0.0347	-0.112	0.271	-0.112	0.0681	-0.0734	0.132	-0.112	0	-0.112	-0.0734	-0.036	0.162	-0.153	-0.238	-0.0734	-0.0734	-0.194	-0.036	0.0681	-0.0734	0.132	0.0681	0	-0.153	-0.379	0.297	0.132	0	-0.112	0.19	0.1	-0.194	-0.238	-0.283	0.1	0.0681	0.162	0.162	-0.036	0.132	0.0681	-0.153	0	-0.112	0.132	-0.153	-0.0734	0.132	0.162	0.0681	-0.194	0.162	-0.153	0.132	-0.33	0.0347	-0.33	0	-0.0734	-0.194	0.271	0.132	-0.194	-0.0734	0.132	-0.036	0.0347	-0.0734	0.1	-0.036	0.0681	-0.194	0.0681	-0.0734	0.1	-0.33	0.1	-0.112	0	0.0681	0	0.0681	0.0347	-0.112	0	0.132	0.0347	0.162	-0.0734	0.19	0	0.0347	-0.036	-0.036	-0.33	0.0347	-0.153	0.0681	0.0347	0.0347	0	-0.0734	0.0347	-0.112	0.162	0.162	-0.0734	0.19	0	0.0347	0	-0.0734	-0.036	-0.112	0.162	-0.0734	-0.036	-0.153	0.162	-0.036	0.132	-0.112	0.1	0.0681	0.0347	-0.112	0.132	-0.112	0.132	-0.112	0.218	-0.238	0.162	0.1	-0.036	0.0347	0.0347	0.218	-0.036	0.19	0.162	0.132	-0.0734	0.0681	-0.112	0.132	-0.194	0.0347	0.132	-0.112	0.162	0.0681	0.1	-0.153	0.132	0.0681	0	0	-0.153	0.245	0.132	0	-0.0734	-0.153	0.0347	0.367	-0.0734	-0.036	0.0347	0.1	0	-0.0734	0.0347	-0.036	0.1	-0.036	0.0681	0.1	-0.153	-0.153	-0.112	0.218	-0.112	0.19	0	-0.194	0.132	-0.036	-0.036	-0.194	0.271	0.1	0.0681	0.162	0.0347	-0.194	-0.194	0.0347	0	0.0347	0.0347	0.344	0.1	-0.283	-0.153	0.0681	0	0.1	0.218	0.0347	-0.194	0.1	0.132	0.132	-0.112	-0.036	0.0681	-0.238	0.0347	0.1	-0.0734	0.0347	-0.153	-0.0734	-0.036	0.218	0.1	0.0347	0	0.218	-0.153	0.0681	-0.112	0	-0.036	0.132	0.271	0.162	-0.194	0.0347	0.162	0	0.271	0	0	0.0681	0.19	0.19	0.0347	0.0681	0.0347	0.1	-0.153	-0.153	0.19	-0.036	-0.194	0.0681	-0.153	0.0681	0.0347	0	0.0347	0.162	-0.0734	-0.112	0.19	-0.0734	-0.0734	0	-0.036	0	0	0	0	0.0681	0.1	0.19	0.218	0.0681	-0.194	0.0681	-0.0734	0.1	0.162	-0.036	0.0681	0.0347	0.0347	-0.194	0.19	0	0.271	0	0.0681	-0.194	0.1	0.0681	0.0347	-0.112	0.132	0.1	0	0.19	0.132	-0.036	0	0	-0.194	0	0	-0.153	-0.0734	0.132	-0.283	0.0347	-0.036	-0.0734	0.0347	-0.0734	0.218	-0.112	0.0347	-0.194	-0.194	0.1	0	-0.0734	-0.036	0	0.0347	-0.238	-0.283	0.367	0.271	0.132	0.0347	-0.153	-0.153	0.1	-0.112	-0.238	-0.036	0.0347	-0.153	-0.036	-0.036	-0.036	-0.036	-0.0734	-0.112	0.132	-0.036	0.245	0	0.0681	-0.112	-0.112	0	0.0681	-0.33	-0.194	-0.153	0.0347	0.0681	0.1	0.1	-0.153	0.132	-0.0734	-0.036	-0.0734	0.19	-0.194	0.0681	0	0.1	0.0347	-0.036	0.162	0	0	0.132	-0.194	0.0681	0.1	0.0681	-0.283	0.0347	0	0	0.0681	-0.036	-0.153	0.0681	-0.238	-0.036	-0.036	-0.153	0	-0.153	-0.194	0.0681	-0.112	0.132	0.0681	-0.153	-0.0734	0.19	-0.0734	-0.112	-0.194	0.367	0.162	0.132	-0.153	0.1	-0.153	0	0.0681	0	0.0681	-0.036	0.0681	0	0.1	0.1	0.132	-0.0734	0.0347	0.0347	0.245	0.218	-0.112	-0.112	-0.238	0.0347	-0.112	0.162	-0.0734	0.0681	0.0347	-0.036	-0.036	0.0347	-0.238	0.0681	-0.036	0.162	-0.283	0.132	0.0681	0.132	0.132	-0.0734	-0.153	-0.112	0.0347	-0.0734	0	0.19	0.0681	0.0347	0.19	-0.036	0.1	-0.0734	-0.0734	-0.036	0	0.162	0.0347	-0.238	0	0.321	0	0.218	0.1	0.0347	-0.036	0.0347	0	0.162	-0.33	-0.483	-0.283	-0.153	-0.036	-0.283	-0.238	0.19	0.132	0	0	-0.0734	-0.153	0.1	0.0681	-0.283	0.271	-0.0734	-0.112	0.297	0.0347	-0.036	-0.153	-0.112	-0.036	-0.112	0.0347	0.0681	0.321	0.1	0.0681	0.132	-0.112	0.132	0.0347	-0.036	0.0347	0	0	0.162	0.1	0.132	0.132	-0.33	-0.0734	0.0681	0.271	0	0.162	-0.0734	0.1	0.0681	-0.112	-0.194	-0.036	-0.153	0.1	0	-0.036	-0.153	0.19	-0.379	-0.036	-0.238	-0.238	-0.036	-0.0734	0.132	-0.112	0.0681	0.0681	0.0681	0.1	-0.036	-0.036	0	0	0.245	-0.153	0.0347	-0.036	0.0347	-0.153	-0.0734	0.0681	0.0681	0.19	-0.036	0.162	0.1	-0.0734	-0.194	0.0681	0.0681	0.0347	0.0681	-0.036	0.0347	0.1	-0.0734	0.1	0.0347	0.132	-0.194	-0.238	-0.0734	0.0347	-0.33	0.0347	-0.036	-0.194	0.132	0.132	0
GO:b	0.11	0.209	0.398	0.161	0.161	0.209	-0.0645	-0.378	-0.000607	0.161	0.00363	0.112	-0.37	0.0572	0.163	-0.129	0.0567	-0.000607	0.114	-0.00182	-0.206	0.0578	0.111	0.115	0.111	0.06	0.113	-0.13	0.0589	0.112	0.0589	0.112	-0.0658	0.162	-0.000607	0.111	-0.132	-0.285	0.112	0.208	0.0584	-0.207	-0.379	-0.0619	0.0567	-0.131	-0.0625	0.0584	0.0561	0	0.000607	-0.0658	-0.0619	-0.134	0.208	0.00121	-0.209	0	0.251	0.208	0.0612	0.00363	0.293	-0.208	-0.000607	-0.0632	0.06	0.21	-0.134	-0.000607	-0.379	-0.00182	-0.134	-0.0625	-0.132	0.163	-0.0625	0.162	0.0595	-0.0625	0.000607	-0.132	0.111	-0.207	0.0612	0.0589	0.21	0.163	0.164	0.0589	0.163	-0.127	0.0567	-0.132	-0.13	0.0555	0.000607	0.164	0.0589	-0.00121	0.165	-0.0645	-0.0638	0.0578	0	-0.0619	-0.0632	0.211	-0.00182	0	-0.00121	0.0578	0.113	0.111	0.00182	0.399	0	-0.201	0.208	0.208	0.0623	-0.0605	0.294	-0.474	0.113	0.21	0.293	0.114	0.16	-0.581	0.111	0	-0.202	0.055	-0.205	-0.209	0.163	-0.287	-0.697	-0.291	0.113	-0.00243	-0.132	-0.293	0.112	0.112	0.0561	0.0589	-0.0605	-0.0612	-0.131	-0.0612	0.000607	0.292	0.109	-0.206	0.164	-0.136	-0.375	0.112	0.0595	0.208	-0.0638	-0.579	0.11	-0.207	-0.000607	0.111	-0.131	0.000607	-0.00121	-0.286	0.112	0.114	-0.291	0.112	-0.000607	-0.0651	0.251	0.00182	-0.00243	-0.0625	-0.204	0.0595	0.112	0.112	-0.287	0.112	0.0595	0.112	-0.285	-0.372	0.33	0.0606	-0.208	0.0572	0.00303	-0.206	-0.0632	0.0595	0.00363	-0.0599	0.207	-0.00243	-0.00121	-0.00365	0.0584	-0.0651	-0.286	-0.000607	-0.206	0.253	0.111	0.111	0.209	-0.132	0.111	0.000607	0.162	-0.131	-0.202	0.0589	-0.0658	-0.289	0.0561	0.0589	0.114	-0.0625	-0.204	0.111	-0.476	0.293	0.0617	-0.0651	-0.0599	0.0606	0.11	0	-0.0651	0.4	-0.0625	0.0578	-0.287	-0.207	-0.13	-0.285	-0.0625	-0.289	-0.0671	-0.133	0.367	0.33	0.111	0.11	0.000607	0.367	0.115	-0.206	0.11	0.000607	-0.00182	-0.0625	0.206	0.114	-0.0651	-0.473	-0.129	0.114	0.253	0.0578	0.000607	0.0578	0.00303	0.11	-0.132	-0.21	-0.0658	0.209	-0.0638	0.0595	-0.132	-0.133	0.0572	0.0584	0	0.162	0.0584	-0.128	-0.0612	-0.0651	-0.000607	-0.203	-0.202	0.000607	-0.206	0.0578	-0.00121	-0.209	0.111	-0.377	-0.134	-0.292	0.254	0.00604	0.113	-0.13	-0.131	0.111	-0.29	-0.13	-0.206	0.112	-0.0605	-0.00121	0.209	0.253	0.252	-0.131	-0.0612	-0.00182	0.0584	0.0589	-0.000607	0.0555	0.113	-0.21	0.11	0.11	-0.0658	-0.0599	-0.202	-0.205	0.0595	0.0589	-0.0625	-0.0645	0.111	-0.134	0.111	0.163	-0.206	0.293	0.00303	0.111	0.294	-0.207	-0.134	0.000607	0.292	-0.127	-0.13	0.293	-0.00121	-0.0685	-0.0638	-0.132	-0.375	0.293	-0.29	-0.00304	0.112	-0.000607	-0.00121	0.06	0.113	-0.286	-0.0605	0.0572	-0.0632	0.253	-0.287	-0.288	0.163	0.0561	-0.0612	0.0572	-0.206	0.331	-0.00182	-0.285	0.11	0.0578	0.00363	-0.285	0.161	0.162	0.0584	0.0595	0.161	-0.29	-0.00243	0.164	0.163	0.116	-0.132	0.00424	0.0561	0.164	0.0567	-0.0638	0.162	-0.288	-0.206	0.162	0.253	0.00182	0.209	0.0589	-0.289	-0.0658	0.111	0.0578	-0.289	-0.286	-0.0625	0.21	-0.0665	-0.0612	0.111	0	0.251	-0.287	-0.128	-0.289	0.0572	0.163	-0.206	0.163	-0.132	0.0606	-0.132	-0.204	0.112	-0.289	0.0578	0.329	-0.288	-0.0632	0.162	0.111	-0.209	-0.13	-0.0632	0.163	-0.206	0.0584	-0.206	-0.128	-0.000607	0.162	-0.0625	0.163	-0.132	0.111	0.252	-0.378	-0.0632	-0.203	0.163	-0.00121	0.112	-0.00365	-0.203	0.000607	0.0567	-0.0645	-0.127	-0.0638	-0.376	-0.133	0.112	0.00182	0.207	-0.29	-0.0619	-0.0599	-0.00182	0.114	-0.206	-0.0638	-0.207	0.162	-0.132	-0.0658	0	0.211	-0.0625	0.397	-0.129	-0.581	0.331	-0.0632	-0.000607	0.331	0.163	0.112	0.21	-0.472	0.11	0.207	0.000607	0.00121	0.00242	-0.000607	0.114	0.0555	0.06	-0.131	-0.13	0.208	0.111	-0.0619	0.292	-0.0632	-0.208	0.00121	-0.204	0.163	-0.289	-0.205	0.21	0.0595	0.208	-0.289	0.00182	-0.0638	-0.0645	0.253	0.252	-0.00121	0.162	0.0606	-0.00121	0.00182	-0.0619	0.11	0.16	-0.00182	-0.000607	-0.133	0.112	0.252	-0.0619	-0.0605	-0.0632	-0.205	-0.207	-0.132	-0.373	-0.376	0.000607	0.209	0.0589	0.000607	0	0.112	-0.00121	-0.131	-0.206	0.112	0.00363	0.292	-0.00182	0.0567	-0.203	-0.13	0.0578	0.11	0.207	0.209	0.209	-0.204	-0.131	-0.203	-0.00121	0.06	0.162	-0.00182	-0.288	0.164	0.209	0.211	-0.0619	-0.0632	-0.707	0.163	-0.00304	-0.209	0.0561	0.0578	0.163	0.113	0.114	0.113	0.00242	-0.471	-0.206	0.0589	-0.0612	-0.000607	0.162	-0.132	-0.0612	0.253	-0.289	-0.289	0.208	0.0572	0.0572	0.111	-0.204	-0.125	-0.206	0.0578	0	-0.132	-0.209	0.162	-0.00365	0.0595	-0.211	-0.205	-0.132	0.209	0.0578	-0.134	0.0572	-0.284	0.251	0.112	-0.0638	-0.206	-0.0658	-0.204	-0.0645	0.0567	-0.0645	0.161	0.00484	-0.0632	0.0589	0.295	-0.132	-0.202	-0.0619	-0.289	-0.0645	-0.134	0.208	0.0606	-0.129	0.0589	0.112	-0.135	0.06	0.0578	0.208	0.111	-0.13	0.0584	-0.00304	-0.132	0.0595	0.33	-0.00121	0.163	-0.134	-0.292	0.0589	-0.0651	-0.29	-0.286	-0.132	-0.0638	-0.0698	0.0595	-0.0612	-0.288	0.0561	-0.00121	-0.293	-0.13	-0.479	0.00182	0.0589	-0.0605	0.0578	0.00182	-0.132	0.163	0.253	0.163	-0.00243	0.113	-0.204	0.113	0.0595	0.00121	-0.0658	-0.285	-0.000607	-0.0651	0.0589	-0.476	0.0584	-0.206	-0.473	0.21	-0.0638	-0.131	-0.0638	0.251	0.109	-0.0658	-0.132	0.11	0.0612	-0.136	0.161	-0.288	-0.476	0.00121	-0.134	0.00363	-0.202	-0.0625	0	-0.00243	-0.282	-0.203	0.211	-0.131	-0.132	0.294	-0.133	-0.129	-0.0638	-0.58	0.06	0.208	-0.00121	-0.000607	0.164	-0.0619	-0.0625	0	0.293	-0.13	-0.0638	-0.202	0.000607	0.25	0.0584	-0.479	-0.289	0.114	0.113	0.0589	-0.135	0.209	-0.374	0.00121	0.111	-0.203	-0.0645	0.000607	-0.13	0.113	0.0584	0.0584	0.114	0.111	-0.00121	-0.131	0.165	0.113	-0.284	-0.29	0.253	-0.206	-0.13	-0.0625	0.11	0	-0.0612	-0.0638	-0.129	0.209	-0.207	0.000607	-0.474	-0.0619	-0.000607	0.113	0.113	0.163	0.162	-0.206	0.163	-0.133	-0.0645	-0.0619	-0.0638	0.209	0.00121	0.0589	-0.375	-0.0632	0.25	-0.287	0.163	0.292	0.253	0.163	0.253	-0.000607	0.00121	0.112	0.000607	-0.468	0.208	-0.697	-0.13	-0.205	0	-0.128	-0.206	-0.0619	-0.0605	0.00182	0.114	0.113	-0.0619	0.112	0.0595	-0.285	-0.132	-0.0619	-0.000607	0.163	0.294	-0.209	0.293	0.112	-0.000607	-0.374	-0.00182	0.162	-0.0592	0.00182	0.21	-0.203	0.06	0.11	-0.38	-0.279	-0.0632	0.163	0.00242	0.294	-0.0645	-0.0625	0.00363	0.163	-0.285	-0.128	0.252	-0.29	0.163	0.163	0.163	-0.0612	-0.000607	0.116	0.206	0.112	0.163	-0.13	-0.204	-0.473	-0.205	-0.206	-0.000607	0.33	0.162	0.0578	-0.13	0.164	-0.132	-0.207	-0.0638	-0.0612	0.252	-0.282	-0.13	0.0606	0	-0.205	0.000607	0.000607	0.251	0.11	-0.136	0.00182	-0.13	-0.205	0.291	-0.134	0.253	0.0567	0	-0.0586	-0.286	0.0567	0.0561	0.000607	0.113	0.113	0.00242	0.162	0.163	-0.0619	-0.205	0.0595	-0.00121	0.21	-0.133	-0.2	0.165	0.00121	-0.206	0.163	-0.0632	-0.0632	-0.133	-0.205	-0.0599	0.06	0.00121	-0.00304	0.00182	-0.289	0	-0.378	-0.00182	0.162	0.293	-0.00365	0.0595	0.209	-0.131	0.163	-0.583	0.11	-0.0579	0.0584	-0.0638	-0.289	-0.0665	-0.0632	0.163	-0.133	0.112	0.113	-0.129	-0.131	-0.131	0.331	-0.281	0	0.0578	-0.0651	0.16	-0.0632	0.163	0.0606	0.164	0.0555	-0.289	0.165	-0.0612	-0.132	-0.00121	-0.207	0.00182	0.00121	0.111	-0.285	0.164	-0.0619	0.111	0.0612	0.112	-0.0651	0.252	-0.0612	-0.205	-0.13	0.0578	0.162	-0.133	-0.284	0.0589	0.114	0.0589	0.00121	-0.0619	-0.0645	-0.0632	0.112	0.291	-0.00182	0.111	-0.374	0.112	0.209	-0.207	-0.132	-0.0651	0.113	-0.0599	0	-0.2	0.113	-0.000607	-0.0605	-0.287	-0.0665	0.113	-0.209	0.254	-0.13	-0.375	-0.0638	0.11	-0.13	0.111	-0.206	-0.00121	-0.0651	-0.0645	-0.13	0.0595	0.00242	-0.291	0.0567	0.0567	-0.0632	0.114	0.207	0.208	0.292	0.0555	-0.132	-0.0638	0.164	0.000607	0.11	0.0589	0.113	-0.288	-0.00121	-0.133	0.00121	0	-0.0586	-0.134	0.113	-0.0651	0.0561	-0.0658	-0.206	-0.134	0.00121	-0.0592	-0.207	-0.0625	-0.0638	0.055	-0.204	0.0572	-0.00304	0	0.0584	-0.476	-0.288	0.111	-0.205	0	0.4	-0.00182	0.207	0.0589	-0.286	0.164	0.00121	-0.00243	0.00182	0.0572	-0.000607	-0.0632	0.253	0.163	0.115	-0.135	0.00121	-0.132	-0.374	-0.0638	0.111	0.11	-0.13	-0.135	0.11	0.161	0.00182	0.114	-0.205	-0.205	0.253	0.11	0.055	-0.38	-0.0638	-0.206	-0.0638	0.161	0.11	0.209	0.000607	0.209	0.0578	0.114	0.00604	0.00121	-0.000607	0.294	0.161	0.162	0.0578	-0.0605	-0.0625	-0.131	-0.0651	0.33	0.112	0.112	-0.0658	0.164	-0.0645	-0.133	0.0561	-0.131	-0.00182	-0.00304	-0.0619	0.0589	-0.0625	0.207	-0.376	0.111	0.000607	-0.000607	0.0623	-0.134	0.162	-0.131	-0.0651	0.000607	0.111	0.209	0.114	-0.206	-0.381	-0.206	0.399	0.00182	-0.209	0.0589	-0.38	0.162	0.0572	-0.0645	-0.206	0.00242	0.163	0.00121	0.209	0.292	-0.0605	-0.134	0.0628	-0.00182	0.111	0.163	-0.132	-0.579	0.0584	-0.13	0.162	0.294	-0.13	-0.0638	-0.0658	0	0.209	-0.209	0.291	-0.133	0.112	0.293	-0.128	-0.0586	0.111	0.162	0.251	-0.0645	-0.00121	-0.133	0.0589	-0.00243	-0.0638	0.112	0.0595	0.163	0.0612	0.251	0.163	-0.000607	0.0595	-0.00243	0.209	0.163	-0.282	-0.205	0.0578	0.000607	0.0567	-0.473	-0.207	-0.0625	-0.0605	-0.0651	0.112	0.00182	-0.00121	-0.128	0	0.111	-0.131	-0.000607	-0.0612	0.207	0.0578	-0.202	-0.132	-0.131	0.292	-0.00243	-0.0625	0.292	-0.0645	0.0561	-0.375	-0.202	0.208	-0.0605	0.113	0.161	0.0572	0.33	-0.0612	-0.473	0.164	-0.132	-0.00365	0.208	0.0567	0.112	0.163	-0.000607	0.0578	0.0572	-0.472	-0.132	0.0612	-0.132	-0.286	-0.131	0.209	0.211	0.163	-0.292	-0.135	0.11	0.292	0.162	0.113	-0.132	-0.473	-0.206	-0.0645	-0.202	-0.204	0.0584	0.0572	-0.131	0.0584	0.161	0.253	-0.204	-0.2	0.0567	0.163	-0.29	0.111	0.366	-0.132	-0.00365	-0.132	0.292	-0.0612	-0.206	0.0572	-0.0586	0.25	-0.207	-0.000607	0.163	0.113	-0.285	-0.00243	0.0572	0.107	-0.0638	0.0561	0.111	-0.286	0.112	-0.373	0.0584	-0.0645	-0.131	-0.201	-0.289	0.113	0.000607	-0.0599	-0.287	0.11	-0.0625	0.253	0.164	-0.21	-0.000607	0.112	-0.284	-0.285	0.0589	-0.29	0.292	-0.135	0.112	0.162	0.161	0.112	0.0595	-0.0605	-0.0638	0.0555	0.06	-0.0638	0.209	0.255	0.111	0.29	-0.207	0.0595	0.000607	0.163	0.0595	-0.204	0.0589	-0.208	-0.132	-0.00121	0.161	-0.0632	-0.372	0	0.162	-0.0625	-0.0651	0.109	0.253	-0.0645	0.0544	0.367	0.162	-0.206	0.114	0.329	0.209	0.0628	-0.131	0.163	0.0578	0.208	0.292	-0.0645	0.163	-0.132	0.06	-0.0599	-0.206	-0.132	0.0578	-0.00121	0.114	-0.132	0.161	-0.0645	0	0.0578	-0.207	0.163	-0.00182	0.00182	0.00121	0.163	-0.0638	0.109	-0.132	-0.131	-0.0619	-0.289	-0.136	-0.0625	-0.285	-0.131	0.00242	-0.206	0.109	0.114	-0.13	-0.00182	-0.2	-0.475	-0.0632	-0.199	0	0.162	0.113	0.0584	-0.208	-0.13	-0.00243	-0.202	0.114	-0.0632	-0.000607	0.113	-0.128	0.11	-0.00304	-0.132	0.4	0	-0.206	0.162	-0.202	0.114	-0.29	0.113	0.0584	0.331	-0.0632	-0.0625	-0.134	-0.207	0.111	-0.381	0.252	-0.704	0.00242	0.207	-0.286	0.0567	0.161	-0.377	0.0595	-0.00121	-0.287	-0.128	-0.204	-0.0625	0.0561	-0.000607	-0.291	-0.132	-0.289	0.000607	0.0561	-0.13	0.164	0.06	0.292	-0.287	-0.285	-0.0605	0.0606	-0.477	-0.0645	0.0584	-0.0619	0.251	0.0589	0.0595	0.208	-0.132	-0.284	-0.135	0.253	0.0567	0.207	0.00121	0.251	0.11	-0.135	-0.132	0.00121	-0.00182	0.163	0.252	0.0578	0.33	-0.131	0.111	-0.287	0.162	-0.0658	0.208	0.113	0.113	0.0578	0.0584	0.117	0.113	-0.129	-0.287	0	-0.205	0.0567	-0.209	0.294	0.0584	0.111	0.21	-0.376	-0.29	0.0572	0.11	-0.205	-0.29	0.109	0.0584	-0.00121	0.00363	0.000607	0.0567	0.163	0.112	-0.375	0.293	0.00121	0.0567	-0.206	0.21	-0.206	0.06	0.253	0.06	0.112	-0.285	0.292	-0.288	0.113	-0.204	-0.0625	0.00363	-0.13	0.0572	0.16	0.293	0.0561	0.162	0.112	-0.13	0.209	-0.13	-0.00182	0.0578	-0.00121	-0.132	-0.131	-0.132	-0.287	-0.135	-0.133	-0.13	0.112	0.114	0.209	-0.0665	0.113	0.000607	-0.0619	-0.0651	0.06	-0.284	0.164	-0.206	0.000607	-0.0638	-0.207	-0.379	0.0584	-0.00182	-0.133	-0.206	0.117	-0.0632	0.113	-0.285	-0.207	0.0567	0.00242	-0.206	0.113	-0.0638	-0.0645	0.0617	-0.0612	-0.131	-0.373	-0.0645	0.0539	-0.586	-0.0619	-0.203	0.0606	0.0567	-0.00304	-0.00121	-0.0651	0.211	-0.288	0.163	-0.00243	-0.00182	-0.000607	0.208	0.21	-0.0638	0.111	0.252	0.112	0.162	-0.206	0.0584	0.251	-0.0612	-0.29	-0.000607	0.252	-0.371	-0.472	-0.702	0	-0.133	0.209	0.116	0.208	0.211	-0.00121	-0.00243	0.0589	0.00242	-0.379	-0.0605	-0.286	0.114	-0.204	-0.0658	0.163	-0.0638	0.111	0.207	-0.131	0.111	0.112	0.113	0.113	-0.287	-0.135	0.06	0.163	0.111	-0.204	-0.372	0.0572	-0.128	-0.0638	0.11	-0.474	-0.206	-0.00304	0.00121	-0.0619	0.112	0.207	0.333	0.0606	0.207	-0.205	0.208	-0.377	0.161	-0.131	0.211	0.0595	0.0584	-0.00121	-0.0638	-0.13	0.162	0.206	0.00121	-0.135	0.00182	0.11	0.208	-0.284	0.11	0.112	0	0.253	0.00242	-0.207	-0.13	-0.202	0.06	0.207	0.163	-0.209	0.113	-0.131	-0.131	-0.00121	-0.133	0.163	-0.00121	0.00121	0.0595	0.00303	-0.0651	0.0567	0	-0.0612	-0.00243	-0.128	0.0589	0.115	-0.0605	-0.132	0.00363	0.113	0.0612	-0.207	0.33	-0.0658	0.161	-0.129	0.205	0.0589	0.000607	0.00121	-0.377	0.11	0.0567	0.114	-0.0625	0.00182	0.0589	-0.203	-0.288	-0.131	-0.287	-0.131	-0.206	0.161	0.163	0.112	0.113	-0.289	0.000607	0	0.112	-0.000607	-0.0638	0.0578	0	-0.0645	-0.208	-0.206	-0.0625	0.21	0.209	0.0589	-0.376	0.0572	0.29	-0.0632	-0.289	-0.00304	0.165	0.164	-0.0651	0.251	0	0.06	0.113	0.164	0.11	0.112	-0.00121	0.0578	0.0606	0.21	-0.0638	-0.135	0.293	0.0589	-0.284	0.000607	-0.0625	0.161	0.0606	-0.0645	-0.29	0.0567	-0.0625	0.161	-0.135	0.0584	-0.207	0.0617	-0.203	0.161	0.0561	-0.000607	0.252	0.331	-0.291	0.293	-0.207	-0.131	-0.286	-0.207	-0.132	-0.478	0.112	-0.134	-0.287	-0.205	0.115	0.4	0.114	0.0595	0.0584	-0.000607	0.0544	-0.0638	0.00121	-0.376	0.0572	-0.204	0.162	-0.207	-0.0678	-0.291	0.113	0.00121	-0.0619	-0.0658	-0.0658	-0.202	-0.287	-0.374	-0.133	-0.204	-0.29	-0.134	0.113	0.162	0	-0.131	0.163	-0.287	-0.208	0.209	-0.131	0.055	0.209	-0.475	0.0589	0.0589	0.0567	-0.0612	-0.475	-0.133	-0.578	0.112	0.00182	-0.132	0.0572	0.0572	0.111	-0.00243	-0.132	-0.205	0.112	0.00363	0.112	-0.129	0.211	-0.0625	-0.286	-0.000607	-0.0625	-0.132	-0.132	0.116	-0.13	-0.0638	0.113	0.055	-0.374	-0.00121	0.252	0.164	-0.0645	0.06	0.000607	0.0572	0.0606	0.253	-0.0599	0.209	0.399	-0.00243	-0.288	-0.00121	-0.286	0.207	-0.207	0.208	0.208	0.252	0.162	0.112	0.399	-0.208	0.06	0.331	-0.0619	0.207	-0.000607	-0.131	0.212	0.0606	0.251	-0.00182	0.112	0.00121	-0.288	0.0589	0.253	-0.293	-0.135	-0.202	-0.478	0.112	-0.29	0.0567	0.207	-0.707	-0.203	0.112	0.0567	0.0589	0.0584	-0.131	0	0.0584	-0.0619	0.0584	0.0561	-0.00121	0.211	-0.286	-0.132	-0.0612	-0.285	0.0567	-0.00121	0.332	-0.0632	0.367	0.16	-0.135	-0.202	0.113	0.111	0.111	0.112	0.251	0.161	0.111	-0.0651	0.0589	0	0.0555	-0.132	-0.203	-0.0645	0.163	0.161	-0.381	-0.207	-0.132	-0.000607	-0.0651	0.0595	-0.0632	-0.132	-0.287	0.252	-0.206	-0.000607	0.292	-0.284	-0.129	-0.207	0.06	0.161	-0.0605	0.114	0.06	-0.132	0.113	0.161	0.0567	-0.284	-0.204	-0.29	-0.00121	-0.0619	0.251	0.253	0.0578	0.111	0.252	0.115	0.0617	0.163	-0.288	-0.288	-0.29	-0.135	-0.129	-0.129	-0.204	-0.204	-0.377	0.000607	0	0.112	-0.13	0.431	0.111	0.162	-0.133	0.208	-0.0632	-0.206	-0.374	0.0595	0.112	0.159	0.163	-0.137	-0.206	0.113	-0.377	-0.284	-0.000607	-0.209	0.21	-0.127	0.11	0.16	0.000607	0.208	0.16	-0.0638	-0.0619	0.0555	-0.474	0.00242	0.0572	-0.0625	0.00303	-0.206	0.00303	-0.000607	-0.289	-0.0671	0.113	0.0561	-0.0665	0.0561	-0.00426	0.209	0.0595	-0.00304	0.209	-0.204	0.114	-0.00182	0.0589	0.0589	-0.0645	-0.695	0.163	-0.0612	0.163	0	-0.206	-0.0625	-0.284	-0.0645	0.0572	0.0628	-0.133	-0.0599	0	-0.381	-0.132	-0.0625	-0.29	-0.0625	0.00424	0.163	0.112	-0.131	-0.206	0.161	-0.13	0.114	-0.203	0.00242	-0.00182	0.112	0.33	-0.131	-0.134	-0.13	0.000607	-0.288	0.0578	-0.0625	-0.000607	-0.00304	-0.0651	-0.132	0.11	0.0578	0.207	0.162	-0.134	-0.132	0.252	0.162	-0.13	0.00121	0.0589	-0.0645	0.11	-0.203	-0.132	-0.287	-0.132	-0.287	0.00121	0.11	-0.0645	-0.206	0.162	0.06	-0.129	-0.204	-0.0605	-0.206	-0.135	-0.0658	0.0595	-0.0651	0.21	-0.129	-0.209	0.112	-0.473	0.00121	-0.129	0.112	-0.474	0.21	-0.202	-0.00121	0.0572	0.113	-0.127	0.00182	0.251	-0.00121	-0.0658	-0.0625	0.111	0.111	-0.209	-0.29	-0.288	-0.0638	-0.283	0.111	0.000607	-0.279	-0.0599	-0.00182	-0.206	-0.212	-0.284	-0.206	0.208	-0.0619	0.111	-0.287	-0.203	0.329	0.293	-0.0632	-0.287	-0.478	-0.287	0.253	0.294	0.000607	-0.0605	0.000607	0.208	0.00121	0.00303	-0.289	-0.0612	-0.0619	-0.0625	0.055	0.0555	0.163	-0.287	0.112	-0.0625	0.208	0.208	0	-0.135	0.252	0.205	-0.0632	-0.13	-0.128	-0.00243	-0.131	-0.0651	-0.0605	0.112	0.0561	-0.000607	-0.372	-0.0645	-0.00182	0.0578	-0.0632	0	-0.0612	0.0567	0.208	0.33	0.251	0.0589	-0.0625	-0.202	0.162	-0.0645	-0.0651	0.113	0.364	0.164	-0.285	-0.207	-0.288	0	-0.127	-0.0625	0.0617	-0.000607	-0.133	0.162	-0.206	0.0589	0.0606	-0.372	-0.135	0.163	-0.0632	-0.13	-0.127	0.208	0.0595	-0.289	0	0.208	-0.0625	-0.00121	-0.205	-0.133	0.0589	-0.131	-0.0665	-0.284	-0.285	0.21	0.00121	0.111	0.0567	0.16	0.0572	0.00303	-0.291	-0.00182	0.0628	-0.000607	-0.0625	-0.0612	0.114	0.0572	0.111	-0.206	0.0584	-0.0638	0.0572	0.399	-0.471	-0.000607	0.113	-0.289	-0.209	0.0595	0.00182	0.0584	0.211	-0.0645	0.0589	0.161	-0.133	-0.207	-0.0619	0.164	0.163	0.163	-0.132	0.0572	0.0595	0.06	0.25	-0.0638	0.207	-0.13	0.112	-0.289	-0.13	-0.284	0.112	0.162	0.16	0.161	-0.377	-0.00182	-0.000607	0.164	-0.0612	-0.131	0.112	-0.204	0.0584	-0.0625	0.000607	-0.00121	0.114	-0.132	0.00182	0.0555	0.0589	-0.0638	0.113	-0.00304	-0.379	-0.00121	0.055	-0.0645	0.114	0.055	-0.477	-0.376	0.253	-0.0619	-0.0651	-0.00121	0.209	-0.00121	0.112	0.292	0.0578	-0.131	0.0589	0.163	0.209	0.00303	-0.206	-0.132	-0.206	0.112	-0.134	-0.206	0.114	-0.469	-0.135	-0.0645	0.0572	-0.00182	0.163	-0.0625	-0.207	-0.206	0.33	-0.0638	0.332	0.00121	0.114	-0.0638	-0.381	0.116	-0.133	-0.204	-0.284	0.33	0.162	0.0572	0.113	-0.29	0.165	0.00242	-0.0605	-0.472	-0.371	0.0572	-0.0645	0.055	0.112	0.116	-0.00243	0.161	0.113	-0.206	0.162	-0.373	-0.378	-0.0632	-0.0625	-0.133	-0.0619	-0.000607	-0.29	0.109	-0.131	0.209	-0.131	0.00121	-0.000607	0.111	-0.00365	-0.0632	-0.129	0.252	-0.127	0.0561	0.253	-0.0632	-0.133	0.0595	-0.129	0.11	0.111	-0.289	0.162	0.293	-0.13	-0.472	-0.13	0.0595	-0.131	-0.000607	0.0595	0.112	0.33	-0.131	-0.13	0.111	-0.29	-0.201	0.0617	-0.377	0.366	-0.377	-0.288	-0.0625	0.0544	0.0584	-0.205	0.162	-0.135	-0.13	0	-0.205	0.111	0.0589	-0.0625	-0.291	-0.289	-0.13	-0.288	0.163	0.109	-0.131	0.163	-0.134	-0.0592	-0.13	0.292	-0.00121	-0.286	-0.132	0.251	-0.207	0	-0.0638	-0.134	0.112	-0.0625	-0.582	-0.131	0.112	0.00242	-0.204	0	-0.134	0.21	-0.0678	-0.205	0.0572	0.163	0.00182	0.161	-0.132	0.113	-0.134	-0.0586	-0.0619	0.0572	-0.132	-0.132	0.0572	-0.284	0.0589	-0.378	-0.582	-0.00243	0.208	-0.209	-0.0645	0.0578	-0.206	0.0606	0.161	0.113	-0.208	0.00242	0.000607	0.163	0.0578	-0.129	0.33	0.4	-0.284	0.0612	-0.373	0	-0.000607	0.00182	0.209	-0.133	-0.000607	-0.0592	0.0578	0.00242	0.161	-0.0612	-0.13	0.0578	-0.13	0.209	-0.206	0.00121	0.162	-0.38	0.251	0.161	-0.135	-0.0645	-0.286	-0.209	-0.207	-0.0605	-0.132	-0.209	0.11	-0.129	0.00121	-0.132	0.112	0.0578	0.11	0.114	0.209	0.293	-0.202	-0.284	-0.135	0.113	-0.132	0.0578	-0.000607	0.0578	-0.0625	0.111	-0.0645	-0.133	0.06	0.162	0.0584	-0.0605	-0.0638	-0.0605	-0.134	-0.0605	-0.582	0.112	0.208	-0.206	-0.134	-0.000607	0.209	-0.207	0.209	0.252	-0.0612	-0.0605	-0.29	-0.284	-0.209	-0.129	0.000607	-0.132	0.0567	0.000607	0.11	0.0578	0.111	0.0584	0.251	-0.132	0.161	-0.0632	0.163	0.0595	0.206	-0.208	-0.0619	-0.0632	0.0606	0.0612	-0.206	0.111	-0.132	-0.474	-0.134	-0.0619	0.251	-0.00243	0.253	-0.00365	-0.211	-0.0658	0.293	0.162	0.21	-0.287	-0.0619	-0.0605	-0.206	-0.00121	-0.0605	0.114	-0.0619	0.163	-0.289	-0.00182	0.161	-0.208	0.112	0.254	-0.0625	-0.00243	-0.286	0.163	-0.0651	0.109	-0.0658	0.00303	0.0606	0.112	0.112	0.0584	0.0561	0.0555	0.161	0.0578	0.207	0.0589	-0.206	0.21	-0.287	-0.132	-0.0599	-0.206	-0.0632	0.0572	-0.13	-0.129	-0.000607	0.00242	0.112	-0.132	-0.0625	-0.133	-0.0619	-0.0612	-0.376	0.00182	-0.288	-0.13	-0.209	-0.377	0.00182	-0.0599	0.162	0	-0.00243	-0.371	-0.0619	0.0572	0.0572	-0.0638	0.252	-0.204	0.111	-0.0619	-0.134	0.294	0.21	0.0595	0.159	0.16	0.00121	-0.0632	0.33	-0.129	0.163	-0.207	0.11	-0.133	0.112	0.0612	-0.0619	0.113	-0.289	-0.0625	-0.0638	0.112	-0.206	0.163	-0.284	-0.209	0.0606	-0.000607	0.254	-0.204	0.06	-0.0651	-0.131	-0.00121	0.00182	0.000607	-0.0619	0.331	-0.000607	0.162	0.111	0.114	-0.284	0.0572	0.111	-0.0619	-0.00121	0.0584	0.00121	-0.208	-0.00182	-0.207	0.000607	-0.287	0.212	-0.131	0.162	-0.0651	0.112	-0.13	0.0595	-0.206	0.208	-0.208	-0.0632	-0.134	0.209	0.21	0.162	-0.477	-0.0638	0.0561	0.111	0.206	-0.00182	-0.000607	-0.0638	-0.129	0.163	-0.000607	0.114	-0.135	-0.000607	0.161	-0.132	-0.209	-0.0632	0.111	0.161	0.111	0.0572	-0.0665	-0.131	0.254	-0.577	-0.00243	0.0572	0.164	0.251	-0.0632	-0.205	0.112	0.21	0.112	-0.472	0.112	-0.00121	-0.206	-0.0665	0.0595	0.163	0.253	-0.0651	0.00242	-0.000607	-0.206	-0.375	0.0555	0.211	0.113	-0.287	-0.134	0.208	0.164	-0.00243	0.114	-0.134	0.112	0.162	0.293	-0.0658	-0.205	0.292	-0.0625	0.112	-0.00121	-0.13	-0.0645	-0.000607	-0.287	-0.377	0.112	0.25	0.0589	0.163	-0.0638	-0.00121	0.251	-0.00304	-0.132	0.06	0.111	0.21	0.00182	-0.133	-0.133	-0.133	0.113	0.112	-0.0638	-0.293	-0.373	-0.0638	-0.0671	-0.208	-0.0632	-0.382	0.113	-0.208	0.0589	-0.129	-0.287	0.0578	0.291	0.33	-0.128	0.163	0.207	-0.206	-0.131	0.000607	0.000607	-0.475	-0.206	-0.0632	0.161	-0.133	-0.289	-0.132	0.33	-0.377	-0.288	0.208	0.253	-0.205	-0.132	-0.471	0.159	0.111	-0.00182	-0.135	0	0.00121	0.161	0.4	0.0584	-0.133	-0.0632	-0.205	0.328	0.209	-0.000607	0.0578	0.0572	0.0589	-0.0632	0.163	0.332	-0.583	0.111	-0.132	0.0567	0.00121	0.00121	-0.205	-0.0632	-0.285	0.0578	-0.378	0.163	-0.209	-0.0645	0.0584	0.163	-0.206	0.115	0.253	0.0561	-0.000607	-0.00182	-0.133	0.111	-0.0651	-0.00121	-0.206	0.161	-0.133	-0.13	0.163	-0.132	-0.285	0.000607	0.111	-0.00243	-0.376	-0.203	0.163	-0.0612	0.292	0.33	-0.13	0.161	-0.135	-0.0625	-0.0592	-0.209	-0.00182	-0.471	0.332	0.251	0.114	0.252	-0.373	0.11	-0.285	0.0595	0.0623	0.00121	-0.374	-0.0632	0.112	0.00121	-0.132	-0.0612	-0.0645	-0.202	0.294	0.208	-0.00182	0.0589	-0.132	0.0584	0.163	0	-0.132	-0.207	-0.0645	-0.287	0.33	-0.13	0.00182	0.111	0.163	0.209	-0.206	0.109	0.0572	-0.0651	0.0567	0.163	0.00303	0.113	0.0589	0.0555	0.0595	-0.281	-0.0638	0.0595	0.113	-0.207	-0.291	-0.208	0.0595	0.0589	0.00363	-0.132	0.0595	0.163	-0.0638	0.162	-0.0638	-0.0619	-0.000607	-0.132	0.0589	0.0555	-0.374	-0.0645	0.16	-0.0658	0.00121	-0.207	-0.209	0.112	0.162	0.000607	0.113	0.112	-0.129	0.292	0.164	-0.204	0.162	0.0578	-0.285	0.0567	-0.00182	-0.00121	0.21	0.00121	0.163	0.21	-0.135	0.00303	0.207	-0.0612	-0.207	0.113	0.208	-0.000607	-0.285	-0.29	0.16	-0.000607	0.0589	0.112	0.0589	0.162	-0.207	0.113	-0.134	-0.0638	0.163	0.0578	0.0584	-0.134	0.111	-0.0625	0.114	-0.0651	-0.208	0.163	0.209	-0.133	-0.376	-0.0638	0.00121	0.116	0.162	0.111	0.000607	-0.203	-0.286	-0.00121	0.0578	-0.288	-0.129	-0.0638	-0.000607	-0.285	0.112	-0.137	0.000607	0.163	-0.136	-0.000607	-0.378	-0.134	-0.0638	0.209	-0.207	0.163	0.0595	0.0561	-0.129	0.0567	-0.13	0.00242	0.163	0.112	-0.211	0.00121	-0.202	0.116	-0.131	-0.131	0.206	-0.127	0.000607	-0.207	-0.206	0.166	0.112	0.112	0.0572	0.111	0.208	-0.989	-0.133	0.0595	-0.286	0.208	0.0589	0.113	0.0578	-0.379	-0.0645	-0.0612	-0.378	-0.0619	0.207	-0.134	-0.132	0.000607	-0.29	0.161	-0.000607	0.252	-0.131	0.162	0.162	0.0555	-0.289	-0.291	-0.291	-0.375	0.0584	-0.00121	0.000607	0.00363	0.112	-0.133	0.0572	-0.0625	-0.131	-0.0625	0.207	0.209	0.25	0.0612	-0.0632	-0.291	0.0589	0.0589	-0.000607	-0.29	-0.47	-0.0612	-0.29	-0.13	-0.132	-0.00304	-0.206	0.112	-0.132	0.329	-0.0645	0.11	-0.286	-0.13	-0.128	-0.00304	-0.0638	0.0589	0.163	-0.208	-0.0619	0.21	-0.283	0.113	0.112	-0.0605	0.207	0.0589	0.0606	-0.00304	-0.203	-0.0619	0.0578	-0.0638	0.165	-0.0645	0.000607	-0.377	-0.13	-0.132	0.292	-0.0625	0.0544	-0.0665	0.000607	0.111	0.11	0.163	-0.0592	0.000607	0.162	0.111	-0.00121	0.112	0.207	0	0.252	0.331	-0.204	0.333	-0.129	0.161	-0.469	0.112	-0.0651	0.162	0.113	0.0612	0.00182	0.293	0.112	-0.29	0.207	-0.000607	0.114	-0.0638	0.113	-0.0612	-0.0625	-0.132	0.00242	-0.202	0.292	0.0578	-0.00304	-0.207	-0.133	0	0.000607	0.11	-0.00304	0	-0.00182	-0.132	0.252	-0.374	0.11	0.0578	-0.0645	-0.0651	-0.127	0.00242	0.0567	-0.132	-0.207	0.0572	0.0555	-0.203	0.0561	-0.0638	-0.0671	0.331	0.0612	0.112	-0.29	-0.132	-0.131	-0.0638	-0.000607	-0.291	-0.209	-0.203	-0.288	0.253	0.112	-0.129	-0.0625	-0.0645	-0.00182	0	-0.13	-0.207	-0.133	0.33	0.252	0.00303	-0.207	-0.286	-0.378	-0.00182	0.0589	0.209	-0.0592	-0.129	0.112	-0.000607	-0.00121	-0.47	0.0572	-0.373	-0.202	0.162	-0.133	-0.288	0.0595	0.112	0.16	-0.000607	-0.205	-0.0625	0.111	-0.131	0	0.207	-0.132	-0.205	-0.371	-0.132	0.0561	-0.00243	0.163	0.163	-0.00121	0.293	-0.132	0.000607	0.0584	0.365	-0.0658	-0.204	-0.203	-0.0605	-0.13	0.00242	-0.292	0.209	-0.134	0.0567	0.11	0.112	-0.379	0.112	0.116	-0.13	0.0555	-0.00243	0.0589	-0.133	0	-0.00182	0.0578	0.113	-0.000607	0.159	-0.208	0.16	0.113	-0.0638	-0.376	0.111	-0.0612	0.163	-0.29	0.251	-0.00121	-0.285	0.113	-0.00487	-0.0632	0.21	-0.0638	0.00182	-0.284	-0.129	-0.00121	0.111	-0.129	0.111	-0.134	0.0572	0.06	0.161	-0.132	-0.206	-0.0592	-0.000607	-0.13	0.164	-0.128	0.114	-0.206	-0.284	0.112	-0.207	-0.129	-0.204	-0.134	-0.0605	0.161	-0.29	-0.13	-0.0632	-0.00365	-0.476	0.0572	-0.205	0.16	0.0589	-0.000607	0.0555	0.112	0.163	-0.476	-0.128	0.292	0.21	-0.204	-0.0605	0.00303	-0.0638	0.116	-0.000607	0.000607	-0.374	-0.0665	-0.0619	0.253	-0.132	0.113	0.0606	-0.207	-0.378	-0.0632	0.00121	0.112	0.0617	-0.0638	0	0.112	0.0567	-0.0586	-0.133	0.113	-0.132	-0.129	0.113	0.0589	0.00363	-0.0632	0.162	-0.206	-0.288	-0.286	-0.0651	-0.000607	0.111	-0.0658	-0.135	0.0567	-0.131	0.399	0.0578	-0.207	-0.21	0.112	0.112	-0.0645	0.163	0.113	0.253	0.000607	-0.204	0.0589	-0.00121	-0.0619	0.163	0.0572	-0.209	0.0572	0.162	0.00182	0.208	0.162	-0.000607	-0.285	0.112	0.113	-0.000607	-0.132	-0.131	-0.0651	0	-0.0625	-0.132	0.208	-0.376	-0.00121	-0.13	-0.206	0.11	0.111	0.0567	-0.0625	-0.13	0.0589	-0.0592	0.0589	0.000607	0.112	-0.13	-0.211	0.163	-0.0619	0.000607	0.11	-0.0638	0.331	-0.00121	0.252	0.114	-0.13	0.0589	0.16	-0.286	-0.0599	-0.204	0.294	-0.132	0.112	-0.379	0.113	0.163	-0.0605	0.253	0.0567	0.21	-0.202	0.000607	0.0572	0.0595	-0.13	-0.206	0.21	0.112	-0.0619	0.0589	0.0589	0.252	0.000607	-0.00243	-0.000607	-0.0599	0.207	-0.207	0	0.114	-0.286	0.0578	0.164	-0.127	0.00121	-0.0645	-0.206	0.0578	-0.0645	0.367	-0.00121	-0.133	0.255	0.055	-0.288	0.0567	-0.0632	-0.0625	-0.13	-0.134	0	-0.000607	0	-0.208	0.162	-0.203	-0.132	0.0572	-0.129	-0.206	-0.13	0.11	0.206	0.113	-0.209	-0.0632	-0.0658	0.167	0.211	-0.207	-0.13	0.253	-0.378	0.000607	0.112	-0.0625	-0.203	-0.288	-0.284	0.161	-0.29	0.112	-0.0665	-0.13	0.0572	-0.13	0.0561	-0.205	0.293	0.254	0.211	-0.0638	-0.0665	0.0589	0.113	0.163	-0.284	-0.132	-0.205	-0.13	-0.284	-0.132	0.113	0.112	0.0572	0.0539	-0.134	0.0567	0.113	-0.0612	-0.207	0.055	-0.0592	0.0555	-0.38	-0.0632	-0.133	0.0584	0.252	0.00121	0.0595	0	-0.288	0.161	-0.206	-0.0651	0.113	-0.0651	-0.00121	0.000607	0.0578	0.0555	-0.131	0.163	-0.133	-0.208	0.111	0.163	0.0561	0.113	0.333	-0.284	0.00182	-0.576	0.06	-0.475	0.112	0.21	0.000607	0.114	0.112	0.212	0.11	0.0578	-0.132	0.0584	0.0555	-0.379	0.113	-0.000607	0.0623	0.00242	0.0612	-0.373	0.254	0.111	-0.000607	-0.0658	-0.374	0.116	0.000607	-0.0658	-0.284	-0.282	-0.133	-0.132	0.113	-0.375	0.000607	0.0595	0.162	-0.0638	-0.379	0.163	-0.29	-0.0612	0.0606	-0.129	0.00242	0.113	-0.0612	-0.128	-0.377	-0.0625	-0.289	0.111	0.209	0.251	-0.287	-0.00182	0.00182	0.251	0.00303	-0.207	-0.209	0.00121	0.367	0.111	-0.00121	-0.377	0.0589	-0.0619	0.251	-0.205	-0.583	0.0578	0.0589	-0.0619	-0.284	-0.208	-0.131	0.0589	0.0606	0.0578	-0.207	0.16	0.0584	0.0595	-0.135	0.209	-0.473	0.399	0.0572	-0.0638	-0.0619	-0.0651	0.113	0.0584	0.0595	0.109	0.0617	-0.000607	-0.293	-0.132	-0.129	0.207	-0.13	-0.129	0.111	-0.0638	-0.127	-0.208	0.0567	-0.0619	-0.208	-0.00304	0.111	-0.00182	0	0.253	-0.0658	0.114	-0.132	-0.0619	-0.132	0.251	-0.0632	-0.376	0.0589	-0.204	0.0572	0.0578	0.055	0.207	-0.135	0.162	0.162	0.112	-0.00243	0.207	-0.209	-0.13	0.11	-0.135	0.0572	0.162	0.0561	0.00242	0.11	-0.0579	-0.0625	-0.00365	0.161	-0.134	0.431	-0.129	0	0.0561	-0.288	0.112	0.0578	-0.0632	0.0589	0.112	-0.00243	0.0578	0.294	-0.131	0.21	-0.206	0.206	0.4	0	0.00121	0.209	0.293	-0.0651	-0.206	0.00121	0.253	0.112	0.0589	-0.205	0.0595	0.0561	0.113	0.292	-0.472	-0.134	-0.0671	0.163	-0.289	-0.000607	-0.0632	-0.203	-0.13	0.291	-0.207	-0.287	-0.208	-0.0632	0	-0.00121	0.00182	-0.000607	-0.0632	-0.129	-0.201	-0.371	-0.00121	-0.206	0.0584	-0.131	0.000607	-0.132	0.000607	0.16	-0.0638	0.111	-0.577	-0.289	-0.0638	0.162	-0.134	-0.13	0.00484	0.112	-0.202	-0.000607	-0.284	-0.206	-0.0619	-0.00243	-0.0665	-0.286	-0.379	0.108	-0.128	0.11	-0.00121	-0.472	-0.0605	0.0561	-0.0612	-0.0645	0.111	-0.0632	-0.207	-0.473	0.0617	-0.0619	0.16	-0.129	0.000607	-0.0625	-0.00182	-0.209	-0.208	0.113	-0.284	0.209	-0.289	0.000607	-0.00182	0.0567	0.113	0.291	0.0572	0.06	-0.289	0.00121	0.25	0.161	0.00363	-0.204	-0.0632	-0.206	-0.0625	0.0555	-0.21	0.00121	-0.0625	-0.0651	-0.289	0.0584	-0.131	0.209	-0.13	0.211	-0.132	-0.131	-0.208	0.111	0.293	0.0589	-0.132	0.00303	-0.0619	0.251	0.399	0.114	0.0617	0.0572	-0.128	0.00242	0.113	0.166	-0.0625	0	0.000607	0.0595	0.291	-0.0612	-0.287	0.254	-0.0632	0.0584	-0.0645	0.112	-0.0632	0.211	0.00182	-0.00121	0.113	0.208	-0.288	0.0589	0.0578	-0.00182	-0.0638	0.11	-0.131	-0.132	-0.209	-0.0625	-0.0625	-0.373	0.208	0.115	0.11	0.0584	0.111	0.163	-0.0651	-0.00121	-0.204	0.112	-0.0658	0.0589	-0.0605	0.00303	-0.0619	-0.0645	0.0595	0.251	0.4	0	0.292	0.113	-0.205	-0.579	-0.129	-0.206	0.162	0.0572	0.112	-0.000607	0.00242	0.209	-0.0632	-0.583	0.00242	0.21	-0.0658	0.252	0.0589	-0.206	-0.0599	-0.375	0.161	0.113	0	0.0578	-0.0625	-0.0605	-0.0638	0.0572	0.0572	-0.129	0.0578	-0.00121	0.0561	0.209	0.16	0.33	0.00121	0.000607	-0.0619	-0.134	0.116	0.06	0.0578	0.0578	-0.131	-0.205	0.000607	-0.0592	0.0572	0.115	0.162	-0.0612	-0.286	-0.13	-0.132	-0.286	0.332	0.0567	0.00242	-0.132	0.161	-0.13	0.21	-0.00121	0.162	-0.291	0.161	0.161	-0.0632	0.00121	0.113	-0.475	0.112	0.11	-0.0625	-0.206	0.163	-0.29	-0.207	0.487	-0.0638	-0.704	0.113	-0.289	-0.132	-0.0651	0.000607	-0.131	-0.0605	0.161	-0.0651	0.164	0.21	-0.135	0.00242	-0.206	-0.203	-0.0645	0.208	-0.133	0.164	0.111	0	0.111	-0.206	-0.0599	-0.0638	0.161	-0.133	-0.206	0.21	0.113	-0.0645	-0.0592	0.112	0.252	-0.128	-0.0632	-0.381	0.209	-0.206	0.16	0	0.113	-0.0612	-0.0632	0.0584	-0.00365	-0.211	0.0584	-0.281	0.116	0.0572	0.252	-0.0651	0.0578	-0.0638	-0.286	0.163	-0.132	-0.129	0.111	-0.0612	-0.129	-0.00182	0.0606	0.0567	0.00121	-0.29	0.0584	-0.0619	0.0595	0.0584	0.00121	0.111	-0.00426	0.0606	-0.0625	0.163	-0.206	-0.126	-0.205	0.0555	-0.00182	0	0.162	0.111	-0.135	-0.372	-0.0651	0	0.252	-0.0625	-0.208	0.165	-0.206	-0.131	0.162	0.208	-0.0619	0.0595	0.0584	0.251	0.162	-0.371	-0.205	-0.209	-0.132	0.113	0.208	-0.0638	0.00121	-0.133	-0.287	-0.286	-0.209	-0.206	0.165	0.163	-0.0658	-0.00121	0	-0.00121	0.208	-0.284	0.0572	-0.000607	0.0561	0.328	0.459	0.253	-0.289	-0.0612	0.111	0.163	0.000607	-0.289	0.111	-0.573	-0.00121	0.162	-0.126	0.112	0.00242	-0.0638	0.0572	-0.287	-0.133	0.0578	-0.207	0.111	-0.0605	0.00303	-0.128	-0.287	0.0572	-0.131	-0.283	-0.288	-0.0651	0.0578	-0.205	0.112	-0.0651	0.0567	0.111	-0.202	0.163	-0.21	-0.126	-0.0625	0.252	0.33	0.163	-0.0645	0.161	-0.0619	0.11	0.0623	0.0589	-0.202	-0.0632	-0.135	0.0567	-0.285	-0.208	0.113	-0.0651	-0.0605	-0.132	-0.0651	0.112	0.163	-0.21	0.11	0.111	0.163	0.06	-0.000607	0.0584	0.113	-0.373	-0.204	0.0578	-0.381	0.21	-0.00121	-0.0658	0.111	0.113	-0.131	-0.13	0.0584	-0.376	0.0567	0.162	-0.00304	0.162	0.16	-0.000607	0.21	-0.372	-0.0579	-0.208	-0.476	-0.0599	-0.131	-0.377	-0.206	-0.202	-0.0619	-0.285	0.0578	-0.209	-0.207	0.0589	0.292	0.0578	-0.475	-0.206	0.0578	-0.292	0.162	0.0595	-0.289	-0.292	-0.207	-0.205	0.164	-0.289	-0.13	-0.206	-0.207	0.114	0.111	-0.00182	-0.13	-0.288	0.111	0.0595	0.113	-0.282	-0.000607	-0.207	-0.0632	0.111	0.0584	0	-0.129	0.112	-0.0632	0.211	-0.135	0.253	0.06	0.33	-0.202	0.00121	-0.131	0.163	0.209	0.163	0.0572	-0.132	-0.283	-0.000607	0.113	0.211	-0.475	-0.000607	-0.288	-0.0645	0.11	0.0555	0.0589	-0.288	0.112	0.111	-0.209	0.114	-0.0579	0.161	0.00303	-0.129	-0.00121	-0.129	-0.476	0.164	-0.0665	0.0567	0.0578	-0.206	0.0595	0.112	-0.289	0.209	0.111	0.365	-0.29	-0.13	0.00121	-0.000607	-0.0625	-0.288	0.0578	-0.285	0.162	0.207	0.114	-0.0599	-0.205	-0.135	-0.13	-0.206	0.162	-0.13	-0.0638	0.254	-0.00304	0.0561	0.162	0.294	-0.00121	0.113	0.208	0.0572	0.0589	0.294	-0.285	0.06	0.00121	0.00242	0.0561	-0.0625	0.163	0.162	0.207	0.0578	-0.202	-0.134	-0.0605	0.159	-0.374	-0.127	-0.00121	0.0595	-0.0651	-0.0651	0.0578	0.21	0.209	0.111	-0.0625	-0.0625	0.0544	0.207	0.00121	0.0589	-0.206	0.0589	0.162	0.06	0.0589	-0.207	-0.0625	0.113	-0.0645	-0.376	-0.209	0.253	0.112	-0.206	-0.0638	0.111	-0.126	0.0584	0.11	0.163	-0.131	0.162	0.253	-0.206	-0.379	0.207	-0.000607	0.114	-0.284	0.252	-0.288	-0.0632	0.00242	-0.132	-0.134	-0.134	-0.207	-0.00243	0.0539	0.0595	0.292	0.000607	0.291	-0.0625	0.209	-0.0625	-0.00121	0.0561	0.000607	0.113	-0.0651	-0.00182	0	0.00303	-0.206	0.164	-0.0638	-0.133	-0.203	0.0578	0.06	0.163	0.0578	-0.000607	-0.00365	0.112	0.00121	0	0.331	0.211	0.0578	-0.371	-0.202	0.207	-0.206	0.112	-0.0658	-0.204	-0.13	-0.29	-0.00182	-0.0645	0.251	-0.0619	-0.0638	-0.0645	-0.132	0.109	-0.0645	0.294	0.113	-0.286	0.163	0.461	-0.0599	0.0584	0.162	-0.286	-0.129	0.0589	-0.204	0.162	-0.207	0.0589	0.161	-0.0619	-0.289	-0.206	0.0567	-0.199	-0.29	0.11	0.000607	0.163	0.0561	-0.374	0.0572	0.164	-0.376	0.00303	-0.000607	0.00121	-0.131	0.163	-0.13	-0.0619	-0.208	-0.203	0.0572	-0.371	0.0561	0.06	-0.000607	0.00121	-0.0605	0.112	-0.0651	0.21	-0.287	-0.00304	0.109	-0.000607	0.113	-0.132	-0.473	0.208	-0.206	0.00242	0.162	-0.475	0.0595	-0.468	-0.132	-0.0645	0.111	0.331	0.21	0.111	-0.129	0.111	0.0567	0.00182	-0.134	-0.289	-0.0625	0.06	0.113	-0.13	-0.289	-0.0619	-0.283	0.0606	-0.287	0.111	-0.128	0.21	-0.203	-0.000607	0.251	0.0572	-0.206	-0.206	-0.206	0.208	-0.0625	0.114	0.112	0.399	0.162	-0.474	-0.0625	0.16	0.055	0.164	0.0584	0.0595	0.113	0.207	0.253	0.161	0.114	0.292	0.209	-0.206	-0.21	0.0578	0.111	0.291	-0.0632	0.0589	-0.207	0.0578	-0.294	0.0572	-0.00121	0.11	0.0584	0.0572	-0.0638	-0.132	-0.13	-0.205	-0.473	0.111	0.00182	0.209	-0.287	-0.471	0.0589	-0.206	0.211	0.165	-0.472	0.0595	-0.209	0.112	0.113	0.208	-0.0619	-0.132	-0.288	-0.132	-0.205	-0.0625	-0.00304	0.162	-0.286	-0.132	-0.13	-0.0612	0.251	-0.0651	-0.0625	0.0555	0.367	0.0572	-0.377	-0.211	-0.205	-0.132	0.0578	0.162	-0.0632	0.114	0.208	0.254	0.291	0.207	-0.00365	0.0578	-0.0599	-0.374	-0.0625	0.00121	0.399	-0.0632	0.163	-0.289	-0.000607	-0.0625	-0.285	0.207	0.365	-0.209	0.113	-0.289	-0.135	0.253	0.06	-0.0651	-0.0645	-0.00182	0.111	0.0567	-0.000607	0	-0.00304	-0.208	-0.206	0.209	-0.133	0.0578	-0.0625	-0.202	0.00242	-0.0632	-0.209	-0.131	-0.132	-0.0612	-0.286	0.208	-0.13	0.16	-0.132	0.111	-0.0625	0.163	0.113	-0.0645	0.163	-0.375	0.211	0.00182	-0.132	-0.13	-0.209	-0.372	-0.206	0.112	-0.134	-0.205	-0.0612	0	0.0567	-0.371	0.162	-0.705	-0.0638	0.0555	0.162	0.292	0.161	-0.211	-0.204	0.113	-0.00304	-0.0638	-0.13	0.0561	0.112	0.253	-0.205	-0.293	-0.0599	-0.000607	-0.132	-0.472	-0.206	-0.13	0.00182	0.00182	0.112
