# Supplementary material for: ProbCD: enrichment analysis accounting for categorization uncertainty
Source: BMC Bioinformatics. 2007 Oct 12;8:383. doi: 10.1186/1471-2105-8-383 (PMC2169266; doi:10.1186/1471-2105-8-383)
Supplement: Additional file 1 — ProbCD source-code and Examples. Source-code used to build the ProbCD package. Future upgrades will be available at the project website [20]. Dataset and results for the three examples presented in the Results section. [file 1471-2105-8-383-S1.zip › ProbCD/example_2/README.txt]

Example to show the usefulness of considering prob annotations.

Annotation
----------

gene 1		Pr(GO:a)=100%	Pr(GO:b)=99%
...	
gene 10		Pr(GO:a)=100%	Pr(GO:b)=99%
gene 11		Pr(GO:a)=100%   Pr(GO:b)=1%
...		
gene 100	Pr(GO:a)=100%   Pr(GO:b)=1%
gene 101	Pr(GO:a)=0%   Pr(GO:b)=0%
...
gene 110	Pr(GO:a)=0%   Pr(GO:b)=0%
gene 111	Pr(GO:a)=100%   Pr(GO:b)=100%
...
gene 200	Pr(GO:a)=100%   Pr(GO:b)=100%
gene 201	Pr(GO:a)=0%   Pr(GO:b)=0%
...
gene 1100	Pr(GO:a)=0%   Pr(GO:b)=0%


Diff express
------------

gene 1    100%
...       100%
gene 110  100%
gene 111   0%
...
gene 1100  0%


The result:

GO	gamma	Pr(gammaNull >= gamma)
GO:a	0.98	0
GO:b	0.0425	0.4246

Therefore, assigning credibility to annotations can remove expurious enrichment.

to run this example:
R < run.R prob_annot.txt prob_diffexpress.txt terms_to_do result.txt 1000 0
