# Supplementary material for: ProbCD: enrichment analysis accounting for categorization uncertainty
Source: BMC Bioinformatics. 2007 Oct 12;8:383. doi: 10.1186/1471-2105-8-383 (PMC2169266; doi:10.1186/1471-2105-8-383)
Supplement: Additional file 1 — ProbCD source-code and Examples. Source-code used to build the ProbCD package. Future upgrades will be available at the project website [20]. Dataset and results for the three examples presented in the Results section. [file 1471-2105-8-383-S1.zip › ProbCD/example_2/prob_diffexpress.txt]

gene1	1
gene2	1
gene3	1
gene4	1
gene5	1
gene6	1
gene7	1
gene8	1
gene9	1
gene10	1
gene11	1
gene12	1
gene13	1
gene14	1
gene15	1
gene16	1
gene17	1
gene18	1
gene19	1
gene20	1
gene21	1
gene22	1
gene23	1
gene24	1
gene25	1
gene26	1
gene27	1
gene28	1
gene29	1
gene30	1
gene31	1
gene32	1
gene33	1
gene34	1
gene35	1
gene36	1
gene37	1
gene38	1
gene39	1
gene40	1
gene41	1
gene42	1
gene43	1
gene44	1
gene45	1
gene46	1
gene47	1
gene48	1
gene49	1
gene50	1
gene51	1
gene52	1
gene53	1
gene54	1
gene55	1
gene56	1
gene57	1
gene58	1
gene59	1
gene60	1
gene61	1
gene62	1
gene63	1
gene64	1
gene65	1
gene66	1
gene67	1
gene68	1
gene69	1
gene70	1
gene71	1
gene72	1
gene73	1
gene74	1
gene75	1
gene76	1
gene77	1
gene78	1
gene79	1
gene80	1
gene81	1
gene82	1
gene83	1
gene84	1
gene85	1
gene86	1
gene87	1
gene88	1
gene89	1
gene90	1
gene91	1
gene92	1
gene93	1
gene94	1
gene95	1
gene96	1
gene97	1
gene98	1
gene99	1
gene100	1
gene101	1
gene102	1
gene103	1
gene104	1
gene105	1
gene106	1
gene107	1
gene108	1
gene109	1
gene110	1
gene111	0
gene112	0
gene113	0
gene114	0
gene115	0
gene116	0
gene117	0
gene118	0
gene119	0
gene120	0
gene121	0
gene122	0
gene123	0
gene124	0
gene125	0
gene126	0
gene127	0
gene128	0
gene129	0
gene130	0
gene131	0
gene132	0
gene133	0
gene134	0
gene135	0
gene136	0
gene137	0
gene138	0
gene139	0
gene140	0
gene141	0
gene142	0
gene143	0
gene144	0
gene145	0
gene146	0
gene147	0
gene148	0
gene149	0
gene150	0
gene151	0
gene152	0
gene153	0
gene154	0
gene155	0
gene156	0
gene157	0
gene158	0
gene159	0
gene160	0
gene161	0
gene162	0
gene163	0
gene164	0
gene165	0
gene166	0
gene167	0
gene168	0
gene169	0
gene170	0
gene171	0
gene172	0
gene173	0
gene174	0
gene175	0
gene176	0
gene177	0
gene178	0
gene179	0
gene180	0
gene181	0
gene182	0
gene183	0
gene184	0
gene185	0
gene186	0
gene187	0
gene188	0
gene189	0
gene190	0
gene191	0
gene192	0
gene193	0
gene194	0
gene195	0
gene196	0
gene197	0
gene198	0
gene199	0
gene200	0
gene201	0
gene202	0
gene203	0
gene204	0
gene205	0
gene206	0
gene207	0
gene208	0
gene209	0
gene210	0
gene211	0
gene212	0
gene213	0
gene214	0
gene215	0
gene216	0
gene217	0
gene218	0
gene219	0
gene220	0
gene221	0
gene222	0
gene223	0
gene224	0
gene225	0
gene226	0
gene227	0
gene228	0
gene229	0
gene230	0
gene231	0
gene232	0
gene233	0
gene234	0
gene235	0
gene236	0
gene237	0
gene238	0
gene239	0
gene240	0
gene241	0
gene242	0
gene243	0
gene244	0
gene245	0
gene246	0
gene247	0
gene248	0
gene249	0
gene250	0
gene251	0
gene252	0
gene253	0
gene254	0
gene255	0
gene256	0
gene257	0
gene258	0
gene259	0
gene260	0
gene261	0
gene262	0
gene263	0
gene264	0
gene265	0
gene266	0
gene267	0
gene268	0
gene269	0
gene270	0
gene271	0
gene272	0
gene273	0
gene274	0
gene275	0
gene276	0
gene277	0
gene278	0
gene279	0
gene280	0
gene281	0
gene282	0
gene283	0
gene284	0
gene285	0
gene286	0
gene287	0
gene288	0
gene289	0
gene290	0
gene291	0
gene292	0
gene293	0
gene294	0
gene295	0
gene296	0
gene297	0
gene298	0
gene299	0
gene300	0
gene301	0
gene302	0
gene303	0
gene304	0
gene305	0
gene306	0
gene307	0
gene308	0
gene309	0
gene310	0
gene311	0
gene312	0
gene313	0
gene314	0
gene315	0
gene316	0
gene317	0
gene318	0
gene319	0
gene320	0
gene321	0
gene322	0
gene323	0
gene324	0
gene325	0
gene326	0
gene327	0
gene328	0
gene329	0
gene330	0
gene331	0
gene332	0
gene333	0
gene334	0
gene335	0
gene336	0
gene337	0
gene338	0
gene339	0
gene340	0
gene341	0
gene342	0
gene343	0
gene344	0
gene345	0
gene346	0
gene347	0
gene348	0
gene349	0
gene350	0
gene351	0
gene352	0
gene353	0
gene354	0
gene355	0
gene356	0
gene357	0
gene358	0
gene359	0
gene360	0
gene361	0
gene362	0
gene363	0
gene364	0
gene365	0
gene366	0
gene367	0
gene368	0
gene369	0
gene370	0
gene371	0
gene372	0
gene373	0
gene374	0
gene375	0
gene376	0
gene377	0
gene378	0
gene379	0
gene380	0
gene381	0
gene382	0
gene383	0
gene384	0
gene385	0
gene386	0
gene387	0
gene388	0
gene389	0
gene390	0
gene391	0
gene392	0
gene393	0
gene394	0
gene395	0
gene396	0
gene397	0
gene398	0
gene399	0
gene400	0
gene401	0
gene402	0
gene403	0
gene404	0
gene405	0
gene406	0
gene407	0
gene408	0
gene409	0
gene410	0
gene411	0
gene412	0
gene413	0
gene414	0
gene415	0
gene416	0
gene417	0
gene418	0
gene419	0
gene420	0
gene421	0
gene422	0
gene423	0
gene424	0
gene425	0
gene426	0
gene427	0
gene428	0
gene429	0
gene430	0
gene431	0
gene432	0
gene433	0
gene434	0
gene435	0
gene436	0
gene437	0
gene438	0
gene439	0
gene440	0
gene441	0
gene442	0
gene443	0
gene444	0
gene445	0
gene446	0
gene447	0
gene448	0
gene449	0
gene450	0
gene451	0
gene452	0
gene453	0
gene454	0
gene455	0
gene456	0
gene457	0
gene458	0
gene459	0
gene460	0
gene461	0
gene462	0
gene463	0
gene464	0
gene465	0
gene466	0
gene467	0
gene468	0
gene469	0
gene470	0
gene471	0
gene472	0
gene473	0
gene474	0
gene475	0
gene476	0
gene477	0
gene478	0
gene479	0
gene480	0
gene481	0
gene482	0
gene483	0
gene484	0
gene485	0
gene486	0
gene487	0
gene488	0
gene489	0
gene490	0
gene491	0
gene492	0
gene493	0
gene494	0
gene495	0
gene496	0
gene497	0
gene498	0
gene499	0
gene500	0
gene501	0
gene502	0
gene503	0
gene504	0
gene505	0
gene506	0
gene507	0
gene508	0
gene509	0
gene510	0
gene511	0
gene512	0
gene513	0
gene514	0
gene515	0
gene516	0
gene517	0
gene518	0
gene519	0
gene520	0
gene521	0
gene522	0
gene523	0
gene524	0
gene525	0
gene526	0
gene527	0
gene528	0
gene529	0
gene530	0
gene531	0
gene532	0
gene533	0
gene534	0
gene535	0
gene536	0
gene537	0
gene538	0
gene539	0
gene540	0
gene541	0
gene542	0
gene543	0
gene544	0
gene545	0
gene546	0
gene547	0
gene548	0
gene549	0
gene550	0
gene551	0
gene552	0
gene553	0
gene554	0
gene555	0
gene556	0
gene557	0
gene558	0
gene559	0
gene560	0
gene561	0
gene562	0
gene563	0
gene564	0
gene565	0
gene566	0
gene567	0
gene568	0
gene569	0
gene570	0
gene571	0
gene572	0
gene573	0
gene574	0
gene575	0
gene576	0
gene577	0
gene578	0
gene579	0
gene580	0
gene581	0
gene582	0
gene583	0
gene584	0
gene585	0
gene586	0
gene587	0
gene588	0
gene589	0
gene590	0
gene591	0
gene592	0
gene593	0
gene594	0
gene595	0
gene596	0
gene597	0
gene598	0
gene599	0
gene600	0
gene601	0
gene602	0
gene603	0
gene604	0
gene605	0
gene606	0
gene607	0
gene608	0
gene609	0
gene610	0
gene611	0
gene612	0
gene613	0
gene614	0
gene615	0
gene616	0
gene617	0
gene618	0
gene619	0
gene620	0
gene621	0
gene622	0
gene623	0
gene624	0
gene625	0
gene626	0
gene627	0
gene628	0
gene629	0
gene630	0
gene631	0
gene632	0
gene633	0
gene634	0
gene635	0
gene636	0
gene637	0
gene638	0
gene639	0
gene640	0
gene641	0
gene642	0
gene643	0
gene644	0
gene645	0
gene646	0
gene647	0
gene648	0
gene649	0
gene650	0
gene651	0
gene652	0
gene653	0
gene654	0
gene655	0
gene656	0
gene657	0
gene658	0
gene659	0
gene660	0
gene661	0
gene662	0
gene663	0
gene664	0
gene665	0
gene666	0
gene667	0
gene668	0
gene669	0
gene670	0
gene671	0
gene672	0
gene673	0
gene674	0
gene675	0
gene676	0
gene677	0
gene678	0
gene679	0
gene680	0
gene681	0
gene682	0
gene683	0
gene684	0
gene685	0
gene686	0
gene687	0
gene688	0
gene689	0
gene690	0
gene691	0
gene692	0
gene693	0
gene694	0
gene695	0
gene696	0
gene697	0
gene698	0
gene699	0
gene700	0
gene701	0
gene702	0
gene703	0
gene704	0
gene705	0
gene706	0
gene707	0
gene708	0
gene709	0
gene710	0
gene711	0
gene712	0
gene713	0
gene714	0
gene715	0
gene716	0
gene717	0
gene718	0
gene719	0
gene720	0
gene721	0
gene722	0
gene723	0
gene724	0
gene725	0
gene726	0
gene727	0
gene728	0
gene729	0
gene730	0
gene731	0
gene732	0
gene733	0
gene734	0
gene735	0
gene736	0
gene737	0
gene738	0
gene739	0
gene740	0
gene741	0
gene742	0
gene743	0
gene744	0
gene745	0
gene746	0
gene747	0
gene748	0
gene749	0
gene750	0
gene751	0
gene752	0
gene753	0
gene754	0
gene755	0
gene756	0
gene757	0
gene758	0
gene759	0
gene760	0
gene761	0
gene762	0
gene763	0
gene764	0
gene765	0
gene766	0
gene767	0
gene768	0
gene769	0
gene770	0
gene771	0
gene772	0
gene773	0
gene774	0
gene775	0
gene776	0
gene777	0
gene778	0
gene779	0
gene780	0
gene781	0
gene782	0
gene783	0
gene784	0
gene785	0
gene786	0
gene787	0
gene788	0
gene789	0
gene790	0
gene791	0
gene792	0
gene793	0
gene794	0
gene795	0
gene796	0
gene797	0
gene798	0
gene799	0
gene800	0
gene801	0
gene802	0
gene803	0
gene804	0
gene805	0
gene806	0
gene807	0
gene808	0
gene809	0
gene810	0
gene811	0
gene812	0
gene813	0
gene814	0
gene815	0
gene816	0
gene817	0
gene818	0
gene819	0
gene820	0
gene821	0
gene822	0
gene823	0
gene824	0
gene825	0
gene826	0
gene827	0
gene828	0
gene829	0
gene830	0
gene831	0
gene832	0
gene833	0
gene834	0
gene835	0
gene836	0
gene837	0
gene838	0
gene839	0
gene840	0
gene841	0
gene842	0
gene843	0
gene844	0
gene845	0
gene846	0
gene847	0
gene848	0
gene849	0
gene850	0
gene851	0
gene852	0
gene853	0
gene854	0
gene855	0
gene856	0
gene857	0
gene858	0
gene859	0
gene860	0
gene861	0
gene862	0
gene863	0
gene864	0
gene865	0
gene866	0
gene867	0
gene868	0
gene869	0
gene870	0
gene871	0
gene872	0
gene873	0
gene874	0
gene875	0
gene876	0
gene877	0
gene878	0
gene879	0
gene880	0
gene881	0
gene882	0
gene883	0
gene884	0
gene885	0
gene886	0
gene887	0
gene888	0
gene889	0
gene890	0
gene891	0
gene892	0
gene893	0
gene894	0
gene895	0
gene896	0
gene897	0
gene898	0
gene899	0
gene900	0
gene901	0
gene902	0
gene903	0
gene904	0
gene905	0
gene906	0
gene907	0
gene908	0
gene909	0
gene910	0
gene911	0
gene912	0
gene913	0
gene914	0
gene915	0
gene916	0
gene917	0
gene918	0
gene919	0
gene920	0
gene921	0
gene922	0
gene923	0
gene924	0
gene925	0
gene926	0
gene927	0
gene928	0
gene929	0
gene930	0
gene931	0
gene932	0
gene933	0
gene934	0
gene935	0
gene936	0
gene937	0
gene938	0
gene939	0
gene940	0
gene941	0
gene942	0
gene943	0
gene944	0
gene945	0
gene946	0
gene947	0
gene948	0
gene949	0
gene950	0
gene951	0
gene952	0
gene953	0
gene954	0
gene955	0
gene956	0
gene957	0
gene958	0
gene959	0
gene960	0
gene961	0
gene962	0
gene963	0
gene964	0
gene965	0
gene966	0
gene967	0
gene968	0
gene969	0
gene970	0
gene971	0
gene972	0
gene973	0
gene974	0
gene975	0
gene976	0
gene977	0
gene978	0
gene979	0
gene980	0
gene981	0
gene982	0
gene983	0
gene984	0
gene985	0
gene986	0
gene987	0
gene988	0
gene989	0
gene990	0
gene991	0
gene992	0
gene993	0
gene994	0
gene995	0
gene996	0
gene997	0
gene998	0
gene999	0
gene1000	0
gene1001	0
gene1002	0
gene1003	0
gene1004	0
gene1005	0
gene1006	0
gene1007	0
gene1008	0
gene1009	0
gene1010	0
gene1011	0
gene1012	0
gene1013	0
gene1014	0
gene1015	0
gene1016	0
gene1017	0
gene1018	0
gene1019	0
gene1020	0
gene1021	0
gene1022	0
gene1023	0
gene1024	0
gene1025	0
gene1026	0
gene1027	0
gene1028	0
gene1029	0
gene1030	0
gene1031	0
gene1032	0
gene1033	0
gene1034	0
gene1035	0
gene1036	0
gene1037	0
gene1038	0
gene1039	0
gene1040	0
gene1041	0
gene1042	0
gene1043	0
gene1044	0
gene1045	0
gene1046	0
gene1047	0
gene1048	0
gene1049	0
gene1050	0
gene1051	0
gene1052	0
gene1053	0
gene1054	0
gene1055	0
gene1056	0
gene1057	0
gene1058	0
gene1059	0
gene1060	0
gene1061	0
gene1062	0
gene1063	0
gene1064	0
gene1065	0
gene1066	0
gene1067	0
gene1068	0
gene1069	0
gene1070	0
gene1071	0
gene1072	0
gene1073	0
gene1074	0
gene1075	0
gene1076	0
gene1077	0
gene1078	0
gene1079	0
gene1080	0
gene1081	0
gene1082	0
gene1083	0
gene1084	0
gene1085	0
gene1086	0
gene1087	0
gene1088	0
gene1089	0
gene1090	0
gene1091	0
gene1092	0
gene1093	0
gene1094	0
gene1095	0
gene1096	0
gene1097	0
gene1098	0
gene1099	0
gene1100	0
