# Supplementary material for: ProbCD: enrichment analysis accounting for categorization uncertainty
Source: BMC Bioinformatics. 2007 Oct 12;8:383. doi: 10.1186/1471-2105-8-383 (PMC2169266; doi:10.1186/1471-2105-8-383)
Supplement: Additional file 1 — ProbCD source-code and Examples. Source-code used to build the ProbCD package. Future upgrades will be available at the project website [20]. Dataset and results for the three examples presented in the Results section. [file 1471-2105-8-383-S1.zip › ProbCD/run.bsh]

#!/bin/bash

## warper for running parallel jobs in PBS clusters.
## rvencio 2007
## $1 is the number of terms to be analysed per node.
## $2 to $7 are run.R's parameters. See run.R's documentation.

\rm quantum_* qsubinput_*
split -d --lines=$1 $4 quantum_
for i in quantum_*; do
	echo \#PBS -m ea >> qsubinput_$i ;
	echo \#PBS -j oe >> qsubinput_$i ;
	echo \#PBS -N out >> qsubinput_$i ;
	echo \#PBS -M rvencio@gmail.com >> qsubinput_$i ;
	echo \#PBS -l walltime=48:00:00 >> qsubinput_$i ;
	echo "R --no-save < `pwd`/run.R `pwd`/$2 `pwd`/$3 `pwd`/$i `pwd`/$5_$i $6 $7" >> qsubinput_$i ;
	qsub qsubinput_$i ;
done
