# Supplementary material for: ProbCD: enrichment analysis accounting for categorization uncertainty
Source: BMC Bioinformatics. 2007 Oct 12;8:383. doi: 10.1186/1471-2105-8-383 (PMC2169266; doi:10.1186/1471-2105-8-383)
Supplement: Additional file 1 — ProbCD source-code and Examples. Source-code used to build the ProbCD package. Future upgrades will be available at the project website [20]. Dataset and results for the three examples presented in the Results section. [file 1471-2105-8-383-S1.zip › ProbCD/ProbCD_buildprobs.R]

buildprobs = function(D=NULL, A=NULL, term){
## input:
## D is the data.frame with genes and probabilities for each experimental outcome.
##   p1 = Pr(gene is outcome1), p2 = Pr(gene is outcome2), ...
##   gene <tab> p1 <tab> p2 ... pk. Can be a single value only p1 and implicitly k=2.  p1 + ... + pk = 1.
##   ex: GPDH	0.005	0.015	0.98   for: higly diff expressed, diff expressed, equally expressed.
## A is the data.frame with probabilistic annotations. p = Pr(gene in term_id)
##   gene <tab> term_id <tab> p.
##   ex: GPDH	GO:123456	0.95  for: Pr(GPDH is GO:123456) = 95%.
## term is the ontology term on focus
##   ex:  GO:123456
## output:
## P is a k x g matrix of probabilities (e.g. P[1,1] + P[2,1] + ... + P[k,1] = 1).
## Q is a 2 x g matrix of probabilities (e.g. P[1,34] + P[2,34] = 1).
##
	if(is.null(D)){ return(NULL) }
	genes = as.vector(intersect(A[,1],D[,1]))
	g = length(genes)
	if(g==0){ return(NULL) }
	Q = matrix(0, nrow=2, ncol=g)
	GO = which(A[,2]==term)
	i = match(genes, A[GO,1])
	Q[1,!is.na(i)] = (A[GO,])[i[!is.na(i)],3]
	Q[2,] = 1 - Q[1,]
	k = dim(D)[2] - 1
	i = match(genes, D[,1])
	P = matrix(0, nrow=k, ncol=g)
	P[,] = t(D[i,-1])
	if(k == 1){ P = rbind(P, 1 - apply(P,2,sum)) ; k = 2 }
	return(list(P=P, Q=Q, k=k))
}
