# Supplementary material for: ProbCD: enrichment analysis accounting for categorization uncertainty
Source: BMC Bioinformatics. 2007 Oct 12;8:383. doi: 10.1186/1471-2105-8-383 (PMC2169266; doi:10.1186/1471-2105-8-383)
Supplement: Additional file 1 — ProbCD source-code and Examples. Source-code used to build the ProbCD package. Future upgrades will be available at the project website [20]. Dataset and results for the three examples presented in the Results section. [file 1471-2105-8-383-S1.zip › ProbCD/ProbCD_randtable.R]

randtable = function(P=NULL, Q=NULL, outfile=NULL){
## input:
## P is a k x g matrix of probabilities (e.g. P[1,1] + P[2,1] + ... + P[k,1] = 1).
## Q is a l x g matrix of probabilities (e.g. P[1,34] + ... + P[l,34] = 1). l=2 is used for GO analysis.
## N is the number of desired simulations.
## outfile is the file name for saving tables.
## output:
## returns a (k*l) length vector with the contingency table in a row:
##   X1[1,1] <tab> X1[1,2] ... X1[1,l] ... X1[2,1] ... X1[2,l] ... X1[k,l]
##
	if(is.null(P)){ return(NULL) }
	g = dim(Q)[2]
	l = dim(Q)[1]
	k = dim(P)[1] 
	X = matrix(0, nrow=k, ncol=l)
	for(i in 1:k){
		for(j in 1:l){
			X[i,j] = sum(P[i,]*Q[j,])
		}
	}
	X = as.vector(t(X))
	if(!is.null(outfile)){ write.table(X, outfile, sep="\t", col.names=F, row.names=F, quote=F, na="") }
	return(X)
}
