# Supplementary material for: ProbCD: enrichment analysis accounting for categorization uncertainty
Source: BMC Bioinformatics. 2007 Oct 12;8:383. doi: 10.1186/1471-2105-8-383 (PMC2169266; doi:10.1186/1471-2105-8-383)
Supplement: Additional file 1 — ProbCD source-code and Examples. Source-code used to build the ProbCD package. Future upgrades will be available at the project website [20]. Dataset and results for the three examples presented in the Results section. [file 1471-2105-8-383-S1.zip › ProbCD/example_1/prob_annot.txt]

gene01	GO:b	0.4
gene02	GO:b	0.4
gene03	GO:b	0.4
gene04	GO:b	0.4
gene05	GO:b	0.4
gene06	GO:b	0.4
gene07	GO:b	0.4
gene08	GO:b	0.4
gene09	GO:b	0.4
gene10	GO:b	0.4
gene11	GO:b	0.4
gene12	GO:b	0.4
gene13	GO:b	0.4
gene14	GO:b	0.4
gene15	GO:b	0.4
gene16	GO:b	0.4
gene17	GO:b	0.4
gene18	GO:b	0.4
gene19	GO:b	0.4
gene20	GO:b	0.4
gene01	GO:c	0.05
gene02	GO:c	0.05
gene03	GO:c	0.05
gene04	GO:c	0.05
gene05	GO:c	0.05
gene06	GO:c	0.05
gene07	GO:c	0.05
gene08	GO:c	0.05
gene09	GO:c	0.05
gene10	GO:c	0.05
gene11	GO:c	0.05
gene12	GO:c	0.05
gene13	GO:c	0.05
gene14	GO:c	0.05
gene15	GO:c	0.05
gene16	GO:c	0.05
gene17	GO:c	0.05
gene18	GO:c	0.05
gene19	GO:c	0.05
gene20	GO:c	0.05
gene01	GO:a	1
gene02	GO:a	1
gene03	GO:a	1
gene04	GO:a	1
gene05	GO:a	1
gene06	GO:a	1
gene07	GO:a	1
gene08	GO:a	1
gene09	GO:a	1
gene10	GO:a	1
gene11	GO:a	1
gene12	GO:a	1
gene13	GO:a	1
gene14	GO:a	1
gene15	GO:a	1
gene16	GO:a	1
gene17	GO:a	1
gene18	GO:a	1
gene19	GO:a	1
gene20	GO:a	1
gene01	GO:1	1
gene02	GO:3	1
gene03	GO:5	1
gene04	GO:7	1
gene05	GO:9	1
gene06	GO:11	1
gene07	GO:13	1
gene08	GO:15	1
gene09	GO:17	1
gene10	GO:19	1
gene11	GO:21	1
gene12	GO:23	1
gene13	GO:25	1
gene14	GO:27	1
gene15	GO:29	1
gene16	GO:31	1
gene17	GO:33	1
gene18	GO:35	1
gene19	GO:37	1
gene20	GO:39	1
gene01	GO:2	1
gene02	GO:4	1
gene03	GO:6	1
gene04	GO:8	1
gene05	GO:10	1
gene06	GO:12	1
gene07	GO:14	1
gene08	GO:16	1
gene09	GO:18	1
gene10	GO:20	1
gene11	GO:22	1
gene12	GO:24	1
gene13	GO:26	1
gene14	GO:28	1
gene15	GO:30	1
gene16	GO:32	1
gene17	GO:34	1
gene18	GO:36	1
gene19	GO:38	1
gene20	GO:40	1
gene21	GO:1	1
gene21	GO:2	1
gene21	GO:3	1
gene21	GO:4	1
gene21	GO:5	1
gene21	GO:6	1
gene21	GO:7	1
gene21	GO:8	1
gene21	GO:9	1
gene21	GO:10	1
gene21	GO:11	1
gene21	GO:12	1
gene21	GO:13	1
gene21	GO:14	1
gene21	GO:15	1
gene21	GO:16	1
gene21	GO:17	1
gene21	GO:18	1
gene21	GO:19	1
gene21	GO:20	1
gene21	GO:21	1
gene21	GO:22	1
gene21	GO:23	1
gene21	GO:24	1
gene21	GO:25	1
gene21	GO:26	1
gene21	GO:27	1
gene21	GO:28	1
gene21	GO:29	1
gene21	GO:30	1
gene21	GO:31	1
gene21	GO:32	1
gene21	GO:33	1
gene21	GO:34	1
gene21	GO:35	1
gene21	GO:36	1
gene21	GO:37	1
gene21	GO:38	1
gene21	GO:39	1
gene21	GO:40	1
gene22	GO:1	1
gene22	GO:2	1
gene22	GO:3	1
gene22	GO:4	1
gene22	GO:5	1
gene22	GO:6	1
gene22	GO:7	1
gene22	GO:8	1
gene22	GO:9	1
gene22	GO:10	1
gene22	GO:11	1
gene22	GO:12	1
gene22	GO:13	1
gene22	GO:14	1
gene22	GO:15	1
gene22	GO:16	1
gene22	GO:17	1
gene22	GO:18	1
gene22	GO:19	1
gene22	GO:20	1
gene22	GO:21	1
gene22	GO:22	1
gene22	GO:23	1
gene22	GO:24	1
gene22	GO:25	1
gene22	GO:26	1
gene22	GO:27	1
gene22	GO:28	1
gene22	GO:29	1
gene22	GO:30	1
gene22	GO:31	1
gene22	GO:32	1
gene22	GO:33	1
gene22	GO:34	1
gene22	GO:35	1
gene22	GO:36	1
gene22	GO:37	1
gene22	GO:38	1
gene22	GO:39	1
gene22	GO:40	1
gene23	GO:1	1
gene23	GO:2	1
gene23	GO:3	1
gene23	GO:4	1
gene23	GO:5	1
gene23	GO:6	1
gene23	GO:7	1
gene23	GO:8	1
gene23	GO:9	1
gene23	GO:10	1
gene23	GO:11	1
gene23	GO:12	1
gene23	GO:13	1
gene23	GO:14	1
gene23	GO:15	1
gene23	GO:16	1
gene23	GO:17	1
gene23	GO:18	1
gene23	GO:19	1
gene23	GO:20	1
gene23	GO:21	1
gene23	GO:22	1
gene23	GO:23	1
gene23	GO:24	1
gene23	GO:25	1
gene23	GO:26	1
gene23	GO:27	1
gene23	GO:28	1
gene23	GO:29	1
gene23	GO:30	1
gene23	GO:31	1
gene23	GO:32	1
gene23	GO:33	1
gene23	GO:34	1
gene23	GO:35	1
gene23	GO:36	1
gene23	GO:37	1
gene23	GO:38	1
gene23	GO:39	1
gene23	GO:40	1
gene24	GO:1	1
gene24	GO:2	1
gene24	GO:3	1
gene24	GO:4	1
gene24	GO:5	1
gene24	GO:6	1
gene24	GO:7	1
gene24	GO:8	1
gene24	GO:9	1
gene24	GO:10	1
gene24	GO:11	1
gene24	GO:12	1
gene24	GO:13	1
gene24	GO:14	1
gene24	GO:15	1
gene24	GO:16	1
gene24	GO:17	1
gene24	GO:18	1
gene24	GO:19	1
gene24	GO:20	1
gene24	GO:21	1
gene24	GO:22	1
gene24	GO:23	1
gene24	GO:24	1
gene24	GO:25	1
gene24	GO:26	1
gene24	GO:27	1
gene24	GO:28	1
gene24	GO:29	1
gene24	GO:30	1
gene24	GO:31	1
gene24	GO:32	1
gene24	GO:33	1
gene24	GO:34	1
gene24	GO:35	1
gene24	GO:36	1
gene24	GO:37	1
gene24	GO:38	1
gene24	GO:39	1
gene24	GO:40	1
gene25	GO:1	1
gene25	GO:2	1
gene25	GO:3	1
gene25	GO:4	1
gene25	GO:5	1
gene25	GO:6	1
gene25	GO:7	1
gene25	GO:8	1
gene25	GO:9	1
gene25	GO:10	1
gene25	GO:11	1
gene25	GO:12	1
gene25	GO:13	1
gene25	GO:14	1
gene25	GO:15	1
gene25	GO:16	1
gene25	GO:17	1
gene25	GO:18	1
gene25	GO:19	1
gene25	GO:20	1
gene25	GO:21	1
gene25	GO:22	1
gene25	GO:23	1
gene25	GO:24	1
gene25	GO:25	1
gene25	GO:26	1
gene25	GO:27	1
gene25	GO:28	1
gene25	GO:29	1
gene25	GO:30	1
gene25	GO:31	1
gene25	GO:32	1
gene25	GO:33	1
gene25	GO:34	1
gene25	GO:35	1
gene25	GO:36	1
gene25	GO:37	1
gene25	GO:38	1
gene25	GO:39	1
gene25	GO:40	1
gene26	GO:1	1
gene26	GO:2	1
gene26	GO:3	1
gene26	GO:4	1
gene26	GO:5	1
gene26	GO:6	1
gene26	GO:7	1
gene26	GO:8	1
gene26	GO:9	1
gene26	GO:10	1
gene26	GO:11	1
gene26	GO:12	1
gene26	GO:13	1
gene26	GO:14	1
gene26	GO:15	1
gene26	GO:16	1
gene26	GO:17	1
gene26	GO:18	1
gene26	GO:19	1
gene26	GO:20	1
gene26	GO:21	1
gene26	GO:22	1
gene26	GO:23	1
gene26	GO:24	1
gene26	GO:25	1
gene26	GO:26	1
gene26	GO:27	1
gene26	GO:28	1
gene26	GO:29	1
gene26	GO:30	1
gene26	GO:31	1
gene26	GO:32	1
gene26	GO:33	1
gene26	GO:34	1
gene26	GO:35	1
gene26	GO:36	1
gene26	GO:37	1
gene26	GO:38	1
gene26	GO:39	1
gene26	GO:40	1
gene27	GO:1	1
gene27	GO:2	1
gene27	GO:3	1
gene27	GO:4	1
gene27	GO:5	1
gene27	GO:6	1
gene27	GO:7	1
gene27	GO:8	1
gene27	GO:9	1
gene27	GO:10	1
gene27	GO:11	1
gene27	GO:12	1
gene27	GO:13	1
gene27	GO:14	1
gene27	GO:15	1
gene27	GO:16	1
gene27	GO:17	1
gene27	GO:18	1
gene27	GO:19	1
gene27	GO:20	1
gene27	GO:21	1
gene27	GO:22	1
gene27	GO:23	1
gene27	GO:24	1
gene27	GO:25	1
gene27	GO:26	1
gene27	GO:27	1
gene27	GO:28	1
gene27	GO:29	1
gene27	GO:30	1
gene27	GO:31	1
gene27	GO:32	1
gene27	GO:33	1
gene27	GO:34	1
gene27	GO:35	1
gene27	GO:36	1
gene27	GO:37	1
gene27	GO:38	1
gene27	GO:39	1
gene27	GO:40	1
gene28	GO:1	1
gene28	GO:2	1
gene28	GO:3	1
gene28	GO:4	1
gene28	GO:5	1
gene28	GO:6	1
gene28	GO:7	1
gene28	GO:8	1
gene28	GO:9	1
gene28	GO:10	1
gene28	GO:11	1
gene28	GO:12	1
gene28	GO:13	1
gene28	GO:14	1
gene28	GO:15	1
gene28	GO:16	1
gene28	GO:17	1
gene28	GO:18	1
gene28	GO:19	1
gene28	GO:20	1
gene28	GO:21	1
gene28	GO:22	1
gene28	GO:23	1
gene28	GO:24	1
gene28	GO:25	1
gene28	GO:26	1
gene28	GO:27	1
gene28	GO:28	1
gene28	GO:29	1
gene28	GO:30	1
gene28	GO:31	1
gene28	GO:32	1
gene28	GO:33	1
gene28	GO:34	1
gene28	GO:35	1
gene28	GO:36	1
gene28	GO:37	1
gene28	GO:38	1
gene28	GO:39	1
gene28	GO:40	1
gene29	GO:1	1
gene29	GO:2	1
gene29	GO:3	1
gene29	GO:4	1
gene29	GO:5	1
gene29	GO:6	1
gene29	GO:7	1
gene29	GO:8	1
gene29	GO:9	1
gene29	GO:10	1
gene29	GO:11	1
gene29	GO:12	1
gene29	GO:13	1
gene29	GO:14	1
gene29	GO:15	1
gene29	GO:16	1
gene29	GO:17	1
gene29	GO:18	1
gene29	GO:19	1
gene29	GO:20	1
gene29	GO:21	1
gene29	GO:22	1
gene29	GO:23	1
gene29	GO:24	1
gene29	GO:25	1
gene29	GO:26	1
gene29	GO:27	1
gene29	GO:28	1
gene29	GO:29	1
gene29	GO:30	1
gene29	GO:31	1
gene29	GO:32	1
gene29	GO:33	1
gene29	GO:34	1
gene29	GO:35	1
gene29	GO:36	1
gene29	GO:37	1
gene29	GO:38	1
gene29	GO:39	1
gene29	GO:40	1
gene30	GO:1	1
gene30	GO:2	1
gene30	GO:3	1
gene30	GO:4	1
gene30	GO:5	1
gene30	GO:6	1
gene30	GO:7	1
gene30	GO:8	1
gene30	GO:9	1
gene30	GO:10	1
gene30	GO:11	1
gene30	GO:12	1
gene30	GO:13	1
gene30	GO:14	1
gene30	GO:15	1
gene30	GO:16	1
gene30	GO:17	1
gene30	GO:18	1
gene30	GO:19	1
gene30	GO:20	1
gene30	GO:21	1
gene30	GO:22	1
gene30	GO:23	1
gene30	GO:24	1
gene30	GO:25	1
gene30	GO:26	1
gene30	GO:27	1
gene30	GO:28	1
gene30	GO:29	1
gene30	GO:30	1
gene30	GO:31	1
gene30	GO:32	1
gene30	GO:33	1
gene30	GO:34	1
gene30	GO:35	1
gene30	GO:36	1
gene30	GO:37	1
gene30	GO:38	1
gene30	GO:39	1
gene30	GO:40	1
gene31	GO:1	1
gene31	GO:2	1
gene31	GO:3	1
gene31	GO:4	1
gene31	GO:5	1
gene31	GO:6	1
gene31	GO:7	1
gene31	GO:8	1
gene31	GO:9	1
gene31	GO:10	1
gene31	GO:11	1
gene31	GO:12	1
gene31	GO:13	1
gene31	GO:14	1
gene31	GO:15	1
gene31	GO:16	1
gene31	GO:17	1
gene31	GO:18	1
gene31	GO:19	1
gene31	GO:20	1
gene31	GO:21	1
gene31	GO:22	1
gene31	GO:23	1
gene31	GO:24	1
gene31	GO:25	1
gene31	GO:26	1
gene31	GO:27	1
gene31	GO:28	1
gene31	GO:29	1
gene31	GO:30	1
gene31	GO:31	1
gene31	GO:32	1
gene31	GO:33	1
gene31	GO:34	1
gene31	GO:35	1
gene31	GO:36	1
gene31	GO:37	1
gene31	GO:38	1
gene31	GO:39	1
gene31	GO:40	1
gene32	GO:1	1
gene32	GO:2	1
gene32	GO:3	1
gene32	GO:4	1
gene32	GO:5	1
gene32	GO:6	1
gene32	GO:7	1
gene32	GO:8	1
gene32	GO:9	1
gene32	GO:10	1
gene32	GO:11	1
gene32	GO:12	1
gene32	GO:13	1
gene32	GO:14	1
gene32	GO:15	1
gene32	GO:16	1
gene32	GO:17	1
gene32	GO:18	1
gene32	GO:19	1
gene32	GO:20	1
gene32	GO:21	1
gene32	GO:22	1
gene32	GO:23	1
gene32	GO:24	1
gene32	GO:25	1
gene32	GO:26	1
gene32	GO:27	1
gene32	GO:28	1
gene32	GO:29	1
gene32	GO:30	1
gene32	GO:31	1
gene32	GO:32	1
gene32	GO:33	1
gene32	GO:34	1
gene32	GO:35	1
gene32	GO:36	1
gene32	GO:37	1
gene32	GO:38	1
gene32	GO:39	1
gene32	GO:40	1
gene33	GO:1	1
gene33	GO:2	1
gene33	GO:3	1
gene33	GO:4	1
gene33	GO:5	1
gene33	GO:6	1
gene33	GO:7	1
gene33	GO:8	1
gene33	GO:9	1
gene33	GO:10	1
gene33	GO:11	1
gene33	GO:12	1
gene33	GO:13	1
gene33	GO:14	1
gene33	GO:15	1
gene33	GO:16	1
gene33	GO:17	1
gene33	GO:18	1
gene33	GO:19	1
gene33	GO:20	1
gene33	GO:21	1
gene33	GO:22	1
gene33	GO:23	1
gene33	GO:24	1
gene33	GO:25	1
gene33	GO:26	1
gene33	GO:27	1
gene33	GO:28	1
gene33	GO:29	1
gene33	GO:30	1
gene33	GO:31	1
gene33	GO:32	1
gene33	GO:33	1
gene33	GO:34	1
gene33	GO:35	1
gene33	GO:36	1
gene33	GO:37	1
gene33	GO:38	1
gene33	GO:39	1
gene33	GO:40	1
gene34	GO:1	1
gene34	GO:2	1
gene34	GO:3	1
gene34	GO:4	1
gene34	GO:5	1
gene34	GO:6	1
gene34	GO:7	1
gene34	GO:8	1
gene34	GO:9	1
gene34	GO:10	1
gene34	GO:11	1
gene34	GO:12	1
gene34	GO:13	1
gene34	GO:14	1
gene34	GO:15	1
gene34	GO:16	1
gene34	GO:17	1
gene34	GO:18	1
gene34	GO:19	1
gene34	GO:20	1
gene34	GO:21	1
gene34	GO:22	1
gene34	GO:23	1
gene34	GO:24	1
gene34	GO:25	1
gene34	GO:26	1
gene34	GO:27	1
gene34	GO:28	1
gene34	GO:29	1
gene34	GO:30	1
gene34	GO:31	1
gene34	GO:32	1
gene34	GO:33	1
gene34	GO:34	1
gene34	GO:35	1
gene34	GO:36	1
gene34	GO:37	1
gene34	GO:38	1
gene34	GO:39	1
gene34	GO:40	1
gene35	GO:1	1
gene35	GO:2	1
gene35	GO:3	1
gene35	GO:4	1
gene35	GO:5	1
gene35	GO:6	1
gene35	GO:7	1
gene35	GO:8	1
gene35	GO:9	1
gene35	GO:10	1
gene35	GO:11	1
gene35	GO:12	1
gene35	GO:13	1
gene35	GO:14	1
gene35	GO:15	1
gene35	GO:16	1
gene35	GO:17	1
gene35	GO:18	1
gene35	GO:19	1
gene35	GO:20	1
gene35	GO:21	1
gene35	GO:22	1
gene35	GO:23	1
gene35	GO:24	1
gene35	GO:25	1
gene35	GO:26	1
gene35	GO:27	1
gene35	GO:28	1
gene35	GO:29	1
gene35	GO:30	1
gene35	GO:31	1
gene35	GO:32	1
gene35	GO:33	1
gene35	GO:34	1
gene35	GO:35	1
gene35	GO:36	1
gene35	GO:37	1
gene35	GO:38	1
gene35	GO:39	1
gene35	GO:40	1
gene36	GO:1	1
gene36	GO:2	1
gene36	GO:3	1
gene36	GO:4	1
gene36	GO:5	1
gene36	GO:6	1
gene36	GO:7	1
gene36	GO:8	1
gene36	GO:9	1
gene36	GO:10	1
gene36	GO:11	1
gene36	GO:12	1
gene36	GO:13	1
gene36	GO:14	1
gene36	GO:15	1
gene36	GO:16	1
gene36	GO:17	1
gene36	GO:18	1
gene36	GO:19	1
gene36	GO:20	1
gene36	GO:21	1
gene36	GO:22	1
gene36	GO:23	1
gene36	GO:24	1
gene36	GO:25	1
gene36	GO:26	1
gene36	GO:27	1
gene36	GO:28	1
gene36	GO:29	1
gene36	GO:30	1
gene36	GO:31	1
gene36	GO:32	1
gene36	GO:33	1
gene36	GO:34	1
gene36	GO:35	1
gene36	GO:36	1
gene36	GO:37	1
gene36	GO:38	1
gene36	GO:39	1
gene36	GO:40	1
gene37	GO:1	1
gene37	GO:2	1
gene37	GO:3	1
gene37	GO:4	1
gene37	GO:5	1
gene37	GO:6	1
gene37	GO:7	1
gene37	GO:8	1
gene37	GO:9	1
gene37	GO:10	1
gene37	GO:11	1
gene37	GO:12	1
gene37	GO:13	1
gene37	GO:14	1
gene37	GO:15	1
gene37	GO:16	1
gene37	GO:17	1
gene37	GO:18	1
gene37	GO:19	1
gene37	GO:20	1
gene37	GO:21	1
gene37	GO:22	1
gene37	GO:23	1
gene37	GO:24	1
gene37	GO:25	1
gene37	GO:26	1
gene37	GO:27	1
gene37	GO:28	1
gene37	GO:29	1
gene37	GO:30	1
gene37	GO:31	1
gene37	GO:32	1
gene37	GO:33	1
gene37	GO:34	1
gene37	GO:35	1
gene37	GO:36	1
gene37	GO:37	1
gene37	GO:38	1
gene37	GO:39	1
gene37	GO:40	1
gene38	GO:1	1
gene38	GO:2	1
gene38	GO:3	1
gene38	GO:4	1
gene38	GO:5	1
gene38	GO:6	1
gene38	GO:7	1
gene38	GO:8	1
gene38	GO:9	1
gene38	GO:10	1
gene38	GO:11	1
gene38	GO:12	1
gene38	GO:13	1
gene38	GO:14	1
gene38	GO:15	1
gene38	GO:16	1
gene38	GO:17	1
gene38	GO:18	1
gene38	GO:19	1
gene38	GO:20	1
gene38	GO:21	1
gene38	GO:22	1
gene38	GO:23	1
gene38	GO:24	1
gene38	GO:25	1
gene38	GO:26	1
gene38	GO:27	1
gene38	GO:28	1
gene38	GO:29	1
gene38	GO:30	1
gene38	GO:31	1
gene38	GO:32	1
gene38	GO:33	1
gene38	GO:34	1
gene38	GO:35	1
gene38	GO:36	1
gene38	GO:37	1
gene38	GO:38	1
gene38	GO:39	1
gene38	GO:40	1
gene39	GO:1	1
gene39	GO:2	1
gene39	GO:3	1
gene39	GO:4	1
gene39	GO:5	1
gene39	GO:6	1
gene39	GO:7	1
gene39	GO:8	1
gene39	GO:9	1
gene39	GO:10	1
gene39	GO:11	1
gene39	GO:12	1
gene39	GO:13	1
gene39	GO:14	1
gene39	GO:15	1
gene39	GO:16	1
gene39	GO:17	1
gene39	GO:18	1
gene39	GO:19	1
gene39	GO:20	1
gene39	GO:21	1
gene39	GO:22	1
gene39	GO:23	1
gene39	GO:24	1
gene39	GO:25	1
gene39	GO:26	1
gene39	GO:27	1
gene39	GO:28	1
gene39	GO:29	1
gene39	GO:30	1
gene39	GO:31	1
gene39	GO:32	1
gene39	GO:33	1
gene39	GO:34	1
gene39	GO:35	1
gene39	GO:36	1
gene39	GO:37	1
gene39	GO:38	1
gene39	GO:39	1
gene39	GO:40	1
gene40	GO:1	1
gene40	GO:2	1
gene40	GO:3	1
gene40	GO:4	1
gene40	GO:5	1
gene40	GO:6	1
gene40	GO:7	1
gene40	GO:8	1
gene40	GO:9	1
gene40	GO:10	1
gene40	GO:11	1
gene40	GO:12	1
gene40	GO:13	1
gene40	GO:14	1
gene40	GO:15	1
gene40	GO:16	1
gene40	GO:17	1
gene40	GO:18	1
gene40	GO:19	1
gene40	GO:20	1
gene40	GO:21	1
gene40	GO:22	1
gene40	GO:23	1
gene40	GO:24	1
gene40	GO:25	1
gene40	GO:26	1
gene40	GO:27	1
gene40	GO:28	1
gene40	GO:29	1
gene40	GO:30	1
gene40	GO:31	1
gene40	GO:32	1
gene40	GO:33	1
gene40	GO:34	1
gene40	GO:35	1
gene40	GO:36	1
gene40	GO:37	1
gene40	GO:38	1
gene40	GO:39	1
gene40	GO:40	1
gene41	GO:1	1
gene41	GO:2	1
gene41	GO:3	1
gene41	GO:4	1
gene41	GO:5	1
gene41	GO:6	1
gene41	GO:7	1
gene41	GO:8	1
gene41	GO:9	1
gene41	GO:10	1
gene41	GO:11	1
gene41	GO:12	1
gene41	GO:13	1
gene41	GO:14	1
gene41	GO:15	1
gene41	GO:16	1
gene41	GO:17	1
gene41	GO:18	1
gene41	GO:19	1
gene41	GO:20	1
gene41	GO:21	1
gene41	GO:22	1
gene41	GO:23	1
gene41	GO:24	1
gene41	GO:25	1
gene41	GO:26	1
gene41	GO:27	1
gene41	GO:28	1
gene41	GO:29	1
gene41	GO:30	1
gene41	GO:31	1
gene41	GO:32	1
gene41	GO:33	1
gene41	GO:34	1
gene41	GO:35	1
gene41	GO:36	1
gene41	GO:37	1
gene41	GO:38	1
gene41	GO:39	1
gene41	GO:40	1
gene42	GO:1	1
gene42	GO:2	1
gene42	GO:3	1
gene42	GO:4	1
gene42	GO:5	1
gene42	GO:6	1
gene42	GO:7	1
gene42	GO:8	1
gene42	GO:9	1
gene42	GO:10	1
gene42	GO:11	1
gene42	GO:12	1
gene42	GO:13	1
gene42	GO:14	1
gene42	GO:15	1
gene42	GO:16	1
gene42	GO:17	1
gene42	GO:18	1
gene42	GO:19	1
gene42	GO:20	1
gene42	GO:21	1
gene42	GO:22	1
gene42	GO:23	1
gene42	GO:24	1
gene42	GO:25	1
gene42	GO:26	1
gene42	GO:27	1
gene42	GO:28	1
gene42	GO:29	1
gene42	GO:30	1
gene42	GO:31	1
gene42	GO:32	1
gene42	GO:33	1
gene42	GO:34	1
gene42	GO:35	1
gene42	GO:36	1
gene42	GO:37	1
gene42	GO:38	1
gene42	GO:39	1
gene42	GO:40	1
gene43	GO:1	1
gene43	GO:2	1
gene43	GO:3	1
gene43	GO:4	1
gene43	GO:5	1
gene43	GO:6	1
gene43	GO:7	1
gene43	GO:8	1
gene43	GO:9	1
gene43	GO:10	1
gene43	GO:11	1
gene43	GO:12	1
gene43	GO:13	1
gene43	GO:14	1
gene43	GO:15	1
gene43	GO:16	1
gene43	GO:17	1
gene43	GO:18	1
gene43	GO:19	1
gene43	GO:20	1
gene43	GO:21	1
gene43	GO:22	1
gene43	GO:23	1
gene43	GO:24	1
gene43	GO:25	1
gene43	GO:26	1
gene43	GO:27	1
gene43	GO:28	1
gene43	GO:29	1
gene43	GO:30	1
gene43	GO:31	1
gene43	GO:32	1
gene43	GO:33	1
gene43	GO:34	1
gene43	GO:35	1
gene43	GO:36	1
gene43	GO:37	1
gene43	GO:38	1
gene43	GO:39	1
gene43	GO:40	1
gene44	GO:1	1
gene44	GO:2	1
gene44	GO:3	1
gene44	GO:4	1
gene44	GO:5	1
gene44	GO:6	1
gene44	GO:7	1
gene44	GO:8	1
gene44	GO:9	1
gene44	GO:10	1
gene44	GO:11	1
gene44	GO:12	1
gene44	GO:13	1
gene44	GO:14	1
gene44	GO:15	1
gene44	GO:16	1
gene44	GO:17	1
gene44	GO:18	1
gene44	GO:19	1
gene44	GO:20	1
gene44	GO:21	1
gene44	GO:22	1
gene44	GO:23	1
gene44	GO:24	1
gene44	GO:25	1
gene44	GO:26	1
gene44	GO:27	1
gene44	GO:28	1
gene44	GO:29	1
gene44	GO:30	1
gene44	GO:31	1
gene44	GO:32	1
gene44	GO:33	1
gene44	GO:34	1
gene44	GO:35	1
gene44	GO:36	1
gene44	GO:37	1
gene44	GO:38	1
gene44	GO:39	1
gene44	GO:40	1
gene45	GO:1	1
gene45	GO:2	1
gene45	GO:3	1
gene45	GO:4	1
gene45	GO:5	1
gene45	GO:6	1
gene45	GO:7	1
gene45	GO:8	1
gene45	GO:9	1
gene45	GO:10	1
gene45	GO:11	1
gene45	GO:12	1
gene45	GO:13	1
gene45	GO:14	1
gene45	GO:15	1
gene45	GO:16	1
gene45	GO:17	1
gene45	GO:18	1
gene45	GO:19	1
gene45	GO:20	1
gene45	GO:21	1
gene45	GO:22	1
gene45	GO:23	1
gene45	GO:24	1
gene45	GO:25	1
gene45	GO:26	1
gene45	GO:27	1
gene45	GO:28	1
gene45	GO:29	1
gene45	GO:30	1
gene45	GO:31	1
gene45	GO:32	1
gene45	GO:33	1
gene45	GO:34	1
gene45	GO:35	1
gene45	GO:36	1
gene45	GO:37	1
gene45	GO:38	1
gene45	GO:39	1
gene45	GO:40	1
gene46	GO:1	1
gene46	GO:2	1
gene46	GO:3	1
gene46	GO:4	1
gene46	GO:5	1
gene46	GO:6	1
gene46	GO:7	1
gene46	GO:8	1
gene46	GO:9	1
gene46	GO:10	1
gene46	GO:11	1
gene46	GO:12	1
gene46	GO:13	1
gene46	GO:14	1
gene46	GO:15	1
gene46	GO:16	1
gene46	GO:17	1
gene46	GO:18	1
gene46	GO:19	1
gene46	GO:20	1
gene46	GO:21	1
gene46	GO:22	1
gene46	GO:23	1
gene46	GO:24	1
gene46	GO:25	1
gene46	GO:26	1
gene46	GO:27	1
gene46	GO:28	1
gene46	GO:29	1
gene46	GO:30	1
gene46	GO:31	1
gene46	GO:32	1
gene46	GO:33	1
gene46	GO:34	1
gene46	GO:35	1
gene46	GO:36	1
gene46	GO:37	1
gene46	GO:38	1
gene46	GO:39	1
gene46	GO:40	1
gene47	GO:1	1
gene47	GO:2	1
gene47	GO:3	1
gene47	GO:4	1
gene47	GO:5	1
gene47	GO:6	1
gene47	GO:7	1
gene47	GO:8	1
gene47	GO:9	1
gene47	GO:10	1
gene47	GO:11	1
gene47	GO:12	1
gene47	GO:13	1
gene47	GO:14	1
gene47	GO:15	1
gene47	GO:16	1
gene47	GO:17	1
gene47	GO:18	1
gene47	GO:19	1
gene47	GO:20	1
gene47	GO:21	1
gene47	GO:22	1
gene47	GO:23	1
gene47	GO:24	1
gene47	GO:25	1
gene47	GO:26	1
gene47	GO:27	1
gene47	GO:28	1
gene47	GO:29	1
gene47	GO:30	1
gene47	GO:31	1
gene47	GO:32	1
gene47	GO:33	1
gene47	GO:34	1
gene47	GO:35	1
gene47	GO:36	1
gene47	GO:37	1
gene47	GO:38	1
gene47	GO:39	1
gene47	GO:40	1
gene48	GO:1	1
gene48	GO:2	1
gene48	GO:3	1
gene48	GO:4	1
gene48	GO:5	1
gene48	GO:6	1
gene48	GO:7	1
gene48	GO:8	1
gene48	GO:9	1
gene48	GO:10	1
gene48	GO:11	1
gene48	GO:12	1
gene48	GO:13	1
gene48	GO:14	1
gene48	GO:15	1
gene48	GO:16	1
gene48	GO:17	1
gene48	GO:18	1
gene48	GO:19	1
gene48	GO:20	1
gene48	GO:21	1
gene48	GO:22	1
gene48	GO:23	1
gene48	GO:24	1
gene48	GO:25	1
gene48	GO:26	1
gene48	GO:27	1
gene48	GO:28	1
gene48	GO:29	1
gene48	GO:30	1
gene48	GO:31	1
gene48	GO:32	1
gene48	GO:33	1
gene48	GO:34	1
gene48	GO:35	1
gene48	GO:36	1
gene48	GO:37	1
gene48	GO:38	1
gene48	GO:39	1
gene48	GO:40	1
gene49	GO:1	1
gene49	GO:2	1
gene49	GO:3	1
gene49	GO:4	1
gene49	GO:5	1
gene49	GO:6	1
gene49	GO:7	1
gene49	GO:8	1
gene49	GO:9	1
gene49	GO:10	1
gene49	GO:11	1
gene49	GO:12	1
gene49	GO:13	1
gene49	GO:14	1
gene49	GO:15	1
gene49	GO:16	1
gene49	GO:17	1
gene49	GO:18	1
gene49	GO:19	1
gene49	GO:20	1
gene49	GO:21	1
gene49	GO:22	1
gene49	GO:23	1
gene49	GO:24	1
gene49	GO:25	1
gene49	GO:26	1
gene49	GO:27	1
gene49	GO:28	1
gene49	GO:29	1
gene49	GO:30	1
gene49	GO:31	1
gene49	GO:32	1
gene49	GO:33	1
gene49	GO:34	1
gene49	GO:35	1
gene49	GO:36	1
gene49	GO:37	1
gene49	GO:38	1
gene49	GO:39	1
gene49	GO:40	1
gene50	GO:1	1
gene50	GO:2	1
gene50	GO:3	1
gene50	GO:4	1
gene50	GO:5	1
gene50	GO:6	1
gene50	GO:7	1
gene50	GO:8	1
gene50	GO:9	1
gene50	GO:10	1
gene50	GO:11	1
gene50	GO:12	1
gene50	GO:13	1
gene50	GO:14	1
gene50	GO:15	1
gene50	GO:16	1
gene50	GO:17	1
gene50	GO:18	1
gene50	GO:19	1
gene50	GO:20	1
gene50	GO:21	1
gene50	GO:22	1
gene50	GO:23	1
gene50	GO:24	1
gene50	GO:25	1
gene50	GO:26	1
gene50	GO:27	1
gene50	GO:28	1
gene50	GO:29	1
gene50	GO:30	1
gene50	GO:31	1
gene50	GO:32	1
gene50	GO:33	1
gene50	GO:34	1
gene50	GO:35	1
gene50	GO:36	1
gene50	GO:37	1
gene50	GO:38	1
gene50	GO:39	1
gene50	GO:40	1
gene51	GO:1	1
gene51	GO:2	1
gene51	GO:3	1
gene51	GO:4	1
gene51	GO:5	1
gene51	GO:6	1
gene51	GO:7	1
gene51	GO:8	1
gene51	GO:9	1
gene51	GO:10	1
gene51	GO:11	1
gene51	GO:12	1
gene51	GO:13	1
gene51	GO:14	1
gene51	GO:15	1
gene51	GO:16	1
gene51	GO:17	1
gene51	GO:18	1
gene51	GO:19	1
gene51	GO:20	1
gene51	GO:21	1
gene51	GO:22	1
gene51	GO:23	1
gene51	GO:24	1
gene51	GO:25	1
gene51	GO:26	1
gene51	GO:27	1
gene51	GO:28	1
gene51	GO:29	1
gene51	GO:30	1
gene51	GO:31	1
gene51	GO:32	1
gene51	GO:33	1
gene51	GO:34	1
gene51	GO:35	1
gene51	GO:36	1
gene51	GO:37	1
gene51	GO:38	1
gene51	GO:39	1
gene51	GO:40	1
gene52	GO:1	1
gene52	GO:2	1
gene52	GO:3	1
gene52	GO:4	1
gene52	GO:5	1
gene52	GO:6	1
gene52	GO:7	1
gene52	GO:8	1
gene52	GO:9	1
gene52	GO:10	1
gene52	GO:11	1
gene52	GO:12	1
gene52	GO:13	1
gene52	GO:14	1
gene52	GO:15	1
gene52	GO:16	1
gene52	GO:17	1
gene52	GO:18	1
gene52	GO:19	1
gene52	GO:20	1
gene52	GO:21	1
gene52	GO:22	1
gene52	GO:23	1
gene52	GO:24	1
gene52	GO:25	1
gene52	GO:26	1
gene52	GO:27	1
gene52	GO:28	1
gene52	GO:29	1
gene52	GO:30	1
gene52	GO:31	1
gene52	GO:32	1
gene52	GO:33	1
gene52	GO:34	1
gene52	GO:35	1
gene52	GO:36	1
gene52	GO:37	1
gene52	GO:38	1
gene52	GO:39	1
gene52	GO:40	1
gene53	GO:1	1
gene53	GO:2	1
gene53	GO:3	1
gene53	GO:4	1
gene53	GO:5	1
gene53	GO:6	1
gene53	GO:7	1
gene53	GO:8	1
gene53	GO:9	1
gene53	GO:10	1
gene53	GO:11	1
gene53	GO:12	1
gene53	GO:13	1
gene53	GO:14	1
gene53	GO:15	1
gene53	GO:16	1
gene53	GO:17	1
gene53	GO:18	1
gene53	GO:19	1
gene53	GO:20	1
gene53	GO:21	1
gene53	GO:22	1
gene53	GO:23	1
gene53	GO:24	1
gene53	GO:25	1
gene53	GO:26	1
gene53	GO:27	1
gene53	GO:28	1
gene53	GO:29	1
gene53	GO:30	1
gene53	GO:31	1
gene53	GO:32	1
gene53	GO:33	1
gene53	GO:34	1
gene53	GO:35	1
gene53	GO:36	1
gene53	GO:37	1
gene53	GO:38	1
gene53	GO:39	1
gene53	GO:40	1
gene54	GO:1	1
gene54	GO:2	1
gene54	GO:3	1
gene54	GO:4	1
gene54	GO:5	1
gene54	GO:6	1
gene54	GO:7	1
gene54	GO:8	1
gene54	GO:9	1
gene54	GO:10	1
gene54	GO:11	1
gene54	GO:12	1
gene54	GO:13	1
gene54	GO:14	1
gene54	GO:15	1
gene54	GO:16	1
gene54	GO:17	1
gene54	GO:18	1
gene54	GO:19	1
gene54	GO:20	1
gene54	GO:21	1
gene54	GO:22	1
gene54	GO:23	1
gene54	GO:24	1
gene54	GO:25	1
gene54	GO:26	1
gene54	GO:27	1
gene54	GO:28	1
gene54	GO:29	1
gene54	GO:30	1
gene54	GO:31	1
gene54	GO:32	1
gene54	GO:33	1
gene54	GO:34	1
gene54	GO:35	1
gene54	GO:36	1
gene54	GO:37	1
gene54	GO:38	1
gene54	GO:39	1
gene54	GO:40	1
gene55	GO:1	1
gene55	GO:2	1
gene55	GO:3	1
gene55	GO:4	1
gene55	GO:5	1
gene55	GO:6	1
gene55	GO:7	1
gene55	GO:8	1
gene55	GO:9	1
gene55	GO:10	1
gene55	GO:11	1
gene55	GO:12	1
gene55	GO:13	1
gene55	GO:14	1
gene55	GO:15	1
gene55	GO:16	1
gene55	GO:17	1
gene55	GO:18	1
gene55	GO:19	1
gene55	GO:20	1
gene55	GO:21	1
gene55	GO:22	1
gene55	GO:23	1
gene55	GO:24	1
gene55	GO:25	1
gene55	GO:26	1
gene55	GO:27	1
gene55	GO:28	1
gene55	GO:29	1
gene55	GO:30	1
gene55	GO:31	1
gene55	GO:32	1
gene55	GO:33	1
gene55	GO:34	1
gene55	GO:35	1
gene55	GO:36	1
gene55	GO:37	1
gene55	GO:38	1
gene55	GO:39	1
gene55	GO:40	1
gene56	GO:1	1
gene56	GO:2	1
gene56	GO:3	1
gene56	GO:4	1
gene56	GO:5	1
gene56	GO:6	1
gene56	GO:7	1
gene56	GO:8	1
gene56	GO:9	1
gene56	GO:10	1
gene56	GO:11	1
gene56	GO:12	1
gene56	GO:13	1
gene56	GO:14	1
gene56	GO:15	1
gene56	GO:16	1
gene56	GO:17	1
gene56	GO:18	1
gene56	GO:19	1
gene56	GO:20	1
gene56	GO:21	1
gene56	GO:22	1
gene56	GO:23	1
gene56	GO:24	1
gene56	GO:25	1
gene56	GO:26	1
gene56	GO:27	1
gene56	GO:28	1
gene56	GO:29	1
gene56	GO:30	1
gene56	GO:31	1
gene56	GO:32	1
gene56	GO:33	1
gene56	GO:34	1
gene56	GO:35	1
gene56	GO:36	1
gene56	GO:37	1
gene56	GO:38	1
gene56	GO:39	1
gene56	GO:40	1
gene57	GO:1	1
gene57	GO:2	1
gene57	GO:3	1
gene57	GO:4	1
gene57	GO:5	1
gene57	GO:6	1
gene57	GO:7	1
gene57	GO:8	1
gene57	GO:9	1
gene57	GO:10	1
gene57	GO:11	1
gene57	GO:12	1
gene57	GO:13	1
gene57	GO:14	1
gene57	GO:15	1
gene57	GO:16	1
gene57	GO:17	1
gene57	GO:18	1
gene57	GO:19	1
gene57	GO:20	1
gene57	GO:21	1
gene57	GO:22	1
gene57	GO:23	1
gene57	GO:24	1
gene57	GO:25	1
gene57	GO:26	1
gene57	GO:27	1
gene57	GO:28	1
gene57	GO:29	1
gene57	GO:30	1
gene57	GO:31	1
gene57	GO:32	1
gene57	GO:33	1
gene57	GO:34	1
gene57	GO:35	1
gene57	GO:36	1
gene57	GO:37	1
gene57	GO:38	1
gene57	GO:39	1
gene57	GO:40	1
gene58	GO:1	1
gene58	GO:2	1
gene58	GO:3	1
gene58	GO:4	1
gene58	GO:5	1
gene58	GO:6	1
gene58	GO:7	1
gene58	GO:8	1
gene58	GO:9	1
gene58	GO:10	1
gene58	GO:11	1
gene58	GO:12	1
gene58	GO:13	1
gene58	GO:14	1
gene58	GO:15	1
gene58	GO:16	1
gene58	GO:17	1
gene58	GO:18	1
gene58	GO:19	1
gene58	GO:20	1
gene58	GO:21	1
gene58	GO:22	1
gene58	GO:23	1
gene58	GO:24	1
gene58	GO:25	1
gene58	GO:26	1
gene58	GO:27	1
gene58	GO:28	1
gene58	GO:29	1
gene58	GO:30	1
gene58	GO:31	1
gene58	GO:32	1
gene58	GO:33	1
gene58	GO:34	1
gene58	GO:35	1
gene58	GO:36	1
gene58	GO:37	1
gene58	GO:38	1
gene58	GO:39	1
gene58	GO:40	1
gene59	GO:1	1
gene59	GO:2	1
gene59	GO:3	1
gene59	GO:4	1
gene59	GO:5	1
gene59	GO:6	1
gene59	GO:7	1
gene59	GO:8	1
gene59	GO:9	1
gene59	GO:10	1
gene59	GO:11	1
gene59	GO:12	1
gene59	GO:13	1
gene59	GO:14	1
gene59	GO:15	1
gene59	GO:16	1
gene59	GO:17	1
gene59	GO:18	1
gene59	GO:19	1
gene59	GO:20	1
gene59	GO:21	1
gene59	GO:22	1
gene59	GO:23	1
gene59	GO:24	1
gene59	GO:25	1
gene59	GO:26	1
gene59	GO:27	1
gene59	GO:28	1
gene59	GO:29	1
gene59	GO:30	1
gene59	GO:31	1
gene59	GO:32	1
gene59	GO:33	1
gene59	GO:34	1
gene59	GO:35	1
gene59	GO:36	1
gene59	GO:37	1
gene59	GO:38	1
gene59	GO:39	1
gene59	GO:40	1
gene60	GO:1	1
gene60	GO:2	1
gene60	GO:3	1
gene60	GO:4	1
gene60	GO:5	1
gene60	GO:6	1
gene60	GO:7	1
gene60	GO:8	1
gene60	GO:9	1
gene60	GO:10	1
gene60	GO:11	1
gene60	GO:12	1
gene60	GO:13	1
gene60	GO:14	1
gene60	GO:15	1
gene60	GO:16	1
gene60	GO:17	1
gene60	GO:18	1
gene60	GO:19	1
gene60	GO:20	1
gene60	GO:21	1
gene60	GO:22	1
gene60	GO:23	1
gene60	GO:24	1
gene60	GO:25	1
gene60	GO:26	1
gene60	GO:27	1
gene60	GO:28	1
gene60	GO:29	1
gene60	GO:30	1
gene60	GO:31	1
gene60	GO:32	1
gene60	GO:33	1
gene60	GO:34	1
gene60	GO:35	1
gene60	GO:36	1
gene60	GO:37	1
gene60	GO:38	1
gene60	GO:39	1
gene60	GO:40	1
gene61	GO:1	1
gene61	GO:2	1
gene61	GO:3	1
gene61	GO:4	1
gene61	GO:5	1
gene61	GO:6	1
gene61	GO:7	1
gene61	GO:8	1
gene61	GO:9	1
gene61	GO:10	1
gene61	GO:11	1
gene61	GO:12	1
gene61	GO:13	1
gene61	GO:14	1
gene61	GO:15	1
gene61	GO:16	1
gene61	GO:17	1
gene61	GO:18	1
gene61	GO:19	1
gene61	GO:20	1
gene61	GO:21	1
gene61	GO:22	1
gene61	GO:23	1
gene61	GO:24	1
gene61	GO:25	1
gene61	GO:26	1
gene61	GO:27	1
gene61	GO:28	1
gene61	GO:29	1
gene61	GO:30	1
gene61	GO:31	1
gene61	GO:32	1
gene61	GO:33	1
gene61	GO:34	1
gene61	GO:35	1
gene61	GO:36	1
gene61	GO:37	1
gene61	GO:38	1
gene61	GO:39	1
gene61	GO:40	1
gene62	GO:1	1
gene62	GO:2	1
gene62	GO:3	1
gene62	GO:4	1
gene62	GO:5	1
gene62	GO:6	1
gene62	GO:7	1
gene62	GO:8	1
gene62	GO:9	1
gene62	GO:10	1
gene62	GO:11	1
gene62	GO:12	1
gene62	GO:13	1
gene62	GO:14	1
gene62	GO:15	1
gene62	GO:16	1
gene62	GO:17	1
gene62	GO:18	1
gene62	GO:19	1
gene62	GO:20	1
gene62	GO:21	1
gene62	GO:22	1
gene62	GO:23	1
gene62	GO:24	1
gene62	GO:25	1
gene62	GO:26	1
gene62	GO:27	1
gene62	GO:28	1
gene62	GO:29	1
gene62	GO:30	1
gene62	GO:31	1
gene62	GO:32	1
gene62	GO:33	1
gene62	GO:34	1
gene62	GO:35	1
gene62	GO:36	1
gene62	GO:37	1
gene62	GO:38	1
gene62	GO:39	1
gene62	GO:40	1
gene63	GO:1	1
gene63	GO:2	1
gene63	GO:3	1
gene63	GO:4	1
gene63	GO:5	1
gene63	GO:6	1
gene63	GO:7	1
gene63	GO:8	1
gene63	GO:9	1
gene63	GO:10	1
gene63	GO:11	1
gene63	GO:12	1
gene63	GO:13	1
gene63	GO:14	1
gene63	GO:15	1
gene63	GO:16	1
gene63	GO:17	1
gene63	GO:18	1
gene63	GO:19	1
gene63	GO:20	1
gene63	GO:21	1
gene63	GO:22	1
gene63	GO:23	1
gene63	GO:24	1
gene63	GO:25	1
gene63	GO:26	1
gene63	GO:27	1
gene63	GO:28	1
gene63	GO:29	1
gene63	GO:30	1
gene63	GO:31	1
gene63	GO:32	1
gene63	GO:33	1
gene63	GO:34	1
gene63	GO:35	1
gene63	GO:36	1
gene63	GO:37	1
gene63	GO:38	1
gene63	GO:39	1
gene63	GO:40	1
gene64	GO:1	1
gene64	GO:2	1
gene64	GO:3	1
gene64	GO:4	1
gene64	GO:5	1
gene64	GO:6	1
gene64	GO:7	1
gene64	GO:8	1
gene64	GO:9	1
gene64	GO:10	1
gene64	GO:11	1
gene64	GO:12	1
gene64	GO:13	1
gene64	GO:14	1
gene64	GO:15	1
gene64	GO:16	1
gene64	GO:17	1
gene64	GO:18	1
gene64	GO:19	1
gene64	GO:20	1
gene64	GO:21	1
gene64	GO:22	1
gene64	GO:23	1
gene64	GO:24	1
gene64	GO:25	1
gene64	GO:26	1
gene64	GO:27	1
gene64	GO:28	1
gene64	GO:29	1
gene64	GO:30	1
gene64	GO:31	1
gene64	GO:32	1
gene64	GO:33	1
gene64	GO:34	1
gene64	GO:35	1
gene64	GO:36	1
gene64	GO:37	1
gene64	GO:38	1
gene64	GO:39	1
gene64	GO:40	1
gene65	GO:1	1
gene65	GO:2	1
gene65	GO:3	1
gene65	GO:4	1
gene65	GO:5	1
gene65	GO:6	1
gene65	GO:7	1
gene65	GO:8	1
gene65	GO:9	1
gene65	GO:10	1
gene65	GO:11	1
gene65	GO:12	1
gene65	GO:13	1
gene65	GO:14	1
gene65	GO:15	1
gene65	GO:16	1
gene65	GO:17	1
gene65	GO:18	1
gene65	GO:19	1
gene65	GO:20	1
gene65	GO:21	1
gene65	GO:22	1
gene65	GO:23	1
gene65	GO:24	1
gene65	GO:25	1
gene65	GO:26	1
gene65	GO:27	1
gene65	GO:28	1
gene65	GO:29	1
gene65	GO:30	1
gene65	GO:31	1
gene65	GO:32	1
gene65	GO:33	1
gene65	GO:34	1
gene65	GO:35	1
gene65	GO:36	1
gene65	GO:37	1
gene65	GO:38	1
gene65	GO:39	1
gene65	GO:40	1
gene66	GO:1	1
gene66	GO:2	1
gene66	GO:3	1
gene66	GO:4	1
gene66	GO:5	1
gene66	GO:6	1
gene66	GO:7	1
gene66	GO:8	1
gene66	GO:9	1
gene66	GO:10	1
gene66	GO:11	1
gene66	GO:12	1
gene66	GO:13	1
gene66	GO:14	1
gene66	GO:15	1
gene66	GO:16	1
gene66	GO:17	1
gene66	GO:18	1
gene66	GO:19	1
gene66	GO:20	1
gene66	GO:21	1
gene66	GO:22	1
gene66	GO:23	1
gene66	GO:24	1
gene66	GO:25	1
gene66	GO:26	1
gene66	GO:27	1
gene66	GO:28	1
gene66	GO:29	1
gene66	GO:30	1
gene66	GO:31	1
gene66	GO:32	1
gene66	GO:33	1
gene66	GO:34	1
gene66	GO:35	1
gene66	GO:36	1
gene66	GO:37	1
gene66	GO:38	1
gene66	GO:39	1
gene66	GO:40	1
gene67	GO:1	1
gene67	GO:2	1
gene67	GO:3	1
gene67	GO:4	1
gene67	GO:5	1
gene67	GO:6	1
gene67	GO:7	1
gene67	GO:8	1
gene67	GO:9	1
gene67	GO:10	1
gene67	GO:11	1
gene67	GO:12	1
gene67	GO:13	1
gene67	GO:14	1
gene67	GO:15	1
gene67	GO:16	1
gene67	GO:17	1
gene67	GO:18	1
gene67	GO:19	1
gene67	GO:20	1
gene67	GO:21	1
gene67	GO:22	1
gene67	GO:23	1
gene67	GO:24	1
gene67	GO:25	1
gene67	GO:26	1
gene67	GO:27	1
gene67	GO:28	1
gene67	GO:29	1
gene67	GO:30	1
gene67	GO:31	1
gene67	GO:32	1
gene67	GO:33	1
gene67	GO:34	1
gene67	GO:35	1
gene67	GO:36	1
gene67	GO:37	1
gene67	GO:38	1
gene67	GO:39	1
gene67	GO:40	1
gene68	GO:1	1
gene68	GO:2	1
gene68	GO:3	1
gene68	GO:4	1
gene68	GO:5	1
gene68	GO:6	1
gene68	GO:7	1
gene68	GO:8	1
gene68	GO:9	1
gene68	GO:10	1
gene68	GO:11	1
gene68	GO:12	1
gene68	GO:13	1
gene68	GO:14	1
gene68	GO:15	1
gene68	GO:16	1
gene68	GO:17	1
gene68	GO:18	1
gene68	GO:19	1
gene68	GO:20	1
[truncated: 1,300 more rows]
