# Supplementary material for: ProbCD: enrichment analysis accounting for categorization uncertainty
Source: BMC Bioinformatics. 2007 Oct 12;8:383. doi: 10.1186/1471-2105-8-383 (PMC2169266; doi:10.1186/1471-2105-8-383)
Supplement: Additional file 1 — ProbCD source-code and Examples. Source-code used to build the ProbCD package. Future upgrades will be available at the project website [20]. Dataset and results for the three examples presented in the Results section. [file 1471-2105-8-383-S1.zip › ProbCD/example_1/result_null.txt]

GO:a	0.296	0.296	0.296	-0.413	0.51	0	-0.413	0.51	0.296	0	0.296	0.296	0.51	-1	-0.413	0.296	-0.413	0	-0.413	-1	0.51	0	0	0	0	0.296	0.296	-0.413	0	0.296	0.296	0.667	0.296	-0.413	-0.413	0	0.51	0	0	-0.413	0.296	0	-0.413	0.51	0	-0.413	0	-1	0.296
GO:b	-0.378	0	0	0.251	-1	0	0.251	0.251	0	0.427	-0.378	-0.378	0	-0.378	0.251	-0.378	0.427	-0.378	0.251	-0.378	0	-1	0.251	-0.378	-1	0.251	0	0.251	0	0	0	0	0	0.251	0.251	0	0	-0.378	0.251	0.251	0.251	0.556	-0.378	0	0.556	0	0.251	-0.378	0.427
GO:c	-0.36	0.389	0.23	0.23	-0.36	0	0.389	-0.36	0	0	-0.36	-0.36	0	-0.36	0	-1	0	-0.36	0	0.23	-0.36	0	-0.36	-0.36	0	-0.36	0.506	0	0	0	0.666	0	-0.36	-0.36	-0.36	-0.36	0	-0.36	0	0.23	0	-0.36	-0.36	0	-0.36	0	0.389	-0.36	0.23
[truncated: 4,951 more columns]
