# Supplementary material for: ProbCD: enrichment analysis accounting for categorization uncertainty
Source: BMC Bioinformatics. 2007 Oct 12;8:383. doi: 10.1186/1471-2105-8-383 (PMC2169266; doi:10.1186/1471-2105-8-383)
Supplement: Additional file 1 — ProbCD source-code and Examples. Source-code used to build the ProbCD package. Future upgrades will be available at the project website [20]. Dataset and results for the three examples presented in the Results section. [file 1471-2105-8-383-S1.zip › ProbCD/example_1/README.txt]

Example to show the usefulness of considering prob annotations.

Annotation
----------

gene 1          GO:a    GO:1    GO:2    GO:b    GO:c
gene 2          GO:a    GO:3    GO:4    GO:b    GO:c
...
gene 20         GO:a    GO:39   GO:40   GO:b    GO:c
gene 21         GO:1    GO:2    GO:3    ...     GO:40
gene 22         GO:1    ...             ...     GO:40
...
gene 100        GO:1    ...             ...     GO:40


Pr( gene is GO:a ) = 100%
Pr( gene is GO:b ) = 40%
Pr( gene is GO:c ) = 5%


Diff express
------------

gene 1    100%
...       100%
gene 10   100%
gene 11   0%
...
gene 100  0%


The result:

GO	gamma	Pr(gammaNull >= gamma)
GO:a	1	0
GO:b	0.87	0
GO:c	0.808	0

Therefore, even a modest prob in the annotations could lead to enrichment if gene list is coherent.

to run this example:
R < run.R prob_annot.txt prob_diffexpress.txt terms_to_do result.txt 1000 0
