# Supplementary material for: ProbCD: enrichment analysis accounting for categorization uncertainty
Source: BMC Bioinformatics. 2007 Oct 12;8:383. doi: 10.1186/1471-2105-8-383 (PMC2169266; doi:10.1186/1471-2105-8-383)
Supplement: Additional file 1 — ProbCD source-code and Examples. Source-code used to build the ProbCD package. Future upgrades will be available at the project website [20]. Dataset and results for the three examples presented in the Results section. [file 1471-2105-8-383-S1.zip › ProbCD/example_1/prob_diffexpress.txt]

gene01	1
gene02	1
gene03	1
gene04	1
gene05	1
gene06	1
gene07	1
gene08	1
gene09	1
gene10	1
gene11	0
gene12	0
gene13	0
gene14	0
gene15	0
gene16	0
gene17	0
gene18	0
gene19	0
gene20	0
gene21	0
gene22	0
gene23	0
gene24	0
gene25	0
gene26	0
gene27	0
gene28	0
gene29	0
gene30	0
gene31	0
gene32	0
gene33	0
gene34	0
gene35	0
gene36	0
gene37	0
gene38	0
gene39	0
gene40	0
gene41	0
gene42	0
gene43	0
gene44	0
gene45	0
gene46	0
gene47	0
gene48	0
gene49	0
gene50	0
gene51	0
gene52	0
gene53	0
gene54	0
gene55	0
gene56	0
gene57	0
gene58	0
gene59	0
gene60	0
gene61	0
gene62	0
gene63	0
gene64	0
gene65	0
gene66	0
gene67	0
gene68	0
gene69	0
gene70	0
gene71	0
gene72	0
gene73	0
gene74	0
gene75	0
gene76	0
gene77	0
gene78	0
gene79	0
gene80	0
gene81	0
gene82	0
gene83	0
gene84	0
gene85	0
gene86	0
gene87	0
gene88	0
gene89	0
gene90	0
gene91	0
gene92	0
gene93	0
gene94	0
gene95	0
gene96	0
gene97	0
gene98	0
gene99	0
gene100	0
