# Supplementary material for: ProbCD: enrichment analysis accounting for categorization uncertainty
Source: BMC Bioinformatics. 2007 Oct 12;8:383. doi: 10.1186/1471-2105-8-383 (PMC2169266; doi:10.1186/1471-2105-8-383)
Supplement: Additional file 1 — ProbCD source-code and Examples. Source-code used to build the ProbCD package. Future upgrades will be available at the project website [20]. Dataset and results for the three examples presented in the Results section. [file 1471-2105-8-383-S1.zip › ProbCD/example_4/result_det99.txt]

ID	p-value_0.99
GO:0000001	0.321
GO:0000002	0.638
GO:0000006	1
GO:0000007	1
GO:0000009	0.203
GO:0000010	1
GO:0000011	1
GO:0000014	1
GO:0000015	1
GO:0000017	1
GO:0000018	1
GO:0000019	1
GO:0000022	0.596
GO:0000025	1
GO:0000026	1
GO:0000027	1
GO:0000028	1
GO:0000030	0.516
GO:0000031	1
GO:0000032	0.364
GO:0000033	0.0179
GO:0000034	1
GO:0000036	1
GO:0000038	1
GO:0000040	1
GO:0000045	1
GO:0000046	1
GO:0000048	1
GO:0000049	1
GO:0000052	1
GO:0000053	1
GO:0000054	1
GO:0000055	1
GO:0000056	1
GO:0000059	1
GO:0000060	1
GO:0000062	1
GO:0000064	1
GO:0000066	1
GO:0000070	0.0039
GO:0000074	1
GO:0000075	1
GO:0000076	0.203
GO:0000077	1
GO:0000078	0.00195
GO:0000079	0.00264
GO:0000080	1
GO:0000082	0.178
GO:0000083	0.0962
GO:0000084	1
GO:0000086	0.321
GO:0000087	1
GO:0000090	1
GO:0000092	0.0179
GO:0000095	1
GO:0000096	1
GO:0000097	1
GO:0000100	1
GO:0000101	1
GO:0000102	1
GO:0000103	1
GO:0000105	1
GO:0000107	1
GO:0000108	1
GO:0000110	1
GO:0000111	1
GO:0000112	1
GO:0000113	1
GO:0000114	1
GO:0000115	1
GO:0000117	0.127
GO:0000118	0.558
GO:0000119	1
GO:0000120	1
GO:0000121	1
GO:0000122	1
GO:0000123	0.335
GO:0000124	1
GO:0000126	1
GO:0000127	1
GO:0000131	0.00163
GO:0000132	0.0695
GO:0000133	1
GO:0000135	0.166
GO:0000136	0.203
GO:0000137	1
GO:0000138	1
GO:0000139	1
GO:0000140	1
GO:0000142	0.111
GO:0000144	0.335
GO:0000145	1
GO:0000146	1
GO:0000147	1
GO:0000148	0.127
GO:0000149	1
GO:0000150	1
GO:0000151	0.364
GO:0000152	1
GO:0000154	1
GO:0000155	1
GO:0000156	1
GO:0000158	1
GO:0000159	1
GO:0000161	1
GO:0000162	1
GO:0000163	1
GO:0000164	0.272
GO:0000165	1
GO:0000166	1
GO:0000168	1
GO:0000169	1
GO:0000170	0.0866
GO:0000171	0.364
GO:0000172	0.364
GO:0000173	1
GO:0000175	1
GO:0000176	1
GO:0000177	1
GO:0000178	1
GO:0000179	1
GO:0000182	0.272
GO:0000183	1
GO:0000184	1
GO:0000186	1
GO:0000196	1
GO:0000208	1
GO:0000209	0.596
GO:0000210	1
GO:0000213	1
GO:0000214	1
GO:0000215	1
GO:0000217	1
GO:0000220	1
GO:0000221	1
GO:0000224	1
GO:0000225	1
GO:0000226	0.335
GO:0000227	1
GO:0000228	0.0633
GO:0000235	1
GO:0000243	0.364
GO:0000244	1
GO:0000245	1
GO:0000246	1
GO:0000247	1
GO:0000248	1
GO:0000249	1
GO:0000250	1
GO:0000252	1
GO:0000253	1
GO:0000254	1
GO:0000256	1
GO:0000257	1
GO:0000262	1
GO:0000266	1
GO:0000267	1
GO:0000268	1
GO:0000271	1
GO:0000274	1
GO:0000276	1
GO:0000277	1
GO:0000278	0.0866
GO:0000280	0.127
GO:0000282	0.106
GO:0000285	1
GO:0000288	1
GO:0000289	1
GO:0000290	0.335
GO:0000293	1
GO:0000295	1
GO:0000297	0.011
GO:0000298	1
GO:0000299	1
GO:0000300	1
GO:0000301	1
GO:0000302	1
GO:0000304	1
GO:0000306	1
GO:0000307	1
GO:0000309	1
GO:0000310	1
GO:0000316	1
GO:0000318	1
GO:0000319	1
GO:0000321	0.127
GO:0000324	0.00283
GO:0000328	1
GO:0000329	0.375
GO:0000332	1
GO:0000333	1
GO:0000334	1
GO:0000335	0.304
GO:0000338	1
GO:0000339	1
GO:0000346	1
GO:0000347	1
GO:0000348	1
GO:0000349	1
GO:0000350	1
GO:0000354	1
GO:0000356	1
GO:0000358	1
GO:0000360	1
GO:0000370	1
GO:0000372	1
GO:0000373	1
GO:0000386	1
GO:0000389	1
GO:0000391	1
GO:0000395	1
GO:0000396	1
GO:0000398	0.371
GO:0000400	0.011
GO:0000403	0.0866
GO:0000404	0.166
GO:0000406	0.0866
GO:0000407	1
GO:0000408	1
GO:0000411	1
GO:0000412	1
GO:0000415	1
GO:0000417	1
GO:0000422	1
GO:0000433	1
GO:0000500	0.166
GO:0000501	1
GO:0000502	1
GO:0000506	1
GO:0000507	1
GO:0000508	1
GO:0000509	1
GO:0000703	1
GO:0000706	1
GO:0000707	1
GO:0000709	1
GO:0000710	0.0354
GO:0000715	1
GO:0000717	1
GO:0000719	1
GO:0000721	1
GO:0000722	0.000652
GO:0000723	0.331
GO:0000724	0.00591
GO:0000725	0.166
GO:0000727	0.272
GO:0000728	1
GO:0000729	1
GO:0000730	1
GO:0000731	0.011
GO:0000735	0.166
GO:0000736	1
GO:0000739	1
GO:0000742	0.42
GO:0000743	1
GO:0000747	1
GO:0000749	1
GO:0000750	0.321
GO:0000751	1
GO:0000752	1
GO:0000753	0.364
GO:0000754	1
GO:0000755	0.166
GO:0000767	1
GO:0000770	1
GO:0000772	0.166
GO:0000773	1
GO:0000774	1
GO:0000775	0.000332
GO:0000776	0.0368
GO:0000778	0.189
GO:0000780	0.364
GO:0000781	0.166
GO:0000783	1
GO:0000784	0.335
GO:0000785	1
GO:0000788	2.88e-11
GO:0000790	0.106
GO:0000794	1
GO:0000795	1
GO:0000798	0.238
GO:0000799	1
GO:0000800	1
GO:0000802	1
GO:0000810	1
GO:0000811	1
GO:0000812	1
GO:0000813	1
GO:0000814	1
GO:0000815	1
GO:0000816	1
GO:0000817	1
GO:0000818	0.127
GO:0000902	0.0368
GO:0000903	0.304
GO:0000906	1
GO:0000907	1
GO:0000910	0.099
GO:0000915	1
GO:0000916	1
GO:0000917	0.0866
GO:0000920	1
GO:0000921	0.203
GO:0000922	0.011
GO:0000928	0.127
GO:0000932	0.445
GO:0000938	1
GO:0000942	1
GO:0000943	0.623
GO:0001100	0.166
GO:0001101	1
GO:0001300	1
GO:0001302	0.0333
GO:0001308	1
GO:0001310	1
GO:0001320	1
GO:0001321	1
GO:0001324	0.238
GO:0001400	0.203
GO:0001401	1
GO:0001402	1
GO:0001403	0.261
GO:0001405	1
GO:0001406	1
GO:0001407	1
GO:0001408	1
GO:0001409	1
GO:0001510	1
GO:0001522	1
GO:0001558	1
GO:0001578	1
GO:0001671	1
GO:0001682	1
GO:0001718	1
GO:0001948	1
GO:0001965	1
GO:0003674	0.0812
GO:0003676	1
GO:0003677	2.62e-06
GO:0003678	0.00448
GO:0003680	1
GO:0003682	0.221
GO:0003684	0.335
GO:0003688	0.111
GO:0003689	1
GO:0003690	1
GO:0003697	1
GO:0003700	0.339
GO:0003701	0.364
GO:0003702	1
GO:0003704	0.722
GO:0003706	1
GO:0003709	1
GO:0003711	1
GO:0003712	1
GO:0003713	1
GO:0003714	1
GO:0003716	1
GO:0003717	1
GO:0003720	1
GO:0003721	1
GO:0003723	0.665
GO:0003724	1
GO:0003729	0.115
GO:0003735	0.000241
GO:0003743	0.634
GO:0003746	1
GO:0003747	1
GO:0003755	1
GO:0003756	1
GO:0003774	1
GO:0003777	0.000396
GO:0003779	1
GO:0003785	1
GO:0003786	1
GO:0003810	1
GO:0003824	1
GO:0003825	1
GO:0003838	1
GO:0003841	1
GO:0003842	1
GO:0003843	0.127
GO:0003844	1
GO:0003848	1
GO:0003849	1
GO:0003850	1
GO:0003852	1
GO:0003855	1
GO:0003856	1
GO:0003857	1
GO:0003860	1
GO:0003861	1
GO:0003862	1
GO:0003864	1
GO:0003866	1
GO:0003867	1
GO:0003869	1
GO:0003870	1
GO:0003871	1
GO:0003872	1
GO:0003873	1
GO:0003876	1
GO:0003879	1
GO:0003880	1
GO:0003881	1
GO:0003882	1
GO:0003883	1
GO:0003885	1
GO:0003887	1
GO:0003889	1
GO:0003890	1
GO:0003891	1
GO:0003893	0.166
GO:0003894	1
GO:0003895	1
GO:0003896	0.0866
GO:0003899	1
GO:0003904	1
GO:0003905	1
GO:0003906	1
GO:0003908	1
GO:0003910	0.0866
GO:0003916	1
GO:0003917	1
GO:0003918	1
GO:0003919	1
GO:0003922	1
GO:0003923	1
GO:0003924	0.301
GO:0003934	1
GO:0003937	1
GO:0003938	1
GO:0003939	1
GO:0003941	1
GO:0003942	1
GO:0003949	1
GO:0003951	1
GO:0003952	1
GO:0003954	1
GO:0003955	1
GO:0003959	1
GO:0003961	1
GO:0003962	1
GO:0003964	1
GO:0003972	1
GO:0003975	1
GO:0003977	0.0443
GO:0003978	1
GO:0003980	1
GO:0003983	1
GO:0003984	1
GO:0003985	1
GO:0003986	1
GO:0003987	1
GO:0003988	1
GO:0003989	1
GO:0003991	1
GO:0003992	1
GO:0003993	1.81e-05
GO:0003994	1
GO:0003997	1
GO:0003999	1
GO:0004001	1
GO:0004003	0.0572
GO:0004004	1
GO:0004012	1
GO:0004013	1
GO:0004014	1
GO:0004015	1
GO:0004016	1
GO:0004017	1
GO:0004018	1
GO:0004019	1
GO:0004020	1
GO:0004022	1
GO:0004024	1
GO:0004026	1
GO:0004028	1
GO:0004029	1
GO:0004032	1
GO:0004033	1
GO:0004034	1
GO:0004035	1
GO:0004037	1
GO:0004038	1
GO:0004039	1
GO:0004040	1
GO:0004042	1
GO:0004043	1
GO:0004044	1
GO:0004045	1
GO:0004048	1
GO:0004049	1
GO:0004053	0.0443
GO:0004055	1
GO:0004056	1
GO:0004057	1
GO:0004059	1
GO:0004061	1
GO:0004065	1
GO:0004066	1
GO:0004067	1
GO:0004069	1
GO:0004070	1
GO:0004072	1
GO:0004073	1
GO:0004075	1
GO:0004076	1
GO:0004077	1
GO:0004078	1
GO:0004079	1
GO:0004080	1
GO:0004081	1
GO:0004084	1
GO:0004088	1
GO:0004089	1
GO:0004092	1
GO:0004096	1
GO:0004099	1
GO:0004100	1
GO:0004103	1
GO:0004105	1
GO:0004106	1
GO:0004107	1
GO:0004108	1
GO:0004109	1
GO:0004113	1
GO:0004115	1
GO:0004121	1
GO:0004122	1
GO:0004123	1
GO:0004124	1
GO:0004126	1
GO:0004128	1
GO:0004129	1
GO:0004130	1
GO:0004131	1
GO:0004132	1
GO:0004134	1
GO:0004135	1
GO:0004140	1
GO:0004141	1
GO:0004142	1
GO:0004144	1
GO:0004145	1
GO:0004146	1
GO:0004148	1
GO:0004149	1
GO:0004150	1
GO:0004151	1
GO:0004152	1
GO:0004156	1
GO:0004160	1
GO:0004161	1
GO:0004163	1
GO:0004164	1
GO:0004165	1
GO:0004168	1
GO:0004169	9.46e-07
GO:0004170	1
GO:0004175	0.634
GO:0004176	1
GO:0004177	1
GO:0004178	1
GO:0004186	1
GO:0004187	1
GO:0004190	1
GO:0004196	1
GO:0004197	1
GO:0004221	1
GO:0004222	1
GO:0004226	1
GO:0004239	1
GO:0004240	1
GO:0004243	1
GO:0004244	1
GO:0004247	1
GO:0004250	1
GO:0004252	0.127
GO:0004300	1
GO:0004301	1
GO:0004305	1
GO:0004306	1
GO:0004307	1
GO:0004309	1
GO:0004310	1
GO:0004311	1
GO:0004312	1
GO:0004313	0.0443
GO:0004314	0.0866
GO:0004315	1
GO:0004316	1
GO:0004317	0.0443
GO:0004318	0.0443
GO:0004322	1
GO:0004325	1
GO:0004326	1
GO:0004327	1
GO:0004329	1
GO:0004331	1
GO:0004332	1
GO:0004333	1
GO:0004335	1
GO:0004337	1
GO:0004338	0.0458
GO:0004339	1
GO:0004340	1
GO:0004343	1
GO:0004345	1
GO:0004347	1
GO:0004349	1
GO:0004350	1
GO:0004351	1
GO:0004352	1
GO:0004354	1
GO:0004356	1
GO:0004357	1
GO:0004358	1
GO:0004360	1
GO:0004362	1
GO:0004363	1
GO:0004364	1
GO:0004365	1
GO:0004366	1
GO:0004367	1
GO:0004368	1
GO:0004370	1
GO:0004371	1
GO:0004372	1
GO:0004373	1
GO:0004375	1
GO:0004376	1
GO:0004379	1
GO:0004382	0.0443
GO:0004385	1
GO:0004386	0.0354
GO:0004392	1
GO:0004395	1
GO:0004396	1
GO:0004399	1
GO:0004400	1
GO:0004401	1
GO:0004402	1
GO:0004406	1
GO:0004407	0.614
GO:0004408	1
GO:0004409	1
GO:0004410	0.00195
GO:0004412	1
GO:0004413	1
GO:0004414	1
GO:0004416	1
GO:0004417	1
GO:0004418	1
GO:0004420	1
GO:0004421	1
GO:0004422	1
GO:0004424	1
GO:0004425	1
GO:0004427	1
GO:0004428	1
GO:0004430	1
GO:0004435	1
GO:0004437	1
GO:0004438	1
GO:0004439	1
GO:0004449	1
GO:0004450	1
GO:0004451	1
GO:0004452	1
GO:0004455	1
GO:0004458	0.127
GO:0004460	1
GO:0004462	1
GO:0004463	1
GO:0004467	0.0179
GO:0004470	1
GO:0004474	1
GO:0004475	0.0443
GO:0004476	1
GO:0004477	1
GO:0004478	1
GO:0004479	1
GO:0004482	1
GO:0004484	1
GO:0004487	1
GO:0004488	1
GO:0004489	1
GO:0004496	1
GO:0004497	1
GO:0004502	1
GO:0004506	1
GO:0004512	1
GO:0004514	1
GO:0004515	1
GO:0004516	1
GO:0004518	1
GO:0004519	1
GO:0004520	1
GO:0004521	1
GO:0004523	1
GO:0004525	0.0443
GO:0004526	0.364
GO:0004527	1
GO:0004528	1
GO:0004529	1
GO:0004534	1
GO:0004535	1
GO:0004536	1
GO:0004540	1
GO:0004550	1
GO:0004551	1
GO:0004553	1
GO:0004555	1
GO:0004557	1
GO:0004558	1
GO:0004559	1
GO:0004564	1
GO:0004571	1
GO:0004573	1
GO:0004577	1
GO:0004579	1
GO:0004581	1
GO:0004582	1
GO:0004583	1
GO:0004585	1
GO:0004586	1
GO:0004587	0.0443
GO:0004588	1
GO:0004590	1
GO:0004591	1
GO:0004592	1
GO:0004594	1
GO:0004595	1
GO:0004596	1
GO:0004601	1
GO:0004602	0.238
GO:0004604	1
GO:0004605	1
GO:0004608	1
GO:0004609	1
GO:0004610	1
GO:0004612	1
GO:0004614	1
GO:0004615	1
GO:0004616	1
GO:0004617	1
GO:0004618	1
GO:0004619	1
GO:0004620	1
GO:0004622	1
GO:0004629	1
GO:0004630	1
GO:0004631	1
GO:0004632	1
GO:0004633	1
GO:0004634	1
GO:0004635	1
GO:0004636	1
GO:0004637	1
GO:0004638	1
GO:0004639	1
GO:0004640	1
GO:0004641	1
GO:0004642	1
GO:0004643	1
GO:0004644	1
GO:0004647	1
GO:0004648	1
GO:0004650	1
GO:0004651	1
GO:0004652	1
GO:0004655	1
GO:0004657	1
GO:0004659	1
GO:0004660	1
GO:0004661	1
GO:0004662	1
GO:0004663	1
GO:0004664	1
GO:0004671	1
GO:0004672	0.00827
GO:0004673	1
GO:0004674	0.178
GO:0004679	1
GO:0004680	1
GO:0004681	0.127
GO:0004682	1
GO:0004684	1
GO:0004685	1
GO:0004691	1
GO:0004693	1
GO:0004694	1
GO:0004696	1
GO:0004697	1
GO:0004702	1
GO:0004707	1
GO:0004708	1
GO:0004709	1
GO:0004712	0.127
GO:0004713	1
GO:0004721	1
GO:0004722	1
GO:0004723	1
GO:0004725	1
GO:0004727	1
GO:0004729	1
GO:0004730	1
GO:0004731	1
GO:0004733	1
GO:0004735	1
GO:0004736	1
GO:0004737	1
GO:0004739	1
GO:0004741	1
GO:0004742	1
GO:0004743	1
GO:0004746	1
GO:0004747	1
GO:0004748	0.011
GO:0004749	1
GO:0004750	1
GO:0004751	1
GO:0004754	0.0443
GO:0004755	0.0443
GO:0004758	1
GO:0004759	1
GO:0004764	1
GO:0004765	1
GO:0004766	1
GO:0004768	0.0443
GO:0004771	1
GO:0004772	1
GO:0004775	1
GO:0004781	1
GO:0004783	1
GO:0004785	1
GO:0004788	1
GO:0004789	1
GO:0004791	1
GO:0004792	1
GO:0004793	1
GO:0004794	1
GO:0004795	1
GO:0004798	1
GO:0004799	0.0443
GO:0004801	1
GO:0004802	1
GO:0004805	0.127
GO:0004806	1
GO:0004807	1
GO:0004808	1
GO:0004809	1
GO:0004810	1
GO:0004811	1
GO:0004813	1
GO:0004814	1
GO:0004815	1
GO:0004816	1
GO:0004817	1
GO:0004818	1
GO:0004819	1
GO:0004820	1
GO:0004821	1
GO:0004822	1
GO:0004823	1
GO:0004824	1
GO:0004825	1
GO:0004826	1
GO:0004827	1
GO:0004828	1
GO:0004829	1
GO:0004830	1
GO:0004831	1
GO:0004832	1
GO:0004833	1
GO:0004834	1
GO:0004839	1
GO:0004842	0.731
GO:0004843	1
GO:0004844	1
GO:0004845	1
GO:0004847	1
GO:0004848	1
GO:0004849	1
GO:0004851	1
GO:0004852	1
GO:0004853	1
GO:0004856	1
GO:0004857	0.0179
GO:0004860	1
GO:0004861	1
GO:0004862	1
GO:0004864	1
GO:0004866	1
GO:0004871	1
GO:0004872	1
GO:0004888	1
GO:0004930	1
GO:0004933	1
GO:0004934	1
GO:0005034	0.127
GO:0005047	1
GO:0005048	1
GO:0005052	1
GO:0005053	1
GO:0005057	1
GO:0005078	1
GO:0005083	0.127
GO:0005084	1
GO:0005085	1
GO:0005086	1
GO:0005088	1
GO:0005089	1
GO:0005093	1
GO:0005094	1
GO:0005095	1
GO:0005096	0.304
GO:0005097	0.272
GO:0005098	1
GO:0005099	1
GO:0005100	1
GO:0005198	0.171
GO:0005199	0.0962
GO:0005200	0.471
GO:0005215	0.401
GO:0005227	1
GO:0005244	1
GO:0005245	1
GO:0005247	1
GO:0005262	1
GO:0005267	1
GO:0005272	1
GO:0005274	1
GO:0005275	1
GO:0005286	1
GO:0005288	1
GO:0005290	1
GO:0005293	1
GO:0005296	1
GO:0005302	1
GO:0005310	1
GO:0005313	1
GO:0005315	1
GO:0005324	1
GO:0005337	1
GO:0005338	1
GO:0005342	1
GO:0005352	1
GO:0005353	0.494
GO:0005354	1
GO:0005355	0.516
GO:0005363	1
GO:0005364	1
GO:0005365	1
GO:0005371	1
GO:0005375	1
GO:0005381	0.272
GO:0005384	1
GO:0005385	1
GO:0005386	1
GO:0005388	1
GO:0005427	1
GO:0005459	1
GO:0005462	1
GO:0005469	1
GO:0005471	1
GO:0005476	1
GO:0005477	1
GO:0005478	1
GO:0005483	1
GO:0005484	1
GO:0005485	1
GO:0005486	0.364
GO:0005487	1
GO:0005488	1
GO:0005498	1
GO:0005506	1
GO:0005507	1
GO:0005509	1
GO:0005515	0.111
GO:0005516	1
GO:0005519	1
GO:0005524	0.141
GO:0005525	0.393
GO:0005529	1
GO:0005536	1
GO:0005537	1
GO:0005543	1
GO:0005545	0.304
GO:0005546	1
GO:0005575	0.265
GO:0005576	0.00702
GO:0005619	0.0354
GO:0005621	1
GO:0005622	0.722
GO:0005623	1
GO:0005624	0.172
GO:0005625	1
GO:0005628	0.558
GO:0005631	1
GO:0005634	0.12
GO:0005635	0.17
GO:0005637	1
GO:0005641	1
GO:0005643	0.723
GO:0005654	0.596
GO:0005655	0.335
GO:0005656	0.0263
GO:0005657	0.000235
GO:0005658	0.272
GO:0005662	0.127
GO:0005663	0.364
GO:0005664	0.238
GO:0005665	1
GO:0005666	1
GO:0005667	1
GO:0005669	1
GO:0005671	1
GO:0005672	1
GO:0005673	1
GO:0005674	1
GO:0005675	1
GO:0005677	1
GO:0005678	5.25e-05
GO:0005680	0.516
GO:0005681	0.642
GO:0005682	1
GO:0005685	0.47
GO:0005686	1
GO:0005687	1
GO:0005688	1
GO:0005697	1
GO:0005724	0.272
GO:0005727	1
GO:0005730	0.557
GO:0005732	0.175
GO:0005736	0.445
GO:0005737	0.588
GO:0005739	0.0539
GO:0005740	1
GO:0005741	0.774
GO:0005742	1
GO:0005743	0.0348
GO:0005744	1
GO:0005745	1
GO:0005746	1
GO:0005749	1
GO:0005750	1
GO:0005751	1
GO:0005753	1
GO:0005754	1
GO:0005756	1
GO:0005758	0.628
GO:0005759	1
GO:0005761	1
GO:0005762	0.41
GO:0005763	0.401
GO:0005768	0.501
GO:0005769	1
GO:0005770	1
GO:0005771	1
GO:0005773	1
GO:0005774	0.125
GO:0005775	1
GO:0005776	1
GO:0005777	0.626
GO:0005778	1
GO:0005779	1
GO:0005780	1
GO:0005782	1
GO:0005783	0.318
GO:0005784	1
GO:0005785	1
GO:0005786	1
GO:0005787	1
GO:0005788	1
GO:0005789	1
GO:0005792	0.494
GO:0005793	0.0866
GO:0005794	0.354
GO:0005797	1
GO:0005798	1
GO:0005801	1
GO:0005802	0.111
GO:0005811	0.167
GO:0005816	0.015
GO:0005819	0.221
GO:0005821	1
GO:0005822	0.166
GO:0005823	1
GO:0005824	0.238
GO:0005825	1
GO:0005827	1
GO:0005828	1
GO:0005829	0.162
GO:0005830	1
GO:0005832	1
GO:0005834	0.127
GO:0005835	0.0866
GO:0005838	1
GO:0005839	1
GO:0005840	0.799
GO:0005842	0.0496
GO:0005843	0.179
GO:0005844	1
GO:0005845	1
GO:0005846	1
GO:0005847	0.494
GO:0005849	0.335
GO:0005850	1
GO:0005851	1
GO:0005852	1
GO:0005853	1
GO:0005854	1
GO:0005856	1
GO:0005868	1
GO:0005869	1
GO:0005871	5.25e-05
GO:0005874	1
GO:0005875	1
GO:0005876	0.0695
GO:0005880	0.166
GO:0005881	0.0825
GO:0005882	1
GO:0005884	0.203
GO:0005885	1
GO:0005886	0.119
GO:0005887	0.354
GO:0005933	0.000398
GO:0005934	0.478
GO:0005935	8.59e-06
GO:0005937	1
GO:0005938	0.393
GO:0005940	0.00155
GO:0005945	1
GO:0005946	0.166
GO:0005948	1
GO:0005950	1
GO:0005951	1
GO:0005952	1
GO:0005953	1
GO:0005955	1
GO:0005956	1
GO:0005960	1
GO:0005965	1
GO:0005967	1
GO:0005968	1
GO:0005971	0.011
GO:0005975	1
GO:0005977	1
GO:0005978	0.238
GO:0005979	0.238
GO:0005980	1
GO:0005981	1
GO:0005983	1
GO:0005987	1
GO:0005992	0.166
GO:0005993	1
GO:0005995	1
GO:0005996	1
GO:0005998	1
GO:0006000	1
GO:0006003	1
GO:0006006	1
GO:0006008	1
GO:0006010	1
GO:0006011	1
GO:0006012	1
GO:0006013	1
GO:0006014	1
GO:0006020	1
GO:0006031	0.0866
GO:0006032	0.0443
GO:0006033	1
GO:0006038	1
GO:0006039	1
GO:0006045	1
GO:0006048	0.0866
GO:0006066	1
GO:0006067	1
GO:0006071	1
GO:0006073	1
GO:0006075	0.166
GO:0006077	1
GO:0006078	1
GO:0006080	1
GO:0006081	1
GO:0006083	1
GO:0006084	1
GO:0006085	1
GO:0006086	1
GO:0006089	0.0866
GO:0006090	1
GO:0006094	1
GO:0006096	1
GO:0006097	1
GO:0006098	1
GO:0006099	1
GO:0006101	1
GO:0006102	1
GO:0006103	1
GO:0006104	1
GO:0006106	1
GO:0006108	1
GO:0006109	1
GO:0006110	1
GO:0006113	1
GO:0006114	1
GO:0006116	1
GO:0006118	1
GO:0006119	1
GO:0006120	1
GO:0006121	1
GO:0006122	1
GO:0006123	1
GO:0006139	0.0354
GO:0006144	1
GO:0006146	1
GO:0006152	1
GO:0006163	1
GO:0006164	1
GO:0006165	1
GO:0006166	1
GO:0006167	1
GO:0006168	1
GO:0006172	1
GO:0006183	1
GO:0006189	1
GO:0006190	1
GO:0006206	1
GO:0006207	1
GO:0006216	1
GO:0006217	1
GO:0006220	1
GO:0006221	1
GO:0006227	1
GO:0006231	0.0443
GO:0006233	1
GO:0006235	1
GO:0006241	1
GO:0006259	1
GO:0006260	0.000379
GO:0006261	0.0428
GO:0006264	1
GO:0006265	0.0354
GO:0006266	0.0443
GO:0006267	0.0176
GO:0006268	0.014
GO:0006269	0.0179
GO:0006270	0.00419
GO:0006271	0.0458
GO:0006272	0.125
GO:0006273	0.00448
GO:0006275	1
GO:0006276	1
GO:0006279	1
GO:0006280	0.335
GO:0006281	0.00503
GO:0006283	1
GO:0006284	0.0572
GO:0006285	0.127
GO:0006287	1
GO:0006289	0.026
GO:0006295	1
GO:0006296	1
GO:0006298	0.0146
GO:0006301	0.0313
GO:0006302	1
GO:0006303	0.271
GO:0006307	1
GO:0006308	1
GO:0006309	1
GO:0006310	0.0428
GO:0006311	0.0443
GO:0006312	0.203
GO:0006314	1
GO:0006315	1
GO:0006316	1
GO:0006325	1
GO:0006333	3.02e-09
GO:0006334	0.00407
GO:0006335	0.0443
GO:0006336	0.203
GO:0006337	0.0443
GO:0006338	0.722
GO:0006342	0.141
GO:0006343	0.0866
GO:0006345	1
GO:0006348	0.478
GO:0006350	0.37
GO:0006351	1
GO:0006352	1
GO:0006353	1
GO:0006354	1
GO:0006355	0.288
GO:0006356	1
GO:0006357	0.77
GO:0006358	1
GO:0006359	1
GO:0006360	0.271
GO:0006363	1
GO:0006364	1
GO:0006365	0.264
GO:0006366	0.724
GO:0006367	0.264
GO:0006368	1
GO:0006369	1
GO:0006370	1
GO:0006376	0.00569
GO:0006378	0.0428
GO:0006379	0.0964
GO:0006383	0.596
GO:0006384	1
GO:0006387	1
GO:0006388	1
GO:0006390	1
GO:0006396	1
GO:0006397	1
GO:0006400	0.634
GO:0006401	0.166
GO:0006402	1
GO:0006403	1
GO:0006404	1
GO:0006405	1
GO:0006406	0.518
GO:0006407	0.628
GO:0006408	0.623
GO:0006409	0.634
GO:0006412	0.000337
GO:0006413	0.401
GO:0006414	1
GO:0006415	1
GO:0006417	1
GO:0006418	1
GO:0006419	1
GO:0006420	1
GO:0006421	1
GO:0006423	1
GO:0006424	1
GO:0006425	1
GO:0006426	1
GO:0006427	1
GO:0006428	1
GO:0006429	1
GO:0006430	1
GO:0006431	1
GO:0006432	1
GO:0006434	1
GO:0006435	1
GO:0006436	1
GO:0006437	1
GO:0006438	1
GO:0006446	1
GO:0006448	1
GO:0006449	1
GO:0006450	1
GO:0006451	1
GO:0006457	0.181
GO:0006458	1
GO:0006461	0.41
GO:0006464	1
GO:0006465	1
GO:0006467	1
GO:0006468	0.194
GO:0006469	1
GO:0006470	0.634
GO:0006473	1
GO:0006474	1
GO:0006476	1
GO:0006481	1
GO:0006486	0.0633
GO:0006487	0.401
GO:0006488	1
GO:0006490	1
GO:0006491	0.127
GO:0006493	1.45e-06
GO:0006496	1
GO:0006499	0.011
GO:0006501	1
GO:0006505	1
GO:0006506	0.188
GO:0006508	0.623
GO:0006511	0.12
GO:0006512	1
GO:0006513	0.614
GO:0006515	1
GO:0006517	1
GO:0006518	1
GO:0006520	1
GO:0006521	1
GO:0006525	1
GO:0006526	1
GO:0006527	0.0443
GO:0006529	1
GO:0006530	1
GO:0006532	1
GO:0006533	1
GO:0006534	1
GO:0006536	1
GO:0006537	1
GO:0006538	1
GO:0006540	1
GO:0006541	1
GO:0006542	1
GO:0006544	1
GO:0006545	1
GO:0006546	1
GO:0006549	1
GO:0006550	1
GO:0006552	1
GO:0006555	1
GO:0006559	1
GO:0006561	1
GO:0006562	1
GO:0006564	1
GO:0006566	1
GO:0006567	1
GO:0006570	1
GO:0006574	1
GO:0006591	1
GO:0006592	1
GO:0006597	1
GO:0006598	1
GO:0006605	1
GO:0006606	1
GO:0006607	0.623
GO:0006608	0.623
GO:0006609	0.626
GO:0006610	0.623
GO:0006611	0.401
GO:0006612	1
GO:0006613	1
GO:0006614	1
GO:0006616	1
GO:0006617	1
GO:0006620	1
GO:0006621	1
GO:0006623	0.184
GO:0006624	1
GO:0006625	1
GO:0006626	1
GO:0006627	1
GO:0006629	0.156
GO:0006631	1
GO:0006633	0.0572
GO:0006635	1
GO:0006636	0.0443
GO:0006642	1
GO:0006644	1
GO:0006646	1
GO:0006650	1
GO:0006654	1
GO:0006655	1
GO:0006656	1
GO:0006657	1
GO:0006658	1
GO:0006659	1
GO:0006660	1
GO:0006661	1
GO:0006665	0.335
GO:0006666	1
GO:0006672	1
GO:0006675	0.0443
GO:0006676	1
GO:0006688	0.127
GO:0006696	0.626
GO:0006730	1
GO:0006734	1
GO:0006735	1
GO:0006740	1
GO:0006741	1
GO:0006744	1
GO:0006747	1
GO:0006749	0.304
GO:0006750	1
GO:0006751	0.166
GO:0006760	1
GO:0006769	1
GO:0006772	1
GO:0006783	1
GO:0006784	1
GO:0006790	1
GO:0006796	0.00591
GO:0006797	1
GO:0006800	1
GO:0006801	1
GO:0006807	1
GO:0006808	1
GO:0006810	0.264
GO:0006811	1
GO:0006812	1
GO:0006813	1
GO:0006814	1
GO:0006816	1
GO:0006817	1
GO:0006824	1
GO:0006825	1
GO:0006826	1
GO:0006827	0.166
GO:0006828	1
GO:0006829	1
GO:0006830	1
GO:0006831	1
GO:0006833	1
GO:0006835	1
GO:0006839	1
GO:0006842	1
GO:0006843	1
GO:0006846	1
GO:0006850	1
GO:0006855	1
GO:0006857	1
GO:0006863	1
GO:0006864	1
GO:0006865	1
GO:0006869	0.127
GO:0006873	0.47
GO:0006874	1
GO:0006875	1
GO:0006876	1
GO:0006878	1
GO:0006879	0.642
GO:0006880	1
GO:0006882	1
GO:0006883	1
GO:0006885	0.166
GO:0006886	0.156
GO:0006887	1
GO:0006888	0.377
GO:0006890	1
GO:0006891	1
GO:0006892	0.203
GO:0006893	0.288
GO:0006895	0.364
GO:0006896	1
GO:0006897	0.776
GO:0006900	1
GO:0006901	1
GO:0006903	1
GO:0006904	1
GO:0006906	0.337
GO:0006913	1
GO:0006914	0.642
GO:0006915	1
GO:0006916	1
GO:0006944	1
GO:0006950	1
GO:0006970	1
GO:0006972	1
GO:0006973	1
GO:0006974	0.189
GO:0006979	1
GO:0006980	1
GO:0006986	1
GO:0006987	1
GO:0006990	1
GO:0006995	1
GO:0006997	1
GO:0006998	1
GO:0006999	0.631
GO:0007000	1
GO:0007001	0.203
GO:0007004	0.393
GO:0007005	0.685
GO:0007006	1
GO:0007007	1
GO:0007008	1
GO:0007010	1
GO:0007015	0.727
GO:0007017	0.304
GO:0007019	0.0866
GO:0007020	0.254
GO:0007021	1
GO:0007023	1
GO:0007024	1
GO:0007025	1
GO:0007026	0.127
GO:0007029	1
GO:0007030	1
GO:0007031	0.634
GO:0007033	0.42
GO:0007034	1
GO:0007035	0.623
GO:0007039	1
GO:0007047	0.48
GO:0007049	1
GO:0007050	1
GO:0007052	1
GO:0007059	0.703
GO:0007062	1
GO:0007064	0.00147
GO:0007067	0.304
GO:0007068	1
GO:0007070	1
GO:0007076	1
GO:0007088	1
GO:0007089	1
GO:0007090	1
GO:0007091	0.445
GO:0007092	0.0866
GO:0007093	0.0443
GO:0007094	0.221
GO:0007096	0.056
GO:0007097	1
GO:0007103	1
GO:0007107	0.0866
GO:0007109	0.00263
GO:0007114	0.238
GO:0007116	1
GO:0007117	1
GO:0007118	1
GO:0007119	1
GO:0007120	0.00185
GO:0007121	0.647
GO:0007124	1
GO:0007126	0.733
GO:0007127	0.0866
GO:0007129	1
GO:0007130	0.238
GO:0007131	0.401
GO:0007155	1
GO:0007165	0.403
GO:0007166	1
GO:0007186	1
GO:0007188	1
GO:0007189	1
GO:0007190	1
GO:0007231	1
GO:0007232	0.0866
GO:0007234	1
GO:0007242	1
GO:0007243	1
GO:0007264	0.254
GO:0007265	1
GO:0007266	0.538
GO:0007323	0.304
GO:0007329	1
GO:0007346	0.166
GO:0007532	1
GO:0007533	1
GO:0007534	1
GO:0007535	1
GO:0007568	0.0443
GO:0007569	1
GO:0007580	1
GO:0007584	1
GO:0007624	1
GO:0008017	1
GO:0008023	1
GO:0008028	1
GO:0008033	0.47
GO:0008047	0.445
GO:0008053	1
GO:0008054	0.42
GO:0008060	0.166
GO:0008079	1
GO:0008080	1
GO:0008081	1
GO:0008092	0.304
GO:0008094	1
GO:0008097	0.0866
GO:0008104	1
GO:0008105	0.0443
GO:0008106	1
GO:0008112	1
GO:0008113	1
GO:0008117	1
GO:0008121	1
GO:0008131	1
GO:0008134	1
GO:0008135	1
GO:0008137	1
GO:0008138	1
GO:0008139	1
GO:0008142	1
GO:0008143	1
GO:0008144	1
GO:0008150	0.331
GO:0008152	1
GO:0008154	1
GO:0008156	1
GO:0008157	1
GO:0008159	1
GO:0008168	1
GO:0008173	1
GO:0008174	1
GO:0008175	1
GO:0008176	1
GO:0008177	1
GO:0008179	1
GO:0008180	1
GO:0008184	1
GO:0008186	1
GO:0008190	1
GO:0008193	1
GO:0008194	1
GO:0008195	1
GO:0008198	1
GO:0008202	1
GO:0008233	1
GO:0008234	1
GO:0008236	0.0866
GO:0008237	1
GO:0008250	1
GO:0008251	1
GO:0008252	1
GO:0008262	1
GO:0008270	0.166
GO:0008271	1
GO:0008272	1
GO:0008276	1
GO:0008277	1
GO:0008283	1
GO:0008289	0.203
GO:0008290	0.0866
GO:0008295	1
GO:0008296	1
GO:0008298	0.364
GO:0008299	1
GO:0008301	1
GO:0008308	1
GO:0008310	1
GO:0008311	1
GO:0008312	0.0443
GO:0008315	1
GO:0008320	1
GO:0008330	1
GO:0008333	1
GO:0008353	1
GO:0008360	1
GO:0008361	0.000207
GO:0008374	1
GO:0008375	1
GO:0008379	1
GO:0008380	1
GO:0008383	1
GO:0008398	1
GO:0008408	1
GO:0008409	1
GO:0008412	1
GO:0008415	1
GO:0008418	1
GO:0008419	1
GO:0008441	1
GO:0008444	1
GO:0008451	1
GO:0008453	1
GO:0008466	0.0866
GO:0008474	1
GO:0008483	1
GO:0008486	1
GO:0008487	1
GO:0008495	1
GO:0008509	1
GO:0008519	1
GO:0008526	0.166
GO:0008531	1
GO:0008534	0.0866
GO:0008535	1
GO:0008536	1
GO:0008538	1
GO:0008540	1
GO:0008541	1
GO:0008551	1
GO:0008553	0.0866
GO:0008554	1
GO:0008556	1
GO:0008559	0.166
GO:0008565	0.41
GO:0008574	1
GO:0008597	1
GO:0008599	0.393
GO:0008601	1
GO:0008605	1
GO:0008608	1
GO:0008610	1
GO:0008612	1
GO:0008614	1
GO:0008615	1
GO:0008622	0.166
GO:0008623	1
GO:0008643	1
GO:0008645	0.516
GO:0008650	1
GO:0008652	1
GO:0008654	1
GO:0008655	0.203
GO:0008670	1
GO:0008677	1
GO:0008686	1
GO:0008710	1
GO:0008757	1
GO:0008769	1
GO:0008784	1
GO:0008793	1
GO:0008796	1
GO:0008806	1
GO:0008808	1
GO:0008810	1
GO:0008821	1
GO:0008835	1
GO:0008841	1
GO:0008843	0.0443
GO:0008859	1
GO:0008863	1
GO:0008889	1
GO:0008892	1
GO:0008897	1
GO:0008898	1
GO:0008902	1
GO:0008934	1
GO:0008936	1
GO:0008972	1
GO:0008977	1
GO:0008989	1
GO:0009001	1
GO:0009003	1
GO:0009009	1
GO:0009013	1
GO:0009041	1
GO:0009049	1
GO:0009051	1
GO:0009055	1
GO:0009060	0.522
GO:0009061	1
GO:0009062	1
GO:0009063	0.0443
GO:0009069	1
GO:0009070	1
GO:0009071	1
GO:0009072	1
GO:0009073	1
GO:0009074	1
GO:0009082	1
GO:0009083	1
GO:0009085	1
GO:0009086	1
GO:0009090	1
GO:0009092	1
GO:0009097	1
GO:0009098	1
GO:0009102	1
GO:0009105	1
GO:0009113	1
GO:0009117	1
GO:0009127	1
GO:0009142	1
GO:0009164	1
GO:0009202	0.0443
GO:0009204	1
GO:0009213	1
GO:0009228	1
GO:0009229	1
GO:0009230	1
GO:0009231	1
GO:0009237	1
GO:0009249	1
GO:0009266	0.0443
GO:0009267	1
GO:0009268	1
GO:0009269	1
GO:0009272	1
GO:0009277	1.19e-07
GO:0009298	0.0866
GO:0009302	1
GO:0009303	1
GO:0009305	1
GO:0009306	1
GO:0009313	1
GO:0009314	1
GO:0009328	1
GO:0009337	1
GO:0009353	1
GO:0009396	1
GO:0009398	1
GO:0009408	1
GO:0009409	1
GO:0009410	1
GO:0009435	1
GO:0009436	1
GO:0009437	1
GO:0009446	1
GO:0009450	1
GO:0009636	0.288
GO:0009651	1
GO:0009743	1
GO:0009749	0.203
GO:0009826	1
GO:0009847	1
GO:0009922	0.127
GO:0009966	1
GO:0009982	1
GO:0010008	0.127
GO:0010009	1
GO:0010032	1
GO:0010038	1
GO:0010043	1
GO:0010044	1
GO:0010107	1
GO:0010133	1
GO:0010142	0.0443
GO:0010224	1
GO:0010225	1
GO:0010286	1
GO:0012505	1
GO:0012510	1
GO:0015031	1
GO:0015035	1
GO:0015039	1
GO:0015071	1
GO:0015075	1
GO:0015077	1
GO:0015078	1
GO:0015079	1
GO:0015082	1
GO:0015085	1
GO:0015086	1
GO:0015087	1
GO:0015088	1
GO:0015093	1
GO:0015095	1
GO:0015105	1
GO:0015114	1
GO:0015116	1
GO:0015123	1
GO:0015124	1
GO:0015125	1
GO:0015127	1
GO:0015129	1
GO:0015144	1
GO:0015146	0.166
GO:0015157	1
GO:0015168	1
GO:0015171	1
GO:0015173	1
GO:0015174	1
GO:0015175	1
GO:0015183	1
GO:0015184	1
GO:0015186	1
GO:0015188	1
GO:0015191	1
GO:0015197	1
GO:0015198	1
GO:0015203	1
GO:0015204	1
GO:0015212	1
GO:0015213	1
GO:0015218	1
GO:0015220	1
GO:0015225	1
GO:0015226	1
GO:0015228	1
GO:0015230	0.166
GO:0015233	1
GO:0015234	1
GO:0015238	1
GO:0015239	1
GO:0015248	1
GO:0015250	1
GO:0015275	1
GO:0015281	1
GO:0015319	1
GO:0015343	1
GO:0015344	1
GO:0015359	1
GO:0015385	1
GO:0015386	1
GO:0015392	1
GO:0015410	1
GO:0015431	1
GO:0015440	1
GO:0015485	1
GO:0015489	1
GO:0015491	1
GO:0015495	1
GO:0015505	1
GO:0015559	1
GO:0015574	1
GO:0015578	0.494
GO:0015581	1
GO:0015606	1
GO:0015620	1
GO:0015629	1
GO:0015630	1
GO:0015631	1
GO:0015646	1
GO:0015662	1
GO:0015664	1
GO:0015672	1
GO:0015674	1
GO:0015677	1
GO:0015680	1
GO:0015685	1
GO:0015691	1
GO:0015693	1
GO:0015696	1
GO:0015700	1
[truncated: 927 more rows]
