# Supplementary material for: ProbCD: enrichment analysis accounting for categorization uncertainty
Source: BMC Bioinformatics. 2007 Oct 12;8:383. doi: 10.1186/1471-2105-8-383 (PMC2169266; doi:10.1186/1471-2105-8-383)
Supplement: Additional file 1 — ProbCD source-code and Examples. Source-code used to build the ProbCD package. Future upgrades will be available at the project website [20]. Dataset and results for the three examples presented in the Results section. [file 1471-2105-8-383-S1.zip › ProbCD/example_4/result_gamma.txt]

ID	gamma
GO:0000001	0.11
GO:0000002	-0.173
GO:0000006	-0.906
GO:0000007	-0.735
GO:0000009	0.646
GO:0000010	-0.202
GO:0000011	-0.178
GO:0000014	0.275
GO:0000015	-0.884
GO:0000017	0.706
GO:0000018	0.912
GO:0000019	-0.837
GO:0000022	-0.0212
GO:0000025	-0.382
GO:0000026	0.181
GO:0000027	-0.108
GO:0000028	-0.509
GO:0000030	-0.143
GO:0000031	0.258
GO:0000032	0.336
GO:0000033	0.835
GO:0000034	-0.0617
GO:0000036	-0.909
GO:0000038	0.257
GO:0000040	-0.893
GO:0000045	-0.333
GO:0000046	0.0976
GO:0000048	-0.652
GO:0000049	-0.21
GO:0000052	0.694
GO:0000053	0.694
GO:0000054	0.157
GO:0000055	-0.0766
GO:0000056	-0.189
GO:0000059	0.15
GO:0000060	0.149
GO:0000062	-0.422
GO:0000064	-0.692
GO:0000066	-0.692
GO:0000070	0.314
GO:0000074	0.151
GO:0000075	-0.35
GO:0000076	0.18
GO:0000077	-0.455
GO:0000078	0.998
GO:0000079	0.787
GO:0000080	-0.169
GO:0000082	0.266
GO:0000083	0.483
GO:0000084	-0.151
GO:0000086	0.37
GO:0000087	0.271
GO:0000090	0.697
GO:0000092	0.348
GO:0000095	-0.782
GO:0000096	-0.102
GO:0000097	-0.891
GO:0000100	0.197
GO:0000101	0.122
GO:0000102	0.122
GO:0000103	-0.077
GO:0000105	0.15
GO:0000107	-0.0636
GO:0000108	-0.0923
GO:0000110	0.289
GO:0000111	0.347
GO:0000112	0.0449
GO:0000113	-0.213
GO:0000114	0.246
GO:0000115	0.963
GO:0000117	0.984
GO:0000118	0.00708
GO:0000119	-0.455
GO:0000120	0.102
GO:0000121	-0.963
GO:0000122	-0.195
GO:0000123	-0.147
GO:0000124	-0.232
GO:0000126	-0.385
GO:0000127	0.281
GO:0000131	0.403
GO:0000132	0.232
GO:0000133	0.159
GO:0000135	0.574
GO:0000136	0.35
GO:0000137	0.223
GO:0000138	-0.586
GO:0000139	-0.132
GO:0000140	0.47
GO:0000142	0.307
GO:0000144	0.6
GO:0000145	0.363
GO:0000146	0.223
GO:0000147	-0.476
GO:0000148	0.362
GO:0000149	-0.165
GO:0000150	0.185
GO:0000151	-0.131
GO:0000152	0.0718
GO:0000154	0.0446
GO:0000155	0.863
GO:0000156	0.0144
GO:0000158	-0.662
GO:0000159	-0.618
GO:0000161	0.219
GO:0000162	-0.0974
GO:0000163	-0.799
GO:0000164	0.14
GO:0000165	-0.169
GO:0000166	0.608
GO:0000168	-0.708
GO:0000169	-0.649
GO:0000170	0.5
GO:0000171	0.207
GO:0000172	0.207
GO:0000173	-0.524
GO:0000175	0.0916
GO:0000176	0.153
GO:0000177	-0.0262
GO:0000178	0.124
GO:0000179	0.805
GO:0000182	0.083
GO:0000183	0.0188
GO:0000184	0.0146
GO:0000186	-0.778
GO:0000196	0.138
GO:0000208	-0.649
GO:0000209	-0.0728
GO:0000210	-0.18
GO:0000213	-0.294
GO:0000214	-0.294
GO:0000215	0.755
GO:0000217	-0.219
GO:0000220	-0.151
GO:0000221	-0.9
GO:0000224	-0.875
GO:0000225	0.273
GO:0000226	0.124
GO:0000227	-0.594
GO:0000228	0.396
GO:0000235	0.966
GO:0000243	0.0274
GO:0000244	-0.887
GO:0000245	-0.42
GO:0000246	0.566
GO:0000247	0.683
GO:0000248	0.905
GO:0000249	0.204
GO:0000250	0.595
GO:0000252	-0.792
GO:0000253	0.86
GO:0000254	-0.655
GO:0000256	-0.417
GO:0000257	-0.658
GO:0000262	-0.0207
GO:0000266	0.305
GO:0000267	-0.837
GO:0000268	0.372
GO:0000271	-0.833
GO:0000274	-0.708
GO:0000276	-0.429
GO:0000277	-0.673
GO:0000278	0.776
GO:0000280	0.673
GO:0000282	0.312
GO:0000285	-0.879
GO:0000288	0.351
GO:0000289	0.0212
GO:0000290	0.246
GO:0000293	0.385
GO:0000295	0.991
GO:0000297	0.796
GO:0000298	-0.407
GO:0000299	0.014
GO:0000300	-0.199
GO:0000301	0.0959
GO:0000302	-0.644
GO:0000304	0.341
GO:0000306	-0.485
GO:0000307	0.0299
GO:0000309	-0.837
GO:0000310	-0.8
GO:0000316	-0.441
GO:0000318	-0.996
GO:0000319	-0.176
GO:0000321	0.744
GO:0000324	0.279
GO:0000328	-0.326
GO:0000329	-0.199
GO:0000332	NaN
GO:0000333	-0.467
GO:0000334	-0.525
GO:0000335	0.17
GO:0000338	-0.207
GO:0000339	0.359
GO:0000346	-0.847
GO:0000347	-0.53
GO:0000348	0.628
GO:0000349	0.231
GO:0000350	-0.517
GO:0000354	-0.724
GO:0000356	-0.911
GO:0000358	-0.741
GO:0000360	NaN
GO:0000370	-0.653
GO:0000372	0.224
GO:0000373	-0.93
GO:0000386	-0.517
GO:0000389	0.258
GO:0000391	-0.0755
GO:0000395	-0.906
GO:0000396	-0.923
GO:0000398	-0.188
GO:0000400	0.532
GO:0000403	0.479
GO:0000404	0.595
GO:0000406	0.479
GO:0000407	-0.228
GO:0000408	-0.615
GO:0000411	0.376
GO:0000412	0.378
GO:0000415	0.378
GO:0000417	-0.0885
GO:0000422	-0.519
GO:0000433	-0.537
GO:0000500	0.0567
GO:0000501	-0.586
GO:0000502	-0.0839
GO:0000506	-0.119
GO:0000507	0.599
GO:0000508	-0.0323
GO:0000509	0.31
GO:0000703	-0.202
GO:0000706	0.528
GO:0000707	0.00718
GO:0000709	0.425
GO:0000710	0.601
GO:0000715	0.00875
GO:0000717	-0.238
GO:0000719	-0.992
GO:0000721	-0.43
GO:0000722	0.634
GO:0000723	-0.109
GO:0000724	0.679
GO:0000725	0.368
GO:0000727	0.205
GO:0000728	-0.523
GO:0000729	0.864
GO:0000730	0.202
GO:0000731	0.893
GO:0000735	0.39
GO:0000736	0.289
GO:0000739	-0.0991
GO:0000742	0.315
GO:0000743	0.928
GO:0000747	0.182
GO:0000749	0.473
GO:0000750	-0.0058
GO:0000751	-0.0505
GO:0000752	0.401
GO:0000753	0.41
GO:0000754	-0.19
GO:0000755	0.623
GO:0000767	-0.214
GO:0000770	0.779
GO:0000772	0.0815
GO:0000773	-0.767
GO:0000774	-0.471
GO:0000775	0.789
GO:0000776	0.319
GO:0000778	-0.00398
GO:0000780	0.0545
GO:0000781	0.502
GO:0000783	0.232
GO:0000784	0.287
GO:0000785	-0.2
GO:0000788	0.918
GO:0000790	0.251
GO:0000794	-0.168
GO:0000795	-0.898
GO:0000798	0.206
GO:0000799	-0.709
GO:0000800	0.419
GO:0000802	-0.0731
GO:0000810	-0.512
GO:0000811	0.189
GO:0000812	-0.338
GO:0000813	-0.728
GO:0000814	-0.771
GO:0000815	-0.759
GO:0000816	-0.777
GO:0000817	-0.763
GO:0000818	0.538
GO:0000902	0.125
GO:0000903	0.206
GO:0000906	-0.865
GO:0000907	-0.93
GO:0000910	0.483
GO:0000915	0.763
GO:0000916	0.181
GO:0000917	0.632
GO:0000920	-0.144
GO:0000921	0.661
GO:0000922	0.685
GO:0000928	0.57
GO:0000932	0.116
GO:0000938	-0.213
GO:0000942	0.614
GO:0000943	-0.678
GO:0001100	0.459
GO:0001101	0.0988
GO:0001300	0.112
GO:0001302	0.177
GO:0001308	0.128
GO:0001310	-0.568
GO:0001320	-0.0197
GO:0001321	-0.0907
GO:0001324	0.0677
GO:0001400	0.642
GO:0001401	-0.708
GO:0001402	-0.26
GO:0001403	-0.0458
GO:0001405	-0.248
GO:0001406	-0.188
GO:0001407	-0.188
GO:0001408	-0.679
GO:0001409	-0.679
GO:0001510	0.147
GO:0001522	-0.62
GO:0001558	-0.501
GO:0001578	-0.884
GO:0001671	-0.1
GO:0001682	-0.567
GO:0001718	0.373
GO:0001948	-0.572
GO:0001965	-0.412
GO:0003674	-0.0318
GO:0003676	-0.19
GO:0003677	0.302
GO:0003678	0.636
GO:0003680	0.0829
GO:0003682	0.334
GO:0003684	0.097
GO:0003688	0.447
GO:0003689	-0.0894
GO:0003690	0.229
GO:0003697	-0.0229
GO:0003700	0.214
GO:0003701	0.0136
GO:0003702	-0.333
GO:0003704	0.174
GO:0003706	-0.314
GO:0003709	0.0335
GO:0003711	-0.337
GO:0003712	-0.248
GO:0003713	0.0221
GO:0003714	0.00975
GO:0003716	0.989
GO:0003717	0.34
GO:0003720	-0.556
GO:0003721	-0.467
GO:0003723	-0.227
GO:0003724	-0.12
GO:0003729	0.412
GO:0003735	-0.551
GO:0003743	-0.243
GO:0003746	-0.0948
GO:0003747	-0.441
GO:0003755	-0.335
GO:0003756	0.343
GO:0003774	0.396
GO:0003777	0.658
GO:0003779	-0.397
GO:0003785	-0.664
GO:0003786	-0.642
GO:0003810	-0.851
GO:0003824	-0.702
GO:0003825	0.433
GO:0003838	0.0154
GO:0003841	-0.249
GO:0003842	-0.92
GO:0003843	0.521
GO:0003844	0.59
GO:0003848	0.0128
GO:0003849	-0.642
GO:0003850	-0.0904
GO:0003852	-0.811
GO:0003855	-0.813
GO:0003856	-0.813
GO:0003857	-0.407
GO:0003860	-0.832
GO:0003861	-0.769
GO:0003862	-0.0611
GO:0003864	-0.935
GO:0003866	-0.813
GO:0003867	-0.728
GO:0003869	-0.885
GO:0003870	-0.7
GO:0003871	-0.0641
GO:0003872	0.412
GO:0003873	-0.323
GO:0003876	-0.864
GO:0003879	0.463
GO:0003880	0.00225
GO:0003881	0.333
GO:0003882	-0.901
GO:0003883	-0.419
GO:0003885	NaN
GO:0003887	-0.253
GO:0003889	0.917
GO:0003890	-0.715
GO:0003891	0.768
GO:0003893	0.585
GO:0003894	0.629
GO:0003895	0.92
GO:0003896	0.693
GO:0003899	0.26
GO:0003904	-0.992
GO:0003905	-0.521
GO:0003906	-0.302
GO:0003908	-0.5
GO:0003910	0.492
GO:0003916	-0.516
GO:0003917	0.412
GO:0003918	-0.901
GO:0003919	-0.806
GO:0003922	-0.929
GO:0003923	0.132
GO:0003924	0.127
GO:0003934	-0.675
GO:0003937	0.0604
GO:0003938	-0.531
GO:0003939	-0.894
GO:0003941	0.431
GO:0003942	-0.899
GO:0003949	-0.853
GO:0003951	-0.826
GO:0003952	0.00631
GO:0003954	0.699
GO:0003955	-0.854
GO:0003959	-0.597
GO:0003961	0.974
GO:0003962	0.449
GO:0003964	-0.579
GO:0003972	-0.684
GO:0003975	0.296
GO:0003977	0.993
GO:0003978	-0.775
GO:0003980	-0.779
GO:0003983	-1
GO:0003984	-0.903
GO:0003985	-0.853
GO:0003986	-0.865
GO:0003987	-0.903
GO:0003988	-0.999
GO:0003989	-0.362
GO:0003991	-0.899
GO:0003992	-0.877
GO:0003993	0.846
GO:0003994	0.534
GO:0003997	-0.803
GO:0003999	-0.698
GO:0004001	-0.911
GO:0004003	0.692
GO:0004004	0.0509
GO:0004012	-0.602
GO:0004013	0.538
GO:0004014	-0.751
GO:0004015	-0.917
GO:0004016	-0.797
GO:0004017	0.358
GO:0004018	0.739
GO:0004019	0.859
GO:0004020	0.321
GO:0004022	-0.696
GO:0004024	-0.0769
GO:0004026	0.249
GO:0004028	0.0284
GO:0004029	-0.975
GO:0004032	-0.206
GO:0004033	-0.28
GO:0004034	-0.775
GO:0004035	-0.181
GO:0004037	-0.867
GO:0004038	-0.507
GO:0004039	-0.719
GO:0004040	-0.813
GO:0004042	-0.538
GO:0004043	-0.624
GO:0004044	0.901
GO:0004045	0.206
GO:0004048	0.982
GO:0004049	-0.896
GO:0004053	0.997
GO:0004055	0.694
GO:0004056	0.739
GO:0004057	-0.751
GO:0004059	-0.682
GO:0004061	-0.573
GO:0004065	-0.331
GO:0004066	-0.462
GO:0004067	-0.851
GO:0004069	0.668
GO:0004070	-0.93
GO:0004072	-0.689
GO:0004073	-0.7
GO:0004075	-0.681
GO:0004076	0.889
GO:0004077	-0.866
GO:0004078	-0.866
GO:0004079	-0.866
GO:0004080	-0.866
GO:0004081	0.95
GO:0004084	0.727
GO:0004088	-0.32
GO:0004089	-0.758
GO:0004092	-0.297
GO:0004096	-0.644
GO:0004099	-0.844
GO:0004100	0.742
GO:0004103	-0.924
GO:0004105	0.0952
GO:0004106	-0.662
GO:0004107	-0.856
GO:0004108	-0.667
GO:0004109	0.0716
GO:0004113	-0.762
GO:0004115	-0.804
GO:0004121	-0.255
GO:0004122	0.988
GO:0004123	-0.572
GO:0004124	0.709
GO:0004126	-0.173
GO:0004128	-0.484
GO:0004129	-0.581
GO:0004130	-0.485
GO:0004131	-0.417
GO:0004132	-0.903
GO:0004134	-0.308
GO:0004135	-0.308
GO:0004140	-0.0212
GO:0004141	-0.878
GO:0004142	0.244
GO:0004144	-0.705
GO:0004145	-0.682
GO:0004146	-0.929
GO:0004148	-0.817
GO:0004149	0.938
GO:0004150	0.0128
GO:0004151	-0.721
GO:0004152	-0.507
GO:0004156	0.0128
GO:0004160	-0.685
GO:0004161	-0.801
GO:0004163	-0.93
GO:0004164	0.237
GO:0004165	-0.882
GO:0004168	-0.18
GO:0004169	0.924
GO:0004170	0.807
GO:0004175	-0.351
GO:0004176	-0.918
GO:0004177	-0.585
GO:0004178	-0.0268
GO:0004186	-0.0754
GO:0004187	-0.615
GO:0004190	0.266
GO:0004196	-0.769
GO:0004197	-0.103
GO:0004221	-0.763
GO:0004222	-0.304
GO:0004226	-0.574
GO:0004239	0.406
GO:0004240	-0.563
GO:0004243	-0.865
GO:0004244	-0.784
GO:0004247	-0.00215
GO:0004250	-0.482
GO:0004252	0.607
GO:0004300	-0.407
GO:0004301	-0.824
GO:0004305	-0.916
GO:0004306	-0.834
GO:0004307	0.758
GO:0004309	-0.694
GO:0004310	-0.279
GO:0004311	-0.93
GO:0004312	0.448
GO:0004313	1
GO:0004314	0.517
GO:0004315	-0.647
GO:0004316	-0.554
GO:0004317	1
GO:0004318	1
GO:0004322	-0.569
GO:0004325	-0.083
GO:0004326	0.468
GO:0004327	-0.787
GO:0004329	-0.0814
GO:0004331	-0.736
GO:0004332	-0.423
GO:0004333	-0.931
GO:0004335	-0.85
GO:0004337	-0.801
GO:0004338	0.358
GO:0004339	0.046
GO:0004340	0.864
GO:0004343	-0.791
GO:0004345	-0.628
GO:0004347	-0.0738
GO:0004349	-0.254
GO:0004350	-0.883
GO:0004351	-0.186
GO:0004352	-0.0048
GO:0004354	-0.419
GO:0004356	0.703
GO:0004357	-0.516
GO:0004358	NaN
GO:0004360	0.965
GO:0004362	-0.502
GO:0004363	-0.264
GO:0004364	-0.159
GO:0004365	-0.862
GO:0004366	-0.0166
GO:0004367	-0.769
GO:0004368	0.811
GO:0004370	-0.538
GO:0004371	-0.135
GO:0004372	0.12
GO:0004373	0.459
GO:0004375	-0.0261
GO:0004376	0.192
GO:0004379	-0.656
GO:0004382	1
GO:0004385	-0.761
GO:0004386	0.64
GO:0004392	0.388
GO:0004395	-0.891
GO:0004396	0.441
GO:0004399	0.617
GO:0004400	-0.566
GO:0004401	-0.926
GO:0004402	-0.189
GO:0004406	0.255
GO:0004407	0.213
GO:0004408	-0.54
GO:0004409	-0.619
GO:0004410	1
GO:0004412	-0.798
GO:0004413	-0.877
GO:0004414	-0.673
GO:0004416	-0.564
GO:0004417	-0.882
GO:0004418	-0.895
GO:0004420	-0.623
GO:0004421	0.193
GO:0004422	-0.855
GO:0004424	0.969
GO:0004425	-0.837
GO:0004427	-0.769
GO:0004428	-0.654
GO:0004430	-0.477
GO:0004435	-0.835
GO:0004437	-0.761
GO:0004438	0.56
GO:0004439	0.0904
GO:0004449	0.536
GO:0004450	0.38
GO:0004451	-0.935
GO:0004452	-0.915
GO:0004455	0.964
GO:0004458	0.338
GO:0004460	-0.853
GO:0004462	-0.998
GO:0004463	-0.717
GO:0004467	0.808
GO:0004470	-0.0204
GO:0004474	-0.852
GO:0004475	0.998
GO:0004476	0.565
GO:0004477	-0.0814
GO:0004478	0.936
GO:0004479	-0.618
GO:0004482	0.0591
GO:0004484	-0.816
GO:0004487	0.19
GO:0004488	-0.0814
GO:0004489	-0.012
GO:0004496	-0.632
GO:0004497	-0.92
GO:0004502	-0.351
GO:0004506	0.554
GO:0004512	-0.921
GO:0004514	-0.628
GO:0004515	-0.755
GO:0004516	-0.847
GO:0004518	-0.896
GO:0004519	0.0191
GO:0004520	-0.462
GO:0004521	-0.427
GO:0004523	0.289
GO:0004525	0.999
GO:0004526	0.233
GO:0004527	-0.811
GO:0004528	0.969
GO:0004529	-0.262
GO:0004534	-0.0197
GO:0004535	0.387
GO:0004536	-0.789
GO:0004540	-0.554
GO:0004550	0.965
GO:0004551	0.969
GO:0004553	0.53
GO:0004555	0.189
GO:0004557	0.711
GO:0004558	-0.237
GO:0004559	-0.206
GO:0004564	-0.702
GO:0004571	-0.774
GO:0004573	0.968
GO:0004577	0.499
GO:0004579	0.315
GO:0004581	0.966
GO:0004582	-0.249
GO:0004583	-0.525
GO:0004585	-0.515
GO:0004586	0.561
GO:0004587	1
GO:0004588	0.516
GO:0004590	-0.274
GO:0004591	-0.856
GO:0004592	-0.76
GO:0004594	-0.0962
GO:0004595	-0.531
GO:0004596	-0.372
GO:0004601	0.388
GO:0004602	-0.17
GO:0004604	-0.425
GO:0004605	0.175
GO:0004608	-0.927
GO:0004609	-0.677
GO:0004610	0.917
GO:0004612	-0.75
GO:0004614	-0.105
GO:0004615	0.957
GO:0004616	-0.788
GO:0004617	-0.818
GO:0004618	-0.219
GO:0004619	-0.883
GO:0004620	-0.879
GO:0004622	0.684
GO:0004629	-0.179
GO:0004630	-0.646
GO:0004631	0.49
GO:0004632	-0.874
GO:0004633	0.185
GO:0004634	-0.854
GO:0004635	0.617
GO:0004636	0.125
GO:0004637	0.181
GO:0004638	0.0301
GO:0004639	0.611
GO:0004640	-0.751
GO:0004641	0.181
GO:0004642	-0.795
GO:0004643	0.0604
GO:0004644	-0.958
GO:0004647	0.717
GO:0004648	-0.611
GO:0004650	-0.72
GO:0004651	-0.146
GO:0004652	-0.0972
GO:0004655	0.965
GO:0004657	0.933
GO:0004659	-0.594
GO:0004660	-0.846
GO:0004661	-0.703
GO:0004662	-0.703
GO:0004663	-0.885
GO:0004664	-0.595
GO:0004671	0.129
GO:0004672	0.189
GO:0004673	0.863
GO:0004674	0.131
GO:0004679	-0.413
GO:0004680	0.224
GO:0004681	0.26
GO:0004682	-0.717
GO:0004684	0.992
GO:0004685	-0.357
GO:0004691	0.471
GO:0004693	0.13
GO:0004694	-0.818
GO:0004696	-0.146
GO:0004697	-0.202
GO:0004702	0.252
GO:0004707	-0.571
GO:0004708	0.221
GO:0004709	-0.741
GO:0004712	0.439
GO:0004713	0.0587
GO:0004721	-0.0337
GO:0004722	-0.393
GO:0004723	-0.351
GO:0004725	0.126
GO:0004727	0.518
GO:0004729	-0.418
GO:0004730	-0.519
GO:0004731	-0.784
GO:0004733	0.175
GO:0004735	-0.916
GO:0004736	-0.52
GO:0004737	-0.112
GO:0004739	-0.84
GO:0004741	-0.842
GO:0004742	-0.898
GO:0004743	-0.212
GO:0004746	-0.876
GO:0004747	0.719
GO:0004748	0.503
GO:0004749	-0.0873
GO:0004750	-0.0243
GO:0004751	-0.318
GO:0004754	1
GO:0004755	1
GO:0004758	-0.369
GO:0004759	-0.00801
GO:0004764	-0.813
GO:0004765	-0.813
GO:0004766	0.0948
GO:0004768	1
GO:0004771	0.0983
GO:0004772	-0.848
GO:0004775	-0.901
GO:0004781	0.454
GO:0004783	0.402
GO:0004785	-0.929
GO:0004788	-0.9
GO:0004789	-0.882
GO:0004791	0.307
GO:0004792	-0.999
GO:0004793	-0.708
GO:0004794	0.331
GO:0004795	-0.914
GO:0004798	0.141
GO:0004799	1
GO:0004801	-0.61
GO:0004802	-0.599
GO:0004805	0.586
GO:0004806	0.319
GO:0004807	-0.302
GO:0004808	-0.9
GO:0004809	0.197
GO:0004810	-0.835
GO:0004811	0.868
GO:0004813	-0.618
GO:0004814	-0.878
GO:0004815	-0.57
GO:0004816	-0.713
GO:0004817	-0.682
GO:0004818	-0.818
GO:0004819	0.974
GO:0004820	-0.613
GO:0004821	-0.927
GO:0004822	-0.348
GO:0004823	0.192
GO:0004824	-0.712
GO:0004825	-0.811
GO:0004826	-0.47
GO:0004827	-0.637
GO:0004828	-0.618
GO:0004829	-0.699
GO:0004830	-0.547
GO:0004831	-0.153
GO:0004832	-0.604
GO:0004833	-0.877
GO:0004834	-0.671
GO:0004839	-0.421
GO:0004842	-0.136
GO:0004843	0.0404
GO:0004844	NaN
GO:0004845	-0.141
GO:0004847	-0.719
GO:0004848	-0.679
GO:0004849	-0.606
GO:0004851	0.116
GO:0004852	-0.674
GO:0004853	-0.496
GO:0004856	-0.803
GO:0004857	0.412
GO:0004860	0.387
GO:0004861	0.912
GO:0004862	-0.139
GO:0004864	-0.357
GO:0004866	0.442
GO:0004871	0.188
GO:0004872	0.274
GO:0004888	0.0732
GO:0004930	-0.644
GO:0004933	0.845
GO:0004934	0.97
GO:0005034	0.953
GO:0005047	-0.0257
GO:0005048	-0.266
GO:0005052	NaN
GO:0005053	0.797
GO:0005057	0.0226
GO:0005078	-0.771
GO:0005083	0.706
GO:0005084	0.686
GO:0005085	0.056
GO:0005086	-0.179
GO:0005088	0.00955
GO:0005089	-0.399
GO:0005093	-0.742
GO:0005094	0.189
GO:0005095	NaN
GO:0005096	0.245
GO:0005097	0.254
GO:0005098	-0.774
GO:0005099	-0.277
GO:0005100	-0.0406
GO:0005198	-0.0771
GO:0005199	0.765
GO:0005200	0.226
GO:0005215	-0.33
GO:0005227	0.96
GO:0005244	0.96
GO:0005245	-0.0892
GO:0005247	0.727
GO:0005262	0.304
GO:0005267	0.662
GO:0005272	0.96
GO:0005274	-0.758
GO:0005275	-0.927
GO:0005286	-0.866
GO:0005288	-0.93
GO:0005290	-0.179
GO:0005293	-0.93
GO:0005296	-0.0944
GO:0005302	0.18
GO:0005310	0.173
GO:0005313	-0.779
GO:0005315	0.352
GO:0005324	0.516
GO:0005337	-0.707
GO:0005338	0.563
GO:0005342	-0.495
GO:0005352	0.706
GO:0005353	0.411
GO:0005354	0.447
GO:0005355	0.415
GO:0005363	NaN
GO:0005364	0.347
GO:0005365	-0.472
GO:0005371	-0.631
GO:0005375	-0.881
GO:0005381	0.359
GO:0005384	0.661
GO:0005385	-0.294
GO:0005386	-0.803
GO:0005388	-0.917
GO:0005427	0.715
GO:0005459	0.993
GO:0005462	-0.377
GO:0005469	0.27
GO:0005471	-0.843
GO:0005476	-0.844
GO:0005477	-0.741
GO:0005478	-0.354
GO:0005483	-0.609
GO:0005484	-0.698
GO:0005485	-0.287
GO:0005486	-0.114
GO:0005487	-0.619
GO:0005488	-0.855
GO:0005498	-0.124
GO:0005506	-0.861
GO:0005507	-0.255
GO:0005509	-0.556
GO:0005515	-0.16
GO:0005516	0.664
GO:0005519	0.159
GO:0005524	0.311
GO:0005525	0.054
GO:0005529	0.0837
GO:0005536	0.101
GO:0005537	-0.815
GO:0005543	-0.366
GO:0005545	0.273
GO:0005546	0.988
GO:0005575	-0.0595
GO:0005576	0.406
GO:0005619	0.361
GO:0005621	0.819
GO:0005622	-0.0798
GO:0005623	-0.847
GO:0005624	-0.0534
GO:0005625	-0.281
GO:0005628	-0.151
GO:0005631	-0.844
GO:0005634	0.0721
GO:0005635	0.143
GO:0005637	-0.395
GO:0005641	-0.475
GO:0005643	-0.11
GO:0005654	-0.294
GO:0005655	0.294
GO:0005656	0.523
GO:0005657	0.676
GO:0005658	0.608
GO:0005662	0.708
GO:0005663	0.222
GO:0005664	0.352
GO:0005665	-0.156
GO:0005666	0.352
GO:0005667	-0.552
GO:0005669	0.00596
GO:0005671	-0.543
GO:0005672	-0.0137
GO:0005673	-0.673
GO:0005674	-0.548
GO:0005675	-0.158
GO:0005677	-0.62
GO:0005678	0.837
GO:0005680	0.0101
GO:0005681	-0.186
GO:0005682	-0.347
GO:0005685	-0.33
GO:0005686	-0.771
GO:0005687	NaN
GO:0005688	-0.514
GO:0005697	-0.556
GO:0005724	0.498
GO:0005727	0.39
GO:0005730	0.174
GO:0005732	0.0294
GO:0005736	0.348
GO:0005737	0.000752
GO:0005739	-0.155
GO:0005740	-0.196
GO:0005741	-0.0708
GO:0005742	-0.494
GO:0005743	-0.275
GO:0005744	-0.658
GO:0005745	-0.788
GO:0005746	-0.735
GO:0005749	0.162
GO:0005750	-0.075
GO:0005751	-0.581
GO:0005753	-0.455
GO:0005754	-0.367
GO:0005756	-0.807
GO:0005758	-0.345
GO:0005759	-0.0871
GO:0005761	-0.103
GO:0005762	-0.482
GO:0005763	-0.514
GO:0005768	-0.135
GO:0005769	-0.586
GO:0005770	-0.263
GO:0005771	-0.721
GO:0005773	-0.173
GO:0005774	0.142
GO:0005775	0.511
GO:0005776	-0.394
GO:0005777	0.0921
GO:0005778	-0.176
GO:0005779	0.296
GO:0005780	0.109
GO:0005782	0.0296
GO:0005783	0.187
GO:0005784	0.157
GO:0005785	-0.0257
GO:0005786	-0.0631
GO:0005787	-0.816
GO:0005788	0.0614
GO:0005789	8.63e-05
GO:0005792	0.287
GO:0005793	0.483
GO:0005794	0.164
GO:0005797	-0.819
GO:0005798	-0.0958
GO:0005801	-0.0384
GO:0005802	0.0192
GO:0005811	0.228
GO:0005816	0.39
GO:0005819	0.126
GO:0005821	-0.634
GO:0005822	0.587
GO:0005823	0.0624
GO:0005824	0.426
GO:0005825	-0.119
GO:0005827	0.991
GO:0005828	0.38
GO:0005829	-0.165
GO:0005830	-0.484
GO:0005832	0.0498
GO:0005834	0.279
GO:0005835	0.523
GO:0005838	0.255
GO:0005839	-0.638
GO:0005840	-0.0562
GO:0005842	-0.495
GO:0005843	-0.543
GO:0005844	-0.441
GO:0005845	0.526
GO:0005846	-0.634
GO:0005847	-0.105
GO:0005849	0.0118
GO:0005850	0.0717
GO:0005851	-0.00504
GO:0005852	-0.616
GO:0005853	-0.203
GO:0005854	-0.835
GO:0005856	-0.0399
GO:0005868	0.273
GO:0005869	-0.684
GO:0005871	0.796
GO:0005874	-0.254
GO:0005875	-0.369
GO:0005876	0.232
GO:0005880	0.721
GO:0005881	0.612
GO:0005882	0.463
GO:0005884	-0.0241
GO:0005885	-0.386
GO:0005886	0.179
GO:0005887	0.337
GO:0005933	0.562
GO:0005934	0.325
GO:0005935	0.501
GO:0005937	0.027
GO:0005938	0.58
GO:0005940	0.595
GO:0005945	0.412
GO:0005946	0.621
GO:0005948	-0.903
GO:0005950	-0.896
GO:0005951	-0.0971
GO:0005952	0.471
GO:0005953	-0.703
GO:0005955	-0.439
GO:0005956	-0.314
GO:0005960	-0.0261
GO:0005965	-0.846
GO:0005967	-0.825
GO:0005968	-0.885
GO:0005971	0.503
GO:0005975	0.00968
GO:0005977	-0.322
GO:0005978	0.397
GO:0005979	0.268
GO:0005980	0.00273
GO:0005981	-0.0271
GO:0005983	0.428
GO:0005987	-0.702
GO:0005992	0.621
GO:0005993	0.189
GO:0005995	NaN
GO:0005996	-0.419
GO:0005998	-0.803
GO:0006000	0.149
GO:0006003	-0.323
GO:0006006	-0.0776
GO:0006008	-0.105
GO:0006010	-0.105
GO:0006011	-1
GO:0006012	0.585
GO:0006013	0.394
GO:0006014	0.719
GO:0006020	-0.148
GO:0006031	0.479
GO:0006032	1
GO:0006033	0.247
GO:0006038	0.318
GO:0006039	-0.556
GO:0006045	0.917
GO:0006048	0.492
GO:0006066	-0.814
GO:0006067	-0.833
GO:0006071	-0.553
GO:0006073	0.971
GO:0006075	0.0941
GO:0006077	-0.161
GO:0006078	0.225
GO:0006080	0.899
GO:0006081	-0.148
GO:0006083	0.0733
GO:0006084	-0.865
GO:0006085	-0.903
GO:0006086	-0.764
GO:0006089	0.64
GO:0006090	-0.229
GO:0006094	-0.668
GO:0006096	-0.108
GO:0006097	-0.0673
GO:0006098	-0.352
GO:0006099	0.0771
GO:0006101	-0.01
GO:0006102	0.446
GO:0006103	0.418
GO:0006104	-0.901
GO:0006106	-0.931
GO:0006108	0.111
GO:0006109	-0.219
GO:0006110	-0.323
GO:0006113	-0.24
GO:0006114	-0.952
GO:0006116	-0.0122
GO:0006118	-0.0914
GO:0006119	-0.807
GO:0006120	-0.304
GO:0006121	0.162
GO:0006122	0.00623
GO:0006123	-0.673
GO:0006139	0.337
GO:0006144	0.253
GO:0006146	-0.0617
GO:0006152	-0.784
GO:0006163	-0.864
GO:0006164	0.456
GO:0006165	0.965
GO:0006166	-0.0873
GO:0006167	-0.698
GO:0006168	-0.698
GO:0006172	-0.922
GO:0006183	-0.531
GO:0006189	0.155
GO:0006190	-0.143
GO:0006206	0.132
GO:0006207	-0.135
GO:0006216	-0.173
GO:0006217	-0.173
GO:0006220	-0.903
GO:0006221	-0.721
GO:0006227	0.141
GO:0006231	1
GO:0006233	0.141
GO:0006235	0.141
GO:0006241	-0.419
GO:0006259	0.0619
GO:0006260	0.54
GO:0006261	0.258
GO:0006264	0.92
GO:0006265	0.529
GO:0006266	1
GO:0006267	0.61
GO:0006268	0.684
GO:0006269	0.702
GO:0006270	0.588
GO:0006271	0.276
GO:0006272	0.486
GO:0006273	0.64
GO:0006275	0.675
GO:0006276	-0.503
GO:0006279	0.531
GO:0006280	0.536
GO:0006281	0.152
GO:0006283	-0.77
GO:0006284	0.528
GO:0006285	0.404
GO:0006287	-0.715
GO:0006289	0.396
GO:0006295	0.916
GO:0006296	0.289
GO:0006298	0.532
GO:0006301	0.528
GO:0006302	-0.186
GO:0006303	0.146
GO:0006307	-0.251
GO:0006308	-0.262
GO:0006309	-0.39
GO:0006310	0.273
GO:0006311	1
GO:0006312	0.274
GO:0006314	-0.818
GO:0006315	NaN
GO:0006316	NaN
GO:0006325	-0.103
GO:0006333	0.632
GO:0006334	0.483
GO:0006335	1
GO:0006336	0.269
GO:0006337	1
GO:0006338	-0.231
GO:0006342	0.064
GO:0006343	0.556
GO:0006345	0.835
GO:0006348	0.233
GO:0006350	0.0247
GO:0006351	0.703
GO:0006352	-0.859
GO:0006353	-0.119
GO:0006354	-0.558
GO:0006355	0.0569
GO:0006356	-0.314
GO:0006357	-0.0439
GO:0006358	-0.623
GO:0006359	-0.47
GO:0006360	0.224
GO:0006363	0.989
GO:0006364	0.129
GO:0006365	0.14
GO:0006366	-0.169
GO:0006367	-0.0184
GO:0006368	-0.0404
GO:0006369	0.258
GO:0006370	-0.0522
GO:0006376	0.716
GO:0006378	0.161
GO:0006379	0.124
GO:0006383	0.333
GO:0006384	0.0801
GO:0006387	-0.251
GO:0006388	-0.284
GO:0006390	-0.502
GO:0006396	-0.299
GO:0006397	-0.0948
GO:0006400	0.00146
GO:0006401	0.151
GO:0006402	0.133
GO:0006403	-0.332
GO:0006404	-0.535
GO:0006405	0.134
GO:0006406	-0.182
GO:0006407	0.0116
GO:0006408	-0.0224
GO:0006409	-0.0573
GO:0006412	-0.492
GO:0006413	-0.291
GO:0006414	-0.201
GO:0006415	-0.417
GO:0006417	-0.0562
GO:0006418	-0.676
GO:0006419	-0.618
GO:0006420	-0.878
GO:0006421	-0.917
GO:0006423	-0.682
GO:0006424	-0.818
GO:0006425	0.974
GO:0006426	-0.613
GO:0006427	-0.927
GO:0006428	-0.86
GO:0006429	0.192
GO:0006430	-0.712
GO:0006431	-0.744
GO:0006432	-0.658
GO:0006434	-0.618
GO:0006435	-0.533
GO:0006436	-0.547
GO:0006437	-0.153
GO:0006438	-0.604
GO:0006446	-0.152
GO:0006448	-0.902
GO:0006449	-0.654
GO:0006450	-0.625
GO:0006451	0.554
GO:0006457	0.0582
GO:0006458	0.48
GO:0006461	-0.206
GO:0006464	-0.567
GO:0006465	-0.647
GO:0006467	-0.491
GO:0006468	0.0368
GO:0006469	0.804
GO:0006470	-0.218
GO:0006473	-0.133
GO:0006474	-0.652
GO:0006476	0.382
GO:0006481	0.39
GO:0006486	0.373
GO:0006487	0.143
GO:0006488	0.252
GO:0006490	-0.233
GO:0006491	0.703
GO:0006493	0.694
GO:0006496	-0.659
GO:0006499	0.767
GO:0006501	-0.611
GO:0006505	-0.77
GO:0006506	0.165
GO:0006508	-0.0406
GO:0006511	-0.26
GO:0006512	-0.619
GO:0006513	0.0913
GO:0006515	-0.812
GO:0006517	-0.875
GO:0006518	-0.0268
GO:0006520	-0.461
GO:0006521	-0.901
GO:0006525	-0.825
GO:0006526	-0.0749
GO:0006527	1
GO:0006529	-0.462
GO:0006530	-0.851
GO:0006532	0.668
GO:0006533	0.668
GO:0006534	-0.481
GO:0006536	0.967
GO:0006537	0.155
GO:0006538	-0.186
GO:0006540	-0.324
GO:0006541	-0.93
GO:0006542	0.703
GO:0006544	-0.592
GO:0006545	-0.708
GO:0006546	-0.0261
GO:0006549	-0.877
GO:0006550	-0.817
GO:0006552	-0.746
GO:0006555	0.228
GO:0006559	-0.679
GO:0006561	-0.649
GO:0006562	-0.226
GO:0006564	-0.71
GO:0006566	-0.793
GO:0006567	0.0402
GO:0006570	-0.317
GO:0006574	-0.817
GO:0006591	-0.515
GO:0006592	-0.762
GO:0006597	-0.672
GO:0006598	0.362
GO:0006605	-0.323
GO:0006606	-0.255
GO:0006607	-0.0224
GO:0006608	-0.0224
GO:0006609	-0.0463
GO:0006610	-0.0224
GO:0006611	-0.136
GO:0006612	-0.0968
GO:0006613	0.0443
GO:0006614	-0.237
GO:0006616	0.11
GO:0006617	-0.0631
GO:0006620	-0.477
GO:0006621	0.023
GO:0006623	-0.266
GO:0006624	0.111
GO:0006625	0.0443
GO:0006626	0.288
GO:0006627	-0.704
GO:0006629	0.212
GO:0006631	-0.147
GO:0006633	0.167
GO:0006635	0.101
GO:0006636	1
GO:0006642	0.181
GO:0006644	-0.201
GO:0006646	-0.181
GO:0006650	0.879
GO:0006654	0.47
GO:0006655	0.175
GO:0006656	-0.432
GO:0006657	0.0952
GO:0006658	0.175
GO:0006659	-0.901
GO:0006660	0.893
GO:0006661	0.333
GO:0006665	0.355
GO:0006666	0.837
GO:0006672	-0.664
GO:0006675	0.996
GO:0006676	-0.886
GO:0006688	0.675
GO:0006696	0.0366
GO:0006730	0.0504
GO:0006734	-0.18
GO:0006735	0.463
GO:0006740	-0.186
GO:0006741	-0.811
GO:0006744	0.188
GO:0006747	-0.806
GO:0006749	0.162
GO:0006750	-0.384
GO:0006751	0.0431
GO:0006760	-0.889
GO:0006769	-0.321
GO:0006772	-0.834
GO:0006783	-0.0235
GO:0006784	0.0939
GO:0006790	-0.0491
GO:0006796	0.81
GO:0006797	-0.648
GO:0006800	-0.197
GO:0006801	-0.929
GO:0006807	0.0976
GO:0006808	-0.0483
GO:0006810	-0.3
GO:0006811	-0.0474
GO:0006812	0.56
GO:0006813	-0.167
GO:0006814	-0.667
GO:0006816	-0.372
GO:0006817	0.372
GO:0006824	0.0379
GO:0006825	0.0503
GO:0006826	-0.238
GO:0006827	0.499
GO:0006828	0.401
GO:0006829	-0.205
GO:0006830	-0.906
GO:0006831	-0.735
GO:0006833	-0.553
GO:0006835	0.173
GO:0006839	-0.615
GO:0006842	-0.648
GO:0006843	-0.615
GO:0006846	-0.788
GO:0006850	-0.741
GO:0006855	0.429
GO:0006857	0.148
GO:0006863	-0.932
GO:0006864	-0.0873
GO:0006865	-0.263
GO:0006869	0.96
GO:0006873	-0.0921
GO:0006874	0.114
GO:0006875	-0.64
GO:0006876	-0.691
GO:0006878	-0.4
GO:0006879	-0.194
GO:0006880	0.415
GO:0006882	-0.0991
GO:0006883	0.263
GO:0006885	0.732
GO:0006886	0.181
GO:0006887	-0.0108
GO:0006888	-0.101
GO:0006890	0.0871
GO:0006891	-0.189
GO:0006892	0.368
GO:0006893	0.23
GO:0006895	0.0117
GO:0006896	-0.297
GO:0006897	-0.163
GO:0006900	-0.51
GO:0006901	-0.86
GO:0006903	0.68
GO:0006904	0.341
GO:0006906	0.134
GO:0006913	-0.105
GO:0006914	-0.163
GO:0006915	-0.256
GO:0006916	-0.486
GO:0006944	-0.913
GO:0006950	0.0469
GO:0006970	-0.0157
GO:0006972	-0.0432
GO:0006973	-0.695
GO:0006974	0.145
GO:0006979	-0.199
GO:0006980	-0.561
GO:0006986	0.189
GO:0006987	-0.0783
GO:0006990	-0.935
GO:0006995	-0.919
GO:0006997	-0.716
GO:0006998	-0.263
GO:0006999	-0.0962
GO:0007000	0.524
GO:0007001	0.419
GO:0007004	0.463
GO:0007005	-0.0135
GO:0007006	-0.13
GO:0007007	-0.198
GO:0007008	NaN
GO:0007010	0.0205
GO:0007015	-0.0565
GO:0007017	0.188
GO:0007019	0.843
GO:0007020	0.373
GO:0007021	0.101
GO:0007023	-0.812
GO:0007024	-0.795
GO:0007025	-0.799
GO:0007026	0.549
GO:0007029	-0.278
GO:0007030	0.21
GO:0007031	0.0115
GO:0007033	-0.267
GO:0007034	0.00319
GO:0007035	-0.317
GO:0007039	-0.122
GO:0007047	0.1
GO:0007049	-0.0891
GO:0007050	0.361
GO:0007052	0.757
GO:0007059	-0.07
GO:0007062	0.107
GO:0007064	0.521
GO:0007067	0.161
GO:0007068	-0.816
GO:0007070	-0.35
GO:0007076	-0.288
GO:0007088	0.411
GO:0007089	0.116
GO:0007090	0.777
GO:0007091	0.141
GO:0007092	0.909
GO:0007093	0.993
GO:0007094	-0.0512
GO:0007096	0.529
GO:0007097	-0.752
GO:0007103	0.255
GO:0007107	0.851
GO:0007109	0.767
GO:0007114	0.406
GO:0007116	0.38
GO:0007117	-0.0622
GO:0007118	0.0844
GO:0007119	-0.25
GO:0007120	0.455
GO:0007121	0.109
GO:0007124	0.173
GO:0007126	-0.0841
GO:0007127	0.479
GO:0007129	-0.244
GO:0007130	0.335
GO:0007131	-0.191
GO:0007155	-0.697
GO:0007165	0.11
GO:0007166	0.132
GO:0007186	-0.644
GO:0007188	-0.43
GO:0007189	-0.991
GO:0007190	0.795
GO:0007231	-0.399
GO:0007232	0.5
GO:0007234	0.0765
GO:0007242	0.573
GO:0007243	-0.512
GO:0007264	0.211
GO:0007265	-0.143
GO:0007266	0.205
GO:0007323	0.259
GO:0007329	0.121
GO:0007346	0.594
GO:0007532	0.000112
GO:0007533	-0.586
GO:0007534	0.237
GO:0007535	0.491
GO:0007568	1
GO:0007569	-0.393
GO:0007580	-0.926
GO:0007584	0.265
GO:0007624	-0.592
GO:0008017	0.0194
GO:0008023	-0.0346
GO:0008028	0.482
GO:0008033	0.106
GO:0008047	0.0628
GO:0008053	-0.302
GO:0008054	0.0547
GO:0008060	0.027
GO:0008079	-0.202
GO:0008080	-0.5
GO:0008081	-0.411
GO:0008092	0.156
GO:0008094	-0.111
GO:0008097	0.716
GO:0008104	0.473
GO:0008105	1
GO:0008106	0.0549
GO:0008112	-0.321
GO:0008113	-0.962
GO:0008117	-0.718
GO:0008121	-0.00452
GO:0008131	-0.979
GO:0008134	0.267
GO:0008135	-0.697
GO:0008137	-0.304
GO:0008138	0.655
GO:0008139	-0.109
GO:0008142	-0.124
GO:0008143	0.542
GO:0008144	0.554
GO:0008150	-0.048
GO:0008152	-0.243
GO:0008154	-0.67
GO:0008156	-0.687
GO:0008157	-0.376
GO:0008159	-0.853
GO:0008168	0.075
GO:0008173	0.325
GO:0008174	-0.847
GO:0008175	0.192
GO:0008176	-0.302
GO:0008177	0.0168
GO:0008179	-0.437
GO:0008180	-0.301
GO:0008184	0.208
GO:0008186	0.107
GO:0008190	0.71
GO:0008193	-0.699
GO:0008194	-0.119
GO:0008195	0.242
GO:0008198	-0.954
GO:0008202	0.298
GO:0008233	-0.562
GO:0008234	-0.689
GO:0008236	0.719
GO:0008237	-0.442
GO:0008250	0.315
GO:0008251	-0.222
GO:0008252	0.132
GO:0008262	-0.925
GO:0008270	0.426
GO:0008271	-0.594
GO:0008272	-0.32
GO:0008276	-0.262
GO:0008277	0.0226
GO:0008283	0.138
GO:0008289	0.324
GO:0008290	0.496
GO:0008295	-0.255
GO:0008296	-0.39
GO:0008298	0.186
GO:0008299	-0.219
GO:0008301	0.0214
GO:0008308	-0.0474
GO:0008310	0.768
GO:0008311	-0.411
GO:0008312	0.998
GO:0008315	0.914
GO:0008320	-0.52
GO:0008330	0.441
GO:0008333	-0.888
GO:0008353	0.72
GO:0008360	-0.448
GO:0008361	0.446
GO:0008374	0.408
GO:0008375	-0.819
GO:0008379	-0.502
GO:0008380	-0.346
GO:0008383	0.474
GO:0008398	0.416
GO:0008408	-0.474
GO:0008409	0.494
GO:0008412	-0.902
GO:0008415	-0.251
GO:0008418	-0.476
GO:0008419	-0.501
GO:0008441	-0.869
GO:0008444	-0.906
GO:0008451	0.338
GO:0008453	-0.965
GO:0008466	0.555
GO:0008474	-0.694
GO:0008483	-0.691
GO:0008486	-0.743
GO:0008487	0.414
GO:0008495	-0.188
GO:0008509	-0.818
GO:0008519	-0.294
GO:0008526	0.391
GO:0008531	NaN
GO:0008534	0.635
GO:0008535	-0.528
GO:0008536	-0.169
GO:0008538	-0.638
GO:0008540	-0.353
GO:0008541	-0.247
GO:0008551	-0.451
GO:0008553	0.968
GO:0008554	-0.747
GO:0008556	-0.747
GO:0008559	0.487
GO:0008565	-0.322
GO:0008574	0.845
GO:0008597	-0.747
GO:0008599	-0.0269
GO:0008601	-0.837
GO:0008605	-0.011
GO:0008608	-0.616
GO:0008610	0.0707
GO:0008612	-0.842
GO:0008614	0.326
GO:0008615	-0.318
GO:0008622	0.585
GO:0008623	-0.302
GO:0008643	-0.742
GO:0008645	0.373
GO:0008650	0.0167
GO:0008652	-0.511
GO:0008654	-0.218
GO:0008655	0.168
GO:0008670	-0.434
GO:0008677	-0.422
GO:0008686	-0.884
GO:0008710	NaN
GO:0008757	-0.0691
GO:0008769	-0.732
GO:0008784	-0.761
GO:0008793	-0.448
GO:0008796	0.426
GO:0008806	0.12
GO:0008808	0.362
GO:0008810	0.988
GO:0008821	0.354
GO:0008835	-0.674
GO:0008841	-0.913
GO:0008843	1
GO:0008859	-0.807
GO:0008863	-0.66
GO:0008889	-0.841
GO:0008892	0.659
GO:0008897	-0.563
GO:0008898	0.374
GO:0008902	-0.192
GO:0008934	-0.127
GO:0008936	-0.641
GO:0008972	0.333
GO:0008977	-0.317
GO:0008989	-0.624
GO:0009001	NaN
GO:0009003	-0.779
GO:0009009	NaN
GO:0009013	-0.324
GO:0009041	0.141
GO:0009049	0.573
GO:0009051	-0.388
GO:0009055	0.0303
GO:0009060	-0.334
GO:0009061	-0.77
GO:0009062	-0.434
GO:0009063	1
GO:0009069	0.168
GO:0009070	0.00421
GO:0009071	0.791
GO:0009072	-0.448
GO:0009073	-0.72
GO:0009074	-0.9
GO:0009082	0.219
GO:0009083	0.727
GO:0009085	-0.833
GO:0009086	-0.183
GO:0009090	-0.728
GO:0009092	-0.814
GO:0009097	0.116
GO:0009098	-0.543
GO:0009102	-0.187
GO:0009105	-0.61
GO:0009113	0.0653
GO:0009117	0.502
GO:0009127	-0.0636
GO:0009142	0.965
GO:0009164	-0.607
GO:0009202	1
GO:0009204	-0.613
GO:0009213	0.807
GO:0009228	0.116
GO:0009229	-0.9
GO:0009230	-0.549
GO:0009231	-0.731
GO:0009237	-0.855
GO:0009249	-0.602
GO:0009266	0.996
GO:0009267	-0.0198
GO:0009268	-0.765
GO:0009269	-0.101
GO:0009272	-0.0571
GO:0009277	0.461
GO:0009298	0.817
GO:0009302	-0.913
GO:0009303	0.459
GO:0009305	-0.866
GO:0009306	0.0733
GO:0009313	-0.206
GO:0009314	0.34
GO:0009328	-0.658
GO:0009337	0.402
GO:0009353	0.14
GO:0009396	-0.376
GO:0009398	NaN
GO:0009408	-0.124
GO:0009409	-0.139
GO:0009410	0.4
GO:0009435	-0.519
GO:0009436	0.551
GO:0009437	-0.297
GO:0009446	0.561
GO:0009450	-0.324
GO:0009636	0.144
GO:0009651	0.12
GO:0009743	-0.863
GO:0009749	0.189
GO:0009826	0.771
GO:0009847	0.442
GO:0009922	0.547
GO:0009966	-0.539
GO:0009982	-0.431
GO:0010008	0.37
GO:0010009	-0.878
GO:0010032	-0.667
GO:0010038	-0.353
GO:0010043	0.583
GO:0010044	-0.136
GO:0010107	-0.264
GO:0010133	0.41
GO:0010142	1
GO:0010224	0.562
GO:0010225	0.562
GO:0010286	-0.593
GO:0012505	0.584
GO:0012510	-0.789
GO:0015031	-0.0879
GO:0015035	0.343
GO:0015039	-0.821
GO:0015071	-0.447
GO:0015075	0.152
GO:0015077	0.564
GO:0015078	-0.742
GO:0015079	0.266
GO:0015082	0.276
GO:0015085	0.325
GO:0015086	-0.91
GO:0015087	-0.215
GO:0015088	-0.607
GO:0015093	-0.426
GO:0015095	-0.459
GO:0015105	-0.534
GO:0015114	0.0867
GO:0015116	-0.203
GO:0015123	-0.788
GO:0015124	-0.905
GO:0015125	-0.814
GO:0015127	-0.915
GO:0015129	-0.342
GO:0015144	-0.742
GO:0015146	0.763
GO:0015157	0.448
GO:0015168	-0.72
GO:0015171	-0.203
GO:0015173	0.853
GO:0015174	-0.375
GO:0015175	-0.894
GO:0015183	-0.779
GO:0015184	0.875
GO:0015186	0.18
GO:0015188	0.18
GO:0015191	-0.916
GO:0015197	0.157
GO:0015198	-0.021
GO:0015203	-0.509
GO:0015204	-0.2
GO:0015212	-0.932
GO:0015213	0.976
GO:0015218	-0.0873
GO:0015220	-0.908
GO:0015225	0.89
GO:0015226	-0.781
GO:0015228	-0.789
GO:0015230	0.553
GO:0015233	-0.664
GO:0015234	-0.617
GO:0015238	0.13
GO:0015239	-0.282
GO:0015248	-0.504
GO:0015250	-0.553
GO:0015275	-0.825
GO:0015281	0.96
GO:0015319	0.973
GO:0015343	-0.541
GO:0015344	0.216
GO:0015359	0.103
GO:0015385	0.844
GO:0015386	-0.87
GO:0015392	-0.869
GO:0015410	-0.902
GO:0015431	-0.919
GO:0015440	0.0162
GO:0015485	0.988
GO:0015489	-0.175
GO:0015491	0.616
GO:0015495	0.194
GO:0015505	0.237
GO:0015559	0.517
GO:0015574	0.347
GO:0015578	0.411
GO:0015581	-0.742
GO:0015606	0.146
GO:0015620	0.887
GO:0015629	0.284
GO:0015630	-0.792
GO:0015631	0.174
GO:0015646	-0.714
GO:0015662	-0.31
GO:0015664	-0.899
GO:0015672	0.0713
GO:0015674	-0.0847
GO:0015677	-0.305
GO:0015680	-0.865
GO:0015685	0.887
GO:0015691	-0.662
GO:0015693	-0.146
GO:0015696	-0.294
GO:0015700	-0.534
[truncated: 927 more rows]
