# Supplementary material for: ProbCD: enrichment analysis accounting for categorization uncertainty
Source: BMC Bioinformatics. 2007 Oct 12;8:383. doi: 10.1186/1471-2105-8-383 (PMC2169266; doi:10.1186/1471-2105-8-383)
Supplement: Additional file 1 — ProbCD source-code and Examples. Source-code used to build the ProbCD package. Future upgrades will be available at the project website [20]. Dataset and results for the three examples presented in the Results section. [file 1471-2105-8-383-S1.zip › ProbCD/example_4/result_null.txt]

GO:0000001	-0.105	-0.0224	-0.0384	0.0642	0.108	0.00652	-0.0594	-0.131	-0.0146	-0.145	-0.125	-0.212	0.14	-0.152	0.133	0.215	0.161	-0.119	0.249	-0.193	-0.0558	-0.269	0.096	-0.0847	0.0216	-0.0219	0.276	-0.166	0.0779	0.231	-0.188	-0.0309	0.101	-0.0956	-0.0122	0.127	0.0208	0.041	-0.179	-0.233	0.00701	-0.19	0.268	-0.0295	0.0218	-0.0785	0.174	0.138	0.0663	0.152	0.0696	0.211	0.0309	0.0854	0.0259	-0.235	-0.318	-0.148	-0.234	0.0357	0.0981	-0.1	-0.228	-0.137	0.0425	0.0782	-0.45	-0.123	-0.287	0.00519	-0.192	-0.0528	-0.017	0.00468	-0.201	-0.0309	-0.0924	0.012	-0.184	-0.152	0.177	-0.0725	0.091	-0.0403	-0.0611	-0.122	-0.031	-0.0233	0.0242	0.0712	0.0766	0.1	0.158	-0.193	-0.371	-0.142	0.192	0.0191	-0.203	-0.0723	0.134	0.235	0.176	0.389	-0.492	-0.305	-0.303	0.157	0.259	0.0278	0.162	-0.104	0.194	0.282	0.0918	0.104	-0.00577	0.0675	-0.0915	0.0494	-0.152	-0.228	0.179	-0.0977	-0.0739	-0.0236	-0.0218	-0.0481	0.103	-0.0355	0.0203	-0.142	0.00922	-0.00354	-0.0992	-0.0524	-0.0703	0.0877	-0.0265	-0.0508	0.183	-0.354	0.267	-0.103	0.209	0.208	-0.0783	0.0896	-0.0866	0.0849	-0.0519	0.0645	0.101	-0.0207	-0.398	-0.000229	-0.0405	-0.253	-0.343	0.0821	0.00168	-0.11	-0.0831	0.0802	0.134	0.109	0.247	0.00994	0.085	0.169	-0.336	0.082	0.172	-0.169	0.122	-0.0114	0.0815	0.0155	-0.127	0.149	-0.317	0.314	-0.206	0.26	-0.0512	0.132	0.0639	-0.337	-0.0921	-0.235	0.0284	-0.292	0.0507	-0.186	0.348	-0.206	0.349	-0.0212	-0.0819	0.143	-0.126	0.207	0.233	-0.308	0.15	0.0885	-0.192	-0.0692	0.183	0.196	-0.136	0.0922	0.308	-0.0623	0.192	-0.356	0.0729	-0.0611	0.121	-0.178	-0.0653	-0.32	-0.176	0.246	0.0632	0.241	0.122	0.0226	0.275	0.00703	0.0726	-0.0289	-0.118	0.174	0.117	-0.0647	-0.102	-0.147	0.259	0.161	-0.168	0.0448	0.108	-0.0157	-0.176	0.368	-0.0563	-0.0681	0.0812	0.109	0.0311	0.039	0.146	0.161	-0.0358	-0.0173	-0.058	0.0584	-0.293	-0.178	0.016	0.188	0.451	-0.133	0.234	-0.014	0.171	-0.0751	0.258	0.308	0.148	-0.0867	-0.0705	-0.0983	-0.235	0.154	-0.21	-0.088	-0.116	0.392	-0.16	-0.148	-0.179	0.0754	-0.102	0.0605	-0.0775	-0.305	0.0291	-0.194	0.0343	-0.118	-0.0122	0.0849	0.0518	0.235	-0.0499	0.12	-0.00684	-0.15	0.0204	-0.0533	0.112	-0.154	0.0897	-0.119	-0.239	0.0861	-0.181	0.304	-0.0344	-0.106	-0.0745	-0.18	-0.027	0.0995	0.025	-0.225	0.169	-0.0708	0.316	-0.0928	-0.224	0.0169	0.0338	0.113	-0.0429	-0.0423	0.264	-0.294	0.106	0.0123	-0.122	-0.133	-0.213	0.0531	0.00269	0.0338	-0.0115	0.0514	-0.272	-0.0499	-0.342	0.199	-0.168	0.0874	0.121	0.0514	-0.158	0.0603	0.322	-0.275	0.189	0.209	0.166	-0.109	0.0722	-0.0772	-0.35	0.185	0.142	-0.0447	0.236	-0.0767	-0.118	-0.0782	0.0178	0.0433	-0.0217	0.0357	-0.0518	-0.028	0.0556	0.294	0.19	0.0347	-0.00452	-0.224	0.338	-0.249	-0.177	0.0771	-0.175	-0.512	-0.0336	-0.126	-0.425	-0.16	-0.132	0.069	-0.0754	-0.405	-0.0156	-0.222	-0.46	-0.11	-0.0556	-0.321	0.257	0.267	0.0949	0.184	-0.28	-0.114	0.137	-0.342	0.158	0.123	0.0824	0.111	-0.0967	-0.117	-0.2	-0.0188	0.193	0.0364	0.286	-0.0576	0.237	0.249	0.108	-0.193	0.154	0.156	-0.168	-0.00839	0.0978	-0.167	-0.0641	0.148	-0.36	-0.0315	0.041	-0.178	-0.0699	0.181	-0.0169	-0.048	-0.173	0.127	-0.0374	0.057	-0.0419	-0.104	0.209	0.0297	0.188	-0.103	-0.247	0.0209	-0.136	-0.526	0.148	0.0712	-0.13	0.0854	-0.0202	-0.23	0.00215	0.0333	-0.36	-0.117	-0.137	-0.11	-0.172	-0.117	0.0617	-0.194	0.143	-0.0575	0.114	0.22	0.1	-0.302	-0.166	-0.0933	0.153	-0.137	-0.182	-0.0766	-0.319	0.234	-0.136	0.225	0.109	-0.144	0.127	0.108	-0.167	-0.111	-0.138	-0.00642	0.185	0.246	-0.0756	0.0164	-0.227	-0.0344	0.155	0.0482	-0.181	-0.236	0.0537	-0.09	-0.0441	-0.0567	0.0635	-0.0451	0.0728	0.227	0.0479	-0.00317	0.0356	0.423	0.152	0.047	0.0368	0.18	-0.373	0.194	0.0549	-0.0554	-0.042	0.105	0.197	0.0602	-0.214	0.127	0.119	-0.0672	0.0805	-0.0111	0.281	-0.14	-0.161	0.224	-0.156	-0.123	0.136	-0.0449	0.0192	-0.188	0.0534	0.00211	-0.0186	0.19	0.00321	0.0325	-0.132	-0.175	-0.281	-0.0835	-0.0771	-0.158	-0.0388	0.125	-0.114	0.155	-0.15	0.0873	-0.0403	0.164	0.0599	0.18	0.229	0.0351	0.185	0.0279	-0.164	-0.123	-0.0147	0.0926	-0.0742	0.00917	0.108	-0.0829	0.251	-0.0209	0.0476	0.0559	-0.0749	0.0297	-0.0481	0.119	0.107	0.0939	-0.128	0.218	-0.434	0.0443	0.199	0.127	-0.0494	0.129	0.162	-0.19	-0.0999	0.113	0.0601	0.0245	0.0324	0.0153	0.227	0.0273	-0.246	-0.175	0.302	0.181	-0.112	0.102	-0.101	0.298	-0.0747	-0.0617	-0.16	0.0216	0.237	0.105	-0.103	-0.124	-0.157	-0.311	0.113	0.198	-0.0998	0.331	-0.0747	0.206	0.0991	-0.379	0.0403	0.0109	-0.249	0.25	0.0545	-0.258	-0.345	0.215	0.16	-0.203	-0.0497	-0.0969	0.00255	0.129	-0.19	0.196	-0.0214	0.178	0.15	-0.113	0.188	0.15	0.0287	-0.346	-0.0849	-0.201	0.253	0.186	-0.0836	0.174	-0.287	0.212	0.116	0.0724	0.131	-0.12	-0.0221	-0.207	0.00521	0.0734	-0.000438	-0.0543	0.0398	0.334	-0.085	-0.191	-0.041	-0.158	-0.153	-0.335	0.16	0.2	-0.285	-0.0937	-0.108	-0.0693	-0.137	-0.189	0.186	-0.167	0.0128	-0.172	-0.0959	-0.00721	0.153	0.0251	0.117	0.00947	0.132	0.0592	0.169	0.0541	-0.107	0.297	-0.0704	0.0099	-0.0534	0.164	-0.238	-0.0821	0.104	-0.142	0.369	-0.139	0.165	-0.155	-0.0154	0.000969	-0.236	0.0337	0.261	0.119	0.0828	0.0736	-0.311	-0.236	0.00636	0.0963	-0.0718	0.116	-0.031	-0.0593	-0.00845	0.00861	-0.401	0.0233	-0.0501	0.0313	-0.0948	-0.314	0.185	-0.0486	0.00886	0.00919	-0.0368	-0.0949	0.251	0.114	-0.188	0.0568	-0.272	-0.0756	-0.00243	0.00966	-0.448	-0.0339	-0.143	0.0829	0.0537	-0.192	-0.268	-0.104	-0.223	-0.126	-0.366	-0.0239	0.0737	0.274	-0.329	-0.00402	-0.386	0.0707	0.0758	0.0951	-0.201	-0.0403	0.0498	-0.0469	-0.109	0.03	0.273	-0.0948	-0.123	0.141	-0.0217	0.206	0.187	-0.136	-0.0112	0.145	-0.091	-0.234	0.0391	-0.114	-0.101	0.0177	-0.212	0.211	0.217	-0.127	0.274	0.0196	0.0123	0.11	-0.108	-0.338	-0.326	0.0947	-0.309	-0.126	-0.125	0.0304	-0.143	0.112	7e-04	0.00752	0.106	-0.233	-0.311	-0.186	-0.0946	-0.217	-0.122	-0.189	0.333	-0.143	-0.108	-0.0413	-0.231	0.0046	-0.122	0.0354	-0.0172	-0.32	0.266	-0.104	-0.216	-0.237	0.0264	0.295	-0.473	0.0778	-0.0591	-0.125	0.145	0.0605	-0.252	0.203	-0.135	-0.0643	-0.0351	0.154	-0.232	-0.0468	0.181	-0.0366	-0.0788	0.0517	-0.262	0.27	-0.0642	-0.161	-0.00794	0.0883	0.0118	-0.0165	0.0926	-0.0121	-0.0332	0.0973	0.101	0.116	-0.0307	-0.175	0.0773	-0.133	-0.067	0.0563	0.0149	-0.205	-0.176	-0.315	-0.0842	0.0856	0.11	0.18	-0.0567	-0.07	-0.0021	-0.129	-0.0631	-0.115	-0.356	0.284	0.0698	-0.169	-0.0429	-0.399	0.205	-0.104	0.0883	-0.159	-0.1	0.16	-0.274	-0.136	0.00369	-0.127	-0.226	-0.0466	0.0667	-0.0561	0.015	0.24	-0.191	-0.113	-0.172	-0.173	0.0554	0.248	0.271	-0.234	-0.0393	-0.0599	-0.219	0.324	0.27	0.092	0.316	-0.0853	-0.164	0.0854	0.0528	0.0945	0.259	-0.283	0.0811	-0.16	0.0796	-0.0857	-0.0604	-0.0703	0.129	-0.256	0.0536	0.27	-0.0185	0.0618	0.148	-0.026	0.00852	0.183	0.0101	0.188	0.0564	-0.167	-0.143	0.158	0.0089	0.286	0.218	-0.128	-0.0997	0.206	0.0296	-0.0197	-0.0224	0.00158	0.218	0.0631	0.0307	-0.187	-0.04	-0.23	0.0482	0.205	-0.0589	-0.022	0.0185	0.0609	0.0619	-0.0606	-0.0533	0.0998	-0.0489	0.0567	-0.0986	0.0843	0.0207	-0.248	-0.254	-0.419	-0.182	-0.147	0.00635	-0.0682	0.226	0.105	-0.0453	-0.0865
GO:0000002
GO:0000006
GO:0000007
GO:0000009	-0.383	0.41	-0.171	-0.435	0.2	0.308	0.564	-0.0576	0.032	0.312	-0.125	0.389	0.0795	0.0538	0.194	-0.0433	-0.33	-0.424	0.0305	-0.0638	0.229	0.2	-0.52	-0.193	-0.593	0.0804	-0.3	0.388	0.23	0.104	0.172	-0.0732	0.186	0.253	-0.0747	0.296	0.258	-0.0993	-0.153	0.263	-0.647	0.607	0.504	0.205	0.101	0.539	-0.216	-0.457	-0.245	-0.0287	0.343	-0.0921	-0.81	0.00408	-0.13	0.438	-0.595	-0.0468	-0.568	0.33	0.309	-0.0939	0.356	-0.242	0.21	0.138	-0.0102	-0.0951	-0.267	-0.0391	-0.00593	0.0241	-0.233	-0.621	-0.356	-0.168	-0.283	-0.136	0.259	-0.0282	0.0726	0.311	0.457	-0.317	0.00125	0.256	-0.418	0.401	0.264	-0.257	-0.299	-0.72	-0.247	-0.758	0.166	0.294	0.293	0.646	0.423	0.0473	-0.169	-0.265	-0.0945	0.265	0.17	0.508	-0.158	-0.237	-0.357	0.443	-0.685	0.276	-0.228	-0.0205	0.468	-0.109	0.051	-0.00547	-0.741	0.439	0.523	0.299	-0.468	-0.185	-0.332	-0.669	-0.0527	0.553	-0.53	-0.541	-0.191	-0.34	-0.088	0.213	-0.66	-0.00706	-0.81	-0.149	-0.727	-0.143	-0.366	0.00812	0.104	-0.235	-0.139	0.111	0.347	0.671	-0.195	-0.489	-0.246	-0.472	0.167	-0.545	0.161	-0.642	0.284	0.405	-0.0203	-0.632	0.224	0.42	0.175	-0.175	0.0362	-0.201	0.366	-0.47	0.446	-0.32	-0.715	0.315	-0.301	-0.0255	-0.229	0.138	0.0682	0.485	0.431	-0.696	-0.39	0.274	-0.171	0.345	-0.207	-0.112	-0.47	-0.143	-0.435	0.302	-0.259	0.0436	-0.281	0.315	-0.164	-0.107	-0.673	-0.616	0.308	0.0479	-0.744	0.119	0.0574	0.21	-0.0541	0.00656	-0.688	-0.347	0.262	0.0708	-0.191	-0.261	-0.0303	-0.0293	-0.217	-0.0383	-0.643	-0.677	0.471	0.164	0.0466	-0.218	-0.219	0.293	0.229	0.419	0.472	-0.0311	-0.509	-0.326	-0.487	0.039	-0.308	-0.113	-0.24	0.156	0.262	0.0107	-0.152	0.485	0.315	0.588	0.517	0.118	0.155	-0.0307	0.0901	0.171	-0.175	0.335	-0.429	0.827	-0.341	-0.743	0.178	0.268	0.0933	0.0948	-0.196	-0.03	-0.334	0.255	-0.124	-0.294	0.304	0.216	0.552	-0.413	0.424	-0.238	0.37	-0.321	-0.179	0.014	-0.362	0.0183	0.288	-0.646	-0.421	0.0174	-0.282	0.223	0.508	0.0807	-0.149	-0.1	-0.0162	-0.0758	0.64	0.163	0.409	0.518	-0.268	0.55	-0.288	-0.272	-0.604	0.0607	-0.0154	0.087	0.271	0.227	-0.0174	-0.327	0.0687	-0.0153	-0.0561	-0.32	0.158	-0.0178	0.534	-0.000323	0.069	0.382	-0.106	-0.752	0.595	-0.454	-0.837	-0.535	0.318	-0.579	-0.567	-0.0883	-0.134	0.065	-0.0921	0.0819	0.262	0.162	-0.225	-0.733	0.0211	-0.178	-0.14	-0.139	-0.798	-0.106	-0.00429	0.258	-0.188	0.133	0.305	0.266	0.0867	0.381	0.429	-0.104	-0.477	-0.324	-0.727	-0.0381	0.42	-0.612	0.174	-0.053	0.26	0.34	-0.0343	0.398	-0.771	0.181	-0.167	0.0912	-0.145	0.403	0.0153	0.471	-0.154	0.181	0.114	-0.657	0.462	-0.0368	-0.252	-0.187	-0.351	0.341	0.0556	-0.0042	-0.448	-0.0616	0.156	0.0524	0.0412	-0.14	-0.874	-0.238	0.436	-0.17	-0.0218	0.483	0.42	0.362	-0.512	-0.114	-0.189	0.0349	-0.826	-0.764	0.0376	-0.633	-0.0224	0.308	-0.0466	0.293	-0.552	0.159	-0.251	-0.0916	0.344	0.279	0.117	0.0254	-0.597	-0.525	0.158	0.354	0.241	-0.62	0.0816	-0.505	-0.57	-0.0077	-0.0895	-0.109	-0.129	0.281	-0.65	0.399	-0.6	-0.152	0.159	-0.189	-0.0606	-0.163	0.162	0.36	0.229	-0.625	0.315	-0.542	-0.471	0.354	-0.358	0.305	0.344	-0.0899	0.0482	0.217	0.123	-0.179	0.257	-0.12	0.35	0.21	-0.163	-0.0992	-0.751	-0.7	0.335	-0.0899	0.221	0.279	-0.196	-0.389	0.305	-0.0192	-0.386	0.243	0.15	-0.48	-0.208	0.112	0.147	0.202	-0.371	-0.086	-0.543	0.0991	0.104	-0.299	0.28	0.16	0.216	0.151	-0.0661	0.259	-0.162	0.179	-0.24	-0.0747	-0.226	-0.142	-0.0983	-0.428	0.041	-0.131	0.0648	0.092	-0.238	0.188	-0.489	-0.0326	0.172	0.106	0.0704	0.733	0.374	-0.159	-0.385	0.56	-0.83	-0.224	0.221	0.034	-0.455	-0.559	-0.464	0.458	0.165	-0.256	-0.379	-0.106	-0.361	-0.164	0.285	0.123	0.13	-0.584	-0.188	-0.476	0.507	-0.613	-0.731	0.588	-0.364	0.218	0.593	-0.725	-0.0723	-0.526	-0.0688	-0.129	0.0583	0.523	-0.0179	0.275	0.102	-0.433	0.595	0.431	-0.563	-0.684	0.454	0.296	-0.119	-0.289	0.302	0.486	0.0422	0.224	0.254	-0.321	0.0194	-0.152	-0.0508	-0.279	0.123	-0.36	0.334	0.16	-0.00381	-0.0755	0.0698	0.231	-0.478	0.449	0.214	-0.0964	0.054	0.36	-0.486	0.000747	0.607	0.141	-0.107	-0.0894	-0.018	-0.244	-0.0666	-0.237	-0.737	0.0169	0.167	0.363	-0.287	0.109	-0.468	-0.411	0.217	-0.0593	-0.0171	0.333	-0.571	0.162	-0.0404	-0.423	0.351	0.255	-0.103	-0.306	-0.129	-0.339	-0.612	-0.148	0.395	-0.0308	-0.341	0.295	0.397	-0.0853	-0.514	0.0319	-0.138	0.293	-0.0592	0.0488	-0.0601	-0.113	-0.69	-0.609	-0.489	0.27	-0.156	0.0273	0.189	0.303	0.675	-0.0194	-0.818	-0.653	0.33	0.476	-0.0265	0.293	0.105	-0.676	0.55	0.0745	0.236	0.273	-0.0765	0.139	0.00124	0.332	0.259	-0.657	0.245	0.0245	-0.358	-0.318	0.145	-0.0917	-0.189	-0.523	0.69	-0.0046	-0.219	-0.365	0.066	-0.00575	-0.272	-0.171	-0.0707	0.339	-0.488	-0.409	-0.00903	-0.361	0.328	-0.127	-0.273	0.612	0.183	-0.103	0.464	0.0526	0.0755	0.577	-0.807	-0.0306	0.265	-0.108	-0.0671	0.643	-0.574	0.0486	0.58	-0.763	-0.219	-0.543	-0.251	0.395	0.414	0.291	-0.143	-0.826	0.322	0.0245	0.364	-0.707	-0.262	-0.0967	-0.734	0.308	-0.197	0.121	-0.0189	-0.552	0.0417	0.587	0.345	-0.187	0.0267	0.267	0.704	-0.141	0.205	-0.544	-0.133	0.0397	0.365	0.286	0.37	0.212	-0.0729	-0.258	0.208	0.0883	-0.434	-0.0414	-0.303	0.0476	0.187	-0.0309	0.306	0.105	-0.0904	-0.302	-0.152	0.0709	0.0743	0.394	-0.157	0.504	-0.25	0.281	-0.71	0.347	0.301	0.196	-0.25	-0.00664	0.001	-0.313	-0.465	0.201	-0.133	-0.586	-0.425	0.0886	-0.0571	0.078	-0.284	0.0945	-0.413	-0.0388	-0.284	0.0141	-0.234	0.295	-0.573	-0.0884	-0.0507	-0.52	0.226	-0.105	-0.0377	0.144	0.0258	0.295	-0.193	-0.269	0.335	0.181	0.19	0.0323	0.449	-0.699	-0.151	0.398	0.371	0.202	0.404	-0.532	-0.393	-0.539	-0.764	0.247	0.387	0.349	0.362	0.11	0.15	0.0932	-0.178	-0.0637	-0.000371	-0.214	-0.295	0.346	-0.0819	-0.474	0.379	0.147	0.0425	-0.164	0.588	-0.276	0.462	0.0189	0.341	0.728	0.232	0.015	-0.531	-0.601	-0.705	0.0809	-0.508	0.149	0.437	-0.122	-0.042	-0.0586	0.161	-0.516	-0.111	0.548	-0.179	-0.0536	-0.0852	-0.782	-0.502	0.054	-0.245	-0.561	-0.568	-0.272	-0.335	-0.39	-0.109	-0.671	0.42	0.0237	0.505	-0.0832	-0.00242	0.329	-0.614	0.127	-0.128	-0.586	0.0664	0.185	0.0898	0.0932	-0.287	-0.255	0.224	-0.177	0.546	-0.691	-0.113	0.116	-0.0938	-0.464	-0.8	-0.241	-0.688	-0.365	-0.0522	0.696	-0.066	0.255	0.285	0.00141	-0.231	-0.0581	0.266	-0.433	-0.534	-0.192	0.0205	-0.329	-0.214	-0.622	-0.151	-0.0305	-0.125	-0.416	-0.704	0.0489	-0.768	0.202	-0.0994	0.0715	0.0301	-0.544	0.0444	0.354	0.159	-0.0234	-0.0129	-0.478	0.784	-0.535	0.587	-0.624	-0.613	0.161	-0.12	-0.682	-0.0996	0.279	0.242	-0.126	0.291	0.279	0.127	-0.00742	0.476	0.00956	-0.813	0.237	-0.0993	-0.0956	0.608	0.193	0.426	-0.2	-0.00281	0.0547	0.0629	0.354	0.452	-0.504	-0.726	-0.0139	0.0724	0.359	0.326	-0.288	0.486	0.105	0.597	-0.357	0.349	0.343	-0.363	0.193	-0.033	-0.0101	-0.0958	0.289	0.331	0.0377	-0.65	0.142	0.406	-0.0423	-0.642	-0.0228	0.0709	0.169	-0.347	-0.187	0.023	-0.601	0.1	-0.568	0.1	-0.0626	-0.656	-0.114	0.418	0.111	-0.133	0.00273
GO:0000010
GO:0000011
GO:0000014	-0.0606	0.00109	-0.289	-0.3	0.572	-0.255	-0.0393	0.211	0.101	0.245	0.247	0.0236	0.22	-0.57	-0.152	0.126	-0.0209	-0.266	-0.216	-0.146	-0.379	-0.108	0.542	0.195	0.142	-0.488	-0.103	-0.212	-0.118	-0.777	-0.582	-0.331	0.203	-0.382	-0.552	0.437	-0.21	-0.333	0.565	0.309	-0.505	-0.575	-0.0509	-0.698	0.499	0.435	0.213	-0.374	0.268	0.0446	-0.641	0.264	-0.0779	-0.0121	0.143	-0.179	0.172	0.708	0.341	-0.0735	0.00858	-0.828	0.281	-0.174	-0.793	-0.625	0.162	0.071	-0.106	-0.509	-0.643	-0.087	0.489	0.0464	-0.837	0.394	-0.236	0.395	0.0531	-0.111	0.228	-0.314	-0.2	-0.56	0.229	0.195	0.17	0.0254	0.458	0.416	-0.652	-0.782	0.0354	0.294	-0.228	-0.297	-0.684	-0.206	0.136	0.2	-0.223	0.157	-0.0881	-0.409	0.429	-0.0851	-0.216	-0.0438	-0.489	0.342	0.052	-0.391	-0.0978	-0.482	-0.175	-0.486	-0.333	0.401	0.0955	-0.786	0.196	-0.416	0.117	-0.32	0.178	0.546	-0.425	0.428	0.39	-0.0883	-0.438	0.532	0.153	-0.12	-0.182	-0.00333	0.136	0.4	0.106	0.296	-0.642	-0.31	-0.181	0.284	-0.183	-0.0892	-0.329	-0.361	0.461	0.165	0.633	-0.565	0.304	0.102	-0.237	0.609	-0.64	-0.0771	-0.32	0.356	-0.194	-0.0837	0.0251	0.243	0.243	-0.358	0.165	0.207	-0.159	-0.525	0.51	-0.439	0.111	0.679	0.407	-0.143	-0.132	0.0654	0.318	0.21	-0.03	-0.0738	-0.0139	0.138	0.282	0.158	-0.57	0.36	-0.192	-0.0299	-0.152	-0.737	0.0827	0.138	-0.131	0.0809	-0.231	0.377	0.0647	-0.168	0.0842	-0.777	-0.676	0.445	-0.158	-0.107	0.0256	0.247	0.348	0.132	-0.568	-0.108	0.299	-0.414	0.0379	-0.282	0.353	-0.381	0.499	-0.498	0.2	-0.144	0.292	0.092	-0.375	0.426	-0.232	-0.561	-0.102	0.498	-0.431	0.134	-0.317	-0.0549	0.326	-0.445	0.239	-0.305	0.121	-0.24	-0.0437	0.0236	0.142	-0.727	0.071	0.623	0.247	0.0976	0.192	0.0954	0.278	0.162	0.381	0.239	-0.344	0.273	-0.601	-0.801	-0.368	-0.388	0.297	-0.479	-0.44	0.431	0.324	0.288	0.22	0.0175	-0.148	0.0658	0.0488	0.174	-0.00585	-0.783	-0.0735	-0.178	-0.317	-0.451	-0.0631	0.1	-0.232	-0.322	0.47	0.0187	-0.0151	0.492	0.403	-0.0476	0.369	0.253	0.373	-0.2	-0.533	-0.555	0.0943	0.541	0.0842	-0.498	-0.757	0.225	-0.0209	0.156	-0.541	0.359	-0.223	0.295	-0.453	-0.0565	-0.115	-0.0267	0.266	-0.167	-0.197	-0.195	-0.479	-0.332	0.566	-0.331	0.331	-0.232	0.27	0.0762	0.228	-0.681	0.355	0.184	0.094	0.344	-0.39	0.715	0.412	-0.723	-0.0472	-0.828	0.267	0.281	0.172	-0.0994	-0.701	0.0884	0.327	0.255	0.0789	-0.2	0.413	-0.0527	-0.276	0.00926	0.177	-0.508	-0.0325	0.258	0.447	0.0175	0.184	-0.242	-0.288	0.316	-0.303	0.397	0.164	0.0777	0.176	-0.26	0.072	0.0555	-0.348	-0.833	-0.0554	0.536	-0.0672	-0.297	-0.121	0.0698	0.421	-0.0469	-0.251	0.192	0.13	-0.153	-0.393	-0.167	-0.0422	0.0795	-0.246	0.362	0.0292	-0.103	-0.234	0.145	-0.0588	0.191	-0.56	0.166	0.375	0.516	-0.234	-0.12	0.192	0.0717	0.308	-0.198	-0.278	0.133	0.0107	-0.086	-0.0162	-0.129	0.0904	0.31	0.57	-0.0704	0.458	0.159	0.00184	-0.14	-0.0784	0.306	-0.785	-0.468	-0.0699	-0.804	0.261	-0.178	0.305	-0.436	0.0188	0.108	-0.0176	-0.456	0.437	0.429	0.23	0.497	-0.0983	0.374	0.121	-0.0578	0.205	-0.0504	-0.226	0.264	-0.327	-0.583	0.325	0.257	0.273	-0.0582	-0.243	-0.313	0.0976	-0.798	-0.0169	-0.104	-0.225	0.225	-0.312	0.264	0.211	0.415	-0.641	-0.0601	-0.157	-0.798	-0.0436	-0.0543	0.694	-0.0397	-0.173	-0.127	-0.74	-0.574	-0.0521	0.115	-0.0231	-0.726	-0.791	0.36	-0.58	-0.523	-0.322	0.301	-0.637	0.0866	0.21	-0.0739	-0.36	-0.496	-0.351	-0.345	-0.0969	-0.0812	0.0907	0.227	0.481	-0.0808	-0.179	-0.349	-0.428	-0.0062	-0.027	0.423	0.592	-0.25	0.249	-0.146	0.109	0.234	0.291	0.037	0.0638	0.0267	-0.00867	0.223	0.199	-0.342	-0.79	0.206	0.559	0.244	0.246	0.477	0.262	0.0797	0.208	-0.122	0.0213	0.0232	-0.223	0.435	-0.48	-0.127	-0.108	0.287	0.519	-0.059	0.0127	0.381	-0.279	0.279	0.33	-0.28	0.257	-0.248	0.192	-0.369	-0.659	0.132	0.428	0.304	-0.172	0.779	0.124	-0.0113	0.0184	0.431	-0.14	-0.324	0.239	-0.0858	0.384	-0.4	0.0186	0.144	-0.266	0.495	0.298	0.392	-0.638	-0.159	0.309	-0.835	-0.34	-0.136	-0.107	0.323	0.26	-0.633	0.013	0.511	0.167	-0.602	-0.511	0.186	0.329	0.421	-0.189	0.116	0.00577	-0.573	0.246	-0.124	0.388	0.323	-0.24	-0.295	-0.698	0.226	-0.17	0.191	-0.491	0.374	0.279	0.0726	-0.17	-0.137	0.457	0.319	-0.301	-0.125	-0.297	-0.414	0.109	-0.211	-0.143	0.199	0.485	-0.242	-0.105	-0.104	-0.0284	0.492	-0.415	-0.12	-0.257	-0.504	0.287	0.292	0.0932	-0.0203	-0.373	0.0531	-0.168	-0.34	0.329	0.167	0.288	-0.365	0.163	0.0952	-0.329	-0.279	0.283	-0.751	0.558	-0.237	-0.176	0.085	0.604	0.0417	-0.197	0.411	0.403	0.187	0.34	0.0076	-0.771	0.264	-0.255	0.00666	0.23	-0.202	0.18	0.105	-0.614	0.0402	0.0874	0.163	-0.442	0.0503	-0.107	0.587	-0.228	0.283	0.454	-0.107	-0.225	0.105	0.163	-0.544	0.434	-0.361	0.0377	0.296	-0.265	-0.681	-0.594	-0.589	0.428	-0.127	0.308	-0.119	-0.721	-0.31	0.0381	-0.0324	-0.0487	0.274	0.213	-0.18	0.0668	0.191	-0.0804	-0.331	0.12	0.108	-0.631	0.449	-0.436	0.101	0.0372	-0.151	-0.179	-0.177	0.213	-0.153	-0.157	-0.289	0.00478	-0.522	0.274	-0.816	0.0904	-0.0676	0.0716	0.221	-0.212	-0.27	0.384	0.07	0.0303	-0.133	-0.377	-0.0691	-0.735	-0.362	-0.0898	-0.483	0.315	-0.134	-0.2	-0.396	0.318	-0.192	0.396	-0.422	0.514	-0.0831	-0.273	-0.19	0.255	0.543	0.0685	-0.878	0.591	-0.242	-0.0887	0.489	0.244	0.173	-0.526	-0.109	0.096	0.208	-0.175	0.0224	-0.179	0.221	0.0313	-0.594	0.00261	-0.0299	0.179	-0.236	0.0222	0.442	0.316	-0.615	-0.0498	0.0781	-0.777	-0.529	0.511	0.373	-0.19	-0.235	0.0702	0.418	-0.0052	-0.131	-0.145	0.233	-0.74	0.155	0.157	-0.295	-0.478	0.126	0.291	-0.424	0.212	-0.0515	0.0414	0.41	-0.11	0.0824	-0.409	0.365	-0.173	0.22	0.376	-0.752	-0.0541	-0.194	0.274	-0.571	0.278	-0.256	0.346	0.338	-0.267	-0.372	-0.524	-0.0722	0.0254	-0.194	-0.0728	-0.41	0.00575	0.715	-0.679	-0.431	0.0959	-0.138	0.206	-0.8	-0.12	0.191	-0.115	0.495	-0.614	-0.0147	-0.491	-0.136	-0.49	0.364	0.27	-0.109	0.156	0.289	0.265	0.165	-0.73	0.267	-0.00192	0.111	-0.593	-0.000387	0.178	-0.428	0.211	-0.238	0.229	0.224	-0.235	0.118	0.111	0.523	0.0581	0.0261	0.188	-0.22	0.255	-0.321	-0.132	-0.0944	0.0406	-0.56	-0.0475	0.208	0.106	0.295	0.326	-0.486	-0.767	-0.573	-0.0559	-0.0694	-0.578	0.172	-0.31	0.496	0.0516	-0.344	-0.0699	-0.0357	0.312	-0.115	0.159	0.207	0.375	0.495	-0.167	-0.493	0.209	-0.00382	0.0286	-0.66	-0.583	-0.609	-0.534	0.125	-0.269	0.326	-0.0676	0.0812	-0.0643	-0.152	-0.416	0.0188	0.00802	-0.0362	0.199	-0.126	0.224	-0.164	0.195	0.0562	0.0939	-0.674	-0.755	-0.113	-0.389	-0.15	-0.53	-0.389	0.28	0.577	0.416	-0.389	-0.273	-0.188	0.153	0.154	0.455	-0.0786	0.0656	0.102	-0.395	-0.0425	-0.147	-0.0199	-0.731	0.233	0.104	0.319	0.0722	0.036	-0.37	-0.277	-0.121	0.54	0.527	-0.293	0.133	0.226	0.244	-0.144	-0.799	0.218	-0.324	0.181	-0.256	0.0102	0.35	-0.282	0.224	-0.411	-0.655	0.253	-0.00641	-0.177	0.133	0.349	-0.523	0.271	0.597	-0.0156	-0.0846	0.0962	0.242	-0.63	-0.457	-0.114	-0.289	-0.67	0.645	0.421	-0.639	0.468
GO:0000015
GO:0000017	0.339	0.225	-0.788	0.495	-0.737	0.277	-0.52	0.254	0.289	0.416	-0.765	-0.629	-0.645	-0.146	-0.775	0.515	-0.907	-0.09	-0.803	-0.284	0.481	-0.485	-0.835	0.0189	-0.411	0.463	-0.796	-0.581	-0.714	0.216	0.109	0.42	-0.209	0.684	-0.47	-0.581	0.507	-0.806	0.499	-0.923	-0.735	-0.0896	-0.827	-0.899	0.54	0.86	-0.852	0.369	-0.292	-0.717	-0.63	-0.795	-0.85	0.84	-0.714	0.477	-0.761	0.385	-0.747	-0.87	-0.786	-0.413	-0.102	-0.255	-0.722	-0.847	-0.28	-0.493	-0.486	-0.271	-0.886	-0.361	-0.367	0.275	-0.518	-0.465	-0.126	-0.878	0.485	-0.718	-0.886	0.419	0.792	-0.864	-0.767	-0.91	-0.154	0.134	-0.49	-0.635	-0.0389	-0.347	-0.121	-0.9	-0.19	0.469	-0.653	-0.788	-0.686	-0.661	-0.228	0.354	-0.169	-0.598	-0.466	-0.434	-0.942	-0.238	0.854	-0.0444	0.301	-0.732	0.564	-0.681	0.271	-0.428	0.16	0.0624	-0.866	-0.818	-0.532	-0.327	-0.404	-0.23	-0.165	-0.577	-0.351	0.453	0.272	0.104	-0.669	0.0333	-0.562	-0.772	-0.558	-0.437	0.148	0.361	-0.427	0.492	-0.57	0.123	0.115	0.501	-0.885	0.0978	-0.78	0.544	0.177	-0.146	0.157	0.567	-0.831	-0.144	-0.0652	-0.757	0.658	0.178	0.536	-0.68	-0.866	0.347	-0.238	-0.515	0.77	0.494	0.175	-0.772	0.295	0.0877	-0.858	-0.524	-0.884	0.399	0.68	-0.784	-0.00823	-0.839	0.474	-0.59	0.394	-0.474	0.239	-0.0377	-0.604	-0.111	-0.302	-0.869	-0.723	-0.849	0.466	0.159	0.503	0.434	-0.5	-0.124	0.0548	0.58	-0.306	-0.509	-0.608	0.702	0.491	0.283	-0.811	-0.467	-0.407	0.585	-0.35	-0.498	0.295	-0.532	-0.635	0.228	-0.594	0.0236	-0.0524	0.168	0.475	-0.889	-0.876	0.343	0.608	0.514	-0.749	-0.825	0.411	-0.89	-0.358	0.746	0.0673	-0.904	-0.847	-0.767	0.412	-0.893	-0.911	0.386	-0.728	-0.299	0.514	-0.912	-0.645	-0.868	0.735	-0.485	0.444	-0.302	0.165	0.896	-0.311	-0.384	0.696	0.0579	-0.26	-0.701	0.171	0.382	-0.13	-0.175	0.0616	0.425	-0.84	0.673	-0.0958	-0.748	-0.878	-0.892	-0.971	0.09	0.493	0.832	0.429	0.0496	0.0532	0.777	0.373	-0.808	-0.434	0.274	-0.0759	0.482	0.24	0.947	0.302	0.315	-0.889	-0.848	-0.578	-0.78	-0.835	0.434	-0.7	-0.824	-0.809	0.533	-0.519	0.468	-0.878	0.272	-0.806	-0.0615	-0.736	-0.822	-0.767	-0.233	-0.754	0.257	-0.243	0.337	0.463	-0.922	-0.832	0.417	-0.765	0.0511	-0.209	-0.638	-0.856	0.49	0.193	-0.643	-0.0224	-0.426	0.575	-0.702	0.227	0.399	0.704	-0.917	-0.798	-0.0896	-0.702	-0.779	0.054	0.607	-0.479	-0.654	0.38	-0.649	0.702	-0.739	-0.752	0.322	0.347	0.34	-0.877	0.949	-0.867	-0.617	-0.347	-0.663	0.768	-0.629	0.366	0.484	0.248	-0.0629	-0.817	-0.165	-0.733	-0.857	-0.353	0.489	-0.913	0.468	-0.928	-0.547	-0.776	-0.728	0.0291	0.346	-0.886	-0.872	-0.681	0.311	0.525	-0.741	-0.774	0.0428	0.131	-0.0539	-0.726	0.411	0.459	0.47	-0.0459	-0.787	-0.128	-0.187	0.0552	0.453	-0.911	-0.837	0.465	0.44	-0.344	0.499	-0.488	-0.694	-0.732	-0.392	-0.432	0.483	-0.411	-0.931	-0.8	0.366	0.189	-0.616	-0.216	0.837	-0.648	0.333	-0.179	-0.693	-0.823	-0.441	-0.829	-0.588	0.449	-0.0344	0.205	0.287	0.266	0.535	0.648	0.27	0.734	-0.883	-0.914	-0.661	-0.198	0.491	-0.726	0.201	0.533	0.4	-0.583	-0.57	0.711	0.768	-0.806	0.138	-0.333	-0.672	0.0802	0.208	-0.771	0.423	0.997	-0.753	-0.405	-0.447	0.197	-0.873	-0.761	-0.164	-0.0374	0.607	-0.686	0.977	-0.652	-0.206	-0.0117	-0.146	-0.845	-0.469	-0.126	0.467	-0.832	-0.442	-0.208	0.512	0.395	-0.743	0.0182	0.11	-0.836	0.484	-0.568	-0.879	0.176	-0.702	-0.882	0.398	0.458	-0.498	0.57	0.555	0.278	-0.51	-0.0371	0.847	-0.682	-0.958	-0.78	0.262	-0.408	0.291	0.445	-0.365	0.913	0.493	-0.678	-0.368	-0.853	0.387	-0.954	0.37	0.212	0.474	0.585	0.439	-0.478	0.396	0.401	-0.742	-0.0182	0.501	-0.642	-0.595	-0.707	0.452	0.548	-0.46	-0.46	0.37	-0.891	-0.861	0.724	-0.0457	0.632	0.559	-0.248	0.494	-0.776	0.058	-0.551	-0.877	-0.914	0.166	-0.559	-0.407	0.701	0.407	0.386	-0.403	0.923	-0.626	0.163	0.359	-0.81	-0.291	-0.87	0.479	-0.899	0.8	-0.616	0.51	0.898	-0.499	-0.15	0.99	-0.219	-0.719	-0.707	0.406	0.287	0.408	0.418	-0.797	-0.496	0.481	-0.235	0.495	-0.963	-0.813	-0.576	-0.803	-0.892	-0.613	0.591	-0.474	-0.845	0.505	-0.733	-0.126	-0.121	-0.874	0.999	-0.469	0.137	0.961	-0.0443	0.311	-0.905	-0.627	0.46	-0.704	-0.812	0.485	-0.872	0.468	-0.0629	-0.0777	0.451	-0.696	0.102	0.363	0.559	0.221	0.624	0.111	0.399	-0.711	0.342	-0.143	0.41	0.207	-0.0177	-0.771	0.453	-0.357	-0.181	0.573	0.226	0.0578	-0.165	-0.509	-0.339	-0.831	0.238	-0.732	-0.806	0.286	-0.522	-0.73	0.349	-0.707	0.116	0.0594	-0.659	-0.359	0.433	-0.697	0.38	0.266	-0.434	0.0177	0.493	0.549	0.539	-0.836	-0.545	0.479	0.668	-0.774	-0.545	0.124	-0.756	-0.695	-0.829	-0.377	-0.0131	-0.596	-0.228	0.0904	-0.737	-0.214	0.513	0.112	0.282	0.38	-0.211	-0.0553	0.661	0.392	0.196	0.0407	0.067	0.128	0.336	-0.637	-0.476	0.406	-0.424	0.48	0.234	0.784	0.745	-0.261	-0.206	-0.061	-0.718	0.807	0.259	0.509	0.59	0.62	0.647	0.985	0.462	-0.014	0.998	0.287	0.963	0.0979	-0.399	-0.68	-0.786	-0.713	-0.616	-0.954	-0.648	-0.537	-0.53	0.121	0.0578	0.521	0.529	-0.755	-0.315	0.391	-0.177	0.266	0.942	-0.824	-0.286	0.39	-0.267	-0.358	-0.219	0.314	0.267	-0.474	-0.924	0.464	0.062	-0.646	-0.176	0.651	-0.335	0.478	0.236	0.5	-0.804	0.476	0.473	-0.445	-0.629	0.455	0.476	-0.408	-0.7	-0.75	-0.743	0.187	-0.00671	0.989	0.475	0.317	-0.529	0.515	0.167	-0.485	-0.0362	0.354	-0.652	0.72	-0.833	0.253	-0.889	0.789	-0.571	-0.69	0.861	0.0336	-0.608	0.0194	0.453	-0.167	-0.792	-0.537	-0.836	-0.703	-0.823	-0.652	0.351	0.462	0.551	0.247	0.297	0.497	-0.607	-0.418	0.292	-0.875	0.536	0.117	-0.84	0.487	0.438	-0.501	-0.488	-0.201	-0.285	-0.769	-0.796	-0.578	0.994	0.067	0.731	0.411	-0.39	-0.517	0.795	0.956	-0.917	-0.724	0.335	0.391	0.479	0.531	0.277	-0.177	0.948	0.543	-0.246	0.432	-0.795	0.805	-0.102	0.587	0.467	0.0781	-0.452	-0.793	-0.481	-0.746	-0.823	-0.668	0.501	0.36	-0.176	-0.849	0.633	0.0867	-0.586	-0.612	0.223	-0.563	0.973	-0.805	-0.515	-0.0542	-0.674	0.0121	0.987	-0.275	-0.373	-0.797	-0.0454	0.369	-0.763	-0.896	0.475	0.296	-0.419	-0.475	0.23	-0.355	0.55	0.772	0.353	-0.118	-0.9	0.328	-0.177	0.309	-0.736	-0.768	-0.8	-0.49	0.111	-0.0383	0.673	0.961	0.114	-0.429	-0.646	0.56	0.616	-0.78	-0.764	-0.633	-0.0169	-0.589	-0.78	-0.617	0.69	-0.887	-0.077	-0.493	-0.608	-0.749	0.309	-0.519	-0.61	-0.0621	-0.045	-0.119	-0.674	-0.817	0.677	0.269	-0.799	-0.232	0.946	0.0569	0.514	-0.365	0.77	-0.496	-0.416	0.884	0.436	0.483	-0.797	-0.773	-0.675	0.471	-0.745	0.522	0.3	-0.982	-0.213	0.0237	-0.708	-0.0168	-0.463	0.414	-0.714	-0.63	0.483	-0.512	0.427	0.62	-0.359	-0.856	-0.517	0.213	0.137	-0.352	-0.48	0.349	-0.761	0.212	0.566	0.217	0.574	-0.483	0.151	0.529	-0.861	0.458	-0.0227	-0.471	-0.377	0.875	0.949	-0.284	-0.839	-0.0702	-0.755	0.0621	-0.427	-0.545	-0.835	0.775	-0.739	-0.919	0.682	-0.887	-0.318	0.0683	-0.00839	-0.486	-0.0407	-0.565	0.673	-0.611	-0.693	-0.417	0.591	0.496	-0.848	0.478	0.196	-0.495
GO:0000018	0.0856	0.442	0.319	-0.917	-0.593	-0.136	0.919	-0.639	-0.422	0.997	-0.925	-0.872	-0.323	-0.417	0.551	-0.925	-0.93	-0.932	-0.925	1	-0.495	-0.909	0.984	-0.129	-0.924	-0.83	0.622	-0.898	-0.775	0.96	0.29	0.935	-0.893	-0.916	-0.884	-0.551	-0.617	-0.781	-0.866	-0.883	-0.802	-0.919	-0.366	0.885	-0.754	0.919	-0.48	-0.437	-0.694	-0.55	-0.865	-0.0619	-0.771	0.874	-0.438	-0.862	0.0952	-0.475	-0.924	-0.143	-0.904	-0.915	-0.406	0.418	-0.663	-0.825	0.613	0.767	-0.758	-0.0437	-0.848	0.763	-0.886	0.574	0.896	-0.71	-0.891	1	0.876	-0.766	-0.914	0.374	0.961	-0.871	0.767	-0.808	-0.685	-0.168	0.308	0.514	-0.255	-0.437	-0.303	-0.903	0.999	-0.244	0.977	-0.682	-1	0.0462	0.268	-0.268	0.719	-0.298	0.896	0.453	-0.991	-0.885	-0.89	0.974	-0.9	-0.892	-0.467	1	-0.337	-0.751	-0.632	0.175	-0.156	-0.755	-0.295	0.999	0.0352	-0.794	-0.997	0.204	-0.86	-0.856	-0.745	-0.746	-0.66	0.0378	-0.359	0.254	-0.999	-0.513	-0.264	-0.781	-0.567	-0.926	-0.572	-0.702	-0.695	0.00536	-0.122	0.382	-0.623	0.736	-0.586	0.548	-0.751	-0.887	-0.7	0.766	-0.417	-0.252	-0.448	1	-0.0736	-0.59	-0.175	-0.89	-0.902	0.464	-0.908	-0.794	0.962	-0.893	-0.819	0.929	-0.859	0.999	-0.888	-0.918	-0.0785	-0.62	0.0118	-0.423	0.701	-0.771	-0.932	-0.594	-0.493	0.32	0.462	0.259	-0.872	-0.786	-0.512	0.964	0.954	-0.359	-0.777	-0.901	-0.571	0.596	0.26	-0.858	0.921	-0.768	-0.72	-0.872	-0.254	0.0281	-0.745	0.843	-0.662	0.808	-0.434	0.909	-0.601	-0.78	0.325	-1	-0.694	-0.781	-0.922	-0.593	-0.111	0.988	-0.907	-0.366	1	-0.0974	0.977	-0.803	-0.859	-0.93	-0.898	-0.0269	-0.0479	-0.863	-0.811	-0.85	-0.75	-0.783	0.254	0.828	-0.786	0.994	0.301	0.348	0.00175	-0.237	-0.683	-0.382	-0.855	-0.00551	-0.998	0.6	-0.412	-0.748	0.495	-0.922	0.744	-0.922	-0.264	0.132	-0.466	0.371	-0.313	0.121	0.71	-0.903	0.594	-0.924	0.841	-0.198	-0.997	-0.503	-0.874	-0.454	0.711	-0.745	-0.7	-0.883	0.999	-0.665	0.998	0.327	-0.906	0.463	-0.551	0.998	-0.478	-0.529	0.478	0.915	-0.817	-0.829	0.679	-0.946	0.91	-0.754	-0.676	-0.389	-0.659	0.187	-0.885	-0.822	1	-0.999	-0.918	-0.904	-0.541	0.713	-0.895	-0.00904	-1	0.588	0.844	-0.778	0.391	-0.657	-0.575	-0.867	-0.635	-0.921	-0.913	0.935	-0.243	-0.93	0.512	-0.908	-0.609	-0.123	0.34	-0.726	-0.909	-0.868	-0.567	0.929	-0.927	-0.927	-0.674	-0.164	0.516	0.901	0.0591	-0.865	-0.909	-0.248	-0.841	-0.842	-0.909	-0.686	-0.202	-0.602	-0.784	0.509	0.987	-0.504	-0.78	0.56	0.824	-0.775	-0.634	-0.437	0.197	0.622	-0.429	-0.86	-0.886	-0.25	0.998	0.291	0.978	-0.931	0.099	0.371	-0.738	-0.901	0.961	-0.465	-0.912	-0.65	0.432	0.464	0.887	-0.765	-0.741	-0.819	0.123	-0.784	-0.858	-0.409	-0.65	-0.495	-0.795	-0.592	-0.831	-0.929	0.995	-0.902	-0.879	-0.743	-0.894	-0.359	-0.922	-0.858	-1	-0.845	-0.902	-0.758	0.769	-0.888	-0.758	-0.712	1	-1	-1	-0.744	-0.841	-0.52	-0.887	-0.0918	-0.426	-0.992	-0.871	0.729	0.314	0.287	0.438	-0.706	-0.926	-0.869	0.046	-0.892	0.734	-0.296	0.399	0.613	-0.929	-0.877	-0.917	-0.856	0.711	-0.701	0.937	-0.418	0.682	-0.824	0.349	-0.799	0.454	0.168	-0.476	-0.351	-0.93	0.229	-0.742	-0.785	-0.725	-0.454	-0.847	-0.916	0.59	-0.665	0.462	-0.521	-0.219	-0.903	0.588	-0.27	0.6	-0.922	-0.304	-0.754	-0.861	0.441	-0.695	-0.875	-0.904	-0.885	-0.828	-0.655	-0.754	-0.519	-0.19	-0.869	0.95	0.508	-0.504	0.775	0.242	-0.817	-0.813	0.866	-0.771	-0.422	-0.509	-0.903	0.487	-0.655	-0.264	-0.918	0.15	-0.243	-0.769	-0.886	-0.879	-0.836	0.908	0.963	-0.814	-0.895	-0.674	-0.516	-0.87	-0.92	-0.881	0.983	-0.0628	-0.697	0.894	-0.784	0.835	-0.736	-0.647	-0.43	0.955	0.796	0.958	-0.861	-0.649	-0.553	-0.212	-0.897	-0.672	-0.457	0.846	0.214	-0.886	-0.448	-0.615	-0.106	-0.86	-0.85	-0.0544	-0.626	0.561	-0.584	0.637	-0.822	-0.882	-0.199	-0.684	-0.982	1	0.304	0.418	-0.71	-0.875	-0.905	-0.0324	0.39	-0.927	0.397	-0.763	-0.506	-0.906	-0.747	-0.885	-0.639	-0.602	-0.909	-0.905	0.197	-0.836	-0.842	-0.687	-0.238	0.901	-0.754	-0.638	-0.525	-0.808	-0.875	0.926	-0.202	0.715	-0.00489	0.462	-0.544	0.997	-0.834	-0.663	0.501	-0.757	0.298	-0.826	-0.934	0.198	-0.901	-0.876	-0.679	-0.869	-0.888	-0.495	-0.161	-0.262	-0.851	0.79	-0.0185	-0.897	0.998	0.0503	-0.43	-0.452	-0.253	0.455	-0.653	-0.778	-0.809	0.901	-0.608	0.108	-0.67	-0.699	-1	0.839	-0.91	-0.837	0.0813	-0.864	-0.631	-0.593	-0.925	-0.868	-0.762	-0.831	-0.121	-0.848	0.235	0.488	-0.835	0.863	0.679	1	-0.829	-0.917	0.596	-0.842	-0.86	-0.922	0.194	0.916	0.909	-0.787	-0.578	0.998	-0.929	-0.467	0.217	-0.136	-0.887	-0.817	-0.904	0.96	-0.428	-0.2	0.046	-0.72	0.867	-0.774	0.998	-0.513	-0.781	-0.462	-0.707	-0.685	0.971	-0.283	-0.36	0.105	0.227	-0.585	0.986	-0.93	-0.903	0.417	-0.924	0.892	-0.776	0.559	-0.992	-0.776	-0.828	-0.833	-0.804	-0.884	-0.901	-0.921	-0.543	-0.36	-0.451	-0.274	0.89	0.0105	-0.39	0.295	0.382	-0.418	-0.597	-0.821	-0.0967	0.224	0.999	0.0025	-0.929	-0.776	-0.619	-1	-0.445	-0.904	-0.394	-0.638	0.304	1	-0.0754	-0.208	-0.0155	0.0157	0.945	-0.962	-0.27	0.867	-0.896	-0.771	0.0574	-0.923	-0.711	-0.906	-0.662	-0.819	-0.601	-0.654	-0.877	0.118	0.391	0.874	-0.00843	0.863	-0.519	0.915	-0.674	-0.875	-0.924	-0.899	-0.779	-0.9	0.391	0.899	-0.262	-0.394	-0.448	-0.881	0.739	-0.797	-0.571	0.677	-0.537	-0.675	-0.672	-0.15	0.0796	-0.429	-0.794	-0.926	0.0487	-0.718	0.86	-0.726	-0.702	0.237	-0.632	0.708	-0.801	-0.357	-0.398	0.565	-0.932	-0.804	0.999	0.795	-0.93	0.756	-0.71	-0.487	-0.784	-0.136	-0.897	-0.819	-0.996	0.216	-0.887	0.945	-0.804	0.099	0.896	-0.922	-0.704	-0.83	-0.524	-0.188	0.858	-0.586	-0.907	0.586	-0.891	-0.639	-0.774	-0.783	-0.78	-0.55	0.902	-0.659	-0.694	0.173	-0.899	0.725	0.983	0.734	-0.68	-0.914	0.959	-0.915	0.0128	-0.887	0.874	-0.934	-0.709	-0.841	-0.68	-0.29	0.805	-0.734	-0.655	-0.871	-0.954	0.315	-0.806	-0.929	0.47	-0.708	-0.816	-0.914	0.978	0.518	-0.618	0.315	-0.902	-0.16	0.00891	-1	-0.516	1	-0.697	-0.463	-0.47	0.265	0.0525	0.0574	-0.762	-0.401	-0.765	-0.894	-0.25	-0.901	-0.909	0.887	0.432	-0.907	1	0.198	-0.923	-0.971	-0.523	-0.45	0.438	-0.83	-0.854	-0.625	-0.861	-0.544	0.532	0.851	-0.626	-0.93	-0.339	0.388	0.719	-0.849	-0.89	-0.836	0.952	0.963	-0.873	0.551	-0.953	-0.842	0.068	-0.649	-0.555	-0.523	-0.926	-0.917	-0.873	-0.255	0.9	-0.569	-0.119	-0.0618	-0.0974	-0.317	-0.855	-0.931	-0.929	-0.807	-0.689	0.997	-0.408	-0.619	0.998	-0.422	-0.7	-0.858	0.96	-0.422	-0.495	-0.724	-0.659	-0.837	-0.896	-0.984	-0.55	-0.85	0.97	0.94	-0.923	-0.461	-0.895	0.24	0.866	-0.858	0.841	-0.516	-0.914	-0.697	-0.353	-0.722	0.113	-0.254	0.046	0.47	-0.754	0.992	-0.351	-0.121	-0.848	-0.884	-0.831	-0.314	-0.908	0.969	0.203	0.295	-0.683	0.88	0.942	-0.643	-0.829	0.987	-0.841	-0.745	0.978	-0.781	0.584	0.841	-0.792	-0.399	-0.893	-0.875	-0.436	-0.886	0.874	-0.828	0.452	0.994	0.448	0.717	-0.867	-0.275	-0.393	0.538	-0.518	-0.578	-0.993	-0.817	-0.895
GO:0000019
GO:0000022
GO:0000025
GO:0000026	-0.538	0.289	0.104	-0.14	0.211	-0.205	-0.107	-0.0701	-0.71	0.604	-0.464	0.46	0.19	0.183	-0.107	-0.109	0.34	0.6	-0.147	-0.701	0.146	0.0309	-0.488	0.0219	-0.161	0.257	-0.222	0.176	-0.116	-0.669	0.173	0.317	-0.105	0.0454	-0.13	0.36	-0.764	0.151	-0.738	0.267	-0.052	0.19	0.0803	0.259	0.417	-0.193	-0.583	-0.662	0.0348	-0.394	-0.356	0.356	0.0523	-0.092	0.761	0.392	0.203	0.191	-0.0168	-0.32	-0.0836	-0.647	0.185	-0.044	-0.317	0.0607	-0.836	-0.739	-0.384	0.158	0.112	0.29	-0.341	-0.697	-0.254	0.19	0.129	0.0581	0.269	0.208	0.374	0.102	-0.15	-0.179	-0.061	-0.105	-0.0406	-0.135	0.519	-0.421	-0.198	-0.39	0.276	0.00887	0.216	0.0113	-0.298	-0.359	0.289	0.106	-0.405	-0.0255	0.0944	-0.781	-0.505	0.278	-0.432	-0.00187	-0.478	0.555	-0.00919	0.219	-0.356	0.255	-0.721	0.27	-0.105	-0.724	0.0193	-0.455	0.0513	-0.369	-0.0888	-0.714	0.178	0.27	-0.219	-0.0671	0.0106	0.137	0.0755	-0.311	0.0715	-0.36	-0.605	0.152	-0.71	-0.306	-0.399	-0.267	0.296	-0.0595	-0.277	0.2	-0.663	0.322	0.286	0.349	-0.436	0.444	-0.209	-0.085	0.0246	0.252	-0.0547	-0.589	-0.167	0.298	-0.13	-0.193	-0.361	-0.0615	-0.203	0.057	-0.354	-0.127	0.113	0.083	0.196	-0.224	-0.0577	0.167	-0.191	-0.304	0.316	-0.324	-0.204	-0.436	-0.4	0.126	-0.011	0.245	0.195	0.556	0.0521	-0.0208	-0.372	-0.447	0.0722	-0.145	-0.483	-0.782	0.129	0.135	-0.334	-0.272	-0.812	0.0101	0.0183	-0.119	0.339	0.0242	0.442	0.122	0.231	0.14	0.0491	0.0133	0.453	-0.204	-0.372	-0.0254	-0.299	0.347	0.313	0.181	-0.0105	-0.293	0.0303	0.152	0.284	-0.345	-0.385	-0.373	0.209	-0.0693	0.00362	-0.424	-0.044	0.209	0.163	0.146	0.369	-0.101	-0.283	-0.000209	-0.375	-0.285	0.245	0.383	-0.0685	0.228	0.17	0.411	0.0945	-0.24	0.0662	-0.327	-0.25	0.0746	0.0495	-0.513	-0.292	0.218	0.263	-0.236	-0.0248	0.0858	0.411	-0.664	-0.121	0.0564	0.0653	0.0888	-0.089	-0.117	-0.591	-0.417	0.135	0.0915	-0.116	-0.401	-0.474	0.0556	0.238	0.113	0.321	-0.117	-0.154	0.214	-0.651	0.225	0.174	-0.656	-0.486	-0.0902	0.0672	0.425	0.244	-0.0504	0.271	-0.749	0.208	-0.213	0.0145	0.172	-0.561	-0.564	-0.599	0.37	0.542	-0.137	0.0735	-0.615	0.0643	0.545	-0.0137	0.157	0.0614	-0.488	-0.435	0.182	-0.343	0.0721	-0.632	0.331	-0.533	0.198	-0.264	-0.294	0.59	-0.0915	-0.0557	0.387	-0.262	0.00623	-0.191	0.225	-0.193	0.0726	-0.635	0.0155	0.235	0.31	-0.309	0.495	-0.229	-0.0407	-0.139	0.702	0.0111	0.127	0.186	-0.288	0.0331	-0.308	0.219	0.506	-0.39	0.0394	-0.468	0.533	0.248	0.076	-0.116	0.223	-0.579	0.449	-0.217	-0.221	-0.17	-0.085	-0.574	0.0585	-0.197	0.21	-0.158	-0.156	-0.134	-0.334	0.262	-0.168	-0.213	-0.619	-0.269	0.17	0.186	-0.00154	-0.308	-0.709	0.281	-0.221	0.288	0.0673	0.173	0.285	0.177	0.0863	-0.054	-0.162	-0.461	-0.0299	-0.134	0.121	0.154	0.11	0.488	0.0419	0.278	-0.114	-0.405	-0.0986	-0.701	0.0951	0.116	0.392	-0.123	-0.0455	0.129	-0.158	0.314	-0.0776	0.13	-0.154	0.239	-0.0767	-0.656	-0.643	-0.536	-0.335	-0.649	-0.37	-0.339	-0.08	-0.659	0.382	-0.601	-0.0914	-0.275	-0.559	0.00126	0.272	-0.0921	0.167	0.0466	-0.0676	-0.402	-0.214	-0.168	-0.301	0.486	-0.0727	-0.488	0.232	-0.108	-0.502	-0.0718	-0.354	0.261	0.0616	-0.00593	-0.197	0.274	-0.0916	0.352	0.0437	-0.259	-0.551	-0.661	-0.551	-0.33	-0.11	-0.419	0.457	-0.238	-0.00528	-0.312	-0.00744	0.0518	0.415	0.431	0.0949	0.318	-0.427	0.456	0.493	0.056	-0.276	-0.773	-0.601	-0.0594	-0.233	-0.288	-0.617	-0.533	0.336	-0.0759	-0.669	-0.0773	-0.0765	-0.466	-0.745	-0.0605	-0.121	0.206	-0.239	0.281	-0.202	-0.0741	-0.139	0.543	-0.299	-0.114	0.543	0.321	0.25	-0.536	0.187	0.477	-0.761	0.537	0.094	0.303	0.379	-0.137	-0.308	-0.476	0.0605	0.0284	0.46	-0.11	0.359	-0.497	-0.562	-0.141	0.095	-0.112	0.431	0.565	-0.0805	0.195	-0.641	-0.243	-0.461	0.482	0.59	0.194	-0.0265	0.278	0.01	-0.43	-0.221	0.0457	-0.818	-0.185	0.388	0.259	-0.00687	-0.606	-0.796	-0.401	-0.239	-0.449	-0.0906	-0.0703	-0.0191	0.486	-0.0858	-0.332	0.359	-0.196	-0.289	0.23	0.56	-0.00529	-0.674	-0.176	-0.519	0.208	-0.115	0.25	0.287	0.0492	0.411	0.249	0.606	-0.731	-0.175	-0.321	-0.0643	-0.27	0.542	0.302	0.162	-0.326	0.33	-0.0499	0.415	-0.735	-0.647	-0.569	0.422	0.123	-0.13	0.557	-0.612	0.0263	0.133	-0.128	0.138	-0.116	0.016	0.578	-0.605	0.122	-0.246	-0.0673	-0.0181	-0.767	-0.744	-0.0426	0.103	-0.195	-0.361	-0.663	-0.146	-0.468	0.347	-0.293	0.561	0.268	-0.0394	-0.0191	0.371	-0.501	0.278	0.255	0.242	0.264	-0.509	0.148	-0.613	0.252	-0.224	0.0585	0.29	0.291	0.382	0.0157	0.382	0.0181	-0.591	-0.134	-0.722	-0.118	0.309	-0.0939	-0.00252	0.197	0.391	-0.767	-0.0996	-0.411	0.27	-0.043	-0.196	0.437	0.414	0.0841	0.0312	-0.145	0.189	0.213	-0.112	0.303	0.338	-0.515	0.0532	-0.184	0.35	-0.029	0.102	-0.381	-0.0654	0.252	-0.238	0.107	0.593	-0.11	-0.562	0.118	0.271	-0.188	-0.375	0.286	-0.563	0.442	0.205	0.675	0.166	0.157	-0.09	0.0725	0.204	0.169	0.563	-0.0912	-0.0606	0.345	0.0967	-0.581	-0.152	-0.329	-0.231	0.0254	-0.573	0.203	-0.0637	-0.221	0.144	-0.491	0.396	-0.275	-0.0655	0.00405	-0.223	-0.548	-0.13	-0.0763	-0.0853	0.245	-0.669	-0.269	-0.35	-0.218	-0.413	0.478	0.374	-0.155	0.381	-0.323	-0.241	-0.492	0.13	0.173	0.478	0.118	-0.312	0.358	0.123	-0.498	0.106	0.359	0.195	-0.697	-0.0685	-0.0881	-0.123	-0.0434	-0.0155	-0.585	0.26	0.343	-0.206	-0.373	-0.438	-0.145	-0.0788	-0.0201	0.326	0.509	-0.213	-0.624	0.0275	-0.521	-0.45	-0.202	0.18	-0.177	0.0374	-0.552	0.574	-0.161	-0.184	0.141	0.61	0.0168	0.413	0.0388	0.152	-0.71	0.421	-0.236	-0.703	-0.293	0.622	-0.398	-0.00861	0.249	-0.205	-0.18	0.0577	-0.64	-0.19	-0.0984	0.333	0.0643	0.0436	-0.131	-0.359	-0.611	0.0279	0.383	-0.14	-0.052	-0.0645	0.0569	-0.538	0.227	-0.154	-0.0526	-0.0285	0.0247	-0.0833	0.305	0.259	0.471	-0.11	0.302	-0.674	0.175	0.396	-0.565	-0.342	-0.278	0.194	0.0958	-0.0867	-0.00644	0.362	-0.511	-0.262	0.371	-0.095	-0.0581	-0.252	-0.597	-0.489	-0.524	-0.317	0.283	0.241	-0.466	0.2	0.136	-0.121	0.0635	0.2	0.152	0.47	-0.212	-0.33	-0.00273	-0.767	0.0593	-0.608	-0.262	0.335	-0.108	0.439	0.519	0.372	0.194	0.0669	0.511	-0.702	0.0894	0.203	-0.515	-0.381	0.21	-0.0958	-0.728	-0.452	0.185	-0.155	-0.794	-0.655	0.279	-0.664	0.0697	0.276	-0.273	-0.657	-0.582	-0.434	0.297	0.0016	0.446	-0.432	0.325	-0.336	-0.633	-0.277	0.167	0.085	0.191	-0.499	-0.242	0.16	0.412	0.0402	-0.239	0.158	0.0362	0.266	0.354	-0.621	0.13	-0.157	-0.507	-0.273	0.0731	-0.0404	-0.472	-0.00396	-0.192	0.686	0.104	0.0167	0.387	0.0306	-0.162	-0.0751	0.154	-0.653	-0.136	0.0611	-0.0913	-0.846	-0.0229	0.268	-0.225	-0.15	-0.286	0.288	-0.146	-0.0399	0.268	-0.354	-0.203	0.0927	0.128	-0.404	0.235	0.616	0.241	0.262	-0.294	0.417	0.0231	-0.582	0.0208	0.425	0.237	-0.0459	-0.162	0.521	-0.482	0.0528	-0.412	0.414	-0.473	-0.0824	-0.106	-0.171	0.159	-0.163	0.156	-0.106	-0.0223	-0.0335	-0.457	-0.0193	0.238	-0.691	0.0332	0.171	0.142	-0.539	0.0988	-0.436	-0.0263	0.273	0.306	-0.517	-0.235	-0.197	-0.0596	-0.321	-0.548	-0.062	-0.288	-0.209	-0.107	0.0749	-0.792	0.0374	-0.234	0.0789
GO:0000027
GO:0000028
GO:0000030
GO:0000031	0.744	-0.299	-0.538	0.396	0.269	0.921	-0.886	-0.73	0.596	-0.902	-0.835	0.999	-0.874	1	-0.585	-0.481	-0.688	-0.135	1	-0.666	-0.921	-0.173	-0.131	0.719	-0.714	-0.792	-0.786	0.797	-0.663	0.546	0.711	-0.896	0.621	-0.0884	-0.683	0.442	-0.614	-0.048	0.637	-0.997	0.894	-0.828	-0.899	0.597	-0.744	0.418	-0.365	-0.919	-0.721	-0.82	-0.314	0.999	-0.854	-0.285	0.993	-0.776	0.762	1	1	-0.916	0.984	0.996	-0.919	0.131	0.464	-0.249	0.711	-0.775	-0.917	-0.61	0.225	-0.996	-0.854	-0.858	-0.632	-0.257	0.823	-0.702	-0.714	-0.529	-0.555	-0.924	-0.407	0.595	-0.411	-0.508	-0.983	-0.553	1	0.344	0.744	-0.648	0.995	-0.845	-0.853	-0.321	0.103	-0.813	-0.914	-0.439	-0.536	-0.921	-0.448	0.853	-0.884	0.399	-0.103	-0.645	0.269	0.853	-0.875	-0.85	0.976	-0.885	-0.261	-0.909	-0.34	-0.479	-0.862	-0.833	0.314	-0.676	-0.92	-0.518	-0.715	-0.777	1	-0.196	0.911	-0.393	-0.653	0.914	0.711	-0.628	-0.224	-0.816	-0.792	-0.313	-0.927	-0.135	-0.869	-0.631	-0.407	-0.286	0.175	0.774	-0.647	0.0207	1	-0.048	0.995	-0.889	-0.201	-0.314	-0.422	-0.89	-0.732	0.454	-0.351	0.661	-0.707	0.963	-0.138	-0.449	-0.408	-0.93	-0.252	0.429	0.374	-0.919	-0.806	-0.806	0.41	-0.884	-0.901	-0.853	0.747	0.15	0.591	-0.859	0.657	-0.446	-0.81	0.592	-0.645	-0.805	1	-0.262	-0.86	0.504	1	-0.844	0.885	-0.0703	1	0.434	-0.878	0.454	-0.889	-0.9	0.928	-0.922	0.909	-0.898	0.78	-0.924	0.268	-0.904	-0.229	0.994	-0.596	-0.859	-0.25	0.833	-0.386	-0.478	-0.93	-0.997	0.984	-0.763	-0.95	-0.749	-0.682	-0.665	0.731	-0.88	-0.762	-0.924	0.373	0.853	-0.67	0.927	1	0.36	-0.239	-0.864	0.798	-0.844	0.0574	-0.92	-0.902	-0.862	0.515	-0.925	0.915	-1	-0.869	0.0613	-0.514	-0.0785	-0.533	0.983	-0.5	-0.946	-0.909	-0.838	-0.496	-0.649	-0.112	0.287	-0.765	0.844	-0.418	-0.105	-0.574	-0.713	-0.924	-0.558	0.974	0.95	-0.175	0.727	0.991	0.899	0.986	-0.859	0.495	0.991	0.442	0.127	-0.882	-0.331	0.206	-0.463	0.848	0.394	-0.851	-0.427	-0.799	-0.862	0.0128	-0.857	0.29	-1	-0.687	-0.875	0.863	-0.435	-0.895	-0.473	0.512	-0.845	-0.914	-0.819	0.367	-0.778	-0.897	0.933	-0.598	-0.461	0.904	0.916	-0.724	-0.889	-0.898	0.913	-0.115	-0.748	-0.459	0.704	1	0.923	0.147	-0.602	0.676	-0.688	0.838	-0.925	0.967	0.0689	-0.785	0.885	0.999	-0.823	0.0547	-0.669	0.488	-0.927	-0.761	0.998	1	-0.954	-0.61	-0.883	-0.929	0.999	-0.757	0.835	-0.166	-0.918	1	-0.91	0.804	-0.31	1	0.975	-0.801	0.844	-0.809	-0.702	0.828	-0.701	-0.502	-0.751	-0.897	0.295	-0.781	0.986	-0.702	-0.864	0.184	-1	-0.841	0.92	0.29	-0.665	-0.833	-0.512	-0.907	0.618	-0.754	1	-0.732	-0.914	-0.924	-0.472	-0.481	0.129	0.977	-0.653	-0.817	0.578	0.181	-0.93	-0.93	-0.408	0.995	-0.682	-0.784	0.272	-0.917	-0.781	-0.31	0.226	0.218	-0.864	-0.721	0.999	-0.623	-0.63	-0.629	0.41	-0.906	-0.72	-0.757	1	0.571	1	-0.894	-0.912	-0.86	0.214	0.0655	-0.907	0.624	-0.65	0.441	0.49	-0.719	0.737	0.946	0.991	-0.36	-0.871	1	0.711	-0.434	-0.891	-0.655	-0.412	0.779	-0.0479	0.0948	0.327	0.991	-0.914	-0.861	-0.453	0.991	-0.901	-0.496	0.933	1	-0.593	0.977	-0.721	-0.902	-0.186	0.97	-0.686	-0.859	-0.93	-0.0205	0.12	-0.495	0.546	0.947	-0.675	0.463	0.293	0.954	0.996	-0.784	-0.38	-1	0.858	-0.8	-0.55	-0.888	0.69	-0.508	0.154	0.91	-0.769	0.729	0.674	-0.916	0.606	0.192	-0.922	0.573	0.965	0.835	-0.796	-0.691	-0.332	-0.00952	0.977	0.993	0.369	0.988	-0.712	0.637	-0.777	-0.713	-0.137	-0.845	-0.661	-0.493	-0.675	-0.487	-0.542	-0.954	-0.917	-0.58	-0.896	-0.28	-0.876	-0.0225	-0.979	-0.78	-0.572	-0.774	-0.751	-1	-0.77	-0.108	0.817	-0.91	-0.93	1	-0.922	0.513	-0.85	-0.452	-0.787	-0.935	0.275	-0.828	-0.575	0.363	-0.401	0.766	-0.592	-0.795	-0.921	-0.0728	1	0.304	-0.827	0.723	0.752	-0.656	-0.262	-0.609	0.993	-0.913	-0.188	-0.842	-0.843	0.21	-0.768	0.926	-0.321	-0.898	-0.657	-0.898	-0.885	-0.781	-0.724	-0.728	0.954	-0.837	-0.306	-0.541	-0.0254	-0.472	-0.037	0.188	-0.919	0.969	-0.584	-0.549	-0.899	-0.557	-0.911	0.713	-0.683	0.0404	-0.227	-0.261	-0.504	-0.769	0.838	-0.864	0.319	-0.803	-0.828	-0.922	0.0682	-0.00839	0.247	-0.806	-0.998	0.291	0.999	-0.643	-0.824	-0.697	0.303	-0.892	0.304	-0.86	0.573	-0.775	-0.885	-0.509	0.739	-0.549	-0.909	-0.742	0.0152	-0.493	-0.807	0.805	-0.559	-0.903	-0.711	-0.57	0.0924	0.983	0.711	-0.495	-0.219	-0.523	-0.194	0.802	-0.0618	-0.549	-0.358	0.866	0.814	-0.946	-0.762	-0.648	0.0449	-0.665	-0.906	-0.833	-0.865	-0.893	-0.856	0.263	0.876	-0.817	0.58	-0.484	-0.247	-0.0268	-0.774	-0.592	-0.19	-0.88	0.116	-0.908	0.999	-0.54	-0.856	-0.896	-0.809	-0.864	-0.815	-0.0547	-0.268	0.737	0.963	-0.449	0.553	-0.604	0.856	-0.861	0.857	-0.586	-0.905	-0.828	-0.765	-0.702	0.983	-0.764	-0.907	-0.828	-0.719	-0.684	-0.607	0.704	-0.358	0.522	0.962	0.82	-0.18	-0.898	-0.875	-0.608	-0.875	0.996	-0.618	1	-0.18	0.483	0.971	0.802	-0.761	0.928	-0.754	-0.987	0.0341	0.157	0.573	0.287	0.994	0.939	-0.916	-0.195	0.501	0.976	-0.492	-0.116	-0.917	-0.844	0.835	0.217	0.961	-0.135	-0.828	-0.674	0.634	0.0301	-0.827	-0.581	-0.915	-0.744	0.465	-0.108	-0.897	-0.191	0.78	-0.788	0.189	0.878	-0.948	0.00175	0.916	-0.909	-0.41	-0.869	-0.914	-0.784	-0.878	-0.58	-0.844	0.298	-0.728	1	-0.926	-0.112	0.291	0.896	-0.826	0.711	-0.914	-0.87	-0.888	-0.453	-0.924	0.159	-0.365	-0.907	-0.659	-0.885	-0.743	0.147	-0.899	0.899	-0.634	-0.807	-0.446	-0.459	0.108	-0.313	0.812	-0.755	0.798	-0.829	0.331	-0.731	-0.752	-0.51	0.985	-0.719	0.166	-0.888	0.982	-0.849	-0.724	-0.75	0.258	-0.173	0.737	0.998	-0.883	-0.925	-0.621	0.449	-0.173	0.129	-0.925	-0.291	-0.809	0.925	-0.895	0.695	0.879	-0.394	0.147	0.182	-0.318	-0.837	-0.496	0.116	0.539	-0.121	-0.00904	-0.634	-0.506	0.927	-0.742	-0.787	-0.334	-1	0.958	0.868	-0.243	0.999	0.908	0.702	0.471	0.727	-0.857	-0.76	-0.245	-0.568	-0.907	-0.904	-0.897	-0.876	-0.907	-0.531	-0.614	-0.571	-0.943	-0.758	-1	-0.903	-0.458	0.391	0.997	-0.848	-0.784	-0.466	0.424	0.325	-0.296	0.853	-0.992	-0.697	-0.856	-0.832	0.838	-0.93	-0.711	-0.0528	-0.802	-0.93	-0.122	-0.68	-0.847	-0.616	0.667	-0.593	-0.643	0.893	-0.657	1	-0.826	-0.741	0.993	0.291	0.987	-0.481	-0.598	-0.902	-0.689	-0.914	-0.391	-0.783	0.917	0.734	0.465	-0.749	-0.818	-0.0185	0.946	-0.596	0.67	-0.573	-0.713	0.978	0.321	0.28	-0.642	-0.252	-0.292	-0.697	0.999	-0.764	0.635	-0.885	-0.684	-0.611	-0.854	-0.869	-0.704	-0.541	-0.813	-0.735	-0.929	-0.916	0.855	-0.598	0.972	1	0.962	-0.856	-0.408	-0.434	-0.884	-0.144	-0.751	-0.746	-0.822	-0.898	0.951	0.692	-0.895	-0.771	-0.648	0.976	0.803	-0.457	-0.831	-0.549	-0.509	-0.873	-0.321	0.655	-0.649	-0.851	-0.674	-0.87	-0.876	0.71	0.704	0.646	0.998	-1	1	-0.674	0.947	-0.781	-0.815	-0.765	0.0265	-0.496	0.129	-0.801	0.999	0.0796	0.999	-0.771	-0.91	0.0574	0.136	-0.878	0.265	-0.682	-0.359	-0.853	-1	-0.848	-0.246
GO:0000032	0.169	-0.252	-0.0417	0.0958	-0.45	-0.00906	-0.173	-0.354	-0.475	0.0671	-0.19	0.00372	-0.263	0.193	-0.419	0.119	-0.512	0.165	0.29	-0.0659	0.0408	0.125	0.432	-0.0133	-0.41	0.387	0.213	-0.117	-0.0845	-0.0978	-0.0528	-0.458	0.00114	0.171	-0.615	0.198	-0.0888	-0.115	0.0723	-0.0895	0.15	-0.364	0.0954	0.472	0.209	0.0848	-0.3	-0.097	-0.347	-0.298	-0.58	0.194	0.0745	0.0629	-0.524	-0.0811	-0.549	0.196	-0.224	-0.451	-0.465	0.561	-0.482	-0.269	0.464	-0.0768	-0.0551	-0.48	0.0207	-0.192	0.336	-0.27	-0.477	0.233	0.268	-0.481	0.119	0.197	0.051	-0.00141	0.0632	0.428	-0.124	0.161	0.16	-0.331	0.114	0.197	-0.241	-0.0769	0.38	-0.204	0.322	-0.422	0.145	0.392	-0.247	-0.504	0.173	-0.187	-0.0926	-0.411	-0.419	0.275	-0.0187	-0.234	-0.446	-0.0254	0.159	0.02	-0.542	-0.257	-0.0217	-0.273	0.275	0.144	-0.39	-0.0659	-0.302	0.103	0.327	-0.377	-0.0479	-0.25	-0.151	0.111	-0.0432	-0.104	0.201	-0.484	0.27	-0.0238	-0.211	-0.082	-0.129	-0.155	0.0021	-0.246	-0.0165	-0.273	0.437	0.173	0.215	0.155	-0.125	0.0299	0.253	-0.663	-0.156	0.0598	-0.394	-0.0583	-0.158	0.335	0.198	-0.424	-0.196	0.213	0.296	0.418	-0.025	-0.497	0.302	-0.355	-0.16	0.203	-0.172	0.0561	0.198	0.156	0.236	0.312	-0.116	0.164	-0.0907	0.194	0.0046	-0.0612	0.269	0.153	-0.297	-0.135	-0.335	-0.144	-0.0998	0.242	0.17	0.282	-0.233	0.0705	0.0427	0.575	0.363	0.256	-0.413	0.0159	0.0244	0.345	0.406	0.0636	0.253	0.413	-0.162	-0.133	-0.203	0.117	0.447	0.151	-0.343	-0.166	0.344	-0.292	-0.143	0.0708	0.349	0.278	0.379	0.329	-0.125	0.0401	0.112	-0.377	-0.0165	-0.0361	0.106	0.162	-0.0034	0.16	-0.000587	-0.0572	0.0199	0.234	0.36	0.0135	-0.698	0.242	0.152	-0.215	0.165	0.127	-0.228	-0.375	0.338	-0.281	0.224	0.215	-0.576	-0.569	0.125	0.0305	-0.339	0.111	0.0961	0.369	0.0182	-0.234	0.288	0.479	-0.284	-0.385	0.337	-0.0351	-0.348	0.444	0.121	-0.0904	-0.00887	0.039	0.239	0.25	0.499	0.447	-0.3	0.0616	-0.0835	0.0446	0.205	0.0662	0.453	0.123	-0.35	-0.378	0.118	-0.00939	0.273	0.431	-0.0698	-0.0825	0.109	-0.297	0.0949	0.218	-0.00197	-0.111	-0.693	-0.0309	0.119	0.124	0.312	0.578	-0.253	-0.21	-0.307	-0.0558	-0.341	-0.033	0.26	0.492	-0.0304	-0.0808	0.356	-0.153	-0.246	0.345	-0.268	-0.123	-0.306	-0.18	0.252	-0.173	0.202	0.115	0.0434	0.31	-0.028	-0.239	-0.24	-0.638	0.142	0.234	0.223	0.147	0.108	0.0306	-0.0737	0.061	0.0945	-0.207	0.267	-0.0513	-0.0285	0.24	-0.21	0.195	0.262	-0.327	-0.663	-0.197	0.0953	-0.613	-0.192	0.0484	0.0523	-0.0374	-0.2	-0.545	0.264	-0.0531	0.149	-0.314	0.048	0.158	0.0972	0.0624	0.134	0.251	0.342	-0.201	-0.138	-0.253	-0.0695	0.366	-0.174	-0.0706	0.0167	0.318	-0.44	-0.0761	0.452	-0.303	-0.491	0.0889	-0.0977	0.0318	-0.00717	-0.034	0.288	-0.229	-0.0293	-0.302	-0.567	-0.143	-0.0462	-0.116	0.274	-0.109	-0.0947	0.00526	-0.165	0.0767	-0.0907	-0.176	0.0123	0.013	-0.498	0.199	0.319	0.0973	0.294	0.28	-0.116	-0.149	-0.407	-0.083	-0.197	0.000614	0.21	0.225	-0.027	-0.344	0.14	0.53	0.139	-0.0162	0.11	-0.583	0.0593	-0.0569	-0.00772	-0.237	-0.355	-0.171	0.311	0.0796	-0.0569	-0.684	-0.0509	0.279	0.0427	-0.199	-0.124	-0.415	-0.164	0.215	-0.328	-0.0779	0.205	-0.239	-0.143	0.187	0.168	0.0557	-0.0754	0.121	-0.135	-0.229	0.187	-0.123	-0.427	0.0194	0.0528	0.0253	-0.249	0.21	-0.499	-0.0736	-0.126	0.0938	0.362	-0.117	-0.0897	-0.139	0.0217	-0.541	0.536	-0.147	-0.263	0.108	-0.228	0.257	0.0396	0.073	-0.247	0.0773	-0.149	-0.182	-0.414	-0.0997	-0.148	0.0297	-0.254	0.384	0.353	0.39	0.143	0.0183	0.223	-0.0438	0.158	-0.193	0.299	-0.291	0.299	-0.0709	-0.287	0.276	-0.245	0.206	-0.111	-0.203	-0.0615	-0.0466	-0.0847	0.298	0.249	0.151	0.118	0.129	0.194	-0.33	-0.259	0.066	0.259	0.212	0.0251	-0.318	0.0805	-0.132	0.263	-0.295	-0.197	0.13	0.205	0.489	-0.578	-0.486	-0.16	-0.237	-0.0897	0.251	-0.729	-0.0822	-0.0449	-0.464	-0.1	0.239	-0.328	-0.0491	-0.0908	-0.14	0.212	-0.0806	-0.231	-0.0305	0.00808	0.217	0.24	-0.0583	-0.0776	0.372	-0.198	0.483	-0.318	0.456	-0.0912	-0.16	-0.324	0.059	-0.0861	-0.366	0.247	0.00948	-0.425	-0.277	0.32	0.0656	0.188	-0.237	0.176	0.0208	0.0694	-0.0401	-0.024	-0.428	-0.49	0.317	0.0615	0.00971	-0.266	0.0994	0.101	0.0415	-0.264	-0.285	0.405	-0.424	-0.797	-0.299	0.103	-0.0433	0.402	0.121	-0.39	0.0297	-0.00817	-0.0504	0.123	-0.281	-0.221	-0.036	-0.214	0.426	0.178	-0.398	-0.385	-0.209	0.0139	0.0407	0.0568	0.123	0.301	0.25	0.243	-0.109	-0.175	0.293	-0.294	0.199	-0.138	0.333	-0.133	0.0929	-0.2	-0.219	-0.567	0.0566	0.164	-0.0493	-0.0938	-0.0668	-0.0581	0.226	0.214	0.0608	-0.132	0.0177	-0.216	-0.0125	-0.214	-0.0882	-0.471	-0.136	0.0995	-0.518	-0.119	-0.292	0.482	-0.456	-0.127	0.0922	0.271	0.195	-0.0981	0.273	-0.15	0.316	-0.371	0.0391	0.0943	0.196	0.175	-0.0866	-0.307	0.388	0.402	-0.271	-0.345	-0.136	-0.229	0.0577	0.0544	-0.169	0.0884	-0.187	0.0284	0.073	-0.218	-0.417	-0.462	0.239	-0.724	-0.0866	-0.0571	0.0855	-0.317	-0.23	0.146	-0.075	0.238	-0.0867	-0.586	0.267	0.0192	-0.0202	0.0403	-0.61	0.0721	0.342	-0.0253	-0.0721	0.0541	-0.274	0.0729	0.0827	-0.148	-0.107	0.305	0.29	-0.334	0.0542	0.135	-0.14	0.229	0.18	0.0265	-0.705	-0.168	-0.32	0.0196	-0.0605	-0.192	-0.202	0.132	-0.658	0.0369	0.0557	-0.278	0.367	0.479	-0.164	0.00738	-0.589	0.087	-0.525	0.374	0.347	0.0856	-0.00832	-0.136	0.0467	-0.488	0.0928	0.0197	-0.482	-0.177	-0.063	0.436	-0.164	-0.192	0.11	-0.0664	0.294	0.0188	0.227	0.317	0.349	0.0401	0.175	0.144	0.431	0.257	-0.484	0.397	0.0699	0.0937	0.113	-0.317	-0.314	0.445	-0.232	0.0317	-0.129	-0.0202	0.122	0.313	-0.155	0.0922	-0.0412	0.0206	-0.313	0.0633	-0.000102	0.131	0.0783	-0.042	-0.0859	0.0781	0.00573	-0.309	0.272	0.0933	0.0769	0.138	0.331	-0.0447	-0.185	0.00787	-0.221	0.0154	-0.054	-0.0895	-0.0678	0.155	-0.0972	-0.263	0.124	0.259	0.102	-0.216	0.162	0.218	-0.251	0.247	-0.212	0.0143	0.459	-0.229	-0.0133	0.199	-0.193	0.142	-0.378	-0.00399	0.0542	0.0845	0.126	0.0199	-0.653	-0.769	0.0964	0.233	-0.214	0.424	0.348	0.19	0.00682	0.176	-0.27	0.0302	0.0154	0.237	-0.131	-0.296	0.339	-0.626	-0.225	0.323	0.0802	-0.109	0.244	-0.154	-0.195	0.544	0.437	-0.0424	0.239	0.144	-0.366	0.142	-0.303	-0.108	0.0569	0.214	0.459	-0.159	0.161	-0.148	-0.479	-0.0497	0.345	-0.24	0.0704	-0.389	-0.402	-0.154	0.161	0.0249	-0.165	-0.0905	-0.0917	-0.248	-0.165	-0.124	0.328	0.33	-0.706	-0.18	-0.128	-0.11	-0.169	-0.781	0.179	0.445	0.118	0.0617	-0.321	-0.234	-0.247	-0.285	0.297	0.257	-0.0714	-0.305	-0.168	0.384	0.0402	-0.172	-0.153	-0.177	-0.048	0.422	-0.364	-0.559	-0.273	0.148	0.141	-0.113	-0.0964	-0.0893	-0.0233	-0.154	-0.188	0.197	-0.509	-0.28	-0.181	0.144	0.0743	-0.0431	-0.509	-0.27	-0.311	0.0417	-0.0562	-0.474	0.00936	-0.427	-0.0923	-0.19	-0.359	0.287	0.297	-0.21	-0.19	0.00569	-0.184	0.211	-0.0952	0.0656	-0.272	-0.0384	-0.466	-0.273	-0.195	0.444	0.3	-0.217	-0.182	0.121	-0.345	0.0719	0.166	0.0305	-0.646	-0.0423	-0.556	-0.228	-0.179	0.0429	-0.048	0.143	0.0224	-0.26	0.0218	-0.0756	-0.14	0.229	-0.0814	-0.15	0.00307	-0.465	-0.0386	0.37	0.347	-0.495	-0.609	0.079	0.0125	-0.279	0.227
GO:0000033	-0.599	-0.23	0.242	0.391	0.493	0.312	-0.123	-0.802	0.0421	0.164	-0.607	0.115	0.296	0.0517	-0.448	0.362	0.513	0.125	0.00889	0.302	-0.201	0.275	-0.787	0.639	0.638	-0.359	-0.307	0.345	0.584	-0.425	-0.882	0.441	0.126	-0.604	-0.462	0.34	-0.0577	0.0553	-0.566	-0.62	-0.238	0.144	0.00787	0.0221	0.218	-0.353	0.0522	-0.000695	0.00847	0.209	0.857	-0.739	-0.346	0.458	0.0149	0.149	0.432	0.0076	-0.26	0.00911	0.215	-0.528	-0.546	0.0875	0.241	0.166	-0.361	0.0994	0.492	0.0728	-0.201	0.37	-0.306	0.241	0.00403	-0.698	-0.331	0.121	-0.247	0.271	0.301	0.366	-0.256	-0.361	-0.151	-0.851	0.358	0.309	0.387	-0.204	0.314	-0.223	0.267	0.0361	-0.697	-0.148	0.311	-0.688	0.0277	0.236	0.378	-0.138	-0.126	-0.865	-0.0976	-0.00504	0.819	0.0746	-0.0658	0.465	0.0977	-0.036	-0.581	0.23	-0.811	0.359	0.44	0.546	0.678	0.213	0.502	-0.0111	0.431	-0.543	-0.729	0.0266	-0.342	0.552	0.162	-0.1	0.324	-0.853	0.72	-0.1	-0.365	-0.249	-0.293	0.0573	-0.0291	0.19	-0.212	0.0411	0.266	0.181	0.409	0.0433	-0.272	-0.118	-0.0702	0.0834	-0.44	0.0976	-0.165	-0.432	-0.642	-0.269	0.584	-0.587	0.175	-0.769	-0.131	-0.0651	0.241	0.0733	-0.11	-0.11	-0.033	-0.139	-0.135	-0.145	0.354	-0.296	-0.701	-0.128	-0.518	-0.664	-0.33	0.753	-0.708	-0.0466	-0.513	-0.332	0.299	0.314	-0.457	-0.577	0.407	0.304	0.177	0.0454	0.109	-0.316	-0.21	0.678	0.305	0.068	0.0891	-0.486	0.323	-0.479	0.58	0.061	-0.438	-0.548	-0.682	0.0799	-0.139	0.176	-0.0597	0.257	-0.103	-0.449	0.279	-0.49	0.284	-0.0283	0.499	0.105	0.57	0.439	0.278	0.0621	-0.32	-0.0256	-0.0198	0.147	0.332	0.407	0.141	-0.335	0.3	-0.616	-0.449	-0.645	-0.465	0.0414	0.157	-0.175	-0.104	-0.0898	0.229	0.0804	0.293	-0.0447	-0.323	-0.536	-0.777	-0.156	-0.348	-0.0968	-0.265	0.225	0.318	0.331	0.269	0.258	0.328	-0.124	0.045	-0.16	-0.0321	0.0953	-0.16	-0.0614	0.12	0.49	-0.475	-0.0574	-0.351	-0.746	0.488	-0.285	0.0503	0.361	-0.117	0.328	0.367	-0.324	-0.338	0.564	-0.677	0.435	-0.041	0.0376	-0.218	-0.119	0.36	0.449	-0.452	0.0496	0.171	-0.871	-0.464	0.00688	0.564	0.127	0.327	-0.196	-0.623	0.336	-0.0235	0.151	-0.0865	-0.233	-0.122	0.295	0.129	-0.587	-0.216	-0.0562	0.268	0.319	-0.503	-0.777	-0.213	-0.185	-0.726	0.188	-0.0966	0.015	0.297	-0.427	0.15	-0.0263	-0.0546	0.184	0.097	0.161	0.323	0.596	0.741	0.0629	-0.0313	-0.37	-0.126	-0.21	-0.655	-0.52	-0.055	0.32	-0.00214	-0.49	-0.0226	-0.102	0.0431	-0.356	-0.742	-0.582	-0.192	-0.552	-0.472	0.515	-0.0201	-0.0526	0.783	-0.048	-0.041	0.00911	0.244	-0.329	0.681	-0.24	-0.136	-0.311	-0.017	-0.315	-0.457	-0.229	-0.0263	-0.148	-0.122	0.429	-0.137	0.895	-0.542	-0.421	-0.223	-0.0929	0.223	0.326	0.182	-0.207	0.537	-0.13	-0.753	-0.0626	0.135	0.388	0.266	-0.761	-0.7	-0.693	-0.396	0.235	0.274	-0.686	-0.361	-0.378	-0.531	-0.248	0.0488	-0.545	0.125	-0.424	0.519	-0.173	-0.374	0.303	-0.0997	0.0432	-0.6	0.0108	-0.348	0.577	-0.323	0.436	-0.0863	-0.292	-0.232	0.0692	-0.0308	-0.0948	-0.0117	0.352	-0.0137	0.0733	-0.0661	0.391	-0.0797	-0.0578	-0.00422	0.12	-0.253	0.146	0.351	-0.714	0.195	0.00268	0.106	-0.542	-0.669	-0.784	-0.0723	0.306	-0.913	-0.219	0.401	-0.497	0.322	-0.797	0.717	0.511	0.132	0.223	0.0064	-0.624	0.0415	-0.11	-0.656	-0.0124	-0.0382	0.268	-0.629	-0.0229	-0.738	-0.0141	-0.205	-0.146	-0.567	-0.00606	0.0444	0.171	0.18	-0.478	0.0567	0.181	0.52	-0.381	-0.0168	0.253	0.0634	0.0568	-0.197	-0.0156	-0.238	0.263	-0.308	-0.205	-0.514	0.0718	0.402	0.23	0.2	-0.769	0.567	0.499	0.15	-0.706	-0.365	0.166	-0.222	-0.375	-0.00828	-0.0126	0.301	-0.447	-0.302	0.366	0.0335	-0.607	-0.0173	0.536	-0.245	-0.266	-0.64	0.18	-0.578	-0.546	-0.163	0.466	-0.231	-0.515	0.408	-0.635	0.0238	-0.357	0.605	-0.385	0.0765	-0.335	-0.779	-0.67	0.031	-0.714	0.0883	0.302	0.332	0.298	0.653	-0.0861	0.211	0.121	0.28	0.264	0.502	-0.00513	-0.528	-0.748	-0.0586	-0.855	0.169	-0.241	-0.261	-0.481	-0.272	-0.178	-0.114	-0.0173	0.0802	0.197	-0.33	0.174	0.14	0.351	0.231	0.0133	-0.0244	0.441	-0.0434	0.305	-0.325	-0.11	-0.363	-0.14	-0.766	0.183	0.145	0.464	0.605	-0.612	0.218	0.297	0.0313	0.334	0.239	0.233	-0.271	0.294	-0.69	0.563	-0.676	0.0744	-0.0545	0.301	0.303	-0.0928	-0.178	-0.328	-0.154	-0.0348	-0.0339	0.0614	-0.528	-0.16	-0.698	-0.397	0.207	-0.491	-0.202	-0.0721	0.668	-0.252	0.0847	0.505	-0.0796	-0.445	-0.248	-0.148	-0.00324	-0.0937	0.0309	-0.588	-0.451	-0.435	0.565	-0.341	-0.209	-0.261	-0.366	-0.537	-0.0124	-0.0347	0.246	-0.464	0.0406	0.266	0.126	-0.21	-0.16	-0.109	0.211	0.161	-0.616	0.404	-0.384	-0.148	0.341	0.0486	0.35	0.148	0.152	-0.0261	-0.224	0.0549	-0.268	-0.276	0.181	0.291	-0.641	0.119	0.223	0.119	0.314	-0.359	-0.136	0.635	-0.189	0.00586	-0.315	0.335	0.462	-0.178	0.00485	-0.11	-0.0458	0.594	-0.832	-0.0764	-0.664	0.155	-0.885	-0.271	-0.33	0.267	0.197	-0.0406	-0.187	-0.284	-0.667	0.259	0.137	-0.176	0.39	0.0769	0.0324	-0.183	-0.387	0.457	0.17	-0.545	0.293	-0.0723	-0.0458	0.148	0.105	0.306	0.272	-0.585	0.57	-0.787	-0.656	0.515	0.161	0.126	0.396	0.0268	0.339	0.309	-0.642	0.42	-0.574	-0.106	-0.0513	-0.066	0.501	0.0156	0.0903	0.082	-0.615	0.439	0.302	-0.0832	0.533	-0.175	-0.0456	0.643	-0.689	0.13	0.513	-0.0201	-0.0774	0.0785	0.424	-0.197	0.432	-0.53	-0.355	0.421	-0.625	0.177	-0.295	0.131	-0.212	-0.702	0.0928	0.209	-0.124	0.122	-0.224	0.0815	0.241	0.00913	-0.075	0.0422	0.0691	-0.341	-0.0931	0.148	0.189	-0.55	-0.527	0.644	0.0547	0.00506	-0.659	-0.522	-0.307	0.348	-0.0233	-0.0466	-0.0254	0.425	0.0764	-0.546	-0.575	-0.298	-0.354	-0.126	-0.0974	-0.655	0.293	-0.139	0.217	-0.0417	-0.25	0.0611	0.0114	0.0377	0.246	0.34	-0.387	0.187	-0.14	-0.812	-0.242	-0.0845	-0.467	-0.275	0.293	0.154	-0.3	-0.0834	0.35	0.0603	-0.611	-0.0628	0.314	-0.765	-0.0159	-0.278	0.344	0.176	-0.764	-0.114	-0.0971	-0.171	-0.594	0.2	-0.195	-0.6	0.0143	0.314	-0.0288	0.637	0.276	-0.711	-0.574	0.142	0.488	0.551	-0.684	0.453	-0.391	0.202	0.000633	-0.473	-0.119	-0.0381	-0.0694	-0.607	-0.65	-0.706	0.168	0.199	-0.213	0.0127	-0.0625	-0.404	0.35	0.0848	0.45	-0.294	0.222	0.124	-0.159	0.153	0.324	-0.699	-0.763	-0.285	0.0278	0.329	-0.12	-0.0606	-0.415	0.269	0.0402	0.227	-0.0781	0.0826	0.224	-0.805	0.104	0.0922	0.162	0.0111	-0.729	0.0229	-0.0954	0.365	-0.537	0.302	-0.0781	-0.365	-0.246	-0.0218	0.015	0.0334	-0.298	-0.61	-0.161	-0.137	0.159	0.371	-0.191	-0.752	-0.104	-0.374	-0.0534	-0.195	-0.102	-0.457	0.226	-0.515	-0.273	-0.47	-0.391	0.482	-0.494	-0.0406	0.302	-0.205	0.259	-0.0218	0.122	0.249	0.26	-0.142	-0.286	0.111	-0.463	-0.541	-0.0376	-0.0854	0.0321	0.0822	-0.532	-0.169	-0.0452	-0.0185	0.23	0.139	0.54	0.301	-0.191	0.218	0.0797	0.275	-0.459	0.212	0.0263	-0.503	-0.434	-0.724	0.51	-0.274	-0.623	-0.224	-0.397	0.341	-0.265	0.0387	0.0216	-0.0714	-0.162	0.284	-0.065	0.603	-0.034	0.202	0.23	-0.0348	0.506	-0.155	0.515	-0.295	-0.632	-0.776	0.1	0.227	-0.0483	0.106	0.347	0.456	-0.0297	-0.0596	-0.848	0.0818	0.0768	-0.24	-0.292	-0.372	0.23	0.169	-0.352	0.0127	-0.468	0.247	0.295	0.146
GO:0000034
GO:0000036
GO:0000038	-0.118	-0.617	-0.0295	-0.362	-0.174	0.196	-0.354	-0.54	-0.521	0.0717	-0.218	0.0857	-0.34	-0.215	0.166	-0.253	-0.558	-0.403	-0.101	-0.205	-0.0394	0.204	-0.153	0.433	0.136	-0.726	0.587	-0.152	-0.188	0.691	0.155	-0.181	0.3	-0.859	-0.689	-0.4	0.215	-0.333	-0.134	0.211	-0.313	0.237	0.0792	-0.62	-0.284	0.566	0.368	0.208	-0.603	-0.427	0.517	0.39	0.165	-0.161	-0.0318	-0.0708	-0.871	-0.76	-0.69	-0.466	0.845	-0.34	0.156	0.128	0.16	-0.0313	-0.142	-0.625	-0.842	-0.316	0.272	-0.423	0.277	0.0478	-0.7	-0.747	-0.877	-0.437	-0.884	0.273	0.179	-0.596	-0.498	-0.261	0.0305	0.464	-0.908	0.278	-0.105	-0.809	0.0812	-0.403	0.375	-0.0693	-0.71	-0.0446	0.0549	0.0281	-0.298	-0.865	0.304	-0.759	-0.726	0.505	0.087	-0.164	0.635	0.176	0.371	-0.692	-0.435	-0.638	0.257	-0.586	0.284	0.232	-0.453	-0.616	-0.31	-0.0987	-0.337	0.0183	0.477	-0.924	-0.527	0.0183	0.17	0.181	0.202	-0.602	0.476	-0.534	0.0599	-0.75	0.0378	0.297	-0.0217	-0.876	0.133	0.448	-0.759	-0.248	-0.162	-0.776	-0.677	-0.711	-0.127	-0.684	-0.18	-0.675	0.182	-0.512	0.0678	0.13	-0.0476	0.0776	-0.277	-0.263	-0.846	-0.244	0.152	-0.313	0.191	-0.547	-0.279	0.465	-0.844	-0.208	0.28	0.0661	0.329	0.23	0.0795	-0.279	-0.785	-0.801	-0.31	0.192	-0.212	0.536	0.223	-0.783	-0.575	-0.577	-0.329	-0.665	-0.767	0.747	-0.277	-0.0496	0.0148	-0.648	0.237	-0.632	0.433	-0.266	0.061	-0.247	-0.507	0.138	-0.206	-0.387	-0.885	0.485	-0.781	-0.64	0.136	-0.144	-0.281	-0.606	0.125	-0.822	0.396	0.254	-0.346	-0.278	-0.491	-0.78	-0.508	0.705	0.176	-0.689	0.658	-0.698	-0.084	-0.0301	0.0895	0.339	-0.00249	-0.207	0.145	-0.518	0.697	-0.471	0.00201	-0.282	0.213	0.0249	-0.753	0.0595	-0.0103	-0.708	0.254	0.479	-0.335	-0.0897	-0.406	0.374	0.572	0.478	-0.549	0.51	-0.45	-0.348	-0.428	-0.372	-0.16	-0.263	-0.542	-0.353	-0.119	0.348	0.0385	-0.674	-0.517	-0.542	0.209	-0.791	0.53	-0.427	-0.45	0.198	0.37	-0.178	-0.801	0.199	0.8	0.00863	-0.851	-0.624	-0.572	0.145	0.865	-0.194	-0.293	0.138	0.108	0.241	0.158	-0.32	0.209	0.25	-0.624	0.075	0.335	-0.119	-0.79	0.385	-0.0547	-0.00427	0.472	-0.601	-0.537	-0.813	0.739	-0.7	0.526	0.375	0.433	0.0306	-0.136	-0.536	0.253	0.321	0.0108	0.224	-0.335	0.37	0.042	-0.01	-0.808	-0.565	0.53	-0.694	-0.689	0.425	-0.717	0.0144	-0.675	0.453	0.58	-0.752	-0.345	-0.441	0.212	-0.484	0.378	0.269	-0.343	0.301	0.301	-0.532	-0.151	-0.678	-0.681	0.192	-0.784	0.249	0.296	0.113	-0.665	-0.743	-0.687	0.261	-0.143	-0.656	-0.402	-0.748	0.177	-0.473	-0.621	-0.771	-0.0859	0.606	-0.59	-0.408	0.216	-0.724	0.0479	-0.391	-0.109	-0.7	0.408	-0.735	0.139	-0.51	0.00527	-0.169	-0.278	-0.119	-0.456	-0.198	0.267	-0.461	0.332	-0.52	-0.316	0.766	-0.057	-0.748	0.0255	0.147	0.0916	0.501	0.46	0.0864	0.164	-0.517	0.00851	-0.282	-0.174	0.0854	-0.718	0.392	-0.67	-0.0219	-0.516	-0.105	-0.496	-0.00324	0.645	-0.69	-0.552	-0.566	0.415	-0.407	0.405	0.67	-0.248	0.173	0.495	0.61	-0.186	0.273	0.361	0.136	0.0715	-0.172	0.233	0.582	-0.713	-0.649	-0.793	0.729	0.503	-0.239	0.0511	0.719	-0.423	0.562	-0.153	-0.108	-0.383	-0.847	0.33	-0.548	-0.412	0.0783	-0.714	-0.471	-0.769	-0.62	-0.701	-0.199	-0.33	0.432	-0.538	-0.106	-0.729	-0.139	-0.0238	0.479	-0.859	0.22	-0.441	0.497	-0.633	0.409	0.141	-0.49	0.636	-0.801	0.0764	0.311	0.202	-0.139	0.541	0.0916	-0.729	0.228	-0.794	-0.583	-0.187	-0.704	-0.165	-0.646	-0.17	-0.775	0.381	-0.772	0.151	0.699	0.225	0.167	-0.104	-0.417	0.233	-0.615	0.189	-0.758	-0.152	-0.917	-0.452	-0.413	0.54	0.534	-0.788	-0.758	-0.535	0.199	-0.38	-0.263	0.678	0.306	0.481	-0.87	-0.188	-0.863	-0.0328	0.0984	0.334	-0.287	0.139	-0.508	-0.655	-0.909	0.361	0.493	0.68	0.141	0.381	-0.536	0.163	0.272	-0.537	-0.147	-0.576	-0.716	-0.717	-0.387	-0.408	-0.482	0.606	0.683	-0.0909	0.00482	-0.468	0.523	-0.714	0.392	-0.398	0.34	0.0728	-0.0926	0.51	-0.856	-0.721	-0.337	-0.612	0.245	0.245	-0.679	0.39	0.374	0.395	-0.694	-0.517	-0.792	-0.83	0.414	0.0268	-0.42	0.186	-0.123	-0.541	-0.231	0.575	-0.0929	0.162	-0.242	0.11	-0.614	0.065	0.484	-0.433	-0.499	0.271	0.764	0.132	0.325	-0.126	-0.542	0.214	0.162	0.281	-0.307	-0.764	-0.835	-0.778	-0.28	0.164	0.464	-0.771	0.084	-0.786	-0.357	0.585	-0.636	-0.611	-0.205	0.0204	0.165	0.229	0.328	-0.528	-0.456	0.0879	0.128	-0.803	-0.715	-0.122	-0.289	-0.207	-0.368	-0.835	0.182	0.348	0.0141	-0.752	0.191	-0.0447	0.568	0.363	-0.753	0.158	0.318	0.202	0.164	0.081	-0.222	0.191	0.504	-0.665	-0.111	0.667	0.314	0.51	0.19	-0.858	-0.431	0.654	-0.538	-0.0343	0.154	0.0794	-0.605	-0.525	0.319	0.219	-0.721	-0.544	-0.586	-0.376	-0.604	0.754	0.144	-0.258	0.224	0.272	-0.42	0.205	-0.91	-0.905	-0.592	0.245	-0.474	-0.652	-0.557	0.141	-0.491	-0.486	0.168	0.23	0.682	-0.787	-0.734	0.235	0.54	0.0859	-0.69	-0.294	0.478	0.952	-0.503	-0.853	0.114	0.334	-0.648	0.249	0.396	0.0729	-0.166	0.367	0.121	0.593	-0.757	-0.908	-0.45	0.365	0.189	0.17	-0.864	-0.433	0.506	0.68	-0.434	-0.0555	0.227	0.0466	-0.579	-0.638	0.239	0.515	0.552	-0.14	-0.424	-0.451	-0.825	0.325	-0.816	-0.402	0.539	0.218	-0.839	-0.553	-0.571	-0.481	-0.818	0.102	0.332	0.588	-0.539	-0.0617	-0.654	0.293	0.177	-0.117	-0.154	0.19	-0.0803	0.31	0.437	0.977	-0.564	0.149	0.488	0.324	-0.512	-0.363	0.228	-0.685	-0.609	0.362	-0.549	-0.00299	-0.776	0.689	-0.796	-0.316	-0.88	0.615	0.524	-0.628	0.0276	-0.71	-0.29	0.214	0.287	0.171	0.226	-0.55	-0.466	-0.6	0.338	-0.195	0.86	-0.0667	0.5	-0.912	0.392	0.337	0.202	0.859	-0.516	-0.801	0.0481	-0.337	-0.62	-0.758	-0.445	0.358	-0.426	0.0369	-0.668	0.218	-0.797	-0.0426	-0.287	-0.115	0.222	-0.797	0.183	-0.701	-0.622	-0.0615	0.665	-0.0998	0.18	-0.446	-0.86	0.903	0.0936	-0.884	-0.806	0.263	-0.835	-0.167	-0.597	-0.569	-0.69	-0.825	0.556	0.224	0.761	-0.0451	0.0841	0.216	-0.721	0.534	0.0962	-0.52	0.588	-0.0756	-0.501	-0.539	-0.665	0.0579	-0.395	-0.782	-0.838	0.194	0.552	-0.446	0.0292	-0.658	0.57	-0.641	0.662	-0.665	-0.149	-0.0152	0.582	-0.549	-0.541	0.192	0.693	-0.479	-0.355	-0.095	0.538	-0.361	-0.841	0.0666	0.172	-0.781	-0.0077	0.611	-0.108	-0.109	-0.738	0.0817	-0.787	-0.088	0.275	0.0273	-0.229	-0.683	-0.122	0.293	-0.628	0.1	-0.224	-0.581	-0.135	0.47	0.673	0.946	-0.345	-0.507	-0.153	-0.75	0.156	-0.63	0.00975	0.397	-0.649	-0.666	-0.633	-0.0694	-0.0255	-0.334	-0.0942	0.16	-0.498	-0.415	0.215	-0.386	0.655	-0.0279	0.278	0.502	-0.299	0.295	-0.591	0.0974	0.605	-0.441	-0.583	-0.7	-0.748	0.423	-0.202	0.233	-0.804	0.276	-0.505	0.187	0.453	0.0706	-0.834	0.0598	-0.642	-0.89	-0.235	-0.751	-0.285	0.195	0.405	0.157	0.227	-0.125	0.107	0.486	0.153	-0.0771	0.191	-0.483	-0.768	0.244	0.265	0.107	0.197	0.421	0.204	-0.744	0.121	0.0236	0.643	-0.607	0.688	-0.351	-0.559	-0.929	0.0325	-0.00418	-0.38	-0.258	-0.705	-0.193	0.86	-0.228	0.182	-0.83	0.233	0.789	0.143	0.731	0.127	-0.618	-0.842	0.184	-0.333	-0.532	0.337	0.224	-0.179	-0.809	-0.161	0.298	-0.371
GO:0000040
GO:0000045
GO:0000046	0.999	-0.92	0.682	-0.512	-0.657	-0.789	0.968	-0.916	-0.458	-0.859	-0.697	-0.724	-0.692	-0.362	-0.516	-0.888	0.993	0.157	-0.764	0.32	-0.926	0.978	0.908	0.279	-0.919	-0.624	0.921	0.862	0.688	-0.179	-0.904	-0.901	-0.613	-0.644	-0.89	-0.833	0.863	-0.191	-0.692	-0.736	-0.771	-0.361	0.941	-0.816	-0.755	0.959	-0.663	-0.924	-0.0633	-0.649	-0.248	-0.905	0.251	-0.891	0.36	0.935	-0.912	0.254	0.974	-0.829	-0.735	-0.427	-0.847	-0.846	-0.892	0.752	0.769	-0.675	-0.831	0.852	-0.858	-0.919	-0.876	-0.136	0.999	0.183	0.859	-0.828	0.915	0.987	-0.615	-0.914	0.936	-0.966	-0.903	-0.817	0.374	0.958	0.879	-0.787	0.0741	-0.339	-0.655	0.596	0.467	-0.332	-0.904	-0.835	-0.63	0.443	-0.458	-0.764	0.962	-0.927	-0.649	-0.993	0.764	-0.93	-0.432	-0.854	0.524	0.754	0.619	-0.922	-0.188	-0.894	-0.549	-0.806	0.381	-0.432	-0.917	0.727	-0.796	-0.901	-0.751	-0.897	-0.351	0.82	-0.648	0.487	0.984	-0.501	-0.232	-0.213	0.192	0.787	0.166	-0.889	0.239	-0.0528	-0.875	-0.426	-0.523	0.998	0.193	0.933	-0.71	-0.117	-0.75	0.995	-0.932	-0.76	-0.751	-0.745	-0.906	-0.779	-0.783	0.934	0.864	-0.694	-0.788	0.991	-0.784	-0.777	-0.906	-0.457	-0.784	0.194	-0.859	-0.835	-0.588	-0.903	-0.906	0.991	0.463	-0.476	0.967	0.535	-0.467	-0.691	-0.774	-0.512	-0.714	0.827	0.926	-0.888	-0.508	-1	-0.467	0.725	0.0591	-0.906	-0.962	0.548	0.999	0.957	-0.619	0.892	0.611	-0.924	-0.929	-0.268	-0.913	0.538	0.198	0.00175	-0.413	0.553	0.469	-0.156	-1	-0.862	-0.72	-0.864	-0.664	0.448	-0.871	0.247	-0.761	-0.854	0.291	-0.58	0.986	-0.884	-0.84	0.948	-0.906	0.868	-0.594	0.896	0.147	-0.635	0.0574	-0.765	-0.389	-0.747	-0.876	-0.818	0.996	-0.351	0.0191	-0.157	-0.686	-0.667	0.947	0.978	0.944	0.935	-0.908	-0.0783	-0.93	-0.781	0.767	-0.887	-0.785	-0.559	-0.773	-0.918	-0.891	-0.373	0.35	0.689	-0.145	0.287	-0.238	-0.901	-0.897	0.0857	-0.904	-0.658	-0.864	-0.896	-0.624	0.588	-0.85	0.00891	-0.834	-0.878	0.139	1	-0.763	-0.982	0.275	-0.93	-0.903	-0.733	-0.896	-0.793	-0.822	-0.926	-0.856	-0.776	-0.782	-0.286	-1	-0.917	-0.626	-0.406	0.982	0.935	-0.806	0.977	-0.877	-0.885	0.961	-0.891	0.157	0.993	0.242	-0.496	0.784	0.994	-0.828	-0.749	-0.678	-0.827	0.273	-0.914	0.0486	-0.672	0.999	-0.831	-0.92	-0.819	0.775	-0.441	-0.872	-0.856	-0.596	0.474	0.624	0.979	-0.935	0.835	-0.76	-0.921	-0.722	0.996	-0.598	-0.504	-0.559	-0.638	-0.817	-0.647	0.958	-0.829	0.449	-0.929	-0.68	-0.786	0.565	-0.702	-0.744	0.946	-0.563	0.362	-0.889	1	0.867	0.795	0.622	-0.771	-0.831	0.565	-0.563	-0.828	-0.49	-0.595	0.258	0.512	0.991	0.908	0.668	-0.692	-0.921	0.773	0.995	-0.669	-0.993	-0.804	-0.802	0.852	-0.192	-0.166	0.946	-0.654	0.543	-0.919	-0.919	0.0307	0.438	-0.429	0.999	-0.837	0.994	0.0194	-0.244	0.0281	-0.927	0.893	-0.558	0.143	0.845	-0.574	0.261	-0.245	1	0.147	-0.885	-0.591	-0.575	-0.905	-0.86	0.999	-0.934	-0.721	-0.678	-0.407	-0.211	0.28	-0.754	-0.264	0.0564	-0.889	-0.139	0.43	0.285	-0.724	0.434	-0.486	-0.957	0.86	-0.615	0.502	-0.541	-0.452	-0.197	0.835	-0.611	-0.457	0.847	0.934	-0.781	-0.917	-0.838	1	0.0128	-0.879	-0.752	-0.832	-0.351	-0.43	-0.919	-0.718	-0.112	-0.256	-0.677	-0.874	-0.891	-0.598	-0.557	-0.868	-0.0324	-0.57	-0.847	-0.874	0.471	-0.295	-0.916	0.802	0.879	-0.824	0.833	0.898	-0.279	-0.917	0.701	0.247	-0.635	-0.93	-0.71	0.546	0.567	0.588	-0.573	0.912	0.27	-0.598	-0.672	-0.722	-0.176	-0.624	-0.022	0.143	0.958	-0.282	-0.876	-0.276	0.723	-1	-0.898	-0.189	0.159	0.289	-0.831	-0.588	-0.442	0.985	-0.724	0.797	-0.926	0.153	-0.992	-0.636	-0.889	-0.894	0.997	0.872	-0.853	-0.901	0.894	0.0587	-0.776	-0.0409	-0.0103	-0.777	-0.237	-0.588	-0.892	-0.889	0.58	-0.876	-0.968	-0.872	-0.867	-0.755	0.442	-0.744	0.989	-0.295	-0.833	0.48	0.0487	-0.82	0.531	0.479	0.965	-0.618	0.586	-0.831	0.998	-0.433	-0.419	-0.884	0.00536	-0.91	-0.249	-0.219	-0.845	-0.676	-0.461	-0.416	-0.818	-0.876	0.416	0.304	-0.901	0.967	-0.784	-0.412	-0.829	-0.66	0.205	1	-0.618	-0.781	-0.685	-0.931	1	-0.55	0.993	0.0237	-0.964	-0.913	-0.828	-0.172	0.988	0.896	-0.136	0.999	-0.929	-0.916	0.206	0.958	-0.929	-0.891	0.904	-0.875	0.703	1	-0.896	-0.606	-0.902	-0.878	-0.353	-0.106	0.939	-0.713	-0.86	-0.615	1	0.559	-0.616	-0.412	-0.668	0.4	0.756	-0.771	-0.921	-0.758	0.999	-0.653	-0.751	-0.553	0.072	-0.754	0.875	1	-0.926	-0.764	-0.901	0.96	-0.664	0.301	-0.876	-1	-0.663	0.584	0.936	-0.602	-0.58	0.543	-0.701	-0.428	-0.709	0.991	-0.792	-0.818	0.988	-0.916	-0.93	-0.877	0.779	-0.998	-0.821	0.999	-0.404	0.951	-0.588	0.118	0.435	-1	-0.638	-0.913	-0.742	-0.675	-0.223	-0.774	-0.999	-0.76	-0.598	0.756	-0.595	0.986	-0.61	-0.634	-0.781	-0.848	-0.592	-0.207	-0.896	-0.382	-0.527	-0.689	0.983	-0.893	-0.646	1	-0.154	-0.924	-0.792	0.811	1	-0.33	-0.774	-0.837	-0.836	0.94	0.999	-0.302	0.318	-0.909	-0.922	0.805	-0.723	-0.783	-0.665	1	-0.196	0.47	-0.259	-0.824	1	0.729	0.984	-0.914	-0.166	-0.876	-0.144	-0.809	0.192	0.788	-0.252	0.624	-0.841	-0.682	-0.919	-0.49	-0.933	0.368	0.482	0.505	-0.893	-0.787	-0.856	-0.773	0.099	-0.173	0.773	0.27	-0.842	0.136	-0.93	0.242	-0.13	-0.868	0.967	-0.452	-0.372	-0.801	-0.925	-0.648	0.502	0.6	-0.919	-0.359	0.968	0.463	-0.105	-0.0549	-0.723	-0.721	0.793	-0.979	0.822	-0.77	0.864	-0.815	0.278	-0.848	-0.807	-0.824	0.993	-0.869	-0.851	-0.784	-0.39	-0.806	0.792	-0.429	-0.193	-0.922	0.147	-0.389	-0.735	-0.201	-0.571	-0.238	0.182	-0.93	-0.599	-0.465	-0.413	-0.649	-0.833	-0.891	0.901	0.755	-0.743	0.846	-0.304	-1	-0.927	-0.842	-0.554	-0.0723	-0.811	-0.885	0.982	-0.858	-0.754	-0.39	-0.784	-0.419	-0.924	-0.717	-0.0962	0.598	0.984	0.639	-0.865	-0.869	-0.737	-0.119	0.617	0.997	0.4	-0.459	-0.909	-0.805	0.941	-0.525	0.21	0.75	-0.0932	-0.741	-0.619	0.438	-0.87	-0.782	-0.907	0.992	0.0861	0.927	-0.512	-0.849	-0.248	-0.623	-0.363	-0.885	-0.559	0.983	-0.918	-0.928	0.86	0.663	-0.508	-0.902	-0.765	0.449	-0.497	-1	0.758	-0.881	-0.928	0.859	-0.549	-0.211	-0.722	-0.904	-0.0696	-0.79	0.00905	0.157	-0.76	0.194	-0.793	-0.898	0.945	0.999	-0.922	-0.919	-0.806	-0.909	-0.255	-0.627	-0.964	-0.882	0.59	-0.339	-0.458	-0.436	1	-0.89	-0.894	0.962	-0.466	-0.843	-0.0738	1	0.984	-0.411	1	0.993	-0.441	-0.105	0.273	0.992	-0.377	-0.898	-0.447	-0.791	-0.753	-0.712	-0.921	-0.855	0.864	-0.925	1	-0.917	-1	-0.722	-0.852	-0.703	-0.841	-0.0696	-0.624	0.619	-0.215	-0.954	-0.908	-0.919	-0.921	-0.93	-0.927	-0.206	-0.923	0.902	-0.908	-0.791	0.86	-0.348	0.418	0.712	-0.701	-0.488	-0.697	-0.815	0.972	-0.377	-0.903	-0.778	-0.441	-0.914	-0.467	-0.738	-0.7	-0.783	-0.909	-0.935	-0.837	0.0511	-0.612	-0.332	-0.794	-0.863	-0.573	0.992	-0.836	0.548	0.996	0.341	-0.838	-0.411	-0.999	0.565	0.71	-0.914	-0.406	-0.793	1	0.213	-0.905	0.0836	-0.261	0.408	0.889	-0.602	-0.59	0.324	-0.884	-0.313	-0.207	-0.435	-0.0635	-0.013	-0.43	-0.902	0.468	-0.93
GO:0000048
GO:0000049
GO:0000052	0.275	0.551	0.0025	0.272	-0.742	0.898	-0.641	-0.784	-0.724	-0.594	-0.936	-0.88	-0.422	0.331	-0.482	0.889	-0.237	0.285	-0.666	-0.592	-0.889	-0.911	0.518	0.896	-0.826	0.265	-0.682	0.169	-0.833	0.998	-0.913	-0.913	-0.0736	-0.201	0.935	-0.745	-0.743	0.194	-0.381	0.802	0.701	-0.664	1	-0.474	-0.669	-0.913	0.833	0.288	0.0269	-0.593	-0.926	-0.472	-0.695	-0.678	0.688	0.949	-0.964	-0.435	-0.0452	-0.819	0.0641	0.464	-0.718	1	-0.27	-0.865	-0.774	-0.662	-0.754	-0.905	-0.698	-0.602	-0.565	-0.441	-0.91	0.906	0.967	-0.602	-0.884	-0.875	-0.999	0.0362	-0.917	-0.902	0.853	0.874	-0.965	0.958	0.461	0.926	0.111	-0.91	0.974	-0.199	-0.929	0.858	-0.757	-0.793	-0.399	-0.871	-0.877	0.556	-0.107	-0.927	0.987	-0.859	-0.689	-0.76	-0.738	-0.551	-1	-0.929	0.0745	0.288	-0.819	-0.582	-0.616	-0.048	-0.861	-0.893	-0.487	-0.0528	-0.616	-0.44	0.686	-0.802	-0.714	-0.867	-0.715	0.993	0.991	-0.235	-0.92	-0.777	-0.588	-0.392	-0.726	-0.479	-0.904	-0.707	0.538	-0.085	-0.0155	-0.904	-0.766	0.399	0.49	-0.902	0.268	-0.541	-0.00839	0.779	-0.535	-0.0107	-0.579	-0.254	-0.924	-0.639	0.985	-1	-0.744	-0.87	-0.597	1	-0.898	-0.741	0.778	0.192	0.999	0.27	-0.424	-0.754	-0.854	-0.924	0.37	-0.682	-0.886	-0.452	-0.575	0.999	-0.982	0.998	-0.664	-0.00632	0.214	0.686	-0.479	-0.6	-0.556	-0.856	0.506	-0.71	-0.495	0.441	0.782	0.691	-0.887	-0.884	0.0938	-0.523	-0.796	0.138	-0.879	0.999	0.967	-0.917	0.993	-0.918	-0.577	-0.873	0.223	-0.776	-0.173	1	-0.897	-0.427	-0.653	-0.596	-0.609	-0.729	-0.735	-0.922	0.0286	1	-0.848	1	0.468	-0.684	-0.932	-1	0.996	0.916	0.405	-0.992	-0.85	-0.817	1	-0.311	0.745	-0.823	-0.92	-0.634	-0.911	0.695	-0.905	1	-0.411	-0.602	0.285	-0.868	-0.825	-0.426	0.82	-0.407	0.624	-0.873	-0.854	0.545	0.999	-0.884	-0.0898	-0.913	0.982	-0.575	-0.873	-0.475	-0.813	-0.907	-0.901	-0.992	-0.571	-0.818	-0.903	-0.705	0.998	-0.618	-0.813	0.077	-0.649	-0.136	-0.871	0.639	0.923	-0.183	-0.586	0.732	-0.89	0.999	-0.712	0.691	0.761	0.0154	-0.79	-0.401	-0.754	-0.874	-0.112	0.503	0.793	-0.76	0.691	-0.578	0.103	1	-0.918	-0.26	-0.595	0.984	-1	-0.89	-0.929	-0.735	-0.268	-0.63	-0.87	0.226	-0.721	0.0352	-0.517	-0.624	-0.428	-0.826	0.659	-0.0754	1	-0.697	0.425	-0.19	-0.868	-0.896	1	-0.921	-0.747	0.476	-0.889	0.469	0.514	0.833	-0.634	0.297	-0.681	0.0367	-0.765	-0.906	-0.588	-0.476	-0.786	-0.926	-0.242	-0.685	0.792	-0.595	-0.724	-0.592	-0.929	0.914	-1	-0.742	0.853	0.0367	-1	-0.753	1	-0.557	-0.598	-0.232	-0.839	-0.508	-0.91	-0.754	-0.866	-0.449	0.0455	-0.565	-0.299	-0.441	-0.0898	-0.898	-0.561	0.41	-0.698	-0.129	-0.334	0.747	0.95	-0.877	-0.495	-0.422	-0.759	-0.22	-0.407	-0.685	-0.428	-0.845	0.481	0.914	0.405	0.468	-0.876	-0.518	-0.111	0.0796	-0.999	-0.331	-0.914	-0.685	-0.738	-0.605	0.905	-0.837	-0.88	-0.7	0.923	0.928	-0.493	0.622	-0.599	-0.901	-0.939	-0.921	-0.743	-0.789	0.961	0.999	0.9	-0.827	-0.574	-0.926	-0.618	-0.624	0.139	-0.769	0.998	-0.865	0.969	0.998	0.89	0.0362	-0.859	0.255	-0.44	-0.792	-0.906	1	0.992	0.923	-0.714	0.0655	-0.24	-0.495	-0.537	-0.202	0.381	-0.742	1	-0.774	0.492	-0.93	-0.161	-0.327	-0.654	-0.822	0.899	0.29	-0.906	0.573	-0.626	0.304	0.984	-0.609	0.554	-0.792	0.578	-0.573	1	-0.578	-0.655	-0.321	-0.851	-0.917	-0.72	-0.324	0.596	-0.908	0.476	0.902	-0.77	0.211	-0.422	-0.619	0.251	-0.841	-0.383	-0.902	0.969	-0.881	-0.877	-0.504	-0.559	-0.867	0.999	-0.669	0.469	-0.924	0.14	0.522	0.987	-0.998	-0.896	-0.278	-0.953	-0.461	-0.861	-0.0696	0.204	-0.68	-0.902	-0.678	0.969	-0.39	-0.891	-0.784	0.327	-0.698	0.778	0.904	-0.583	0.992	-0.887	-0.332	-0.302	-0.611	-0.676	-0.93	-0.687	-0.901	-0.847	-0.876	-0.438	0.941	-0.864	-0.46	0.453	0.999	-0.377	0.515	-0.886	-0.764	-0.893	-0.543	0.78	-0.142	0.837	0.847	0.0813	-0.785	-0.918	-0.377	-0.932	0.273	-0.742	-0.715	0.957	-0.431	-0.556	-0.314	-0.24	0.595	0.88	-0.889	-0.435	-0.685	-0.66	0.712	-0.822	-0.91	-0.856	-0.932	-0.92	-0.93	-0.29	-0.821	0.367	-0.611	0.896	-0.531	-0.927	1	0.155	-0.871	0.999	-0.7	0.0486	-0.721	0.971	0.172	0.109	-0.544	-0.708	-0.112	0.919	-0.283	-0.889	-0.845	-0.45	-0.508	-0.469	0.401	-0.893	0.235	-0.00551	-0.888	-0.835	-0.923	-0.655	0.268	-0.635	-0.814	-0.831	0.394	-0.75	0.56	0.235	-0.817	-0.634	-0.591	0.851	-0.911	-0.874	-0.87	-0.107	-0.883	0.228	0.963	0.464	-0.929	-0.136	-0.905	-0.461	-0.743	-0.598	0.375	0.197	-0.754	-0.811	1	-0.922	0.226	-0.71	-0.274	0.592	-0.372	-0.861	0.206	0.757	0.999	-0.875	-0.929	-0.724	0.948	-1	-0.885	0.15	-0.697	0.498	-0.471	-0.921	-0.789	-0.194	-0.268	-0.416	-0.77	-0.9	-0.194	-0.754	0.27	-0.817	-0.717	-0.875	-0.523	1	-0.993	-0.416	-0.763	-0.771	0.965	1	-0.921	-0.448	-0.606	-0.93	-0.845	1	0.837	0.217	0.0857	-0.354	0.788	-0.496	-0.855	-0.544	-0.466	0.281	0.844	-0.769	-0.611	-0.804	-0.782	-0.628	0.767	0.998	-0.559	-0.154	-0.348	0.998	-0.813	-0.0322	-0.411	0.295	-0.711	-0.192	-1	-0.571	-0.271	-0.431	-0.359	0.937	0.999	-0.245	-0.0537	0.993	-0.868	0.71	-0.867	-0.807	-0.662	0.575	-0.894	-0.901	-0.299	-0.0641	-0.847	0.905	0.733	-0.224	0.588	-0.754	-1	-0.411	-0.619	-0.476	-0.254	-0.865	-0.884	-0.495	-0.584	0.997	0.957	-0.909	-0.312	-0.926	0.35	-0.828	-0.214	-0.811	0.95	-0.268	-0.761	-0.85	0.00549	-0.856	-0.0945	-0.83	0.0126	0.88	0.595	-0.0926	-0.637	0.48	-0.424	-0.894	-0.764	-0.413	-0.341	-0.929	0.642	0.518	-0.874	-0.63	-0.229	-0.648	-0.761	-0.877	-0.889	-0.514	-0.853	0.0938	-0.366	1	-0.789	-0.0484	0.761	0.995	-0.136	-0.481	-0.321	-0.306	-0.453	-0.838	-0.694	-0.847	-0.809	-0.924	-0.71	0.994	-0.934	-0.237	0.999	0.984	-0.969	-0.795	-0.237	-0.663	-0.885	-0.707	0.0934	-0.767	1	0.89	0.746	-0.688	0.115	0.417	-0.868	0.585	-0.789	-0.879	1	-0.92	-0.41	0.987	-0.252	-0.879	-0.929	-0.83	-0.0611	-0.904	-0.591	0.464	0.939	0.0741	-0.841	-0.819	0.987	1	0.0352	0.674	-0.35	-0.715	0.718	0.731	-0.38	0.301	-0.411	-0.914	0.478	-0.142	-0.91	-0.789	-0.323	0.91	0.867	-0.119	0.127	-0.334	0.481	-0.613	-0.919	-0.874	-0.202	0.68	-1	0.86	-0.678	-0.869	0.874	-0.898	-0.929	-0.49	0.592	-0.893	-0.905	-0.408	-0.894	-0.824	-0.634	-0.932	-0.884	-0.557	1	-0.553	0.194	-0.754	-0.037	0.468	-0.876	0.343	-0.926	-0.819	-0.888	-0.77	-0.509	-0.44	-0.913	-0.176	1	-0.00839	-0.722	0.0373	-0.904	-0.393	-0.459	-0.235	0.118	-0.962	0.21	-0.321	-0.865	-0.196	0.435	-0.658	-0.687	-0.501	0.0689	-0.805	-0.693	-0.465	-0.139	-0.784	-0.837	-0.895	-0.91	-0.837	-0.35	-0.927	0.938	1	-0.854	-0.624	-0.438	-0.688	0.624	-0.93	-0.705	-0.529	-0.894	-0.914	-0.894	0.405	1	-0.928	0.224	-0.46	-0.158	-0.657	1	-0.928	0.881	-0.876	-0.906	-0.331	-0.88	-0.736	-0.0937	-0.889	-0.0829	1	-0.971	0.181	0.343	-0.454	0.698	1	-0.423	-0.155	-0.803	-0.662	-0.998	-0.295	-0.888	0.319	-0.476	-0.741	-0.888	0.339	-0.992	-0.435	0.983	0.159	0.29
GO:0000053	-0.244	-0.518	0.99	-0.908	-0.724	-0.271	-0.544	-0.915	-0.317	-0.825	0.192	-0.568	-0.542	-0.308	-0.674	0.554	0.479	-0.929	0.674	-0.857	-0.887	-0.222	-0.357	0.469	-0.86	-0.758	-0.888	0.448	-0.86	0.467	1	-0.642	0.727	-0.107	-0.899	-0.731	-0.173	0.571	-0.868	-0.554	-0.856	-0.789	-0.439	-0.86	-0.589	-0.879	-0.805	-0.518	0.986	-0.609	0.181	-0.877	-0.713	-0.431	0.975	0.102	0.779	0.739	-0.798	-0.602	-0.912	0.993	0.976	0.227	1	-0.304	-0.0452	-0.916	0.734	0.956	-0.61	-0.241	0.197	1	-0.957	-0.91	-0.694	-0.906	0.935	0.82	0.15	0.482	-0.93	-0.615	-0.715	-0.835	0.688	0.983	-0.443	0.0952	-0.922	-0.327	-0.415	-0.198	-0.449	-0.128	-0.689	-0.619	0.928	-0.885	0.197	0.704	-0.17	0.997	-1	0.278	-0.859	-0.695	0.775	-0.982	-0.213	-0.583	0.997	-0.173	-0.55	-0.689	-0.918	0.129	-0.774	0.998	-0.495	-0.744	-0.652	-0.128	-0.855	0.753	-0.747	-0.481	0.623	-0.887	0.993	-0.855	-0.333	-0.557	0.667	0.986	0.291	-0.7	-0.61	-0.842	0.993	-0.918	0.848	-0.811	-0.158	-0.471	0.183	-0.7	0.964	0.324	-0.0619	0.971	0.344	0.0948	-0.911	-0.886	0.168	-0.855	-0.249	-0.624	0.0591	-0.926	-0.195	0.388	0.0373	0.199	-0.626	-0.833	-0.176	0.683	0.573	-0.471	-0.628	-0.917	0.353	-0.855	-0.898	-0.922	-0.647	1	-0.143	0.438	0.34	-0.792	0.991	0.963	-0.774	-0.929	-0.741	-0.724	-0.708	-0.869	-0.886	1	-0.824	0.0193	0.906	-0.00843	-0.792	0.516	-0.504	-0.86	-0.179	-0.872	-0.891	-1	-0.562	-0.674	-0.917	-0.917	-0.907	-0.59	1	-0.595	-0.319	-0.813	-0.673	0.845	-0.915	0.781	-0.678	-0.401	-0.665	0.326	0.737	0.969	-0.908	-0.833	0.817	0.183	-0.92	-0.851	-0.373	-0.924	0.999	-0.889	0.295	-0.886	-0.555	-0.879	0.136	0.28	-0.782	-0.75	0.538	-0.841	-0.843	-0.902	0.671	-0.615	-0.757	0.885	-0.701	0.801	-0.493	-0.892	-0.609	-0.993	-0.634	-0.657	-0.462	-0.771	-0.59	0.999	0.205	-0.377	-0.855	-0.881	-0.854	0.999	0.494	0.733	-0.792	-0.451	-0.666	-0.26	-0.888	-0.805	0.381	1	-0.87	-0.654	-0.864	-0.79	-0.145	0.467	-0.568	-0.427	0.958	-0.862	0.289	0.224	-0.771	0.806	0.996	-0.51	-0.716	0.814	0.735	-0.915	-0.575	-0.438	-0.999	0.972	0.488	-0.682	0.509	-0.391	1	-0.113	0.157	0.649	0.904	-0.881	0.99	1	-0.34	-0.87	-0.495	-0.857	-0.909	0.329	-0.9	-0.869	0.824	-0.901	-0.93	0.998	-0.845	-0.681	0.808	-0.667	0.198	-0.873	-0.905	1	-0.922	-0.927	-0.589	-0.92	-0.363	0.833	0.0503	0.425	-0.168	0.321	-0.346	0.597	-0.903	-0.72	0.592	0.994	-0.738	-0.77	-0.512	-0.861	-0.907	-0.776	-0.902	-0.843	-0.902	-0.809	-0.902	0.504	0.683	0.75	-0.616	0.965	0.958	-0.176	-0.531	-0.74	-0.847	-0.803	-0.391	-0.357	0.976	-0.826	-0.817	-0.494	0.0378	0.984	-0.749	0.998	-0.926	-0.758	-0.845	-0.901	0.578	-0.921	0.236	-0.784	0.863	-0.19	-0.729	-0.784	0.899	-0.202	-0.25	-0.921	-0.836	0.287	-0.508	0.913	-0.845	-0.639	-0.943	0.814	-0.502	0.889	-0.749	-0.803	-0.112	-0.929	-0.924	-0.713	-0.536	-0.635	-0.871	-0.855	0.999	0.554	-0.76	-0.789	0.947	0.992	-0.233	0.887	0.817	0.991	-0.648	-0.91	-0.712	-0.775	0.968	-0.465	-0.906	-0.674	0.0716	0.827	-0.837	-0.928	-0.869	0.0281	-0.77	-0.711	-0.916	-0.223	0.227	-0.245	-0.887	-0.919	-0.79	-0.891	0.979	0.997	-0.898	-1	0.471	0.546	-0.268	-0.789	-0.108	0.991	-0.776	0.967	-0.913	-0.903	0.995	-0.803	-0.901	1	1	-0.536	-0.31	0.708	-0.824	-0.838	0.181	-0.429	-0.817	0.279	-0.916	0.487	0.736	0.12	-0.588	0.997	0.611	-0.55	-0.658	0.962	-0.915	0.394	-0.0778	0.729	0.719	0.618	-0.992	-0.725	0.261	-0.6	-0.92	0.906	0.207	-0.776	0.944	-0.163	-0.821	1	-0.539	-0.722	-0.629	-0.75	-0.818	-0.843	-0.819	-0.467	-0.711	-0.806	1	-0.0945	0.725	-0.908	-0.848	0.482	0.968	-0.903	-0.912	-0.871	-0.508	0.697	-0.717	0.676	-0.154	0.803	-0.155	0.416	-0.802	-0.659	-0.409	0.638	0.00905	-0.768	-0.73	-0.122	-0.777	-0.964	-0.873	-0.845	0.968	-0.586	-0.767	-0.328	-0.694	-0.754	0.518	-0.896	-0.608	0.635	-0.66	-0.808	-0.894	-0.894	-0.895	-0.416	-0.684	-0.198	-1	0.463	-0.571	-0.697	-0.968	0.429	-0.646	-0.172	-0.831	-0.885	0.818	-0.862	0.941	-0.919	-0.877	-0.527	-0.604	1	0.99	-0.932	-0.855	-0.641	-0.54	0.978	-0.558	-0.917	-0.899	-0.37	-0.615	-0.164	-0.357	-0.889	-0.497	-0.929	0.0159	0.659	-0.749	0.137	-0.517	-0.422	-0.974	0.999	0.191	-0.837	-0.648	-0.787	0.273	-0.888	0.289	-0.68	-0.638	-0.314	-0.906	-0.877	-0.752	0.382	-0.211	-0.912	-0.922	0.798	0.984	0.884	-0.274	-0.6	0.453	-0.836	-1	0.899	-0.86	-0.533	0.168	-0.613	1	-0.897	-0.894	-0.243	-0.849	-0.782	-0.679	-0.136	-0.802	0.513	-0.761	-0.38	-0.899	-0.789	0.703	-0.78	0.221	-0.138	-0.594	0.338	0.0818	-0.544	-0.584	-0.495	-0.664	0.852	-0.903	0.851	0.736	-0.906	0.858	-0.694	1	-0.32	0.554	0.853	0.999	-0.442	0.598	-0.876	-0.93	0.565	-0.436	0.516	-0.813	-0.911	-0.598	-0.438	-0.211	0.646	0.795	-0.657	-0.886	0.0242	0.991	-0.559	0.998	-0.586	0.537	-0.365	0.888	-0.536	-0.611	-0.826	-0.92	-0.407	0.495	0.598	1	-0.616	-0.657	-0.774	-0.864	-0.363	-0.717	-0.877	-0.91	0.715	-0.611	-0.574	0.415	-0.48	0.0683	-0.351	-0.879	-0.321	-0.686	-0.908	0.909	-0.461	-0.62	-0.902	-0.668	-0.807	-0.913	0.683	0.811	-0.838	0.523	-0.502	-0.812	0.965	0.988	-0.089	-0.75	-0.657	-0.579	0.147	0.971	0.464	-0.189	-0.91	-0.782	0.999	-0.78	-0.351	0.987	-0.882	-0.801	0.997	-0.461	1	-0.0779	0.262	0.999	0.927	-0.905	-0.845	0.963	-0.161	0.99	-0.843	0.902	0.217	-0.26	-0.717	0.0159	-0.724	0.839	-0.84	-0.614	-0.86	-0.873	-0.702	-0.647	1	-0.908	-0.836	-0.68	-0.608	0.135	0.237	-0.91	-0.401	-0.805	-0.82	-0.888	0.888	0.708	-0.853	0.973	-0.579	-0.905	-0.628	-0.0651	-0.778	-0.538	-0.826	0.687	-0.864	-0.0769	1	0.858	-0.924	-0.929	-0.812	-0.164	-0.903	-0.215	-0.829	-0.877	-0.52	-0.575	1	-0.909	-0.966	-0.837	-0.894	-0.751	-0.68	0.543	0.998	-0.457	-0.394	-0.924	0.857	0.909	-0.721	-0.735	0.985	-0.913	-0.793	0.434	-0.398	-0.802	-0.67	0.725	-0.923	-0.886	-0.92	-0.778	-0.877	-0.598	-0.908	0.987	-0.918	-0.911	0.197	0.0486	-0.838	-0.653	0.211	-0.86	-0.481	-0.632	-0.794	-0.713	-0.495	-0.442	-0.539	-0.758	-0.803	-0.78	0.189	-0.348	-0.481	0.433	0.19	-0.883	-0.44	-0.505	0.692	-0.516	-0.757	-0.769	0.96	0.698	-0.624	0.999	-0.478	-0.666	0.692	-0.792	-0.902	-0.68	1	1	0.714	-0.653	-0.268	0.744	0.28	-0.939	-0.916	-0.331	0.684	0.752	1	-0.902	0.21	-0.802	-0.328	0.7	-0.35	-0.921	0.0434	-0.815	-0.841	-0.565	-0.901	-0.91	-0.791	0.744	-0.867	0.784	0.434	-0.366	0.0861	-0.819	-0.715	-0.89	0.482	-0.161	-0.744	-0.649	0.28	-0.828	-0.0846	-0.778	-0.519	0.948	0.965	-0.93	-0.774	-0.831	-0.686	-0.224	0.4	0.659	-0.302	-0.582	-0.584	-0.922	-0.744	-0.641	-0.845	0.504	-0.202	-0.528	-0.206	-0.864	-0.689	-0.905	-0.897	0.973	0.505	-0.876	-0.914	0.924	-0.724	-0.787	-0.884	-0.91	0.595	-0.589	-0.354	0.539	-0.92	0.837	0.822	-0.845	-0.805	-0.881	-0.452	-0.913	0.0362	-0.891	-0.484	-0.478	-0.913	-0.717	-0.905	-0.556	1	-0.966	-0.782	-0.585	-0.862	-0.0728	0.39
GO:0000054	0.339	0.0874	-0.372	0.141	-0.17	-0.0577	0.499	-0.531	-0.0701	-0.298	-0.152	-0.274	0.194	-0.491	0.328	-0.0253	0.326	-0.102	0.461	-0.223	-0.378	0.306	0.0625	0.109	0.23	-0.143	-0.0627	0.166	0.0628	0.218	-0.311	-0.0714	0.00916	-0.0624	0.333	0.0364	0.335	-0.27	0.0476	-0.224	0.106	-0.0817	-0.244	0.413	0.00728	-0.0877	0.264	0.263	0.187	-0.377	-0.298	-0.0224	0.406	-0.108	0.0595	-0.315	0.102	-0.241	-0.083	0.236	-0.232	0.104	-0.534	-0.349	-0.0246	-0.00658	0.387	0.135	0.392	-0.151	-0.00946	0.275	0.186	0.34	-0.501	-0.0784	-0.135	-0.182	0.086	0.0523	0.11	0.00244	-0.0572	-0.233	-0.111	0.434	-0.173	0.00155	-0.244	0.00571	0.229	0.297	-0.0568	-0.602	0.229	-0.00549	0.458	-0.0494	-0.251	0.131	0.175	0.185	-0.382	-0.313	-0.115	-0.284	0.131	-0.0536	0.243	0.481	0.214	-0.703	0.171	0.2	0.151	-0.216	-0.155	-0.305	0.177	-0.0248	-0.391	0.22	0.112	0.0922	-0.126	0.217	0.321	-0.505	0.206	0.0158	0.255	0.014	0.564	0.0649	-0.273	-0.341	0.171	0.269	0.0441	-0.00458	-0.198	0.411	-0.0137	0.0818	-0.201	-0.323	-0.423	0.219	0.0844	0.0312	0.0655	0.0779	-0.0377	0.449	-0.257	0.158	-0.0214	0.453	-0.409	0.313	0.436	-0.364	0.00977	-0.168	-0.191	-0.22	0.25	-0.0318	-0.185	0.0189	-0.297	-0.0261	0.146	0.213	0.109	-0.0361	-0.00133	-0.471	-0.384	0.122	0.167	0.0236	0.369	-0.0265	-0.485	-0.24	0.248	-0.109	0.0227	0.261	-0.251	0.0826	0.152	-0.00577	-0.305	-0.42	0.243	-0.322	0.114	-0.187	-0.0208	0.117	0.259	0.513	0.0809	-0.0972	0.19	0.256	-0.0369	0.0788	-0.196	-0.0866	-0.636	-0.0872	-0.155	-0.0227	0.37	-0.69	0.244	0.258	-0.0665	0.162	-0.245	0.337	-0.6	0.153	-0.177	0.357	0.266	0.28	0.0825	0.0726	-0.327	0.286	-0.0215	-0.0484	-0.227	-0.0647	0.00679	0.428	-0.288	0.167	0.141	-0.386	0.124	0.0651	0.114	0.296	0.131	0.0655	0.0955	-0.0985	0.399	-0.4	0.311	-0.278	0.069	0.0517	0.212	-0.196	-0.131	-0.213	0.184	-0.207	-0.182	0.168	0.152	0.285	-0.057	0.299	-0.0838	0.332	0.11	0.116	-0.0828	-0.141	-0.308	-0.258	0.179	0.00629	-0.055	0.116	0.0113	-0.383	0.484	0.157	-0.304	-0.0556	-0.0718	0.16	-0.0616	-0.236	-0.0942	0.252	0.214	0.632	-0.105	0.076	0.392	0.094	-0.439	-0.68	0.313	0.455	0.00837	-0.415	-0.0363	-0.183	0.125	-0.265	-0.157	0.298	-0.249	-0.0789	-0.202	0.202	-0.645	-0.302	-0.0514	-0.296	0.212	0.0337	-0.481	-0.182	-0.219	0.0358	-0.147	0.236	0.075	-0.296	-0.00392	-0.201	0.211	-0.622	-0.362	-0.371	-0.139	0.00633	0.351	-0.225	0.0235	0.148	0.0704	0.327	-0.0766	0.0118	0.145	-0.0266	-0.175	0.167	-0.185	-0.05	-0.0687	-0.0596	0.037	0.161	0.0933	-0.0985	-0.065	0.109	-0.184	-0.0547	-0.148	-0.197	-0.061	0.219	0.306	0.461	-0.196	-0.26	-0.0648	0.337	0.226	-0.525	0.618	0.156	0.428	0.293	0.148	0.325	-0.488	-0.108	-0.494	0.186	-0.309	0.276	0.262	-0.113	0.302	0.251	0.324	0.362	0.231	-0.275	-0.0549	-0.755	-0.0774	-0.0818	-0.586	-0.238	-0.0239	0.157	-0.374	-0.654	0.043	-0.366	0.502	0.226	0.14	-0.237	-0.297	0.134	0.0896	0.155	-0.563	-0.189	0.184	-0.127	0.264	0.0199	0.41	0.132	-0.15	-0.277	-0.0374	-0.19	-0.0949	-0.276	-0.59	0.366	-0.292	-0.445	-0.552	-0.125	-0.385	-0.268	0.187	-0.0695	-0.288	-0.0418	0.283	-0.0671	-0.444	0.161	0.103	0.0254	-0.157	-0.302	0.00996	0.132	-0.358	0.052	0.0764	-0.317	-0.254	-0.231	-0.664	0.0751	-0.274	0.212	0.275	-0.000312	-0.583	0.284	-0.556	0.108	-0.0381	0.0454	-0.136	0.076	0.215	0.257	0.0147	0.102	-0.165	0.0273	0.146	0.274	-0.226	0.426	-0.149	-0.406	0.116	0.0121	0.0922	-0.00282	-0.015	0.277	-0.388	-0.0369	-0.305	-0.227	0.137	0.339	0.0827	-0.0836	0.263	0.26	0.147	-0.458	-0.212	0.159	0.0115	-0.13	-0.00414	-0.106	-0.56	0.0257	-0.0915	0.202	0.368	-0.0709	-0.27	-0.439	-0.158	-0.0627	0.0911	0.161	-0.1	-0.0422	0.259	-0.212	-0.13	-0.249	0.354	0.173	0.303	-0.141	-0.144	0.00957	0.398	-0.211	-0.0659	-0.135	-0.11	-0.577	0.0929	-0.0426	-0.0895	-0.0735	0.244	-0.241	0.0318	-0.35	0.185	0.157	-0.687	-0.253	0.0944	0.0706	0.145	0.102	-0.0503	0.0808	0.157	0.172	0.475	-0.0535	-0.0384	-0.483	-0.437	-0.179	-0.0372	0.0139	0.237	-0.268	0.0545	-0.115	0.154	0.135	-0.174	0.115	-0.16	-0.339	-0.26	-0.0996	-0.0141	0.324	0.0568	-0.137	-0.186	-0.17	0.242	-0.389	0.222	-0.65	-0.219	-0.274	-0.23	-0.514	0.211	-0.189	0.269	-0.0529	-0.191	-0.0546	-0.0249	0.162	-0.338	-0.218	-0.223	-0.156	-0.000205	-0.271	0.512	0.204	-0.182	0.173	0.324	0.0363	0.0112	0.0785	-0.309	-0.193	0.374	0.0327	-0.0542	0.082	0.103	0.329	-0.444	0.527	0.171	-0.469	0.28	0.00857	0.174	0.0361	-0.0386	0.245	-0.263	0.405	-0.29	0.205	-0.0913	-0.271	0.147	-0.305	0.0942	0.0515	-0.142	-0.166	0.173	0.314	0.188	-0.165	0.12	-0.147	0.232	0.033	0.0414	-0.343	-0.41	-0.294	0.00714	0.263	-0.227	-0.464	-0.0217	-0.64	0.536	-0.088	-0.446	0.218	-0.0812	-0.0678	0.4	0.384	0.0292	-0.487	-0.253	-0.165	-0.259	-0.341	0.368	-0.0663	-0.221	-0.0209	-0.358	-0.308	-0.308	-0.0383	-0.141	0.00163	-0.0728	0.401	-0.379	-0.0829	-0.341	0.379	-0.0889	-0.396	-0.0288	0.314	-0.0186	-0.0649	-0.0614	0.134	-0.00996	0.2	0.0332	-0.0359	0.366	0.205	-0.0959	0.342	0.388	0.575	-0.0876	-0.751	0.156	-0.0281	-0.0718	0.124	0.15	-0.155	0.162	0.101	-0.113	0.0802	0.0102	-0.103	0.139	-0.433	0.163	-0.35	0.0249	0.0192	0.155	-0.643	0.285	0.285	0.328	-0.148	-0.218	-0.384	0.131	-0.00817	0.00765	0.329	0.453	0.372	-0.0559	0.109	0.0873	0.32	0.191	0.0766	-0.000815	0.137	0.175	-0.197	0.0911	-0.258	-0.616	0.228	-0.416	0.327	-0.587	-0.151	-0.369	0.3	0.292	-0.0542	-0.636	0.216	0.0996	-0.011	0.0399	-0.198	0.182	-0.492	0.212	-0.527	-0.028	0.122	0.064	0.238	0.12	-0.296	0.321	-0.248	-0.162	-0.0617	-0.164	0.122	0.0395	0.269	0.0396	0.15	-0.0617	-0.0571	0.0901	-0.329	-0.193	0.136	-0.301	0.00285	0.389	0.741	-0.458	-0.191	-0.312	0.184	0.323	-0.631	-0.17	0.238	0.289	0.0199	-0.122	-0.0981	0.149	-0.0871	-0.17	0.128	-0.0475	-0.323	-0.0995	-0.00838	-0.101	0.112	0.145	-0.0835	0.0638	0.293	-0.441	0.384	-0.0598	0.301	-0.498	0.0268	0.377	0.0361	0.197	0.182	0.409	0.0851	0.596	-0.238	-0.378	0.486	0.388	-0.103	-0.259	0.213	0.228	0.186	0.0969	0.561	0.0187	-0.526	-0.573	0.0687	0.195	-0.112	0.183	-0.0768	-0.252	-0.0288	-0.458	0.0826	-0.295	-0.277	-0.0409	0.232	0.236	0.285	-0.072	-0.143	-0.225	-0.538	0.123	-0.0842	0.0773	-0.604	0.189	-0.212	-0.0516	-0.27	-0.643	0.174	-0.0145	-0.142	-0.0178	-0.398	0.106	0.0817	-0.188	-0.303	-0.157	-0.0114	0.126	0.0692	-0.0797	-0.285	-0.571	0.0217	0.0239	-0.0403	0.0203	0.428	0.407	-0.132	0.31	0.234	-0.111	-0.0185	-0.0318	-0.0461	0.303	0.336	-0.398	0.268	-0.056	0.211	-0.442	0.0732	0.225	-0.487	0.123	-0.238	0.304	-0.163	-0.28	0.161	0.327	0.181	-0.0972	0.235	0.0874	-0.397	-0.58	-0.413	0.0201	-0.273	-0.222	0.0543	-0.325	-0.533	-0.154	0.0636	-0.0306	-0.323	0.0875	0.481	-0.332	0.0805	-0.332	0.444	-0.119	-0.221	0.317	-0.397	-0.213	-0.634	0.389	-0.0906	0.0426	-0.21	0.00141	-0.337	-0.056	-0.0881	-0.0808	-0.0293	0.208	-0.0966	0.0395	-0.216	-0.629	0.35	0.0296	-0.208	-0.677	-0.0408	-0.355	-0.591	0.524	-0.277	-0.00672	0.233	0.0026	-0.146	0.177	0.398	-0.494	-0.133	-0.411	-0.205	0.537	0.13	-0.135	0.0977	-0.097	0.093	-0.0259	0.0901	0.595	0.051
GO:0000055
GO:0000056
GO:0000059	0.226	0.153	0.244	0.11	0.219	-0.0383	-0.711	-0.786	-0.236	0.647	0.662	-0.642	0.0158	0.719	-0.748	0.138	0.0576	0.495	-0.318	-0.892	0.161	0.151	0.101	0.037	0.236	-0.114	-0.602	-0.8	-0.0978	0.106	0.117	-0.137	-0.418	-0.173	-0.531	-0.0105	0.33	-0.837	-0.61	0.365	-0.785	0.183	0.136	0.577	-0.356	0.224	-0.593	0.338	0.0872	-0.656	-0.085	-0.682	0.0318	-0.555	0.201	0.0172	-0.377	0.618	0.33	-0.123	-0.296	0.0852	-0.407	-0.307	-0.861	-0.578	-0.735	0.0911	-0.364	0.301	0.0705	-0.574	0.122	-0.438	0.0755	-0.554	-0.319	-0.0649	-0.0677	0.301	-0.771	-0.812	-0.619	-0.0432	0.29	-0.48	-0.385	-0.297	-0.218	0.272	0.129	-0.518	-0.559	0.381	-0.41	-0.297	0.282	0.744	-0.523	-0.532	-0.548	0.159	0.634	-0.56	0.46	0.234	-0.807	0.193	0.112	-0.2	-0.744	-0.278	0.116	0.308	-0.172	-0.451	-0.512	0.382	-0.00979	0.382	-0.259	0.35	-0.406	-0.192	-0.878	-0.447	0.465	-0.737	-0.094	0.0996	-0.0137	-0.019	-0.651	0.521	0.397	0.0171	0.163	0.375	0.00383	-0.653	0.577	0.412	-0.345	0.264	0.0954	-0.309	0.141	0.557	0.152	-0.878	0.356	0.0876	-0.429	0.0657	-0.665	0.392	-0.178	0.435	0.694	0.222	0.0678	0.295	0.766	-0.796	-0.0641	0.147	-0.641	0.498	0.322	-0.346	-0.272	0.736	0.176	0.285	0.389	0.102	-0.396	-0.426	0.293	-0.24	-0.68	0.789	0.458	-0.375	0.0352	0.25	-0.103	0.0976	0.197	0.511	-0.808	0.097	-0.00306	-0.243	0.2	0.226	-0.217	-0.00435	-0.189	0.325	-0.725	0.0746	0.228	-0.0603	0.0776	0.113	0.219	-0.202	0.0361	-0.693	-0.22	0.134	-0.032	0.134	0.526	0.192	-0.17	-0.546	-0.731	0.282	-0.515	-0.153	-0.0687	-0.0856	0.0175	0.0549	0.265	0.0302	0.51	-0.579	0.106	0.427	-0.0586	0.109	-0.0614	0.417	0.0585	0.299	0.334	0.0275	0.0306	-0.663	-0.569	-0.228	0.396	-0.579	-0.26	0.353	0.275	0.0483	-0.165	-0.0346	-0.707	-0.202	0.174	-0.514	-0.77	0.603	0.574	0.906	-0.416	-0.647	-0.759	0.469	-0.557	-0.0123	0.476	-0.792	0.264	0.208	0.168	0.149	0.533	-0.188	0.298	-0.744	-0.539	-0.337	-0.598	0.45	-0.224	-0.507	-0.152	-0.724	0.248	-0.671	0.0299	-0.214	0.795	0.139	0.0626	0.113	-0.502	-0.109	-0.629	0.458	0.273	-0.132	0.0382	0.191	0.271	0.226	-0.497	0.173	-0.322	0.606	-0.532	-0.737	0.477	0.387	-0.69	0.163	0.143	0.0212	-0.262	-0.365	-0.0246	-0.809	-0.207	-0.271	0.0715	0.25	-0.189	-0.796	0.488	-0.264	0.597	0.335	0.29	0.0846	0.138	0.00289	0.45	0.116	0.359	0.314	-0.558	0.0816	-0.807	-0.428	-0.424	0.0845	0.0482	-0.177	0.0593	-0.35	0.284	-0.352	0.604	-0.757	0.0247	0.0231	0.0478	0.00364	-0.222	-0.0548	0.275	-0.0777	-0.689	-0.0466	0.215	0.296	-0.734	-0.584	0.405	-0.594	-0.0517	-0.728	0.357	-0.545	-0.639	-0.297	0.276	-0.642	-0.206	0.0492	-0.6	0.682	0.126	-0.0694	0.21	0.407	0.12	-0.345	0.104	-0.557	0.0264	-0.042	0.169	-0.222	-0.0746	-0.471	0.398	0.00199	-0.713	-0.607	0.364	0.179	-0.0726	-0.095	-0.143	0.0139	0.35	-0.494	-0.297	0.0307	-0.369	-0.801	-0.212	-0.704	-0.482	-0.73	0.0283	-0.302	-0.155	-0.454	-0.627	-0.399	-0.589	-0.263	0.0936	-0.0989	-0.569	-0.358	-0.0658	0.45	-0.0611	-0.741	-0.427	0.00635	-0.729	-0.292	0.149	-0.32	-0.474	-0.342	0.21	0.198	-0.426	0.109	-0.668	-0.539	-0.14	0.632	0.732	0.0673	0.678	0.0228	0.12	0.119	-0.0368	-0.116	0.3	-0.731	0.0497	0.194	0.46	0.471	0.0738	-0.398	0.342	0.127	0.0147	-0.146	-0.035	-0.264	-0.0867	-0.208	-0.297	0.659	0.0743	0.0309	-0.67	0.53	-0.789	-0.485	0.205	-0.86	0.33	0.324	0.217	0.0661	-0.117	0.0614	0.386	0.39	0.671	0.396	-0.0742	-0.356	-0.499	-0.0867	-0.106	-0.1	0.288	-0.42	0.412	0.356	-0.47	-0.211	-0.8	-0.0975	0.0037	-0.0654	0.161	0.432	0.0371	-0.395	0.407	-0.552	0.517	-0.148	-0.575	-0.37	-0.598	0.372	0.128	-0.652	0.269	-0.448	-0.732	-0.114	-0.798	-0.141	0.807	0.568	0.641	0.362	-0.574	-0.47	0.156	-0.373	-0.622	-0.0955	-0.37	-0.0163	-0.117	-0.191	0.125	0.545	-0.776	-0.758	-0.00111	-0.0466	0.583	0.359	0.487	0.385	0.0482	0.546	0.0446	-0.0574	-0.304	-0.196	0.442	0.58	-0.599	-0.165	-0.733	0.264	0.667	0.302	0.463	0.125	-0.18	0.386	0.193	0.0656	0.38	0.594	-0.372	-0.838	0.439	-0.0366	0.778	0.0281	-0.442	-0.473	0.00287	0.128	-0.187	-0.691	-0.0798	0.372	-0.384	-0.484	-0.491	-0.112	0.128	-0.268	-0.55	0.536	0.137	0.117	-0.893	0.0566	0.416	0.0787	0.0813	0.57	0.161	0.305	0.303	0.368	0.411	-0.811	-0.676	-0.692	0.139	-0.429	0.0678	0.32	0.259	-0.721	0.0462	-0.547	0.443	-0.464	-0.423	-0.164	-0.253	-0.618	0.265	-0.198	-0.201	-0.525	0.0295	0.0774	-0.254	-0.123	0.209	0.127	0.27	-0.139	-0.474	0.182	0.0962	-0.576	0.0954	-0.176	0.064	-0.442	0.095	0.474	0.254	0.0154	0.406	0.486	0.237	-0.221	0.0182	-0.316	-0.371	-0.233	0.18	-0.188	-0.572	0.179	0.327	0.466	-0.692	-0.358	0.276	0.0511	-0.656	0.0668	0.0695	-0.111	0.596	0.211	0.452	-0.683	-0.371	0.381	0.173	-0.762	-0.619	-0.0323	0.0819	0.354	0.124	0.145	0.0697	-0.528	-0.46	0.21	-0.0168	0.544	0.17	-0.111	0.573	-0.761	0.317	0.362	0.168	-0.744	-0.682	0.214	0.555	-0.284	-0.31	0.117	-0.679	-0.347	-0.637	0.494	-0.403	0.325	0.256	-0.125	-0.151	0.0308	0.399	-0.418	0.317	-0.0668	-0.0951	0.654	-0.495	-0.416	0.285	0.0303	-0.801	-0.483	0.453	-0.131	0.00917	0.0314	0.407	-0.733	0.474	-0.191	-0.276	-0.784	0.134	0.508	-0.0274	-0.328	0.623	0.0726	-0.191	-0.579	-0.805	-0.202	0.187	-0.263	0.0243	-0.431	-0.255	0.015	0.0709	-0.15	-0.194	0.481	0.259	-0.393	-0.745	-0.412	0.24	-0.232	0.632	0.6	-0.724	0.0219	0.112	0.47	-0.126	-0.172	-0.588	0.104	0.482	-0.631	-0.804	0.481	-0.831	0.971	-0.202	-0.28	0.243	0.47	0.0355	-0.000882	0.124	-0.17	0.581	-0.402	-0.724	0.195	-0.661	-0.388	-0.263	-0.594	0.125	-0.37	0.0281	0.349	-0.0881	-0.327	-0.447	-0.253	-0.16	0.431	-0.2	-0.393	-0.756	0.113	-0.461	-0.745	-0.0597	0.17	0.242	0.449	-0.651	0.101	-0.368	0.266	-0.781	-0.857	0.198	-0.0242	0.139	-0.634	0.181	0.286	0.118	-0.0126	0.37	-0.0162	-0.73	-0.566	0.224	0.032	-0.183	0.00567	0.15	0.235	-0.788	-0.805	0.641	-0.0834	0.16	0.677	0.517	0.0691	0.447	-0.415	0.517	-0.644	0.12	0.235	0.12	0.608	-0.452	-0.318	0.169	0.184	0.401	-0.606	-0.104	0.19	-0.615	0.211	-0.0864	-0.351	0.584	0.524	-0.0467	-0.0311	0.0375	-0.112	-0.16	0.0755	0.0261	0.0469	0.375	-0.874	-0.377	-0.391	-0.492	-0.364	0.305	-0.185	0.386	0.402	-0.21	-0.493	-0.72	0.133	0.323	0.221	0.425	0.253	-0.636	0.463	-0.43	0.264	-0.322	-0.675	-0.237	-0.624	0.0966	0.554	0.374	-0.555	0.159	-0.0471	-0.752	-0.717	0.589	0.267	-0.124	-0.473	-0.197	-0.0516	0.551	0.194	-0.771	-0.889	0.466	0.457	-0.583	-0.636	0.0639	0.446	-0.464	0.223	0.0502	0.141	-0.0883	-0.109	-0.0839	0.411	-0.313	-0.531	-0.0353	0.0431	-0.184	0.12	-0.335	0.467	-0.828	-0.114	0.36	-0.265	-0.194	-0.419	0.492	0.255	-0.556	-0.83	0.0638	0.44	0.288	0.102	-0.761	0.607	-0.0235	-0.489	0.397	0.15	-0.579	0.322	-0.144	0.18	-0.256	0.157	-0.251	-0.532	-0.21	-0.507	0.335	0.389	-0.812	-0.853	0.0935	0.754	-0.323	0.0846	0.7	0.194	0.256	0.173	0.374	-0.756	0.813	-0.776	0.193	-0.294	-0.837	0.00531	0.3	0.31	0.0976	0.248	-0.0431	-0.729	0.459	-0.409	-0.391	0.107
GO:0000060	-0.168	-0.613	-0.872	-0.708	0.402	0.827	-0.884	-0.686	-0.43	-0.525	-0.35	0.109	0.993	-0.901	0.289	-0.279	-0.91	-0.506	-0.569	0.998	0.9	0.719	-0.423	-0.299	-0.435	-0.837	-0.964	-0.641	-0.908	-0.721	-0.281	-0.426	-0.309	-0.282	-0.901	-0.745	-0.393	-0.743	-0.921	-0.366	-0.307	0.0269	-0.556	-0.183	-0.861	0.374	0.154	-0.266	-0.646	-0.122	0.396	0.624	0.923	0.127	-0.821	-0.919	-0.895	-0.794	-0.806	0.998	-0.929	0.512	0.0159	0.522	0.889	-0.848	-0.9	1	-0.506	-0.774	-0.262	0.206	0.702	-0.799	1	-0.79	-0.837	0.642	-0.889	0.143	0.304	0.0503	-0.855	0.905	-0.768	0.984	-0.0783	0.471	-0.61	0.0818	0.832	0.987	0.999	-0.751	-0.998	-0.989	-0.849	-0.111	-0.924	0.403	-0.876	-0.237	0.987	-0.357	0.917	0.235	-0.906	-0.0524	-0.841	-0.542	-0.928	-0.764	0.945	-0.79	1	-0.886	-0.66	0.407	0.197	-0.833	0.0857	0.103	-0.408	0.509	-0.701	0.469	-0.334	0.518	-0.765	-0.864	-0.819	0.408	-0.891	-0.89	-0.873	-0.999	-0.929	-0.874	-0.903	-0.662	0.521	-0.884	-0.833	0.775	-0.495	-0.617	-0.196	0.998	0.726	-0.743	-0.87	-0.998	-0.346	0.841	-0.917	0.977	-0.653	-0.489	-0.788	0.21	-0.684	-0.588	-0.921	0.806	-0.346	0.991	-0.684	0.0226	-0.684	-0.864	0.0496	0.192	-0.628	-0.921	0.226	-0.765	-0.377	-0.339	-0.726	-0.421	-0.914	0.948	-0.371	1	-0.903	-0.801	-0.554	0.841	-0.0974	1	-0.022	0.948	-0.86	0.607	-0.141	1	-0.91	0.476	0.6	-0.0919	-0.535	0.974	0.59	-0.903	-0.927	0.997	-0.268	-0.895	-0.649	-0.792	-0.834	0.992	-0.397	0.965	-0.71	-0.818	0.178	0.719	-0.423	-0.688	-0.559	-0.778	-0.211	-0.837	0.9	-0.806	-0.757	-0.92	0.896	0.396	-0.903	-0.895	0.928	-0.413	1	-0.199	0.999	-0.837	-0.93	-0.507	-0.831	-0.921	-0.876	-0.803	-0.21	0.0496	0.47	-0.686	0.0948	0.228	-0.676	-0.762	0.811	-0.887	-0.848	-0.868	-0.93	-0.762	-0.777	-0.479	1	-0.68	0.993	-0.211	0.116	0.989	-0.857	0.207	0.698	-0.547	-0.51	-0.628	0.596	0.539	0.879	-0.295	-0.685	-0.787	-0.34	0.993	-0.196	-0.886	-0.621	-0.864	1	0.961	0.726	-0.871	-0.794	-0.904	0.851	-0.793	-0.89	0.935	-0.928	0.906	-0.0919	-0.779	0.0683	-0.25	-0.449	-0.479	-0.228	0.96	0.464	0.646	-0.00779	-0.899	0.916	-0.835	-0.797	-0.0825	-0.18	-0.906	0.191	0.864	0.676	-0.885	0.933	-0.904	0.0486	-0.784	-0.584	-0.612	0.543	0.485	-0.271	-0.897	0.208	0.434	-0.39	-0.918	-0.666	-0.78	0.483	-0.819	-0.907	-0.752	-0.563	0.535	-0.928	-0.899	-0.999	-0.655	-0.449	-0.905	-0.628	-0.923	-0.699	-0.716	-0.566	-0.996	0.331	0.998	-0.784	-0.753	-0.769	0.418	0.75	0.844	0.684	0.997	1	-0.861	-0.708	-0.473	0.206	-0.506	-0.0185	0.987	-0.208	-0.789	-0.426	-0.49	0.287	0.0596	0.538	-0.896	-0.779	-0.929	0.36	1	-0.841	-0.213	-0.588	-0.781	0.159	0.463	-0.93	-0.141	-0.53	-0.641	-0.769	-0.321	0.996	-0.905	-0.373	-0.915	0.198	0.0194	-0.385	-0.743	-0.894	-0.794	-0.761	-0.912	-0.903	-0.761	-0.837	-0.431	-0.647	0.983	-0.754	0.992	0.47	-0.21	-0.943	-0.859	0.901	-0.911	0.568	0.153	-0.893	0.995	1	0.967	-0.822	-1	0.992	-0.155	-0.605	-0.274	0.977	0.773	0.913	-0.103	-0.39	0.853	-0.899	-0.881	-0.924	0.958	0.279	-0.302	1	-0.597	0.686	-0.697	0.198	-0.558	-0.749	0.976	-0.583	0.995	0.147	0.863	0.544	-0.264	-0.0611	-0.0782	-0.809	0.89	-0.886	-0.867	-0.757	0.975	0.371	0.344	-0.893	-0.901	0.835	-0.893	-0.827	-0.781	-0.936	-0.906	-0.534	-0.924	0.944	-0.884	-0.0905	-0.398	-0.179	-0.878	0.992	-0.864	-0.93	-0.875	0.0373	-0.698	0.153	0.991	0.0226	-0.751	0.229	-0.853	0.889	-0.991	1	0.464	0.704	0.987	-0.735	-0.804	-0.764	-0.638	0.208	0.965	-0.813	0.652	-0.24	0.0256	-0.919	0.774	0.978	0.169	0.999	-0.188	0.476	-0.892	-0.527	0.859	-0.93	-0.926	0.159	-0.554	-0.749	-0.791	-0.575	0.814	-0.792	0.879	-0.893	-0.795	-0.896	0.998	-0.797	-0.856	0.744	-0.992	-0.809	-0.985	-0.866	-0.885	0.0194	0.488	0.993	-0.932	-0.605	0.35	-0.609	-0.245	0.298	0.849	-0.725	-0.304	0.544	-0.861	0.663	0.123	0.168	-0.645	0.8	0.828	0.646	-0.232	0.79	-0.298	-0.89	-0.385	0.801	-0.858	-0.828	0.581	0.78	0.766	0.86	0.41	-0.869	-0.904	-0.298	-0.268	-0.708	-0.479	-0.413	0.509	-0.495	0.733	0.0265	-0.847	-0.865	0.973	-0.0916	0.835	0.991	-1	-0.784	-0.884	-0.619	0.0153	-0.903	1	-0.883	0.399	0.00549	-0.907	-0.429	-0.715	0.39	-0.983	-0.185	1	-0.666	-0.675	-0.269	0.144	-0.916	-0.888	-0.7	0.399	0.679	-0.884	-0.741	-0.00952	0.958	-0.759	-0.461	-0.854	-0.471	0.976	0.991	-0.0267	-0.408	0.591	-0.898	0.965	-0.885	0.994	-0.645	0.182	-0.925	-0.618	-0.87	-0.831	0.508	-0.882	0.936	0.837	0.739	-0.878	-0.498	-0.862	-0.818	-0.79	0.251	-0.704	-0.483	0.495	-0.851	1	-0.924	0.095	-0.913	0.971	-0.907	-0.351	-0.342	-0.288	-0.886	-0.408	-0.691	-0.891	-0.898	-0.771	0.00905	-0.495	-0.525	-0.829	-0.756	-0.894	-0.874	0.998	-0.919	-0.7	-0.352	-0.487	0.979	-0.848	-0.875	-0.873	-0.828	0.997	-0.848	0.934	-0.398	0.543	-0.724	-0.885	-0.852	-0.467	0.566	0.131	0.588	0.933	-0.898	-0.827	0.18	0.961	0.619	0.969	-0.748	-0.853	-0.904	-0.914	0.646	0.463	-0.753	-0.834	-0.398	0.885	0.573	-0.891	0.95	-0.875	-0.798	-0.869	-0.407	0.482	-0.894	-0.24	0.483	-0.175	-0.713	0.144	0.188	0.611	0.752	-0.923	-0.256	0.711	-0.769	0.511	0.418	-0.902	0.824	0.739	0.833	-0.858	0.326	-0.7	0.588	0.852	-0.611	-0.907	-0.871	-0.583	-0.847	0.293	-1	-0.821	0.168	0.737	0.898	-0.291	-0.901	0.983	-0.873	-0.534	0.998	-0.899	-0.806	-0.751	-0.842	-0.791	-0.948	-0.538	0.494	-0.713	0.397	0.139	-0.928	0.887	-0.377	-0.769	-0.351	0.479	-0.86	-0.75	-0.774	0.595	0.968	-0.914	-0.15	-0.411	-0.458	-0.566	-0.858	-0.517	0.797	0.847	-0.786	-0.887	-0.834	0.989	-0.864	-0.835	-0.752	0.845	-0.227	0.985	0.611	0.344	-0.872	-0.656	-0.798	-0.592	-0.749	-0.769	-0.29	-0.867	0.538	0.323	-0.929	-0.64	-0.574	0.733	-0.382	0.448	0.898	0.434	0.635	-0.926	-0.58	-0.875	-0.154	-0.161	-0.376	0.0341	-0.804	-0.464	-0.851	0.403	-0.857	-0.252	-0.905	0.701	-0.831	0.797	-0.628	0.698	-0.866	-0.859	0.854	0.617	-0.581	-0.861	-0.0666	-0.833	0.019	1	0.991	0.835	0.972	-0.957	-0.724	-0.857	-0.874	-0.817	-0.678	0.812	-0.894	-0.665	-0.901	-0.903	-0.932	0.116	0.298	-0.792	-0.0224	0.562	0.732	-0.817	-0.219	-0.954	-0.372	-0.715	0.993	-0.893	-0.136	0.147	-0.848	-0.494	-0.617	0.977	0.122	-0.089	-0.922	-0.672	-0.856	0.19	-0.559	-0.438	-0.449	-0.634	-1	-0.925	-0.925	-0.763	-0.789	-0.688	-0.898	-0.355	0.641	0.278	0.178	-0.0825	-0.997	-0.802	-0.317	0.269	-0.235	0.983	0.91	0.906	0.588	-0.925	-0.306	-0.84	-0.634	-0.921	-0.845	0.708	-0.595	-0.254	0.747	0.976	-0.862	-0.818	-0.831	-0.752	0.968	0.639	-0.924	-0.578	-0.895	-0.928	-0.568	0.131	0.767	-0.885	0.896	-0.929	0.994	-0.879	0.86	0.273	-0.554	-0.781	-0.793	-0.757	-0.794	-0.251	-0.814	-0.754	-0.659	-0.868	0.703	-0.173	-0.847	-0.138	-0.615	-1	-0.541	-0.521	-0.924	-0.18	-0.803	-0.906	0.463	-0.992	-0.648	-0.814	0.599	-0.877	1	-0.647	0.298	1	-0.567	0.52	-0.497	-0.904	-0.418	-0.496	0.595	-0.845	1	-0.724	0.917	-0.903
GO:0000062
GO:0000064
GO:0000066
GO:0000070	-0.137	0.0241	0.065	-0.0324	0.14	0.204	0.0286	-0.0413	-0.136	0.121	0.0566	-0.04	-0.0365	0.245	-0.107	0.0371	-0.162	0.161	0.124	-0.0965	-0.0842	-0.123	-0.152	-0.099	-0.0465	-0.0673	0.0474	0.193	-0.0589	0.0565	-0.035	0.12	-0.0425	0.0632	0.013	0.221	-0.0762	0.278	-0.0344	-0.246	-0.0313	0.022	0.000937	-0.0594	-0.089	-0.0855	0.139	-0.122	0.0962	-0.102	0.187	0.0798	-0.316	-0.0359	-0.195	-0.0455	0.0234	0.17	0.158	-0.26	-0.264	0.204	0.182	0.0297	-0.14	0.113	0.0526	0.0419	0.0706	0.081	0.0853	-0.235	0.221	-0.108	-0.00866	0.000758	0.149	-0.184	-0.0742	0.195	-0.17	0.122	-0.143	-0.0505	0.0997	0.039	-0.157	-0.0977	0.0511	0.137	-0.175	-0.127	-0.169	-0.0237	0.216	0.0697	0.0751	-0.274	0.0446	-0.013	0.097	0.168	-0.112	0.0188	0.0762	-0.0847	-0.174	0.0109	-0.0688	0.0273	-0.107	0.162	0.0202	-0.183	-0.304	-0.137	0.118	-0.162	0.259	-0.0575	-0.0781	-0.266	-0.187	0.0351	0.101	0.0901	0.115	-0.061	0.0616	0.0613	0.0384	-0.0258	-0.183	0.0683	0.219	0.134	0.1	0.102	0.261	-0.314	0.141	0.211	-0.119	-0.0319	0.277	-0.178	-0.00373	0.102	0.0603	-0.131	-0.0628	-0.0798	-0.249	-0.0411	0.111	0.0209	-0.0153	-0.106	0.121	-0.0968	-0.0387	0.197	-0.113	0.188	0.0753	0.105	0.0576	-0.156	0.105	-0.186	0.177	0.0199	0.103	-0.144	0.0848	0.0251	-0.177	0.00503	-0.154	0.142	0.0259	-0.11	0.0286	0.218	-0.0245	-0.375	0.181	-0.0579	-0.297	-0.32	0.154	-0.122	-0.0118	-0.109	0.0389	0.0987	0.0763	-0.142	-0.326	-0.212	-0.173	0.0203	-0.201	0.0434	-0.0919	-0.05	0.00941	-0.139	-0.227	0.00808	-0.129	-0.17	0.0115	-0.174	0.0475	0.177	-0.0905	-0.063	0.114	0.172	-0.034	0.021	-0.0765	0.0594	0.0272	0.00763	0.159	0.151	-0.266	-0.105	-0.0178	-0.13	-0.0674	0.0959	0.148	-0.0202	0.103	-0.0596	0.0753	0.104	-0.0874	0.132	-0.127	-0.00168	-0.275	0.0864	0.0323	0.00466	0.103	0.0564	-0.132	0.109	-0.0889	0.0121	-0.0613	0.133	0.18	-0.0527	-0.109	-0.0147	-0.234	0.0353	-0.145	0.0082	0.16	-0.0263	-0.085	0.165	-0.0219	-0.0911	0.0527	-0.179	0.124	-0.16	-0.445	-0.136	-0.207	-0.0713	-0.0977	0.00967	0.138	-0.0063	-0.0766	0.145	-0.103	0.000752	0.086	-0.135	-0.168	-0.097	0.15	-0.0784	0.0416	-0.00887	-0.0836	-0.181	-0.0884	-0.0366	0.0892	-0.0943	-0.198	-0.112	0.0272	-0.0845	0.145	-0.191	0.136	0.0676	0.189	-0.109	-0.0886	-0.0153	0.205	-0.0344	0.111	-0.173	-0.0097	0.107	-0.136	-0.0998	0.0939	0.123	0.0925	-0.0324	-0.177	-0.0757	-0.215	0.038	-0.16	-0.0293	-0.235	0.0746	-0.125	0.165	0.11	-0.0819	-0.0175	-0.00346	-0.12	0.0264	-0.0553	0.0658	-0.0602	0.224	0.106	-0.315	-0.147	-0.195	-0.000645	0.0247	0.0943	-0.0406	0.0741	-0.0671	-0.0209	0.22	0.18	0.19	0.139	-0.0241	0.0704	0.22	-0.156	0.114	0.231	-0.335	0.117	0.0233	-0.126	-0.0344	-0.135	0.289	0.0596	0.0522	-0.0869	-0.158	-0.0931	-0.00641	-0.05	-0.0991	-0.0515	-0.12	-0.155	0.0429	-0.261	0.0639	-0.0562	-0.165	0.105	0.145	-0.0174	-0.023	-0.0837	0.156	0.0057	-0.261	-0.074	0.036	-0.188	0.0836	-0.0216	-0.142	-0.162	0.166	-0.203	0.0494	-0.0454	0.233	0.305	0.112	-0.18	0.0161	0.0828	-0.198	0.0576	-0.0633	0.0388	-0.175	0.219	-0.0741	-0.0751	-0.0431	-0.15	-0.168	0.0622	0.124	0.0108	0.0496	0.0636	-0.0869	0.00914	0.109	0.0068	0.111	-0.0251	-0.0504	-0.00615	-0.202	-0.183	0.176	-0.279	-0.416	-0.223	-0.125	0.0966	0.031	0.154	0.0466	-0.0518	-0.0485	0.14	0.208	0.128	-0.0439	-0.397	-0.293	-0.1	0.0571	-0.0846	0.0188	0.179	-0.056	-0.107	0.0121	-0.0573	-0.134	0.0104	-0.0735	0.175	-0.173	-0.035	-0.163	0.0106	-0.126	0.224	0.0463	0.103	-0.0242	-0.108	0.0245	-0.123	-0.0338	0.14	0.119	0.106	0.18	-0.234	-0.13	-0.0329	0.0146	-0.143	0.0577	-0.15	-0.0452	0.0723	-0.205	0.237	0.0458	-0.126	0.123	0.0188	0.0374	0.0601	0.0938	0.035	-0.209	-0.0889	-0.234	-0.284	-0.117	-0.0977	-0.0911	0.0041	0.09	-0.16	-0.105	-0.00856	-0.0603	-0.0378	-0.298	0.339	0.0144	0.195	-0.151	0.0479	0.17	-0.191	0.0112	-0.0515	-0.012	-0.175	-0.275	-0.0645	-0.224	-0.14	-0.145	0.068	-0.14	0.0351	0.0274	-0.0335	-0.242	0.0334	-0.0315	-0.00883	0.0459	0.145	0.0295	-0.0629	-0.25	-0.133	0.0414	-0.219	0.163	0.0492	0.156	-0.0694	0.146	-0.361	0.0417	0.098	-0.155	0.0895	0.0892	-0.139	0.0748	-0.0113	0.0903	0.239	-0.126	0.0671	-0.00396	0.0157	0.139	0.0376	-0.194	0.11	-0.0664	-0.121	0.108	-0.308	0.00241	-0.204	0.112	-0.24	0.0744	-0.0954	-0.0327	0.0247	0.00948	0.0423	0.012	0.0495	-0.156	0.172	0.0708	-0.0231	-0.0988	-0.0161	0.163	-0.0458	-0.198	0.00492	0.039	0.0849	-0.149	-0.208	0.168	0.0878	0.0203	0.0755	-0.09	0.0547	0.158	-0.0305	-0.0174	0.0393	-0.117	-0.0224	-0.228	-0.0182	-0.0705	-0.0637	0.0704	-0.0483	-0.134	0.0586	0.0267	0.0335	0.128	-0.00336	0.00452	0.131	0.181	-0.0309	0.0989	0.0244	0.145	0.0914	0.147	0.135	0.0163	-0.267	-0.0121	0.0385	0.185	0.0484	-0.227	-0.102	0.278	-0.0091	-0.0858	0.069	0.212	-0.475	0.105	0.193	-0.0731	-0.175	-0.0769	-0.216	-0.146	-0.00765	-0.0697	-0.103	-0.0991	0.151	0.114	0.181	0.239	-0.0305	-0.104	-0.0146	0.121	0.0636	0.24	-0.0949	0.0116	-0.241	-0.0503	-0.115	-0.0988	-0.00512	-0.027	0.115	-0.0423	-0.144	0.0581	-0.0861	-0.054	0.111	-0.142	0.122	0.218	-0.158	-0.253	0.0722	0.239	0.0316	-0.0168	0.0025	0.281	-0.0632	-0.207	0.19	-0.178	0.0751	0.171	-0.231	-0.176	0.0912	0.108	-0.207	-0.12	-0.0647	-0.0537	-0.0235	-0.157	0.101	-0.135	-0.187	0.182	-0.188	-0.0434	0.423	0.0161	-0.0226	0.055	-0.0526	-0.00682	0.186	0.079	0.102	0.0161	-0.118	-0.093	-0.242	0.00244	0.139	-0.0973	-0.046	0.0748	-0.0647	0.0417	-0.257	0.0993	-0.111	-0.24	0.0574	0.000521	-0.0748	-0.0569	0.196	0.0402	0.132	-0.305	-0.12	0.0765	-0.093	-0.0235	-0.18	-0.166	-0.205	0.0664	-0.199	0.0388	-0.00647	0.272	-0.084	-0.142	-0.307	-0.0824	-0.0472	0.0371	-0.307	0.052	0.147	-0.0995	0.0128	0.0337	0.157	-0.0268	-0.0854	-0.347	-0.0925	-0.212	0.00497	-0.314	0.00293	0.313	-0.0422	-0.0317	-0.0741	0.295	-0.128	0.144	-0.088	-0.169	0.0317	0.141	0.0457	0.0217	-0.0528	-0.0465	0.0779	0.131	-0.161	-0.129	-0.172	0.224	0.0745	-0.00363	0.228	-0.0698	0.0619	-0.223	-0.374	-0.0793	0.145	-0.221	-0.0523	0.138	0.00831	-0.102	-0.0938	0.0142	-0.186	-0.145	0.0347	0.0824	-0.0309	0.144	0.196	-0.0599	-0.294	0.0342	-0.2	0.244	0.0307	-0.226	0.103	-0.0977	0.0872	0.115	-0.131	-0.0154	-0.0237	0.141	-0.111	-0.213	0.0283	-0.0963	0.0499	-0.251	0.031	-0.0791	-0.0134	0.00612	0.0765	-0.153	-0.031	0.226	-0.00649	0.138	0.0909	-0.117	0.109	0.0862	-0.155	-0.0751	-0.00962	-0.264	0.0153	0.0374	-0.067	-0.311	-0.0777	-0.0047	-0.168	0.0376	0.0939	0.327	-0.0563	0.165	-0.157	-0.294	-0.0484	0.07	-0.49	-0.0283	-0.0203	-0.238	-0.295	0.173	-0.079	0.0293	-0.257	-0.0157	0.0146	0.0126	0.112	-0.0258	0.11	0.113	-0.236	0.00369	0.121	0.0252	-0.0769	-0.139	0.0395	-0.0888	-0.0464	0.144	-0.187	0.0581	0.0119	0.0146	-0.199	-0.0443	-0.0437	0.189	-0.0684	-0.0801	-0.0355	0.114	0.0491	0.102	-0.169	-0.294	0.0933	0.0333	0.0946	0.117	-0.0423	0.17	-0.218	0.256	-0.0256	-0.055	-0.0115	0.0974	-0.205	0.098	-0.0535	-0.104	0.124	0.15	-0.0542	0.239	0.381	-0.0219	0.208	-0.0365	-0.165	0.191	-0.159	-0.184	0.213	-0.234	-0.0742	-0.0972	0.11	0.0898	0.0674	0.19	-0.013	-0.0773	-0.162	-0.0261	0.0572	0.272	0.171	0.0596	0.00926	-0.262	-0.0276	-0.055	-0.0269	0.214	0.0554	-0.109	0.0491	-0.0169	0.11	-0.113	0.114	-0.0868	-0.151	0.042	-0.249	-0.127	-0.147	-0.0302	0.0211	0.0317	-0.101	0.128	0.0268	0.0844
GO:0000074	0.102	-0.013	-0.191	0.145	0.325	0.159	-0.151	0.0941	0.132	-0.0612	-0.0835	-0.0856	-0.088	-0.358	0.112	-0.0357	0.00698	-0.137	0.235	-0.144	-0.0233	0.215	-0.101	0.0975	-0.309	0.145	0.198	-0.168	-0.072	0.332	0.132	0.0503	0.37	0.104	-0.166	0.0474	-0.231	-0.0814	-0.00233	0.0352	-0.0755	0.07	-0.23	0.0874	0.149	0.25	0.0968	-0.077	0.216	-0.19	-0.0843	-0.135	-0.135	-0.287	0.04	-0.27	-0.159	-0.0361	0.215	-0.0757	0.0485	-0.136	-0.00145	0.275	-0.194	0.0175	0.00732	-0.0621	-0.021	0.0447	0.122	-0.122	0.043	0.0187	-0.0112	-0.216	0.0175	0.135	-0.229	-0.00207	0.0955	0.00796	0.0582	0.112	-0.214	0.203	0.0355	0.0292	0.0405	0.101	0.0974	0.00833	-0.0214	-0.16	0.184	-0.0711	0.0777	-0.253	0.00073	0.00663	-0.0932	-0.25	0.137	-0.0555	-0.119	-0.216	0.0317	-0.0897	-0.0598	0.188	0.0464	-0.0229	0.0148	-0.0521	0.0511	-0.367	-0.0781	-0.0753	-0.0795	0.298	-0.0893	-0.291	-0.0673	0.234	-0.0709	-0.17	-0.0592	0.109	-0.201	0.0855	-0.196	0.225	0.0712	-0.0106	-0.167	-0.0994	-0.28	-0.0399	0.00486	0.0507	0.311	0.138	-0.406	0.0263	-0.0151	-0.00162	0.0713	0.14	-0.089	0.0517	0.257	-0.218	-0.0687	0.0505	0.0215	-0.0152	0.229	-0.0527	0.0324	0.0715	0.107	0.0405	0.0428	0.234	0.0943	-0.206	-0.0227	0.343	0.185	0.0382	-0.0321	-0.17	0.00287	0.121	-0.237	-0.28	-0.0902	0.0954	-0.112	-0.284	0.112	0.202	0.252	0.0173	0.11	-0.328	0.403	0.0467	-0.0793	-0.25	0.00815	-0.199	-0.222	-0.0201	0.037	-0.313	0.00202	-0.00586	-0.136	-0.125	-0.244	-0.046	0.243	0.195	-0.0394	-0.00092	0.0242	-0.0153	0.0249	0.0418	-0.485	0.258	0.042	-0.000255	-0.0272	0.247	-0.0992	-0.0256	0.291	0.0565	-0.187	0.115	0.162	-0.00954	0.151	0.0307	-0.0919	-0.101	0.0727	0.133	-0.068	0.0975	-0.181	-0.16	0.00847	0.23	-0.144	0.0201	0.0287	0.238	0.0225	-0.0251	-0.0116	-0.128	0.177	-0.0599	0.298	-0.0125	0.0575	-0.278	0.39	0.117	0.0702	-0.0515	0.151	0.396	-0.119	-0.151	-0.0418	0.243	-0.103	0.198	-0.026	-0.154	-0.206	0.106	-0.257	0.0401	0.128	-0.424	-0.0306	0.0341	0.0919	0.139	-0.0887	-0.223	8.63e-05	-0.0758	0.22	-0.255	-0.144	0.209	-0.185	-0.328	0.0777	0.0425	0.157	0.0361	0.0311	-0.177	0.111	-0.185	-0.0656	0.168	-0.0354	-0.0506	-0.219	0.0501	-0.0116	-0.3	0.0517	0.174	-0.000527	-0.0736	-0.0967	0.118	-0.205	-0.0178	0.00594	0.00823	-0.213	-0.196	0.054	0.0253	-0.193	0.0698	-0.1	0.0721	-0.0425	-0.109	-0.342	-0.114	0.121	0.0918	0.0258	0.139	-0.162	0.137	-0.255	-0.159	0.00695	-0.0652	-0.192	-0.125	-0.139	0.162	0.0731	-0.175	-0.147	0.324	0.0909	-0.12	-0.292	-0.0915	0.0505	-0.178	-0.24	-0.0906	-0.105	-0.162	0.223	0.321	-0.317	-0.0764	0.0108	-0.218	-0.00836	0.00772	-0.0719	-0.112	-0.47	-0.325	-0.094	-0.137	0.165	-0.145	-0.0798	0.0513	-0.0252	-0.182	0.00886	0.0367	-0.00954	0.101	0.366	0.265	-0.308	-0.345	-0.155	-0.215	0.111	0.209	0.0102	-0.145	0.156	-0.0844	0.11	0.153	0.219	-0.0127	-0.198	-0.0837	-0.0674	0.0572	-0.0299	-0.195	-0.0597	0.206	-0.0122	0.235	0.013	0.108	-0.414	-0.228	0.156	-0.343	-0.00836	-0.0132	-0.108	-0.0249	-0.0763	-0.361	0.0696	-0.105	0.0976	0.208	0.147	-0.141	0.0549	0.0013	0.277	0.401	0.0663	-0.102	-0.102	-0.0469	-0.0029	0.0104	-0.148	-0.0839	0.0947	0.117	0.185	-0.0265	-0.109	0.147	0.125	0.167	-0.302	0.0024	-0.138	0.0472	0.142	0.0464	0.027	-0.0203	-0.304	-0.0643	-0.0994	0.0274	0.097	-0.314	-0.224	-0.204	0.188	0.0864	-0.125	-0.14	-0.0883	-0.0141	0.17	-0.412	0.112	-0.248	0.142	0.2	-0.0866	-0.031	0.0599	0.114	0.0396	-0.13	0.139	0.193	-0.022	-0.0781	0.0419	-0.0994	-0.257	0.0822	-0.0699	-0.125	0.0108	0.00896	-0.287	-0.283	-0.0734	-0.191	-0.104	-0.199	-0.0149	0.00753	-0.0103	-0.116	0.0746	0.062	-0.0626	0.0508	-0.167	-0.126	-0.106	-0.0137	0.146	0.0875	-0.509	0.0753	0.0814	0.161	-0.0405	-0.244	-0.288	-0.237	-0.0113	0.259	0.0755	-2.85e-05	-0.246	0.297	0.0303	-0.0129	-0.136	-0.242	0.176	0.0545	0.0384	0.201	-0.162	-0.128	0.16	0.0213	-0.331	-0.0771	-0.16	-0.455	-0.0623	-0.408	-0.274	-0.256	-0.343	0.0797	-0.00481	0.23	-0.133	-0.0981	-0.324	-0.338	-0.151	0.139	-0.135	0.222	-0.0709	-0.0286	-0.479	-0.1	0.0941	0.394	-0.239	0.0106	0.0691	0.0168	-0.066	-0.171	0.0894	-0.0369	0.0871	-0.286	-0.0249	-0.312	0.0315	-0.175	-0.00374	-0.153	-0.194	-0.339	0.0725	-0.26	-0.0357	-0.134	0.196	0.158	-0.0912	-0.204	0.0768	-0.0131	-0.129	-0.131	-0.0238	0.0273	0.112	-0.21	-0.000326	-0.292	0.104	-0.21	-0.00205	-0.252	-0.129	-0.0882	-0.495	0.115	-0.101	0.0496	-0.153	0.0986	-0.144	0.0339	0.105	0.113	0.274	-0.00845	0.0877	0.000301	0.0684	-0.0778	0.0315	0.0556	-0.14	-0.0544	0.182	0.0256	-0.222	0.157	0.0179	-0.056	-0.138	-0.238	-0.0484	0.112	0.167	-0.265	-0.176	-0.366	0.217	-0.024	-0.0983	0.276	-0.058	-0.261	-0.0819	-0.00876	-0.22	-0.164	-0.196	-0.334	0.0787	0.222	0.127	0.135	0.0535	0.158	-0.213	0.0146	0.133	-0.0465	0.0606	0.243	-0.116	-0.125	-0.00354	-0.0525	0.0953	0.0496	-0.341	0.004	0.245	0.149	-0.0529	0.00289	0.145	0.0102	0.0264	0.0922	-0.298	-0.0869	-0.405	0.0417	0.123	0.0635	-0.00845	0.292	-0.151	0.0511	-0.334	-0.0331	0.0577	0.139	0.127	-0.371	0.371	-0.0322	0.297	-0.201	0.103	-0.0121	0.133	-0.264	-0.00163	-0.403	0.0586	-0.16	0.199	-0.16	-0.277	0.176	0.0702	-0.204	-0.265	-0.0613	-0.184	-0.0108	-0.0195	0.196	-0.0531	0.0444	-0.00104	-0.0432	-0.0884	0.0199	-0.184	-0.153	0.0316	0.118	0.0387	-0.0541	0.401	0.41	0.128	-0.111	-0.381	0.158	-0.0202	0.281	-0.129	0.134	0.0676	0.182	-0.12	-0.224	-0.0816	0.0417	-0.0984	-0.0392	0.0124	-0.0525	-0.136	-0.374	0.0153	0.217	-0.0586	-0.117	0.109	-0.285	-0.39	-0.058	0.224	-0.0277	-0.0218	-0.169	0.176	0.0768	-0.0492	-0.197	-0.043	0.195	-0.0376	0.0964	-0.0191	-0.229	0.18	0.108	-0.296	0.0171	0.127	-0.192	-0.00199	-0.0741	0.224	-0.169	0.237	0.248	0.111	0.171	0.252	0.00938	0.0313	0.00913	-0.171	0.411	-0.231	-0.199	-0.204	0.381	0.0812	-0.0123	0.0829	-0.212	-0.13	0.144	0.194	-0.0682	-0.183	-0.0159	-0.0577	0.076	0.0222	-0.174	0.0552	-0.374	0.112	-0.0428	0.0646	-0.321	0.0274	-0.23	0.127	-0.0144	-0.0722	-0.326	0.0469	0.121	0.0152	-0.268	0.238	0.0902	0.0652	0.0488	0.276	0.211	0.181	0.233	-0.124	-0.0228	-0.171	-0.0162	0.0165	-0.175	0.189	0.234	-0.348	-0.00806	0.236	-0.136	-0.0922	0.0665	0.0993	-0.155	-0.383	-0.112	0.194	0.287	-0.11	-0.067	0.115	0.0305	0.0209	0.251	-0.31	0.174	-0.0262	-0.203	-0.0757	0.0295	-0.206	-0.334	0.191	0.296	-0.126	-0.0338	0.0436	0.285	-0.197	0.0468	0.0416	-0.132	0.008	0.0941	-0.0751	0.0717	-0.387	-0.104	0.0313	-0.106	0.146	-0.203	-0.308	0.00622	-0.459	-0.0327	-0.465	-0.162	0.102	-0.102	0.352	0.281	-0.143	0.0614	0.0584	-0.181	0.287	0.114	-0.0651	-0.215	0.0898	0.148	-0.0642	0.0831	-0.272	0.289	0.0196	0.0723	0.101	0.144	0.00573	0.128	-0.0283	0.0108	0.0273	0.0901	-0.215	0.0241	0.118	0.127	0.0886	-0.0923	-0.327	0.129	-0.0133	0.0848	-0.0717	-0.165	0.0463	0.0477	-0.0102	-0.177	0.0589	0.208	0.144	-0.133	0.0646	0.12	0.193	-0.0171	-0.195	0.0469	-0.155	0.204	-0.107	-0.113	0.0625	-0.061	0.0643	0.244	0.2	0.144	-0.334	-0.0843	-0.0345	-0.125	0.114	0.226	-0.0038	-0.182	0.197	0.198	0.11	0.111	-0.114	0.349	-0.185	-0.0784	-0.114	0.129	-0.144	-0.34	0.0244	0.0861	0.293	-0.0583	0.166	-0.357	-0.0463	-0.0997	-0.2	-0.118	-0.205	0.0106	0.152	-0.32	0.012	-0.462	0.141	-0.269	0.293	0.0633	0.171	0.0202	-0.0134	0.229	0.129	-0.0956
GO:0000075
GO:0000076	-0.245	0.494	-0.153	-0.699	0.602	0.293	-0.397	-0.297	-0.201	-0.693	-0.546	-0.363	-0.16	-0.126	0.316	-0.367	0.306	-0.345	-0.212	0.217	-0.734	0.216	-0.596	0.0944	-0.0959	0.305	0.0848	0.166	-0.0156	-0.637	0.265	-0.459	0.295	-0.619	0.489	-0.533	-0.296	0.219	-0.0164	0.448	-0.0983	0.301	0.14	0.124	-0.00823	-0.478	0.208	-0.662	0.153	0.0768	-0.425	-0.055	0.312	-0.192	-0.0583	-0.198	-0.292	-0.728	0.271	-0.441	-0.571	-0.443	0.174	0.0141	-0.552	0.408	0.327	0.135	-0.321	0.316	-0.161	0.371	-0.705	0.355	-0.0059	0.267	-0.416	0.194	0.204	-0.62	0.52	-0.0531	0.676	-0.415	0.153	0.255	0.176	-0.0162	0.267	-0.443	0.742	-0.0313	-0.773	0.505	-0.244	-0.0466	-0.862	-0.0958	-0.0756	0.32	0.0374	-0.293	-0.522	-0.372	-0.452	-0.286	0.55	-0.0824	-0.0351	0.378	0.135	0.153	0.034	-0.407	-0.425	-0.365	-0.562	0.19	0.299	0.582	0.399	-0.537	0.0574	-0.00695	0.0757	0.362	0.247	-0.0497	-0.357	-0.0241	-0.0217	-0.735	-0.23	0.0903	0.403	-0.0699	0.466	0.265	-0.297	-0.657	0.00209	-0.12	0.0586	-0.145	0.391	0.142	0.418	-0.486	0.0625	0.152	0.155	-0.455	-0.803	-0.145	0.562	-0.136	-0.446	-0.843	0.284	-0.659	0.0336	-0.461	0.074	0.362	0.0111	-0.595	-0.228	0.431	0.0584	-0.129	0.388	0.176	-0.375	-0.117	0.0882	-0.139	-0.598	0.022	0.0584	-0.102	-0.0545	0.216	-0.0893	-0.163	-0.184	-0.358	0.337	-0.238	-0.441	-0.11	0.146	0.358	-0.893	-0.265	0.5	0.093	-0.241	-0.44	-0.205	-0.202	-0.0654	-0.442	-0.0973	0.446	-0.604	0.199	0.214	0.0954	-0.127	-0.415	-0.706	-0.293	0.495	-0.148	-0.105	0.297	0.601	-0.363	-0.178	-0.313	0.0637	-0.105	0.421	-0.0484	0.143	-0.701	-0.398	0.495	0.614	-0.347	-0.586	0.277	0.0984	-0.0556	-0.787	-0.809	0.104	0.229	0.478	0.614	-0.343	-0.703	0.113	-0.394	0.343	0.378	-0.328	0.231	-0.254	-0.204	-0.232	-0.54	0.492	0.123	-0.367	0.0477	0.0529	-0.466	0.401	0.236	-0.0371	-0.385	-0.252	-0.0549	0.222	-0.0498	-0.297	-0.463	0.0374	0.0878	0.456	-0.45	-0.503	0.689	-0.247	0.463	0.774	0.4	-0.125	-0.214	0.463	-0.282	-0.0593	0.457	0.446	-0.753	0.213	0.0361	0.407	-0.0285	0.0742	-0.0331	-0.617	-0.656	-0.0617	0.217	-0.329	-0.233	0.421	0.386	0.473	-0.0188	-0.0951	-0.0865	0.0895	-0.0284	-0.0325	-0.588	-0.205	-0.0163	-0.533	-0.242	0.343	0.155	-0.0278	0.402	-0.462	0.537	-0.0397	-0.448	-0.00988	0.227	-0.726	-0.295	0.493	0.233	-0.283	-0.0381	-0.117	-0.21	-0.103	0.272	0.175	-0.0203	0.368	-0.402	-0.78	-0.675	-0.706	-0.354	-0.716	-0.261	0.145	0.0493	0.145	0.296	-0.222	-0.564	0.501	0.0159	-0.647	0.127	0.0867	0.77	-0.0339	-0.343	0.353	-0.485	0.359	0.282	0.397	-0.000623	0.21	-0.0998	0.4	-0.242	0.287	-0.17	0.323	0.0637	-0.506	0.162	-0.236	0.258	0.635	0.0141	-0.0513	0.493	-0.487	0.365	-0.376	-0.435	-0.341	0.431	-0.0961	-0.186	0.0674	0.148	0.178	0.265	0.553	-0.555	-0.0631	-0.127	0.152	0.0651	-0.104	-0.368	-0.547	0.339	0.041	0.346	-0.236	-0.499	0.372	0.339	-0.579	0.198	-0.569	-0.556	-0.447	0.277	-0.711	-0.544	-0.482	0.257	0.0937	0.462	-0.135	0.269	-0.208	-0.0166	-0.527	-0.226	0.384	-0.269	0.0751	0.564	0.0671	-0.0304	-0.0294	-0.207	0.124	0.114	-0.0722	-0.129	-0.843	-0.0798	0.0996	0.0996	0.154	-0.528	0.0537	-0.0863	-0.483	-0.579	0.0906	-0.104	-0.0337	0.165	0.0376	-0.878	0.429	0.509	-0.374	-0.352	0.205	0.472	0.619	0.0959	0.0957	0.292	-0.297	0.363	0.251	0.0959	-0.149	0.277	0.506	-0.722	0.106	-0.0982	0.182	0.123	0.266	0.121	0.24	0.18	-0.488	0.229	-0.729	-0.456	0.0366	0.0291	-0.27	0.274	0.0903	0.533	-0.576	-0.0863	0.476	0.00504	-0.738	-0.461	0.676	-0.321	0.367	-0.814	0.438	-0.21	-0.375	0.134	-0.222	0.761	0.365	0.275	-0.133	0.0205	-0.0944	-0.356	0.245	-0.0619	-0.208	0.294	0.442	-0.289	-0.722	-0.467	-0.385	0.538	-0.555	-0.739	0.0491	-0.0434	0.131	0.0838	-0.354	-0.325	0.289	0.0667	0.348	-0.806	0.00732	-0.781	0.0162	-0.491	0.28	-0.435	-0.268	-0.426	0.398	0.102	0.652	0.152	-0.261	-0.715	0.144	0.198	-0.55	-0.281	-0.103	-0.718	0.251	0.0559	-0.498	0.0258	0.0694	-0.337	-0.174	0.00426	0.364	-0.537	0.191	0.416	-0.516	-0.308	0.0426	0.134	-0.5	0.228	-0.0351	0.212	-0.0529	0.425	0.333	-0.0605	-0.251	0.725	-0.0587	-0.327	0.257	0.284	-0.0943	-0.275	0.558	-0.0225	-0.886	0.092	0.34	-0.397	0.166	-0.0658	0.359	-0.302	0.197	0.116	0.206	0.336	0.0802	0.00968	0.507	-0.124	0.323	-0.181	0.22	-0.0265	-0.121	0.183	-0.422	0.272	0.222	0.383	0.474	-0.571	-0.531	0.495	-0.0806	0.544	-0.471	-0.448	0.504	-0.408	0.0227	0.644	-0.202	0.0192	0.163	0.115	0.217	-0.0071	0.0116	-0.75	-0.194	0.443	-0.805	-0.0702	-0.3	-0.459	-0.0263	0.256	0.324	-0.357	0.253	-0.103	-0.263	0.562	0.392	-0.593	-0.445	0.384	0.268	-0.000343	-0.467	0.0259	0.0867	-0.504	0.407	0.354	-0.0587	-0.0732	0.605	-0.00116	-0.328	0.447	0.36	-0.465	0.0295	-0.414	0.129	0.275	-0.0478	-0.149	-0.593	-0.504	-0.156	0.246	0.605	-0.565	-0.0425	0.313	0.296	-0.189	-0.231	-0.159	0.075	-0.148	-0.0875	-0.00589	-0.395	-0.24	-0.669	0.382	-0.727	-0.0104	0.288	-0.0831	-0.507	0.194	-0.07	-0.359	-0.0499	0.57	0.321	-0.114	-0.404	0.54	-0.339	0.557	-0.288	-0.238	-0.596	-0.522	0.349	0.078	-0.212	0.0774	-0.078	-0.522	0.712	-0.626	0.586	0.647	-0.617	0.211	0.443	-0.0491	-0.0396	0.317	-0.0937	0.351	-0.619	-0.32	0.214	0.448	0.153	-0.527	-0.545	-0.407	-0.394	-0.548	-0.124	0.125	0.0197	-0.223	0.173	-0.454	-0.383	-0.463	0.153	-0.084	-0.383	0.0925	0.301	-0.594	-0.554	-0.372	0.335	-0.378	-0.179	-0.258	0.298	-0.641	0.125	0.17	0.493	-0.171	-0.746	0.364	-0.184	0.259	-0.559	0.339	-0.0997	0.0571	-0.412	0.335	0.0835	0.107	-0.509	0.0162	-0.0368	-0.0966	0.315	-0.778	-0.256	-0.592	-0.31	-0.0443	-0.124	-0.0671	0.326	-0.249	0.326	0.0926	0.078	-0.749	-0.623	0.273	-0.426	0.184	0.184	0.348	0.398	-0.304	-0.00616	-0.703	-0.761	0.352	-0.0638	-0.775	-0.835	-0.277	0.345	0.0364	-0.84	-0.547	-0.208	0.235	-0.29	-0.204	-0.402	-0.33	-0.0886	0.0875	-0.0396	-0.397	0.118	0.411	-0.00985	0.32	0.0311	0.524	0.566	-0.248	0.0459	-0.74	0.309	0.305	0.219	0.32	-0.234	-0.0666	-0.111	0.676	-0.677	0.608	0.0514	-0.138	0.531	0.616	-0.372	-0.356	-0.0809	0.453	-0.647	-0.691	-0.324	-0.0858	0.407	-0.105	0.25	0.0914	0.553	0.12	0.275	-0.63	0.26	-0.675	-0.117	0.169	0.0286	0.162	0.349	-0.658	0.0663	-0.751	0.596	0.314	-0.602	-0.0657	-0.111	-0.343	0.183	0.431	-0.314	0.573	-0.224	-0.0318	0.0745	-0.268	0.0564	-0.505	-0.0151	0.382	-0.229	-0.273	0.13	-0.0735	-0.665	0.287	0.211	0.174	0.499	-0.415	0.372	0.47	-0.699	-0.125	0.745	0.0287	0.304	-0.0158	-0.501	-0.207	-0.2	-0.511	0.481	0.471	-0.194	-0.524	-0.838	-0.636	-0.739	0.258	-0.174	0.0112	-0.323	-0.0882	-0.0349	-0.00805	-0.352	-0.36	0.301	-0.362	-0.11	-0.0346	0.312	-0.0238	0.438	-0.272	-0.16	-0.0697	0.27	-0.59	0.371	-0.429	0.334	-0.195	-0.214	-0.441	0.391	0.386	-0.663	0.39	0.324	0.304	-0.454	0.514	0.278	-0.0816	0.369	0.202	0.133	-0.425	-0.292	0.0052	-0.0279	-0.291	-0.462	-0.112	0.0851	-0.269	-0.112	-0.134	-0.237	0.381	0.00264	-0.238	-0.175	0.382	0.505	-0.5	-0.471	0.103	0.141	0.638	0.00601	0.412	0.26	0.248	-0.0502	-0.297	0.0384	-0.252	0.594	-0.516	0.261	0.524	-0.542	-0.591
GO:0000077
GO:0000078	-0.867	-0.738	0.602	0.459	0.0645	0.483	0.878	0.482	-0.793	-0.779	-0.828	-0.79	-0.444	0.269	-0.619	0.668	0.618	0.322	0.468	-0.763	0.456	-0.701	-0.782	-0.683	0.872	-0.648	-0.792	0.373	0.852	0.529	-0.408	0.0131	0.962	0.561	-0.72	-0.713	0.41	-0.775	-0.62	0.801	0.219	-0.811	-0.703	-0.188	-0.0514	0.487	-0.149	-0.625	-0.757	-0.0858	0.368	-0.625	0.481	-0.387	0.627	0.461	-0.456	-0.311	0.641	0.219	-0.49	-0.42	0.661	-0.818	-0.886	-0.85	0.149	-0.823	0.0933	-0.148	-0.748	0.267	0.849	-0.0151	0.486	-0.363	0.514	-0.897	0.277	-0.272	-0.611	0.367	0.653	0.297	0.884	0.503	-0.652	-0.341	-0.582	-0.521	-0.66	-0.739	-0.505	0.785	0.0716	0.467	0.168	-0.257	-0.582	-0.192	0.186	-0.475	0.144	0.509	0.403	-0.732	-0.874	-0.891	0.0517	0.565	-0.3	-0.52	-0.146	0.527	0.0824	0.31	-0.509	0.457	0.0455	-0.838	-0.859	-0.0496	0.751	-0.465	-0.852	0.56	-0.763	0.131	-0.537	0.191	0.479	-0.586	0.582	-0.613	0.987	0.0285	0.501	-0.801	0.0148	0.298	-0.887	-0.87	-0.545	0.434	0.552	-0.403	-0.823	0.636	-0.845	-0.852	0.494	-0.658	0.486	0.649	-0.75	0.879	-0.818	-0.392	-0.381	-0.365	-0.303	0.945	0.185	-0.0603	-0.903	0.469	-0.78	0.586	-0.0248	0.754	-0.819	-0.83	-0.705	0.486	0.5	-0.24	-0.571	0.201	-0.326	-0.246	0.708	-0.381	0.962	-0.664	-0.0053	-0.533	0.777	-0.848	0.27	-0.922	0.501	-0.603	0.124	-0.341	-0.8	-0.796	0.0954	0.272	0.0744	0.538	-0.67	0.11	-0.65	-0.89	-0.139	0.215	0.204	-0.623	0.174	-0.745	-0.82	0.298	-0.777	0.298	-0.334	0.864	-0.581	0.406	-0.866	-0.254	0.3	-0.53	-0.428	-0.608	0.664	0.455	0.608	0.475	0.219	-0.645	-0.656	0.0155	-0.479	0.607	-0.731	-0.122	-0.812	-0.89	-0.729	0.733	-0.334	-0.818	0.521	0.564	-0.261	0.243	-0.914	0.626	0.131	0.424	-0.669	-0.465	-0.557	-0.85	0.847	-0.143	-0.447	-0.196	-0.861	-0.73	-0.848	-0.868	0.492	0.189	-0.144	-0.228	-0.435	-0.719	-0.266	-0.87	0.477	-0.344	-0.93	0.32	-0.578	-0.585	0.276	0.516	0.77	-0.528	0.259	-0.101	0.525	-0.389	-0.293	0.825	0.305	-0.837	-0.25	-0.584	-0.37	0.51	-0.5	-0.801	-0.855	0.38	-0.867	0.0946	-0.799	-0.918	-0.0714	-0.318	-0.892	0.254	-0.69	0.855	0.85	-0.0736	-0.705	-0.227	0.397	-0.867	0.377	0.292	0.215	0.334	0.0212	0.407	0.488	-0.832	-0.605	-0.472	0.251	-0.82	0.666	0.341	0.484	0.484	-0.715	-0.837	0.00626	-0.636	-0.023	-0.82	-0.146	0.0163	0.269	0.479	0.724	-0.931	0.27	0.47	0.783	0.427	-0.91	-0.719	0.228	-0.623	-0.741	0.0902	-0.609	0.506	-0.351	0.00573	0.359	0.536	-0.52	-0.783	-0.0476	-0.589	0.261	-0.913	0.367	-0.024	0.294	-0.831	-0.534	-0.228	0.426	-0.0291	-0.284	0.248	0.199	0.475	0.439	-0.569	0.515	-0.779	-0.833	-0.767	-0.595	0.488	-0.648	0.442	-0.493	0.132	-0.757	0.826	0.411	-0.998	0.514	-0.54	-0.764	0.451	0.0168	0.0532	0.526	-0.225	-0.906	0.217	-0.403	-0.731	-0.787	0.478	-0.51	-0.496	0.691	-0.126	0.499	-0.574	0.293	0.524	-0.49	-0.0412	-0.434	-0.486	0.594	-0.442	-0.936	0.0897	0.336	0.197	-0.82	-0.0416	-0.429	-0.0726	0.548	-0.577	0.683	-0.218	0.484	0.2	0.171	0.863	-0.402	-0.8	-0.615	-0.337	-0.695	-0.761	-0.633	-0.102	-0.703	-0.715	-0.0107	-0.448	-0.333	0.221	-0.459	-0.725	-0.301	-0.758	0.377	-0.233	0.168	-0.033	-0.739	0.505	-0.665	0.486	-0.622	0.174	-0.129	0.297	-0.602	0.485	0.489	-0.758	-0.516	0.407	-0.443	0.491	0.909	0.111	-0.456	-0.874	-0.846	-0.186	-0.831	-0.539	-0.725	-0.631	-0.291	0.49	-0.647	0.183	0.196	0.425	-0.668	0.696	0.38	-0.262	-0.639	-0.363	-0.685	-0.073	-0.163	-0.892	0.551	0.227	0.0873	-0.136	-0.326	-0.638	-0.239	0.449	-0.481	-0.474	-0.862	-0.63	0.431	0.702	-0.296	-0.908	0.191	0.0675	-0.557	-0.226	-0.875	-0.205	-0.833	-0.852	-0.374	-0.599	0.43	-0.461	0.301	-0.814	-0.914	-0.793	0.27	-0.699	-0.708	0.4	-0.688	-0.179	0.263	-0.787	-0.334	-0.837	0.543	0.515	0.319	-0.372	0.472	0.5	-0.462	0.18	-0.3	-0.751	-0.237	-0.895	0.533	-0.659	0.694	0.539	-0.506	-0.0334	-0.872	-0.395	-0.684	-0.91	-0.722	-0.45	0.185	-0.292	-0.141	0.544	0.521	-0.362	-0.0935	0.958	-0.615	0.58	0.252	-0.197	-0.0511	0.468	-0.63	-0.622	0.114	-0.742	0.738	-0.76	0.588	-0.104	-0.321	0.409	0.356	0.484	-0.805	-0.85	-0.695	0.277	-0.594	-0.376	-0.503	-0.835	-0.659	-0.478	-0.742	-0.215	-0.53	-0.848	-0.138	0.456	-0.853	-0.324	0.318	0.496	0.137	-0.464	-0.104	-0.826	0.227	-0.687	0.481	-0.0898	0.252	0.519	0.0935	0.773	-0.216	0.515	-0.914	-0.423	-0.38	0.0233	-0.539	-0.243	0.331	0.845	-0.838	0.499	0.392	0.729	-0.578	-0.876	0.338	0.473	0.353	0.107	0.111	-0.14	-0.8	-0.244	0.191	0.588	0.575	-0.828	-0.227	-0.265	-0.768	-0.145	0.505	-0.733	0.318	-0.401	0.477	0.226	-0.0903	-0.839	-0.719	-0.933	0.134	0.484	-0.394	-0.507	0.709	0.486	-0.0431	-0.847	-0.583	-0.52	-0.827	0.0954	-0.67	0.549	-0.719	0.624	-0.298	-0.433	-0.737	0.266	-0.491	-0.727	-0.699	-0.791	-0.255	-0.388	0.874	-0.134	-0.838	-0.0998	0.471	-0.671	-0.275	-0.221	0.435	-0.707	0.0662	-0.657	-0.535	-0.133	-0.00745	-0.0804	-0.879	-0.814	0.412	-0.289	-0.231	-0.425	0.443	0.461	-0.603	0.704	0.151	0.772	0.0753	-0.526	-0.672	0.403	-0.286	0.0255	-0.737	0.802	-0.0442	-0.0749	0.243	-0.731	0.486	-0.745	-0.824	0.0741	0.53	-0.507	-0.838	-0.435	-0.807	0.488	0.246	-0.761	-0.679	0.481	0.496	0.355	0.832	-0.701	-0.901	0.521	0.983	-0.516	0.439	0.446	-0.846	-0.29	0.577	-0.749	-0.946	-0.648	0.201	-0.458	-0.897	-0.885	-0.984	-0.896	-0.636	0.0863	-0.355	-0.985	-0.437	0.368	0.0689	0.481	-0.373	0.324	-0.905	-0.789	-0.931	-0.763	-0.846	-0.46	0.493	-0.886	-0.819	-0.388	-0.907	-0.518	-0.181	0.24	-0.785	0.522	-0.179	-0.556	-0.175	-0.887	-0.553	-0.395	0.484	-0.0494	0.419	-0.0958	-0.295	0.503	-0.00532	-0.0606	0.764	-0.652	-0.689	0.452	0.488	-0.674	0.109	-0.703	-0.3	-0.384	-0.595	-0.715	0.285	-0.687	0.475	0.486	-0.156	-0.693	-0.941	0.0503	-0.476	-0.764	0.507	0.542	0.0279	0.108	0.361	0.305	0.997	-0.636	-0.404	0.124	0.763	0.322	-0.626	0.835	0.354	0.491	-0.165	0.515	-0.0267	-0.826	0.66	-0.797	-0.241	-0.0756	-0.492	0.427	0.284	0.0393	-0.61	-0.913	0.139	-0.0922	-0.879	0.515	0.228	0.346	0.465	-0.794	-0.0408	-0.629	-0.91	0.588	0.0596	-0.358	-0.869	0.337	-0.189	-0.249	-0.657	0.749	0.815	0.326	0.455	0.553	0.506	0.262	-0.853	-0.742	-0.829	0.215	-0.18	-0.253	-0.152	-0.497	-0.559	0.406	-0.889	-0.726	-0.49	-0.441	0.393	0.84	0.248	-0.714	-0.297	0.862	0.677	-0.364	0.561	-0.312	-0.808	-0.259	-0.372	-0.822	-0.129	0.439	-0.94	-0.716	-0.593	-0.727	0.123	-0.717	0.707	-0.659	-0.908	0.0725	0.477	0.586	0.457	-0.0907	0.516	-0.796	0.061	-0.569	0.19	-0.417	0.287	-0.0423	-0.915	-0.63	-0.835	0.504	-0.276	-0.153	-0.682	0.469	-0.611	-0.692	0.568	0.119	-0.821	-0.844	0.783	-0.702	-0.39	0.292	-0.588	0.86	0.0215	0.457	-0.36	-0.641	-0.534	-0.359	0.567	-0.92	-0.711	-0.43	0.155	0.495	-0.827	0.844	0.434	-0.78	0.498	0.894	-0.621	-0.487	-0.322	0.722	0.0902	0.0234	0.498	0.473	-0.167	0.613	-0.521	-0.0844	-0.159	0.474	-0.777	-0.82	0.17	0.475	-0.554	0.329	-0.105	0.159	0.0132	0.451	-0.134	-0.766
GO:0000079	-0.499	0.162	-0.0523	-0.442	0.108	-0.143	0.22	-0.205	-0.585	0.229	-0.0666	-0.00715	0.076	-0.597	-0.124	0.0457	0.367	0.111	0.0507	-0.221	-0.106	-0.201	-0.265	-0.0357	0.051	-0.323	-0.047	-0.731	0.332	-0.448	-0.151	-0.0955	-0.0753	-0.176	0.209	0.0751	0.0869	-0.0623	-0.0342	0.268	-0.207	-0.231	0.498	-0.213	-0.412	0.0763	-0.0958	-0.382	0.0228	-0.167	0.121	0.0981	-0.0509	-0.703	0.00381	-0.19	-0.257	0.167	-0.196	-0.202	-0.168	0.0485	0.0944	-0.163	0.186	-0.439	0.505	-0.00626	-0.154	0.0207	0.101	-0.309	-0.117	0.215	0.315	-0.062	-0.00136	-0.373	-0.0714	-0.0905	-0.0595	0.014	0.415	-0.239	-0.0657	-0.105	0.098	-0.228	-0.0677	-0.289	0.297	0.153	0.411	-0.0602	0.203	0.136	0.065	-0.215	0.0524	-0.121	-0.0846	-0.277	0.211	0.284	-0.368	-0.185	-0.301	0.128	-0.00969	-0.228	-0.15	-0.165	0.0298	-0.048	-0.0826	0.0367	0.117	0.134	0.0895	0.198	0.0138	-0.0908	-0.164	-0.238	0.345	-0.0483	0.245	0.0363	-0.548	0.132	-0.112	-0.375	0.0149	-0.364	-0.11	-0.376	-0.273	-0.122	-0.303	0.0421	-0.257	-0.202	-0.0745	-0.303	0.105	-0.474	-0.309	0.181	-0.208	-0.137	-0.166	-0.239	0.386	0.279	0.369	-0.221	0.054	-0.0432	-0.297	0.136	0.0987	0.0672	0.207	-0.0267	0.0367	-0.162	0.0367	-0.146	-0.241	-0.309	-0.0775	-0.168	0.0755	-0.0582	0.0842	-0.212	-0.266	-0.0743	0.0657	0.288	-0.0913	-0.0482	0.0387	-0.145	0.0149	-0.161	0.101	0.0997	0.149	0.0635	-0.45	-0.0298	-0.156	0.0217	0.0232	-0.0279	-0.0453	-0.0247	-0.0401	-0.0879	-0.237	0.425	-0.106	0.2	-0.102	-0.278	0.0514	-0.279	-0.259	0.0479	0.21	0.285	-0.296	-0.127	0.00356	0.304	0.168	-0.136	0.0611	0.0371	0.0267	0.00164	0.00901	-0.0172	0.386	-0.0183	-0.148	-0.271	0.0904	0.0966	-0.239	0.222	-0.26	-0.455	-0.126	0.156	-0.0515	0.341	-0.408	0.151	-0.233	0.144	-0.127	-0.178	-0.245	0.203	-0.257	-0.21	0.333	-0.435	-0.00157	0.229	0.46	-0.0206	-0.497	-0.0636	0.565	0.0268	0.0904	0.209	0.119	-0.217	0.118	0.136	-0.0369	-0.319	-0.101	-0.268	-0.00258	-0.182	-0.0305	-0.0812	0.303	0.286	-0.354	-0.0593	-0.0438	-0.265	0.208	0.173	0.0887	-0.12	-0.0284	0.0338	-0.146	-0.065	-0.0133	-0.254	-0.148	0.167	0.0592	0.144	-0.018	-0.00578	-0.233	-0.0291	0.283	-0.41	-0.44	-0.403	0.17	0.108	0.124	0.0408	-0.00887	-0.235	0.098	-0.11	0.0337	0.133	0.121	-0.215	-0.238	-0.0978	-0.633	-0.0194	-0.41	0.0188	-0.0503	-0.253	-0.14	0.167	0.375	0.0061	-0.292	0.211	0.268	0.092	-0.358	0.16	-0.301	-0.0567	-0.0515	-0.178	-0.0583	0.0171	0.182	0.0971	-0.387	-0.217	-0.124	0.223	-0.0934	0.319	0.0624	0.229	0.13	0.0069	0.245	-0.0739	-0.212	-0.0192	0.26	-0.174	0.0839	-0.0771	-0.225	-0.453	-0.091	-0.307	-0.113	0.32	-0.0255	0.0893	-0.000846	0.00467	0.119	-0.045	0.246	0.0867	-0.533	0.0169	-0.103	0.117	-0.319	-0.121	0.122	-0.0897	0.274	0.0469	0.274	-0.308	-0.0758	0.159	-0.0598	-0.45	-0.138	0.0846	-0.584	-0.251	0.0761	-0.33	0.159	0.0889	-0.0421	0.13	-0.348	0.028	-0.0801	-0.268	0.119	-0.0676	-0.102	-0.0812	-0.122	-0.0558	-0.431	-0.0232	-0.0508	0.359	0.0959	0.302	0.387	-0.0976	0.00495	-0.512	-0.116	-0.163	-0.0547	-0.105	-0.0852	0.112	0.173	0.0577	-0.105	-0.0739	0.117	0.00393	-0.115	0.196	-0.0803	-0.351	-0.267	-0.0509	-0.48	0.0354	-0.256	0.0691	-0.261	0.265	0.0976	-0.109	-0.0797	-0.605	-0.121	-0.0431	0.197	0.0881	-0.308	0.305	-0.00427	0.233	0.247	-0.198	-0.0649	-0.0353	-0.118	-0.102	-0.0548	-0.317	-0.108	0.3	0.0606	-0.176	0.0941	0.317	0.223	-0.372	-0.54	-0.145	0.0787	-0.198	0.165	-0.178	0.173	-0.124	-0.102	-0.495	0.15	-0.0867	0.169	0.162	-0.0217	0.419	-0.271	-0.28	-0.433	-0.106	-0.0872	0.03	0.122	-0.266	0.0617	0.32	0.258	0.29	-0.0185	-0.0685	-0.147	-0.336	0.0546	0.252	-0.0188	-0.239	0.343	-0.226	-0.161	0.0618	-0.15	-0.0716	-0.169	-0.331	-0.588	-0.298	0.292	-0.154	0.198	0.0889	0.208	-0.0831	0.242	0.0603	-0.317	0.00181	0.0465	-0.0973	0.165	-0.0263	-0.352	-0.0584	0.196	-0.195	0.00165	-0.0198	-0.186	-0.142	0.169	-0.107	0.268	0.371	-0.0353	-0.0955	0.125	0.136	-0.199	-0.603	0.373	0.0623	-0.383	0.0155	-0.174	-0.243	-0.169	0.308	0.0202	0.123	-0.261	-0.065	-0.662	-0.142	-0.028	-0.134	0.0987	-0.175	-0.0733	-0.19	0.454	0.113	0.315	-0.118	-0.284	-0.226	-0.0211	0.176	0.289	0.179	0.00101	0.345	-0.556	-0.293	0.0646	0.111	0.0181	0.233	-0.246	-0.0436	0.254	0.0528	0.0798	-0.2	0.409	-0.33	0.00674	0.104	0.29	0.104	0.328	-0.369	0.158	-0.19	0.143	-0.325	-0.493	0.334	0.143	-0.0534	-0.103	-0.131	0.138	0.138	0.00504	0.11	-0.354	0.277	0.251	0.142	0.604	0.145	-0.204	0.17	-0.267	0.115	-0.0265	0.286	-0.147	-0.132	0.000762	-0.0222	-0.17	0.193	-0.106	-0.672	-0.474	0.0418	-0.227	0.133	0.0432	-0.267	0.25	0.194	-0.131	-0.285	-0.0471	-0.0948	0.0236	0.154	-0.239	-0.25	-0.111	0.149	-0.295	-0.252	0.135	-0.0953	-0.0146	-0.316	-0.107	-0.125	0.12	0.212	-0.664	-0.365	-0.0599	-0.317	-0.357	-0.0916	0.0463	0.128	-0.179	0.312	0.0625	0.0865	0.292	-0.308	0.151	0.0936	-0.135	-0.00568	-0.05	0.0666	-0.16	-0.208	-0.105	-0.168	0.343	-0.186	-0.0195	0.0847	-0.128	-0.143	-0.0144	-0.073	-0.317	-0.204	0.32	0.0746	-0.0141	-0.297	-0.0701	0.415	0.123	-0.0976	0.349	0.294	-0.229	-0.0598	-0.287	0.0885	0.213	-0.144	0.152	0.0885	-0.0973	-0.23	-0.037	0.259	-0.117	0.0112	-0.49	0.0291	0.143	0.11	0.316	0.327	-0.304	-0.455	-0.178	-0.538	-0.154	-0.115	0.304	0.434	-0.0643	0.0222	0.0929	0.191	-0.0678	0.183	-0.15	0.138	-0.364	-0.1	-0.433	0.101	0.289	0.0518	0.0698	-0.201	0.133	0.14	-0.113	0.267	-0.127	0.154	-0.123	0.0787	-0.143	0.0029	-0.0595	-0.0782	0.0384	0.366	-0.0526	-0.0486	0.104	0.0942	-0.284	-0.0164	-0.273	0.38	0.158	0.132	0.174	-0.199	-0.277	-0.0849	0.371	-0.305	0.131	0.404	0.0703	0.0288	0.228	-0.0512	-0.509	0.266	0.00973	0.142	0.158	-0.115	0.25	0.242	-0.749	0.355	-0.107	0.217	0.151	0.0116	-0.321	0.171	0.277	-0.336	-0.432	0.214	0.0942	-0.423	0.132	-0.114	-0.244	0.333	0.0942	0.0673	0.224	0.146	0.437	-0.0766	0.108	-0.183	0.151	-0.241	-0.364	0.0675	0.105	-0.093	0.126	-0.0334	-0.0997	0.37	-0.0858	-0.0275	0.372	0.431	0.127	-0.461	0.267	-0.285	0.257	0.152	-0.285	-0.412	0.179	0.0663	0.326	0.152	-0.00469	-0.179	0.149	0.0547	0.0836	-0.153	0.148	0.238	-0.483	0.0736	-0.254	-0.183	0.176	-0.294	-0.395	-0.0101	-0.34	0.132	-0.339	-0.0139	0.155	0.106	0.22	0.124	0.186	0.15	0.0878	-0.149	-0.478	-0.255	-0.185	0.374	-0.0301	-0.189	-0.352	-0.13	-0.299	-0.252	0.205	0.155	0.032	0.253	0.215	-0.446	0.262	0.271	-0.0241	-0.417	-0.243	0.0647	-0.0486	0.168	0.00771	-0.227	-0.0635	0.21	0.128	-0.171	0.336	-0.321	-0.226	0.0783	0.0846	0.0171	0.0721	-0.528	-0.207	-0.0983	0.308	-0.204	0.156	0.00408	0.171	-0.00151	-0.0884	0.0882	-0.182	0.215	0.152	0.0285	-0.008	0.125	-0.136	-0.266	-0.175	-0.0895	0.218	-0.236	0.0716	-0.0201	0.263	0.0427	-0.116	-0.201	-0.126	0.0145	0.267	-0.0464	-0.00338	-0.00914	-0.308	-0.173	-0.234	0.0802	-0.17	0.081	-0.208	-0.126	0.251	0.206	-0.0692	0.116	0.014	-0.175	0.385	0.0697	-0.25	-0.196	0.197	0.403	0.0601	0.027	-0.283	-0.0253	0.13	-0.293	-0.146	0.157	-0.157	-0.285	-0.0564	-0.109	-0.366	-0.0854	0.312	0.157	0.00982	0.274	0.0684	0.0946	-0.114	0.148	-0.00952	-0.0835	-0.271	-0.413	0.254	-0.394	-0.281	-0.216	-0.222	0.00741	0.139	-0.366	-0.369	-0.215
GO:0000080
GO:0000082	-0.00695	0.148	-0.0529	-0.0334	0.0172	-0.142	-0.0589	-0.178	0.11	0.129	-0.0316	0.211	0.0567	-0.0904	0.0969	0.164	-0.097	0.05	-0.0255	-0.0699	-0.15	-0.158	0.308	0.0211	0.116	0.0865	0.014	0.245	0.374	0.128	-0.0216	-0.112	0.0184	-0.0359	-0.0156	-0.118	-0.0403	0.177	0.0481	-0.0684	-0.00435	0.0286	0.0221	0.221	0.0994	0.0489	0.208	0.245	-0.199	0.0333	-0.0492	-0.122	0.0197	-0.0836	-0.153	-0.127	-0.0406	-0.202	0.144	0.118	-0.214	-0.0732	-0.326	-0.342	-0.128	0.0667	-0.111	0.0203	0.169	-0.105	0.0587	0.0702	-0.0451	0.151	0.333	0.0578	-0.25	0.0703	-0.176	0.157	0.197	0.188	0.29	-0.022	0.029	-0.0703	0.0969	0.0943	0.0386	0.138	0.0718	0.0363	0.182	0.047	0.0569	-0.284	-0.206	-0.0464	-0.0417	-0.0531	-0.147	0.0892	-0.00367	0.305	-0.138	-0.116	-0.049	0.0225	-0.0381	-0.196	-0.186	0.191	-0.0435	-0.255	-0.0985	-0.0854	0.0531	-0.116	0.0506	-0.14	0.0336	0.0409	-0.0635	-0.287	0.0275	0.00331	0.00619	-0.206	0.0154	-0.171	0.0248	-0.0538	0.0104	-0.0634	-0.258	-0.0376	-0.0356	-0.0671	-0.0984	0.093	0.00414	0.169	-0.0895	0.038	0.231	-0.201	0.0174	-0.0912	0.0678	-0.0704	-0.0997	-0.00682	0.00575	0.138	-0.141	-0.119	-0.144	0.222	-0.0201	0.0853	0.109	0.309	-0.0476	0.0842	0.096	0.181	0.301	0.00787	-0.0641	0.132	-0.113	0.0713	-0.0404	-0.251	-0.125	0.187	0.0264	-0.102	-0.0122	-0.0976	0.00411	-0.132	0.0201	-0.075	-0.217	-0.088	-0.202	-0.342	-0.0425	-0.0765	0.258	-0.19	-0.0861	-0.278	-0.0104	0.0172	0.042	0.103	-0.301	0.178	-0.148	0.155	-0.0812	-0.257	-0.0223	0.359	0.00613	-0.0332	0.11	-0.0687	-0.177	0.137	-0.102	-0.0414	0.0268	0.04	-0.256	-0.162	-0.0292	-0.241	-0.055	0.0224	0.000508	0.0976	-0.154	0.00515	-0.236	-0.0329	0.00422	-0.332	-0.0789	0.0196	0.0233	0.02	0.172	0.0932	0.287	-0.0347	0.0468	-0.352	-0.254	-0.385	0.12	-0.183	0.191	0.112	0.0455	-0.296	0.138	-0.277	0.0594	0.0132	0.0457	0.013	-0.0963	0.0763	0.149	-0.154	0.213	0.306	0.0148	0.101	-0.158	-0.259	-0.121	0.0444	0.215	-0.0259	0.0871	0.231	-0.118	-0.228	0.0955	-0.12	-0.0828	-0.0673	0.0284	0.0893	-0.0665	-0.187	0.184	0.0663	-0.0448	-0.174	0.307	0.0549	-0.128	-0.0355	-0.021	0.0902	-0.0618	-0.0114	0.167	0.0401	0.266	-0.133	0.0503	-0.039	0.257	-0.35	-0.00248	0.04	0.392	-0.0293	-0.0331	-0.0969	-0.0231	0.145	0.0776	0.0142	0.126	-0.307	-0.0202	0.0276	-0.23	0.0524	0.0224	-0.22	-0.099	0.0558	-0.0303	0.0122	0.124	-0.212	-0.0688	0.106	0.184	0.0674	0.0948	-0.0296	0.11	0.0564	-0.105	-0.104	-0.0656	-0.093	0.0224	0.0216	0.00567	0.15	-0.252	0.223	-0.0849	-0.248	0.0922	-0.0434	-0.0553	-0.185	0.0148	0.127	-0.292	0.0841	0.107	0.011	-0.126	-0.132	0.148	0.0844	-0.11	0.0343	0.152	0.0817	0.248	0.19	-0.231	0.118	-0.163	-0.0498	-0.0537	-0.144	-0.0798	-0.000703	0.162	0.048	-0.117	-0.273	-0.0765	0.109	-0.079	0.116	0.132	-0.00189	0.325	0.158	0.0847	0.00295	-0.175	0.029	-0.18	-0.0683	0.0583	0.201	-0.169	0.389	0.0221	-0.505	0.00192	0.0229	0.217	0.0288	0.134	-0.135	0.281	0.154	0.0676	0.149	-0.214	-0.0259	0.127	0.0201	-0.0471	-0.0212	-0.119	0.14	0.139	-0.122	-0.0527	0.127	-0.0162	-0.175	0.186	-0.0952	0.0887	0.285	0.118	-0.048	-0.0295	0.0692	0.101	-0.168	0.177	0.0728	-0.205	-0.105	-0.119	-0.00132	-0.0136	-0.197	-0.0933	-0.25	0.0393	0.115	0.0395	-0.115	-0.0197	0.0837	-0.208	-0.0565	-0.201	-0.0368	0.0474	-0.0969	0.0165	0.0841	-0.00308	0.0625	0.0919	0.265	0.0896	-0.12	0.185	-0.232	0.062	-0.186	-0.0447	0.11	0.0886	-0.273	0.0378	-0.224	0.123	-0.0953	0.0603	-0.183	0.128	0.0206	0.0391	-0.125	0.0872	0.195	0.0303	0.0742	0.26	-0.22	-0.24	0.261	-0.0211	-0.109	-0.0699	-0.0502	-0.16	0.116	-0.0332	0.00147	0.163	-0.123	-0.0692	-0.0493	-0.0229	-0.0194	-0.0913	0.0311	0.0282	-0.0345	-0.0339	0.0356	0.0219	0.00541	-0.09	0.246	0.107	0.126	-0.00229	0.183	-0.0297	0.153	0.0599	0.115	-0.202	0.0646	0.0441	0.0777	0.112	-0.206	0.202	-0.053	-0.15	0.122	0.121	0.221	0.0239	-0.0128	-0.0137	-0.274	-0.166	0.0439	-0.123	0.0891	0.0754	-0.193	-0.0168	0.126	-0.0604	0.142	-0.0668	0.141	0.159	0.0743	-0.0364	0.228	0.00932	-0.0796	0.123	0.235	0.265	0.0544	-0.142	-0.108	0.00726	0.000419	-0.0815	0.000683	0.0457	0.146	0.00638	0.0694	-0.0192	-0.185	0.133	-0.0384	-0.51	0.0255	0.0242	-0.0653	0.0205	-0.424	-0.132	0.0561	-0.244	0.0997	0.0371	0.0149	-0.298	0.101	0.0796	-0.225	0.102	0.0637	0.0789	-0.0414	0.0678	0.167	-0.00372	-0.303	0.0526	0.0113	-0.0285	-0.256	-0.121	0.114	-0.0808	-0.0331	-0.231	-0.0115	0.165	-0.141	0.0959	-0.297	-0.127	-0.318	0.0662	0.171	0.196	-0.104	0.11	0.311	0.187	0.0146	0.164	-0.0274	-0.0261	-0.137	0.133	-0.0518	-0.352	-0.0171	-0.028	0.0578	-0.129	-0.159	0.246	0.206	0.245	0.251	0.0303	-0.192	0.165	0.146	-0.0905	0.16	0.185	0.0361	-0.00535	0.226	-0.184	-0.232	-0.0343	-0.0497	0.0382	0.0594	-0.062	0.00802	-0.037	0.204	-0.116	-0.0814	0.0635	0.0758	0.0482	0.118	0.0515	0.142	0.0477	-0.153	0.0419	-0.151	0.107	-0.058	-0.0294	0.196	0.0712	0.151	0.225	-0.105	0.281	0.0672	-0.18	-0.0864	-0.0733	-0.0235	0.15	-0.0523	-0.0147	-0.0522	-0.116	-0.174	0.155	0.0731	0.0588	-0.0286	-0.541	-0.0307	-0.0367	0.0313	0.0553	-0.183	0.207	0.0469	0.0375	0.112	-0.202	0.0952	-0.301	0.0557	-0.232	-0.0261	-0.00382	-0.344	0.0395	0.128	0.0614	0.0124	-0.125	0.0339	0.153	0.0432	0.0187	-0.295	0.137	0.011	0.0513	-0.239	-0.0879	-0.016	-0.206	-0.321	0.0933	-0.312	0.121	-0.0562	-0.236	0.173	0.169	-0.0205	0.193	-0.0909	0.0489	0.223	-0.122	0.102	-0.0935	-0.0762	-0.0874	-0.156	0.226	0.154	0.159	0.0963	-0.0518	-0.00825	0.163	0.294	-0.101	0.0503	0.0309	-0.392	-0.0229	0.0853	0.0587	-0.0593	0.0739	0.17	0.127	0.0986	-0.0308	-0.241	0.0584	-0.233	0.0386	-0.0474	-0.0116	0.0503	0.11	0.0391	0.308	-0.186	0.209	0.00487	0.173	0.0765	-0.169	-0.02	0.0894	0.0502	0.0992	-0.0362	-0.246	0.104	-0.112	0.0135	-0.0294	-0.125	0.0821	-0.0272	-0.144	-0.219	0.137	-0.158	-0.0651	0.118	0.00359	0.0502	0.056	0.126	0.157	0.225	0.247	0.0152	-0.228	-0.15	0.0152	0.0592	0.0836	0.039	-0.052	0.127	-0.146	-0.168	0.182	-0.162	-0.113	-0.0354	-0.0634	0.196	-0.19	-0.174	0.0454	-0.294	0.00127	0.161	-0.197	-0.207	-0.11	-0.0711	0.042	0.325	0.144	0.247	-0.25	0.0805	0.0456	0.0325	-0.0315	-0.0246	0.0597	0.0439	0.106	-0.322	-0.0831	-0.174	-0.0679	0.0213	-0.136	-0.168	-0.0444	-0.121	0.0618	0.0496	0.055	-0.0844	0.091	-0.026	-0.0897	0.0804	-0.0459	-0.0253	-0.148	-0.0632	0.235	0.0921	0.126	0.0633	0.12	-0.0496	-0.0372	-0.0133	-0.0892	0.0371	-0.323	-0.0619	0.117	-0.111	0.0774	-0.119	0.0249	-0.0521	-0.0902	-0.0774	0.00951	0.0065	-0.0441	-0.181	0.113	0.165	-0.101	-0.113	-0.0392	0.0758	-0.0395	-0.0981	-0.198	-0.161	-0.0814	0.151	-0.119	0.0385	-0.0119	-0.0838	0.00903	-0.0855	0.00253	-0.0891	0.0643	-0.00395	-0.0783	-0.0659	-0.00209	0.0496	0.128	0.195	-0.0412	-0.0476	-0.0844	0.0484	-0.212	-0.2	0.0191	0.0588	-0.092	-0.0263	0.141	-0.0636	0.078	-0.133	-0.0402	0.0604	-0.326	-0.135	-0.18	-0.04	-0.0497	-0.14	-0.0256	0.0109	-0.0168	0.19	0.129	-0.31	0.179	-0.217	0.204	-0.0698	-0.203	-0.0608	-0.213	0.0613	-0.0855	0.0808	0.111	0.0262	-0.128	0.0106	-0.268	-0.128	-0.0316	0.193	-0.224	-0.109	-0.0337	0.221	0.0288	-0.0154	-0.0309	-0.287	0.0569	0.221	0.077	0.026	-0.214	-0.0531	0.00515	0.0796	0.0318	-0.272	0.217	0.0588	0.117	-0.0751	0.0797	0.231	-0.26	-0.0545	-0.0719	-0.14	0.242	0.000642	0.0695	0.0356	-0.191	-0.0603
GO:0000083	-0.242	0.168	0.235	0.354	0.323	-0.223	-0.00983	0.101	0.182	-0.19	-0.364	-0.00989	0.193	-0.00445	0.0707	-0.16	-0.198	0.319	0.0507	-0.209	0.265	-0.138	-0.0411	0.328	-0.0603	0.093	0.00915	-0.224	0.435	0.0143	-0.136	-0.264	-0.0752	-0.203	0.0483	0.175	0.096	0.597	0.0361	-0.0457	-0.00046	0.175	-0.0485	0.0736	0.186	-0.0629	-0.0748	0.186	-0.325	-0.00314	0.00632	0.243	0.258	-0.36	0.135	-0.158	0.0065	-0.000509	0.0052	0.0616	0.0771	-0.0216	-0.105	0.0109	-0.0537	0.459	-0.655	0.133	-0.607	-0.0251	-0.254	-0.0212	-0.176	-0.127	0.214	-0.0935	-0.0842	0.184	0.103	-0.235	-0.284	0.17	0.093	-0.184	-0.22	-0.22	0.168	-0.043	0.00963	-0.371	0.0953	0.243	-0.251	0.241	-0.0466	-0.358	0.102	0.337	-0.0347	0.378	-0.369	0.0568	-0.175	-0.411	0.122	0.0858	-0.542	-0.201	-0.494	0.0216	-0.506	-0.281	0.41	-0.187	0.0818	0.334	0.272	-0.133	-0.203	0.195	-0.146	-0.233	-0.442	-0.0419	-0.203	-0.0312	0.264	-0.265	0.198	-0.172	-0.489	0.17	0.248	0.152	-0.00683	-0.182	-0.061	0.127	-0.32	0.0921	0.372	-0.199	0.369	-0.697	0.291	0.214	-0.249	0.241	-0.647	0.231	-0.119	0.0536	-0.126	0.0293	0.255	-0.0477	-0.17	-0.0189	-0.317	-0.153	0.0154	-0.146	-0.177	-0.37	0.213	0.0379	0.0961	-0.259	0.148	-0.0116	-0.0671	0.31	0.373	-0.0619	-0.335	-0.409	-0.0274	0.588	-0.563	-0.544	0.316	0.263	0.439	-0.449	-0.0356	0.412	0.163	-0.429	0.118	0.279	0.253	0.0581	0.335	0.289	-0.458	0.194	0.0846	0.0746	-0.136	-0.242	0.0117	-0.245	0.228	0.235	0.291	0.174	0.251	-0.272	0.151	0.455	-0.0159	-0.438	-0.0852	-0.00618	-0.2	0.0633	0.44	-0.158	0.053	-0.0237	0.221	0.362	0.393	-0.42	-0.481	-0.466	0.0459	0.00476	-0.0725	-0.52	0.263	0.0862	-0.0068	-0.0792	0.206	-0.465	0.132	-0.249	-0.117	0.312	-0.374	-0.428	-0.173	-0.178	-0.33	-0.106	-0.321	0.102	0.339	0.0981	0.0513	-0.313	0.0992	0.0143	0.565	-0.45	0.167	0.025	0.199	-0.0976	-0.637	-0.23	0.00902	0.106	0.208	0.136	0.298	0.237	-0.162	-0.337	0.259	0.0862	0.268	0.0309	0.462	0.0644	-0.225	0.0931	0.0331	0.11	-0.107	-0.0457	-0.146	-0.73	-0.217	0.377	0.215	0.171	-0.0132	0.126	-0.167	0.0538	-0.0782	0.0982	0.0708	-0.312	-0.0156	0.28	-0.264	-0.428	-0.462	0.111	-0.0616	0.0409	0.362	0.192	-0.47	-0.499	-0.134	-0.115	0.206	0.219	-0.268	-0.0933	0.166	0.3	-0.00089	-0.0793	-0.139	-0.0433	0.0825	-0.259	0.132	-0.193	-0.178	-0.0123	-0.312	0.226	-0.437	-0.567	-0.191	0.0423	-0.294	-0.0624	-0.681	-0.432	-0.0426	0.126	0.255	0.173	-0.033	-0.184	0.446	0.0319	-0.191	0.128	-0.0632	0.314	0.18	0.406	0.0664	-0.285	-0.0831	0.406	0.128	-0.0639	0.401	-0.0447	-0.00591	0.465	0.281	0.0114	0.211	-0.59	-0.118	-0.324	-0.239	0.286	0.151	0.19	0.375	0.301	-0.00482	0.17	0.353	0.00567	-0.262	-0.0266	-0.176	0.228	0.103	0.185	0.043	0.112	-0.0644	-0.0421	-0.618	-0.218	0.327	0.0155	0.0907	0.277	-0.144	-0.0826	-0.306	0.19	0.0239	0.156	0.0179	0.0823	-0.379	0.0267	-0.137	-0.0905	-0.267	-0.119	0.154	0.0283	0.0616	0.183	0.0287	-0.647	0.0157	-0.0572	0.305	0.177	0.345	0.00942	0.0978	-0.191	-0.183	-0.128	0.132	0.0874	-0.136	0.481	-0.23	-0.106	0.039	-0.214	0.187	0.185	-0.0318	-0.0296	0.171	-0.158	0.244	-0.14	0.000922	0.44	-0.414	-0.145	-0.383	-0.0381	-0.273	-0.051	-0.254	-0.188	0.092	-0.0297	0.256	-0.252	-0.21	-0.103	-0.532	-0.431	0.15	-0.0282	0.28	0.0456	0.141	-0.154	-0.00755	0.366	-0.463	-0.479	0.374	-0.309	0.0844	-0.164	0.0279	0.0832	0.126	-0.554	0.251	-0.0183	-0.196	-0.293	-0.14	-0.616	0.159	-0.283	-0.0305	0.0349	-0.0768	-0.707	-0.15	-0.452	0.0456	-0.139	0.158	-0.213	-0.0167	-0.131	-0.119	0.0558	0.0399	0.0346	0.126	-0.204	0.0304	0.25	-0.231	0.352	0.272	0.0289	0.0758	-0.399	0.0699	-0.197	0.189	-0.0692	0.149	-0.145	-0.0423	0.362	0.105	-0.029	0.162	-0.0201	0.0568	0.293	-0.12	-0.517	-0.3	-0.0546	-0.558	-0.101	0.0763	0.094	-0.216	-0.491	-0.0916	0.101	0.269	-0.387	0.332	-0.0337	0.351	0.0695	-0.156	-0.393	0.466	-0.0822	-0.0193	0.0374	0.402	-0.00322	-0.115	0.0183	0.131	-0.344	-0.182	0.0959	-0.395	-0.076	-0.195	-0.167	-0.0284	0.295	0.392	0.214	-0.82	-0.126	-0.159	-0.0315	0.242	-0.488	0.00739	-0.0227	0.08	0.00756	-0.327	0.194	-0.0292	0.0262	0.129	-0.157	-0.253	-0.337	0.415	0.0826	-0.201	-0.267	0.286	0.0857	-0.0439	0.0625	0.0918	-0.0149	0.0623	-0.418	0.447	-0.344	-0.0106	-0.474	-0.02	-0.115	0.126	-0.138	0.214	-0.291	0.173	0.0688	0.0175	0.218	-0.156	-0.576	0.185	0.342	-0.00794	0.472	0.0216	-0.0734	0.217	-0.0967	-0.141	-0.191	-0.0866	-0.144	-0.0389	0.107	-0.299	0.129	0.283	0.218	-0.255	-0.00145	-0.00746	-0.124	-0.16	0.215	0.13	0.106	-0.0454	0.334	0.145	-0.0817	-0.253	-0.107	-0.117	0.237	-0.0109	-0.307	-0.335	-0.264	-0.388	0.419	0.332	-0.186	0.144	0.0526	-0.353	-0.251	0.435	-0.0453	-0.218	0.298	-0.248	0.0902	-0.123	-0.129	-0.313	-0.00247	-0.0297	-0.308	0.384	-0.253	0.358	0.202	-0.489	-0.127	-0.184	-0.108	0.126	0.408	-0.586	0.105	-0.248	-0.00687	-0.354	-0.316	0.0601	-0.00628	0.0971	-0.0615	-0.211	-0.013	-0.0246	-0.22	0.369	0.0943	-0.437	0.324	-0.014	-0.141	0.174	0.368	0.0435	0.168	-0.0584	0.0586	-0.0711	-0.0221	-0.449	0.16	-0.0359	-0.359	0.0204	-0.0613	-0.0685	-0.424	-0.272	-0.0899	-0.241	0.215	0.0463	-0.171	0.0217	-0.102	-0.0115	-0.207	-0.112	0.0788	0.16	0.00996	0.0727	0.584	0.0944	-0.119	0.0833	0.162	0.0983	-0.232	0.202	-0.117	0.275	-0.336	0.0711	-0.536	0.0481	0.347	0.378	-0.0784	-0.428	-0.187	0.194	-0.201	0.381	0.0203	-0.0212	-0.625	-0.38	0.379	-0.426	0.0856	-0.0535	-0.34	-0.383	-0.0926	-0.0204	0.098	0.243	-0.432	0.0509	-0.28	0.482	-0.382	-0.072	0.169	-0.258	-0.302	0.0705	-0.108	-0.205	-0.347	-0.038	-0.335	0.153	0.314	0.0418	0.352	-0.177	-0.113	-0.0168	-0.123	-0.0683	-0.0773	0.333	0.22	0.0585	0.0321	-0.545	0.131	0.103	0.138	-0.353	0.386	-0.342	0.196	-0.0866	0.209	-0.149	-0.31	0.185	-0.0274	-0.0244	0.0228	-0.294	-0.0079	-0.064	-0.125	0.232	-0.0563	0.0326	0.164	-0.0309	0.0516	0.191	-0.0392	-0.103	-0.241	0.323	0.0555	0.0158	0.277	0.165	0.205	0.345	-0.423	0.305	-0.217	-0.269	-0.0841	0.364	0.0143	-0.0454	-0.0182	0.148	-0.552	-0.203	0.25	0.523	0.107	0.309	-0.0294	-0.0309	-0.37	0.359	-0.3	-0.338	-0.023	0.18	0.136	-0.231	-0.272	0.116	0.301	0.164	-0.441	0.216	-0.441	-0.0791	0.249	-0.0793	-0.00108	-0.253	-0.354	-0.196	-0.191	-0.191	-0.138	0.157	-0.236	-0.163	0.0574	-0.189	0.227	-0.0166	0.151	-0.0597	-0.0444	0.0819	-0.0684	0.417	-0.0181	0.0359	-0.209	0.00333	-0.0376	0.101	0.2	0.19	0.115	-0.396	0.0739	-0.0174	-0.0621	-0.415	-0.104	-0.2	-0.0885	-0.189	0.359	0.294	0.122	-0.342	-0.531	0.135	-0.372	0.184	0.246	-0.0103	-0.294	0.0974	-0.293	-0.19	-0.158	-0.171	0.206	-0.369	0.0549	-0.262	0.104	0.243	0.268	-0.221	0.251	-0.125	0.389	0.0334	-0.384	-0.0395	-0.308	0.333	0.107	-0.304	-0.154	0.107	-0.00238	0.0373	-0.28	0.274	-0.577	0.246	-0.000699	-0.446	0.0648	0.0478	-0.472	0.109	0.148	0.242	-0.0342	-0.44	-0.147	0.342	-0.404	-0.205	-0.279	-0.141	-0.282	0.457	-0.0383	0.0605	-0.597	-0.0103	-0.112	0.541	-0.0684	-0.233	0.0747	-0.0705	-0.61	-0.279	0.06	-0.445	0.105	-0.605	-0.0313	-0.202	-0.184	0.288	0.26	-0.501	-0.421	-0.387	0.238	-0.152	-0.196	-0.549	0.324	-0.206	0.353	0.0339	-0.383	-0.11	0.0476	0.351	0.185
GO:0000084
GO:0000086	-0.338	0.0608	0.276	-0.0193	-0.164	0.133	0.149	0.0543	0.277	0.0111	0.0338	-0.148	0.0492	0.04	0.0184	0.111	-0.0258	-0.114	0.0202	-0.0461	-0.0469	0.0293	0.201	0.0248	0.00337	-0.354	-0.0765	-0.1	-0.21	-0.368	-0.0866	0.000179	0.3	-0.161	-0.107	0.211	-0.146	-0.22	-0.0543	0.201	0.0333	0.262	-0.0223	0.134	-0.031	-0.0607	-0.388	0.119	0.112	-0.0155	-0.00665	0.0635	0.105	-0.04	-0.032	-0.0347	0.183	-0.0526	-0.214	-0.0317	0.105	0.123	0.347	0.227	0.112	0.0795	-0.0295	-0.0167	0.185	-0.13	-0.0477	-0.0754	-0.0388	0.117	-0.0842	0.0198	0.123	-0.134	-0.0989	0.213	-0.0811	-0.248	-0.0557	-0.0217	-0.0913	-0.00542	-0.0242	0.0882	0.0828	0.058	-0.0227	-0.0669	0.197	-0.0154	-0.0121	0.00521	0.0741	0.257	-0.148	0.125	0.0173	0.192	-0.0714	0.212	0.0314	0.0451	0.235	-0.0614	0.0225	0.00749	0.116	-0.00453	-0.134	0.0217	0.0499	0.162	-0.137	0.0245	0.0122	-0.211	-0.29	0.00982	0.0962	-0.212	-0.311	-0.141	0.403	-0.0205	0.00631	0.0129	0.531	0.0449	-0.142	0.13	-0.0899	-0.0978	0.122	0.0629	-0.0975	-0.0204	0.0473	0.0186	-0.132	-0.106	0.169	-0.143	-0.0526	0.18	-0.15	-0.186	-0.161	0.278	-0.174	-0.0299	-0.321	0.125	-0.125	-0.00678	0.0481	-0.04	0.16	0.157	0.01	0.0309	0.173	-0.304	0.0706	-0.0636	-0.334	0.128	0.108	-0.0451	0.106	0.24	-0.205	-0.105	-0.0604	0.0813	-0.0525	-0.114	-0.332	-0.205	0.106	0.352	-0.183	-0.204	0.0991	-0.00893	-0.244	0.14	-0.199	0.132	0.355	0.0419	0.0794	0.0126	-0.0739	-0.0774	0.0234	-0.03	0.21	-0.0585	-0.0756	-0.182	-0.0998	-0.323	0.075	0.0797	0.072	0.0591	0.315	-0.066	-0.0176	-0.0546	-0.0561	-0.0612	-0.0816	0.0316	0.0739	0.32	-0.0179	-0.0645	0.322	-0.0161	-0.251	0.00962	-0.0303	-0.126	0.0534	-0.0846	0.0225	0.232	-0.266	0.0252	0.103	-0.138	0.238	0.125	0.184	0.148	0.118	0.0546	-0.0363	-0.117	0.0785	-0.184	-0.00286	-0.375	0.0753	0.193	0.174	-0.0922	0.0126	0.161	0.14	0.0192	-0.337	-0.251	0.031	-0.0629	0.0175	-0.0383	0.221	-0.261	0.0163	0.0288	-0.232	-0.0537	0.296	-0.0327	-0.248	0.17	0.0406	0.07	-0.232	-0.0552	-0.158	0.159	-0.0624	-0.243	-0.0936	0.14	0.0502	-0.386	0.0921	0.119	-0.379	0.0617	0.184	-0.00148	-0.0634	0.184	0.0794	-0.0992	0.298	-0.0914	0.0242	-0.0743	-0.218	0.0777	-0.0566	-0.0845	0.207	-0.213	-0.0426	-0.161	-0.18	0.0108	0.141	0.149	0.183	0.0773	0.176	0.0361	-0.136	0.0143	0.0715	0.101	-0.126	-0.00147	-0.0702	-0.0831	-0.055	0.147	-0.162	0.211	-0.0649	-0.134	0.0933	0.147	0.106	0.136	0.0533	0.0642	-0.145	-0.266	0.0236	-0.188	-0.0829	-0.318	0.168	-0.0646	0.0875	-0.197	0.1	-0.237	-0.333	-0.18	0.148	0.295	-0.166	-0.0433	0.0855	-0.0384	-0.407	-0.145	-0.155	-0.184	-0.106	0.19	0.208	-0.0581	0.29	-0.167	0.097	0.223	-0.0992	-0.128	-0.219	-0.0416	-0.167	0.19	0.0625	0.26	0.129	-0.0761	-0.376	0.209	-0.259	0.0232	-0.235	0.0851	-0.13	0.011	0.141	-0.00986	0.23	0.018	0.131	0.00736	-0.421	-0.0731	-0.0103	-0.161	0.0641	0.024	-0.234	-0.222	0.211	0.0729	-0.0268	-0.0137	-0.123	0.147	0.0925	0.00892	0.199	0.169	-0.0699	0.0332	0.0697	-0.39	0.182	0.0572	0.1	0.0107	0.214	-0.118	0.095	-0.214	-0.2	0.0909	0.109	-0.273	-0.19	0.0577	0.0659	-0.00742	-0.347	-0.104	0.0953	0.0104	0.189	0.0218	-0.104	-0.395	0.256	0.0286	0.17	0.0836	0.142	-0.0651	-0.107	-0.178	0.118	0.16	-0.0825	0.0292	-0.199	0.324	-0.122	0.394	0.0802	-0.00839	0.136	-0.249	0.0213	0.00584	0.154	-0.284	-0.506	0.207	0.122	0.254	-0.426	0.121	-0.323	-0.0354	-0.141	-0.464	0.0711	0.163	-0.0692	-0.089	-0.0268	-0.104	-0.155	0.00253	0.0814	0.0279	0.0597	-0.0663	0.0196	0.0843	0.0352	0.451	-0.14	-0.0321	-0.0439	-0.271	0.0861	0.154	-0.106	0.00944	0.107	0.32	-0.102	-0.0354	0.0585	-0.363	-0.185	-0.1	-0.125	-0.167	-0.113	-0.273	-0.0251	-0.13	-0.0518	-0.193	0.0104	0.315	-0.0801	0.232	-0.286	0.191	-0.139	0.055	0.175	0.219	-0.203	-0.373	0.188	0.149	0.0737	-0.154	0.0258	-0.263	-0.0779	-0.127	-0.0402	-0.0377	-0.0226	0.322	0.263	-0.0706	-0.105	-0.102	-0.106	-0.289	-0.0791	-0.103	0.0302	0.0342	-0.101	-0.224	-0.0612	0.121	-0.106	0.0134	-0.0324	0.089	-0.0526	-0.0613	0.00879	0.174	0.318	-0.0294	-0.0115	-0.28	-0.214	0.312	0.0024	0.0679	0.191	0.0235	-0.217	-0.119	-0.0731	-0.0707	0.0352	-0.271	0.115	-0.0112	-0.00424	-0.112	0.0585	0.144	-0.0799	0.0603	0.185	0.17	-0.108	-0.223	-0.0514	0.184	0.175	0.145	-0.0628	0.121	-0.0779	-0.0343	0.127	0.00616	0.205	0.22	0.0149	-0.0466	0.0302	-0.0831	0.1	0.141	-0.187	-0.179	-0.0329	0.205	0.0777	0.208	-0.0952	-0.0917	0.206	0.0344	0.00521	0.0648	0.0386	0.078	0.145	0.254	0.172	-0.221	0.0907	-0.113	-0.00814	-0.00248	0.0271	-0.165	-0.197	-0.0712	-0.159	-0.0662	-0.171	-0.134	-0.14	-0.00203	-0.077	-0.0624	0.247	0.123	0.133	0.221	0.376	0.0338	0.04	0.0765	-0.0474	-0.0475	-0.171	-0.0444	0.121	-0.0407	-0.0894	0.223	0.157	-0.0715	-0.367	0.0733	-0.118	-0.0574	-0.165	0.102	-0.117	0.0825	0.18	0.0786	0.158	-0.034	0.174	0.199	0.045	0.251	0.247	0.175	-0.0818	0.232	-0.0269	-0.0119	0.159	0.21	-0.0649	-0.0286	-0.468	0.336	-0.00173	-0.272	0.146	-0.0385	-0.233	-0.0386	-0.191	-0.064	0.155	-0.0722	0.0697	-0.106	0.109	0.0945	0.237	-0.0136	0.0398	0.176	0.0699	0.275	0.174	-0.0399	0.0417	0.29	0.00654	0.139	0.102	0.188	-0.055	0.0266	-0.133	0.211	0.0228	-0.301	0.158	0.122	-0.0634	-0.416	-0.408	-0.164	-0.0431	-0.18	0.377	0.0341	-0.224	0.203	0.0966	-0.158	-0.0706	-0.365	-0.277	0.0885	0.017	0.00358	0.0879	-0.143	-0.0605	0.258	0.061	-0.0141	0.066	-0.0334	-0.051	0.0729	0.0655	-0.045	0.21	0.152	-0.4	-0.114	-1.09e-05	0.231	0.0433	0.309	-0.211	0.0957	0.157	-0.048	-0.0514	0.0655	-0.0295	0.124	0.0277	0.00931	0.172	-0.189	0.183	-0.21	-0.22	0.0519	-0.0383	0.147	-0.222	0.0671	-0.0213	-0.0596	-0.0472	-0.076	0.26	0.227	0.152	-0.123	0.167	-0.0967	-0.212	0.0618	-0.213	0.041	-0.036	0.0865	0.1	0.174	-0.249	-0.107	0.114	-0.0981	0.265	-0.0022	0.204	0.181	-0.37	0.17	-0.224	0.353	0.0846	0.0546	0.0971	0.0713	-0.0724	-0.105	0.131	-0.241	-0.0925	0.0628	-0.0193	-0.123	-0.0207	-0.156	0.1	0.0833	0.21	-0.675	0.197	-0.0353	0.151	0.016	-0.322	-0.0209	-0.018	-0.0634	0.154	0.107	0.0161	0.297	0.174	0.0933	0.086	0.0904	-0.188	-0.397	-0.468	0.139	-0.00105	-0.102	0.0242	-0.257	0.137	0.0249	0.179	-0.101	0.111	0.0639	0.118	0.0314	-0.0398	-0.181	-0.245	0.212	-0.0774	-0.0337	-0.196	0.0939	0.00326	0.121	-0.156	-0.267	-0.0409	-0.027	-0.119	-0.0872	0.187	0.297	0.295	0.294	0.071	0.068	-0.495	0.15	-0.101	0.0211	-0.0287	0.149	-0.204	0.169	0.0446	0.161	-0.21	-0.0862	0.195	0.085	0.0247	0.0689	-0.363	-0.197	0.119	-0.15	0.0574	-0.0889	-0.206	0.143	0.00842	0.274	0.174	0.124	-0.138	0.0647	-0.257	-0.0653	0.158	-0.122	0.181	0.0947	0.0445	-0.0139	0.0555	0.0802	-0.185	0.151	0.0228	0.239	-0.0194	-0.0634	0.00143	0.159	0.0118	0.039	0.0526	0.24	0.0243	-0.298	-0.00131	-0.0414	0.0607	-0.0631	-0.0577	-0.0579	0.0286	-0.453	0.0548	-0.145	-0.224	0.0847	-0.191	0.114	0.318	-0.332	0.35	-0.138	-0.0761	0.168	0.167	-0.162	-0.238	0.223	0.223	-0.0585	-0.0478	-0.31	-0.0451	-0.159	0.335	0.0581	-0.254	-0.134	-0.0969	0.0681	0.123	0.13	-0.0628	-0.0899	0.337	-0.0665	-0.0936	-0.342	0.171	-0.139	0.216	0.0872	0.133	-0.215	-0.0804	0.0805	0.0111	0.0988	0.114	0.14	-0.0146	-0.0328	0.0636	-0.101	0.0452	0.263	-0.0728	-0.00118	-0.0205	0.0248	0.346	-0.152
GO:0000087	-0.467	0.251	-0.233	0.963	-0.337	0.306	0.0591	0.13	-0.504	-0.352	-0.738	0.242	-0.638	-0.927	0.995	-0.787	0.955	-0.869	-0.741	-0.666	0.896	-0.9	-0.828	-0.546	-0.563	-1	-0.914	-0.173	0.0233	-0.376	0.492	0.988	0.665	0.683	-0.584	-0.175	-0.321	-0.42	-0.113	-0.611	-0.625	-0.661	-0.37	-0.676	-0.888	-0.698	0.817	-0.54	-0.792	-0.917	-0.925	-0.0409	0.554	0.927	0.756	-0.597	0.237	0.853	-0.796	-0.136	0.998	-0.441	-0.711	-0.788	-0.714	0.13	-0.778	-0.689	-0.868	-0.853	-0.315	-0.255	-0.867	-0.445	0.227	-0.914	-0.908	0.737	-0.875	-0.738	-0.542	-0.481	-0.536	-0.908	-0.832	0.531	0.929	0.539	-0.269	-0.708	-0.992	-0.927	-0.695	-0.568	-0.743	-0.924	-0.857	-0.653	-0.856	0.511	0.712	-0.72	-0.559	-0.888	-0.544	-0.658	-0.897	-0.763	-0.841	0.0191	-0.909	-0.383	-0.918	-0.913	-0.853	0.551	-0.687	-0.571	-0.927	-0.437	0.997	0.982	0.41	-0.837	0.976	-0.465	0.988	-0.175	-0.911	-0.449	-0.851	0.00364	-0.7	-0.583	0.311	-0.432	0.992	-0.846	1	-0.744	-0.487	0.674	1	0.48	0.452	0.327	0.995	0.966	-0.377	-0.85	-0.889	-0.381	-0.873	-0.199	-0.767	0.262	-0.859	1	-0.651	0.729	-0.866	-0.252	-0.758	0.888	0.968	0.0105	-0.644	-0.892	0.516	-0.759	0.984	-0.902	0.288	0.463	-0.213	0.735	0.947	-0.89	-0.791	-0.875	-0.188	-0.539	-0.729	-0.432	-0.982	-0.822	-0.819	-0.834	-0.882	0.464	0.095	-0.638	-0.836	-0.41	-0.804	-0.608	0.926	-0.913	-0.426	-0.935	-0.885	-0.81	0.187	-0.648	-0.788	-0.63	0.996	0.247	-0.657	0.206	-0.771	0.478	0.391	0.175	-0.881	-0.436	0.49	-0.859	-0.902	-0.213	0.987	-0.813	-0.836	-0.908	-0.905	-0.497	-0.462	-0.848	-0.784	0.116	-0.729	-0.473	0.993	0.103	-0.674	0.157	-0.825	-0.835	0.15	0.999	-0.903	-0.91	-0.83	-0.931	-0.884	0.397	-0.877	-0.931	-0.0618	-0.666	-0.982	0.998	-0.464	-0.862	0.747	-0.637	-0.647	-0.879	0.999	-0.789	-0.924	-0.59	0.894	0.892	-0.911	-0.683	0.671	-0.779	-0.694	0.0034	0.455	0.622	-0.39	0.588	-0.856	-0.777	-0.843	-0.835	0.986	-0.862	-0.877	-0.93	-0.241	-0.594	1	-0.449	-0.876	-0.853	-0.685	0.727	0.504	0.802	0.928	-0.854	-0.926	0.0128	-0.117	0.12	0.993	-0.698	0.995	0.744	0.791	0.0925	-0.868	0.571	-0.669	-0.814	-0.999	0.981	-1	1	-0.461	-0.912	-0.419	0.0948	-0.266	0.0162	-0.323	-0.645	-0.902	-0.91	0.157	1	-0.875	-0.908	-0.907	-0.332	-0.921	-0.927	-0.0635	-0.91	-0.735	-0.116	-0.675	-0.63	0.214	-0.835	0.987	-0.899	-0.849	-0.735	0.353	-0.902	-0.922	-0.848	-0.648	-0.0825	0.0126	-0.571	-0.465	-0.659	-0.935	-0.922	-0.103	-0.175	-0.915	-0.568	0.991	0.995	0.842	-0.853	-0.707	-0.63	-0.108	0.733	0.842	0.637	-0.518	-0.676	-0.0887	0.482	0.415	0.595	0.769	-0.798	-0.578	-0.301	0.981	-0.514	-0.627	-0.792	-0.328	0.175	0.989	-0.819	0.912	0.285	0.159	-0.0633	-0.764	-0.286	-0.789	-0.7	-0.2	-0.26	-0.533	-0.895	-0.721	0.814	-0.553	0.997	-0.323	-0.828	0.697	-0.929	0.405	-0.782	0.14	1	-0.567	-0.784	-0.679	-0.763	-0.853	-0.66	-0.938	0.339	-0.534	0.761	-0.19	1	-0.771	-0.703	-0.0267	-0.666	-0.896	-0.493	-0.75	-0.868	-0.709	-0.896	-0.746	-0.427	0.957	0.934	-0.921	0.0118	-0.843	0.35	-0.941	-0.453	-0.467	-0.0225	-0.837	-0.761	-0.108	0.732	-0.929	-0.988	-0.0723	-0.197	-0.648	-0.894	-0.495	0.0899	-0.702	-0.168	-0.307	0.755	-0.04	-0.909	0.974	-0.929	0.22	-0.877	-0.17	-0.736	-0.699	-0.268	-0.878	-0.168	-0.85	-0.927	-0.445	0.796	-0.504	-0.257	-0.93	-0.898	-0.541	-0.0611	-0.896	0.997	-0.597	-0.816	-0.902	0.434	-0.736	-0.673	-0.847	0.795	1	0.279	0.479	0.229	-0.859	-0.851	-0.662	-0.929	0.197	-0.89	-0.919	-0.931	0.96	-0.324	-0.93	-0.0205	-0.179	-0.359	-0.878	-0.877	1	-0.185	-0.675	-0.932	-0.728	-0.427	-0.726	-0.999	-0.524	-0.441	1	-0.848	-0.371	-0.929	-0.925	-0.885	-0.784	0.655	-0.694	-0.798	-0.812	0.986	-0.864	-0.655	-1	0.714	0.762	0.573	-0.918	0.559	-0.909	-0.281	0.999	0.933	-0.535	-0.628	-0.922	-0.697	-0.586	-0.867	-0.854	-0.895	0.9	-0.678	0.798	0.726	0.853	-0.829	-0.922	-0.842	0.0925	0.809	-0.741	-0.751	-0.792	-0.585	-0.875	0.687	0.805	-0.893	1	0.997	-0.442	0.998	-0.992	-0.998	0.797	-0.857	0.599	-0.71	-0.732	-0.897	-0.9	-0.91	-0.752	-0.0547	0.999	0.592	-0.889	-0.917	0.281	-0.435	-0.516	-0.781	-0.823	0.0564	-0.924	-0.924	0.0837	-0.893	-0.519	-0.646	0.905	0.969	0.966	-0.567	0.4	-0.864	-0.433	-0.792	-0.877	-0.629	0.954	0.997	0.682	-0.913	-0.51	0.471	-0.467	0.999	0.874	-0.853	-0.644	0.6	-0.675	0.822	-0.712	-0.698	-0.914	-0.753	-0.43	-0.507	-0.534	-0.809	-0.457	-0.821	-0.49	-0.847	-0.0633	-0.92	-0.57	0.94	-0.508	0.396	-0.685	0.984	0.28	-0.787	-0.935	-0.798	-0.405	-0.894	-0.173	1	0.192	-0.867	-0.774	-0.869	1	-0.812	0.419	-0.881	0.504	0.242	0.302	-0.353	-0.891	-0.795	-0.908	-0.893	0.297	0.315	-0.0437	-0.253	-0.608	0.896	-0.884	-0.837	-0.523	0.986	-0.183	-0.962	0.118	-0.572	0.977	-0.89	0.21	0.148	0.754	-0.826	-0.819	-0.922	-0.909	-0.656	-0.862	-0.764	-0.796	-0.835	-0.835	-0.665	-0.895	-0.998	-0.0636	0.939	0.868	-0.728	-0.557	0.657	-0.712	-0.391	1	-1	-0.602	-0.857	-0.635	0.175	0.442	-0.85	-0.906	0.987	-0.467	-0.779	-0.884	-0.268	0.791	0.993	0.905	-0.836	-0.256	0.954	0.868	0.289	-0.496	-0.636	-0.778	-0.797	0.476	-0.982	0.588	-0.262	0.857	-0.855	-0.888	0.734	-0.447	-0.735	-0.884	-0.885	0.924	-0.556	-0.756	-0.445	-0.682	-0.638	-0.93	0.958	-0.787	0.141	-0.707	-0.586	0.0307	0.498	0.981	-0.854	-0.748	-0.914	-0.892	-0.776	0.502	-0.638	0.889	0.998	-1	-0.784	-0.0549	1	0.875	0.802	0.906	0.006	-0.486	-0.793	0.727	-0.867	-0.853	-0.51	-0.87	0.424	-0.859	0.872	0.718	0.784	-0.835	-0.0728	0.226	-0.929	-0.602	-0.814	-0.798	-0.774	-0.999	-0.128	-0.929	-0.904	-0.667	-0.00901	-0.818	0.299	-0.773	-0.861	-0.919	-0.653	0.223	-0.914	-0.909	-0.708	-0.903	0.479	-0.579	0.722	-0.932	-0.919	0.994	-0.646	-0.884	-0.868	-0.917	-0.557	-0.796	0.844	-0.868	-0.754	-0.195	0.622	-0.841	-0.91	-0.885	0.965	0.0269	-0.487	0.934	0.279	-0.619	-0.408	-0.912	-0.993	-0.665	-0.985	0.293	-0.726	-0.892	-0.997	-0.889	0.339	0.373	-0.998	-0.536	-0.63	0.41	-1	-0.903	-0.656	0.537	0.779	-0.904	1	-0.916	0.592	-0.638	-0.9	-0.917	-0.925	-0.308	-0.859	-0.901	-0.763	0.998	0.999	-0.888	0.21	0.016	-0.916	-0.423	-0.886	-0.597	0.422	-0.667	0.986	0.96	-0.416	0.139	-0.835	-0.578	0.889	1	-0.813	0.999	0.795	-0.918	-0.566	0.798	-0.893	0.157	-0.161	-0.644	-0.787	-0.858	1	0.994	-0.901	0.0836	-0.52	-0.822	-0.375	0.00905	-0.428	-0.89	-0.822	0.997	0.118	-0.595	-0.758	-0.435	0.342	-0.26	-0.452	-0.768	0.927	0.595	-0.929	-0.847	-0.675	0.206	-0.837	-0.833	-0.74	-0.924	-0.811	0.904	-0.908	-0.922	-0.559	1	-0.243	-0.871	-0.909	-0.278	-0.875	-0.918	-0.481	-0.888	-0.845	-0.251	-0.352	0.844	-0.818	-0.389	-0.048	0.842	-0.892	-0.883	-0.589	0.367	-0.906	0.998	0.998	-0.711	-0.991	-0.537	0.966	-0.781	-0.742	-0.0528	0.994	0.0874	0.822	0.119	-0.974	-0.913	0.373	0.077	-0.922	-0.573	-0.743	0.8	-0.614	0.984	-0.884	-0.812	-0.926	-0.7	0.192	-0.268	-0.815	-0.606	0.797	-0.838	-0.918
GO:0000090	-0.897	0.946	-0.852	-0.722	-0.908	-0.891	0.452	-0.785	-0.781	-0.282	-0.63	1	-0.928	-0.565	-0.572	-0.93	-0.896	-0.68	-0.884	-0.621	-0.83	0.894	0.939	0.518	-0.0937	0.512	-0.816	-0.037	-0.0962	-0.914	-0.885	0.955	-0.907	0.982	-0.377	0.75	-0.907	0.47	-0.747	-0.881	0.936	0.752	-0.901	-0.881	-0.632	0.853	0.822	-0.176	-0.423	-0.467	-0.798	0.0428	0.0522	-0.29	0.0303	0.994	-0.675	-0.93	-0.712	-0.819	-0.827	0.731	0.623	-0.366	0.916	0.844	-0.319	0.105	-0.781	-0.926	0.444	-0.634	-0.984	0.936	-0.93	-0.899	-0.584	0.214	-0.801	1	-0.565	-0.27	-0.986	-0.902	-0.481	-0.921	-0.565	0.0462	-0.922	-0.87	-0.0462	-0.85	0.21	0.966	-0.669	-0.843	0.82	-0.634	-0.678	-0.401	0.562	0.192	-0.445	-0.0428	-0.639	0.479	-0.89	-0.87	1	1	-0.286	-0.885	-0.699	0.339	0.997	-0.299	-0.0322	-0.691	-0.779	-0.409	-0.701	-0.87	0.208	-0.856	0.102	0.488	-0.579	-0.879	-0.764	-0.804	-0.261	-0.873	0.779	-0.765	-0.642	-0.0945	-0.248	-0.862	-0.882	-0.918	-0.907	-0.911	-0.908	-0.792	-0.86	-0.923	0.214	-0.342	-0.885	-0.916	-0.806	0.224	0.279	-0.728	-0.557	-0.311	-0.27	0.972	-0.299	-0.834	0.938	0.0899	-0.905	0.0269	-0.611	-0.835	-0.866	-0.689	0.068	-0.93	-0.678	-0.691	0.298	-0.561	-0.29	-0.853	-0.917	0.88	-0.382	-0.188	-0.872	-0.771	-0.109	-1	0.963	-0.848	-0.264	-0.742	0.131	0.719	-0.711	-0.803	-0.806	0.837	-0.581	-0.584	-0.583	0.999	-0.86	-0.682	-0.404	-0.903	0.521	-0.87	-0.6	0.739	-0.702	-0.814	-0.848	-0.821	-0.603	-0.828	-0.818	-0.824	0.525	0.959	0.679	0.965	-0.842	-0.787	-0.44	-0.0322	-0.889	-0.91	-0.252	-0.0528	-0.904	0.725	-0.312	-0.837	-0.796	-0.453	0.788	0.993	-0.873	0.538	-0.784	-0.851	-0.373	-0.827	-0.765	-0.629	0.425	0.15	-0.77	0.141	0.881	-0.578	0.999	-0.856	-0.569	-0.702	0.999	0.964	-0.363	0.992	0.077	0.199	-0.829	0.682	-0.595	-0.497	-0.828	0.657	-0.149	-0.701	-0.895	0.82	0.173	-0.155	-0.923	0.888	-0.247	0.32	-0.609	0.991	-0.923	-0.918	-0.906	-0.793	0.835	-0.917	-0.656	0.295	-0.823	-0.917	0.926	-0.479	-0.858	-0.911	0.972	-0.653	-0.833	0.586	0.0284	-0.906	0.74	-0.843	-0.885	-0.524	0.996	-0.923	-0.957	-0.108	-0.893	-0.815	-0.481	0.939	-0.416	0.116	-0.898	0.255	0.424	-0.676	-0.352	0.595	0.884	0.58	-0.19	-0.372	-0.16	-0.89	0.187	-0.695	-0.765	-0.887	-1	0.253	-0.357	-0.593	0.989	-0.449	-0.929	0.727	0.607	-0.0618	-0.929	-0.903	-0.893	-0.401	-1	-0.202	0.109	-0.782	-0.912	0.948	0.553	0.321	-0.674	0.175	-0.33	-0.805	0.208	-0.792	-0.896	-0.662	-0.771	0.909	-0.869	-0.271	-0.542	-0.817	-0.308	-0.574	-0.922	0.153	-0.75	0.467	0.993	-0.929	-0.923	0.197	0.582	-0.903	0.597	-0.899	0.272	-0.888	-0.92	0.298	-0.527	0.495	-0.854	0.194	-0.751	-0.292	0.26	-0.911	0.289	-0.202	-0.872	-0.923	0.211	0.994	-0.762	0.727	0.988	-0.913	-0.917	-0.188	-1	-0.674	-0.716	-0.924	-0.807	-0.419	0.699	-0.892	-0.916	-0.9	-0.688	1	0.968	-0.874	0.225	-0.479	0.844	0.329	-0.702	0.934	1	0.961	0.861	1	-0.909	-0.446	-0.846	-0.625	-0.762	0.00364	-0.735	0.998	-0.712	-0.788	-0.514	0.689	-0.156	-0.774	-0.638	-0.138	-0.672	-0.559	-0.805	-0.902	-0.899	-0.873	0.905	-0.0934	0.116	0.467	-0.394	-0.553	0.757	-0.975	-0.761	1	-0.732	-0.744	-0.04	-0.912	-0.625	-0.656	0.49	0.224	-0.923	-0.128	-0.927	0.891	0.853	-0.352	-0.93	-0.674	0.532	-0.872	-0.363	-0.678	-0.563	-0.869	-0.537	-0.712	-0.568	-0.754	0.714	0.985	0.867	-0.75	-0.645	0.299	-0.606	-0.538	0.841	-0.917	-0.889	-0.326	0.933	0.764	0.0404	0.972	-0.907	-0.724	-0.368	-0.0779	-0.854	0.928	-0.78	-0.048	-0.559	-0.928	0.833	0.13	-0.119	-0.262	-0.873	-0.551	0.422	-0.853	-0.757	-0.393	-0.89	-0.906	0.904	-0.571	-0.877	0.315	-0.792	-0.667	-0.0825	0.187	-0.914	-0.812	0.303	-0.521	-0.917	-0.788	0.762	-0.483	0.331	-0.853	-0.178	-0.411	0.922	-0.649	-0.847	0.147	-0.918	-0.906	-0.93	-0.888	0.302	-0.0553	-0.728	-0.764	0.399	0.982	0.22	-0.874	-0.826	-0.896	0.0836	0.478	-0.333	-0.73	-0.773	1	0.958	-0.172	-0.621	-0.638	-0.809	0.344	-0.859	-0.578	-0.717	0.982	-0.81	-0.482	-1	-0.339	-0.365	0.798	-0.837	-0.688	-0.763	-0.0754	0.218	-0.749	-0.739	1	-0.636	-0.875	-0.675	-0.932	-0.678	-0.792	-0.904	1	-0.662	0.997	-0.735	-0.645	-0.551	0.255	-0.673	0.747	0.311	0.573	-0.893	-0.385	-0.714	0.916	-0.366	0.974	-0.905	-0.891	-0.853	-0.717	-0.718	-0.556	-0.291	-0.854	0.13	0.981	-0.872	-0.861	-0.87	-0.821	-0.375	0.659	-0.823	0.606	0.684	-0.353	-0.502	-0.85	-0.624	0.913	-0.475	-0.619	0.731	0.892	0.999	0.837	-0.719	0.967	-0.822	0.0837	-0.908	-1	-0.913	-0.255	-0.753	-0.682	-0.7	-0.315	0.806	0.287	-0.757	-0.861	-0.819	-0.917	-0.665	-0.662	-0.914	0.516	0.188	-0.57	-0.75	-0.826	-0.391	0.898	0.858	-0.745	-0.321	-0.805	0.13	0.105	-0.774	0.859	-0.518	-0.288	0.575	0.887	-0.427	-0.533	0.837	-0.678	-0.903	-0.887	-0.875	-0.879	-0.819	-0.902	0.962	-0.35	-0.792	0.833	0.47	-0.653	-0.966	-0.87	-0.828	-0.9	-0.741	-0.842	-0.877	0.994	-0.601	-0.737	-0.422	1	0.848	0.82	0.0655	-0.879	-0.758	-0.888	-0.754	0.952	-0.915	-0.593	0.995	-0.792	0.689	0.471	-0.112	-0.842	-0.864	0.723	-0.533	-0.856	0.968	0.457	0.568	0.254	-0.903	0.087	-0.883	0.892	-0.907	1	-0.578	-0.549	-0.00839	-0.778	0.00536	-0.619	-0.746	-0.672	0.89	0.876	-0.637	-0.868	-0.92	-0.738	-0.481	0.661	-0.741	-0.31	-1	-0.00551	-0.505	-0.802	-0.433	0.506	-0.644	0.986	1	-0.676	-0.59	-0.983	0.966	-0.851	-0.346	0.995	-0.897	0.362	-0.213	0.417	-0.91	-0.19	-0.659	0.82	-0.569	0.573	-0.787	-0.291	-0.91	-0.216	-0.889	-0.683	0.136	-0.828	-0.427	-0.466	-0.828	-0.596	-0.482	-0.962	-0.79	0.453	0.546	-0.847	0.571	-0.796	0.778	-0.792	-0.376	-0.912	-0.688	1	-0.595	-0.877	-0.419	-0.71	0.614	-0.112	-0.822	0.935	-0.921	-0.674	-0.797	0.263	-0.485	-0.76	0.16	0.999	-0.349	0.997	-0.459	-0.686	-0.476	0.914	1	-0.861	-0.926	-0.915	-0.911	-0.328	0.261	-0.913	-0.559	-0.399	-0.37	-0.913	-0.589	0.303	-0.112	-0.999	-0.355	0.0194	-0.836	0.103	-0.313	1	-0.00901	-0.913	-0.903	-0.93	1	-0.75	-0.796	-0.874	1	-0.901	-0.717	-0.57	0.961	1	0.933	-0.829	-0.756	0.582	0.0157	-0.894	0.849	-0.907	0.718	-0.964	1	-0.606	-0.819	-0.93	-0.859	-0.914	0.867	-0.826	-0.89	0.0924	-0.598	1	-0.669	-0.93	-0.824	-0.829	-0.0524	-0.778	0.993	-0.353	1	-0.793	-0.669	-0.423	0.261	-0.876	0.987	0.223	-0.786	-0.497	-0.751	-0.71	-0.428	-0.0254	-0.52	1	-0.57	-0.867	-0.112	0.224	-0.793	1	-0.0618	-0.868	-0.175	0.928	-0.66	0.617	0.0191	-0.771	1	-0.38	0.974	-0.924	1	-0.765	0.27	-0.317	-0.643	-0.0611	-0.922	-0.8	0.691	0.432	-0.747	-0.902	-0.834	-0.76	-0.888	-0.929	0.116	-1	-0.31	0.723	-0.744	-0.694	0.639	0.0284	0.973	-0.804	-0.726	-0.879	-0.689	-0.862	-0.999	-0.0917	0.257	-0.897	1	-0.616	-0.528	-0.87	-0.704	-0.0744	-0.858	0.478	0.972	-0.879	-0.365	-0.818	-0.824	0.965	-0.905	-0.979	-0.913	-0.913	-0.671	0.416	-0.911	1	-0.931	-0.771	-0.877	-0.76	-0.136	-0.771	0.0929	-0.72	0.89	-0.386	0.362	-0.927
GO:0000092	-0.613	-0.597	-0.244	-0.189	-0.479	-0.0871	-0.46	0.0185	-0.121	0.268	0.205	-0.029	0.125	0.291	0.749	0.322	-0.0372	-0.0369	-0.0698	-0.657	0.00493	0.266	0.0151	0.222	0.0262	-0.593	-0.0414	-0.0199	0.197	0.702	-0.404	-0.53	0.315	-0.555	-0.603	-0.0162	0.211	0.469	-0.354	0.347	-0.719	0.348	-0.512	-0.466	0.0981	0.22	0.1	-0.11	-0.422	0.3	-0.775	-0.113	-0.447	-0.114	-0.23	0.141	-0.453	-0.295	-0.721	-0.402	-0.0393	-0.515	0.0798	0.249	0.0965	-0.702	-0.146	0.386	0.00735	-0.204	-0.445	0.0158	-0.0262	-0.165	-0.00736	0.208	-0.482	-0.408	0.0648	-0.666	0.391	-0.0236	-0.0242	0.381	-0.46	-0.1	0.504	-0.274	-0.0344	0.00456	-0.0538	0.0327	-0.527	0.436	-0.311	0.229	-0.826	-0.297	-0.156	-0.385	0.273	-0.127	0.058	0.283	-0.346	-0.0955	0.167	-0.165	-0.501	0.458	0.249	-0.0908	-0.304	-0.683	0.0583	0.271	-0.473	-0.00363	-0.26	-0.561	-0.577	0.475	-0.085	0.283	-0.831	0.0912	0.203	-0.251	-0.694	0.279	0.195	0.276	-0.179	0.571	0.393	-0.105	-0.394	0.201	0.67	-0.557	0.409	0.195	-0.288	-0.779	0.0818	-0.0408	-0.413	-0.0441	-0.0497	-0.198	0.191	-0.37	-0.492	-0.0883	0.198	0.0209	-0.576	0.365	-0.729	-0.38	0.266	0.232	-0.0923	-0.787	-0.351	-0.506	-0.342	-0.0142	-0.333	-0.0361	0.13	0.288	0.306	-0.0954	-0.666	-0.171	-0.136	0.295	0.0125	0.533	-0.604	-0.563	0.0822	-0.607	0.633	0.0938	0.0485	-0.0334	-0.274	0.118	-0.327	-0.383	-0.322	-0.415	-0.481	-0.336	0.0096	0.587	0.0413	-0.69	0.311	-0.456	-0.195	0.122	-0.351	-0.848	0.243	0.296	0.00316	0.213	-0.166	0.431	0.208	0.648	0.103	-0.136	-0.0759	0.0111	0.0839	-0.0771	0.0121	-0.17	0.588	-0.0653	-0.275	-0.475	0.617	0.0454	-0.545	-0.68	-0.0102	-0.139	0.311	-0.0756	-0.814	-0.0274	0.388	0.184	-0.544	-0.219	0.0478	0.059	0.43	-0.0698	-0.077	-0.35	-0.445	-0.538	-0.729	-0.375	-0.332	0.0391	-0.48	-0.515	-0.276	-0.777	0.288	-0.433	-0.21	0.187	-0.0594	-0.25	0.484	-0.799	-0.139	0.412	0.411	0.203	-0.57	-0.491	-0.556	-0.0604	0.164	0.321	-0.698	0.195	0.3	-0.278	0.04	-0.192	0.144	-0.167	-0.5	0.0138	-0.0173	-0.558	0.307	-0.417	-0.279	0.51	-0.304	0.0603	0.356	0.471	-0.722	0.0895	-0.558	-0.336	-0.379	-0.147	-0.206	0.458	-0.357	-0.0697	0.0611	-0.324	-0.269	-0.623	0.338	-0.394	-0.482	0.654	-0.379	-0.0955	0.0668	-0.00658	0.362	0.427	0.17	0.613	0.108	-0.552	0.456	-0.518	0.196	0.9	0.327	-0.353	0.32	0.253	0.177	0.29	-0.043	0.365	-0.503	0.103	0.19	-0.0974	0.127	0.0612	0.236	-0.557	0.122	-0.289	-0.0468	-0.726	-0.0874	-0.45	0.0512	0.0857	0.247	-0.626	0.598	-0.545	-0.137	-0.11	-0.723	0.125	-0.0955	-0.566	0.299	-0.106	0.687	0.032	-0.104	-0.752	0.0375	0.195	-0.206	-0.656	0.335	-0.245	-0.742	0.11	0.0316	0.169	0.121	-0.269	-0.445	-0.598	-0.577	-0.298	-0.709	0.23	0.182	0.368	-0.576	0.438	-0.135	-0.55	0.539	-0.158	-0.0662	0.254	-0.706	0.267	-0.137	0.403	0.115	0.555	-0.698	0.142	-0.258	0.539	-0.536	-0.0939	0.386	0.364	-0.222	0.559	-0.0709	0.0442	-0.106	0.192	0.588	0.216	0.325	-0.178	-0.255	0.041	-0.0473	-0.0734	0.276	-0.856	-0.511	-0.72	-0.764	0.135	-0.23	0.538	-0.315	-0.027	0.593	0.277	0.215	-0.274	0.035	-0.0377	0.516	0.186	-0.599	0.115	-0.478	-0.783	-0.117	-0.295	0.107	0.392	0.584	0.0452	-0.638	-0.0964	-0.134	0.0981	-0.382	0.0764	-0.603	0.285	0.023	-0.0302	0.0396	-0.0116	-0.0278	-0.196	-0.483	0.671	0.23	-0.162	0.323	-0.013	-0.599	-0.151	0.0764	-0.245	0.119	0.906	-0.11	-0.572	0.0741	-0.518	-0.0679	0.207	-0.11	0.353	0.284	-0.0677	0.417	0.0553	-0.306	0.191	-0.4	0.065	-0.0407	-0.0149	0.0543	-0.219	0.367	-0.708	-0.475	-0.48	-0.502	-0.441	0.454	0.231	-0.631	-0.658	-0.556	-0.394	-0.104	0.587	-0.0347	0.234	-0.522	0.168	-0.195	-0.334	0.355	0.0782	0.427	-0.267	-0.201	-0.353	0.102	0.34	0.275	0.509	0.222	-0.554	-0.177	-0.0266	-0.269	0.363	0.257	0.205	-0.226	0.0277	-0.571	0.359	-0.41	0.0479	0.325	0.118	-0.529	-0.138	-0.0947	-0.055	0.323	-0.849	0.224	-0.599	-0.729	0.0214	-0.735	-0.111	-0.284	-0.741	-0.622	-0.776	-0.085	0.617	-0.124	-0.481	-0.642	-0.198	-0.0816	-0.4	0.0736	-0.103	0.516	-0.00369	0.267	-0.15	0.406	-0.186	0.376	-0.232	0.285	-0.498	-0.261	-0.178	-0.806	0.136	-0.126	-0.0178	0.239	-0.205	-0.886	0.0266	0.51	0.636	0.247	0.00686	0.203	-0.472	-0.0191	-0.0975	-0.0771	-0.324	0.163	-0.0555	-0.257	0.0408	0.0409	-0.819	-0.303	0.409	0.204	-0.303	0.0218	0.244	-0.264	0.219	-0.829	0.195	0.13	-0.152	0.131	0.227	-0.216	-0.568	0.401	-0.0239	-0.388	-0.698	0.295	-0.122	-0.241	0.326	-0.105	0.327	0.054	-0.0929	-0.0864	-0.044	0.423	-0.0878	-0.219	0.164	-0.0929	0.325	-0.0812	0.18	-0.609	-0.463	0.0151	0.0812	-0.715	-0.151	-0.525	0.161	-0.401	-0.0638	0.307	-0.364	-0.391	0.0109	-0.434	-0.339	0.33	0.046	-0.35	-0.0547	-0.186	-0.0814	0.0155	0.257	-0.296	0.306	-0.405	0.177	0.636	-0.225	-0.833	-0.102	0.135	-0.603	-0.367	-0.22	-0.154	0.131	-0.284	-0.0193	-0.17	-0.652	-0.0445	-0.00412	-0.0325	-0.621	-0.132	-0.111	0.209	-0.552	-0.0533	0.00622	-0.512	0.38	-0.512	0.302	-0.0389	0.23	0.0367	0.00214	-0.249	-0.535	0.269	0.000909	0.354	0.129	-0.261	0.103	0.655	0.103	-0.497	-0.117	0.0464	0.402	-0.00598	0.0724	0.242	-0.744	-0.68	-0.156	0.146	0.251	-0.518	-0.436	-0.204	-0.124	0.117	-0.221	0.241	-0.403	-0.361	0.0583	0.733	-0.0912	-0.507	-0.578	-0.336	-0.0145	0.0236	-0.257	0.228	-0.266	-0.284	0.358	0.595	-0.578	-0.0614	0.424	-0.174	-0.472	0.301	0.116	-0.615	-0.176	0.301	-0.318	0.154	-0.06	-0.0504	-0.018	-0.634	-0.177	0.131	0.129	-0.733	0.288	0.217	0.267	0.0192	-0.374	-0.543	0.321	-0.181	-0.877	-0.261	0.281	0.471	0.0917	-0.0204	0.225	0.000354	0.0271	-0.356	-0.0739	-0.492	0.286	0.536	-0.842	-0.103	0.348	0.147	-0.744	0.339	-0.558	-0.283	-0.0897	-0.199	0.437	0.214	-0.327	-0.398	-0.103	-0.018	-0.0279	0.111	-0.294	0.121	0.518	0.641	-0.203	0.255	0.119	-0.14	0.334	0.112	0.42	-0.147	-0.361	-0.123	0.425	0.636	-0.361	0.351	-0.127	0.203	-0.178	0.0767	-0.568	0.27	-0.115	0.407	-0.117	0.239	-0.0172	-0.197	0.11	0.312	0.444	0.417	0.00715	-0.201	0.0959	-0.561	-0.754	-0.0805	-0.0173	0.0746	-0.511	0.342	0.189	0.0165	0.308	-0.247	-0.577	0.214	-0.666	0.0256	-0.199	-0.475	0.0632	0.0317	-0.444	-0.0818	-0.105	-0.127	-0.415	-0.515	-0.344	0.327	-0.0659	-0.21	0.462	-0.51	-0.22	0.469	-0.515	-0.48	-0.319	-0.0465	0.0788	0.609	-0.751	-0.0842	0.706	-0.0283	-0.0687	-0.324	-0.402	0.334	0.0971	-0.488	0.0192	0.671	0.176	-0.34	0.0628	-0.0457	-0.391	0.09	-0.513	0.314	0.00867	-0.225	-0.751	-0.209	-0.737	-0.19	0.0447	0.378	-0.0476	0.139	-0.654	-0.585	0.267	0.364	-0.196	-0.021	0.375	0.181	0.113	0.337	0.137	0.146	0.0461	0.171	-0.459	-0.142	0.139	-0.678	-0.165	0.0233	0.237	-0.321	0.301	-0.351	0.599	0.368	-0.0157	0.294	-0.583	-0.202	-0.692	-0.0535	-0.431	-0.0242	0.366	0.0279	0.156	-0.769	0.0471	0.219	-0.458	-0.81	0.0147	0.129	-0.133	0.0988	0.251	-0.141	-0.673	-0.0253	-0.0625	-0.0943	0.543	0.211	-0.208	-0.691	-0.0157	-0.541	0.288	0.296	-0.532	0.195	-0.588	-0.0487	0.258	0.0649	-0.00319	-0.00789	0.173	-0.307	-0.707	-0.418	-0.409	0.114	-0.662	0.33	0.0501	0.122	-0.536	0.72	-0.681	0.258	0.304	0.317	0.106	-0.0813	-0.183
GO:0000095
GO:0000096
GO:0000097
GO:0000100	-0.856	-0.0357	0.911	-0.799	-0.799	-0.913	-0.643	-0.291	-0.647	-0.38	0.218	0.0153	0.0362	-0.964	-0.213	-0.935	0.296	-0.657	-0.485	-0.912	0.998	-0.898	-0.921	0.832	-0.321	-0.828	-0.698	-0.768	-0.141	0.22	0.271	-0.87	0.362	-0.749	-0.567	-0.904	0.967	0.543	-0.901	-1	-0.107	-0.907	-0.93	0.998	0.946	-0.778	0.0949	-0.859	-0.903	-0.842	-0.625	-0.655	-0.611	0.955	-0.567	-0.385	-0.175	0.988	0.993	-0.441	-0.912	-0.85	-0.927	0.697	0.944	-0.431	-0.837	-0.725	0.999	-0.891	-0.711	-0.913	-0.542	-0.988	-0.922	0.996	-0.925	-0.701	-0.376	-0.0324	-0.624	0.997	0.0434	0.744	-0.507	0.592	0.537	-0.595	-0.875	0.161	-0.713	1	-0.921	0.129	-0.819	-0.79	-0.798	0.373	-0.317	-0.887	-0.676	-0.809	-0.873	0.711	-0.505	-0.894	-0.796	1	-1	0.896	0.00549	1	-0.812	0.948	-0.22	1	-0.67	-0.865	-0.916	1	0.899	-0.486	-0.803	-0.529	-0.836	0.723	0.349	-0.622	-0.678	0.445	-0.873	0.501	-0.8	-0.813	0.717	1	-0.795	0.87	-0.923	-0.58	0.755	-0.88	0.482	-0.908	-0.792	-0.92	1	-0.73	-0.77	-0.862	0.982	1	-0.516	0.115	0.511	0.122	0.49	-0.845	0.599	-0.76	-0.425	-0.176	-0.834	-1	0.175	-0.825	0.95	0.0929	-0.82	0.471	-0.469	0.827	0.315	-0.849	-0.819	-0.841	0.0798	-0.0916	-0.756	-0.123	-0.431	-0.818	-0.915	-0.916	-0.929	0.864	-0.235	-0.92	0.0705	-0.8	-0.359	-0.155	-0.556	-0.926	0.914	0.199	0.159	-0.757	0.988	-0.906	-0.412	-0.975	0.52	-0.639	-0.79	0.977	0.561	0.807	-0.697	-0.68	-0.742	-0.65	-0.922	-0.763	-1	0.88	-0.711	0.999	0.548	-0.876	-0.755	0.703	-0.784	0.448	-0.813	-0.429	-0.855	-0.9	-0.604	0.415	-0.909	-0.0544	0.502	-0.753	-1	-0.757	-0.353	0.000107	-0.875	-0.854	0.157	-0.435	-0.755	-0.824	-0.701	-0.823	-0.211	-0.586	-0.89	-0.502	-0.906	0.955	-0.789	-0.885	0.875	-0.901	-0.842	0.981	-0.793	-0.743	0.259	-0.394	-0.819	-0.61	-0.376	-0.896	-0.858	0.214	0.614	0.859	-0.178	-0.478	-0.131	-0.869	-0.575	-0.999	0.575	0.115	0.984	-0.816	0.836	-0.653	-0.821	1	-0.998	-0.789	-0.746	0.269	-0.135	0.892	-0.789	0.561	-0.726	-0.923	0.0948	1	0.133	-0.807	-0.841	-0.687	-0.747	-0.908	0.671	-0.537	-0.888	-0.769	-0.252	0.478	-0.828	-0.711	-0.996	0.15	-0.82	-0.744	0.374	0.384	-0.822	-0.828	-0.655	0.34	-0.885	0.997	0.997	-0.837	-0.0754	1	0.988	-0.658	-0.832	-0.735	0.965	0.722	0.82	-0.773	-0.421	0.993	-0.817	0.999	0.961	-0.811	-0.76	0.894	-0.875	-0.339	-0.923	-0.774	0.482	0.958	-0.438	-0.867	-1	0.13	0.35	0.535	-0.784	-0.901	0.889	-0.173	-0.922	-0.377	-0.84	-0.353	-0.366	-0.508	0.452	-0.91	0.914	-0.93	-0.419	-0.884	-0.439	-0.172	0.394	-0.793	0.113	0.181	0.0428	-0.559	-0.844	-0.861	0.712	0.515	-0.662	-0.894	-0.317	0.516	-0.876	-0.893	0.966	-0.671	0.26	0.192	-0.56	-0.853	-0.887	0.958	-0.495	-0.9	0.986	-0.814	-0.758	0.997	-0.657	-0.675	-0.628	-0.683	-0.781	0.762	-0.419	-0.92	0.116	0.936	-0.752	-0.883	0.844	0.854	-0.865	1	-0.635	0.875	-0.719	-0.773	-0.619	-0.821	-0.764	0.155	0.639	-0.805	-0.261	-0.462	0.273	-0.768	-0.894	0.998	-0.793	0.0385	-0.872	-0.813	-0.555	-0.783	-0.35	-0.504	-0.903	-0.539	0.993	-0.213	-0.78	-0.888	-0.863	-0.835	-0.551	-0.468	-0.793	-0.65	0.992	-0.167	-0.89	-0.566	-0.896	-0.711	0.841	0.718	-0.596	-0.563	0.35	-0.483	-0.074	0.239	-0.405	-0.585	-0.425	1	0.667	-0.256	0.993	-0.7	-0.56	0.719	-0.9	-0.892	-0.377	-0.648	-0.894	-0.87	0.422	0.293	0.999	0.704	0.711	0.00364	-0.542	0.679	0.924	0.58	0.874	-0.523	-0.799	0.995	-0.55	-0.916	-0.318	-0.894	-0.92	0.0486	-0.751	-0.3	-0.821	0.91	-0.813	-0.629	-0.788	-0.878	-0.68	0.987	-0.886	1	-0.0769	-0.906	0.982	-0.422	-0.835	-0.904	-0.504	-0.786	-0.359	-0.481	-0.694	-0.366	-0.486	0.34	-0.892	0.625	-0.92	-0.901	-0.885	-0.884	-0.816	0.0237	0.157	-0.817	1	0.588	-0.774	0.972	0.29	-0.924	-0.326	-0.452	0.105	-0.0785	-0.634	-0.556	0.271	0.92	-0.782	0.824	0.963	-0.704	-0.853	-0.885	-0.83	0.96	-0.869	-0.891	0.673	0.254	-0.891	-0.747	-0.983	-0.548	0.487	-0.837	-0.408	0.239	-0.869	-0.886	-0.434	-0.896	-0.0547	-0.68	0.996	0.535	-0.0907	0.0128	-0.415	-0.0804	-0.892	0.273	0.875	-0.372	-0.611	0.97	-0.672	0.597	-0.892	-0.227	-0.715	0.291	-0.448	-0.926	0.924	0.9	0.91	-0.358	-0.883	0.913	-0.442	-0.0783	1	-0.75	-0.884	1	0.0286	-0.856	-0.0619	-0.935	0.0903	-0.878	-0.927	-0.884	0.254	0.598	0.993	0.745	0.353	0.737	-0.814	-0.336	0.659	0.194	0.766	0.866	-0.608	-0.119	-0.187	0.598	-0.403	-0.314	-0.837	-0.721	-0.921	0.95	0.256	-0.913	0.923	0.508	-0.694	-0.828	-0.855	-0.896	-0.812	0.879	-0.173	-0.708	0.823	-0.27	-0.333	-0.906	-0.33	-0.828	-0.0846	-0.913	-0.87	-0.787	0.936	-0.295	0.991	-0.909	0.999	0.13	0.709	-0.93	-0.912	-0.432	0.996	0.188	-0.908	0.262	-0.865	-0.71	1	-0.903	-0.35	-0.0884	-0.852	-0.823	-0.917	-0.66	0.896	-0.688	-0.598	-0.638	0.5	-0.406	-0.662	-0.64	0.388	-0.704	-0.243	-0.202	-0.835	-0.93	-0.256	0.072	-1	0.343	1	-0.405	-0.301	-0.902	-0.866	-0.483	0.353	-0.797	-0.674	-0.764	0.845	-0.856	-0.917	0.724	-0.998	-0.796	-0.697	-0.988	-0.862	-0.893	-0.675	-0.676	-0.486	-0.304	0.663	-0.643	0.899	-0.649	-0.872	-0.156	1	-0.538	0.407	-0.308	-0.62	0.0596	0.206	-0.838	-0.847	0.995	0.698	-0.63	-0.243	-0.906	0.864	0.999	-0.493	0.933	-0.682	0.946	0.343	0.708	-0.926	-0.741	-0.741	-0.903	-0.778	0.618	-0.922	-0.462	-0.794	0.969	-0.616	-0.598	-0.752	-0.912	-0.884	0.684	-0.496	-0.442	0.597	-0.924	-0.86	-0.839	-0.792	0.183	-0.427	-0.927	-0.553	0.842	-0.167	-0.924	-0.666	0.169	-0.777	0.833	-0.626	-0.611	0.874	0.0587	0.422	-0.789	0.711	0.679	-0.466	-0.00489	-0.438	-0.884	-0.87	-0.264	-0.611	0.874	-0.251	-0.694	0.999	-0.512	-0.895	-0.822	0.963	-0.472	-0.42	-0.985	-0.446	-0.889	-0.754	0.888	-0.797	-0.635	1	-0.835	-0.919	0.68	0.881	-0.927	0.999	-0.864	0.79	-0.85	-0.832	-0.188	-0.924	-0.913	-0.877	0.89	-0.891	-0.798	0.916	0.754	-0.634	0.75	-0.188	-0.0779	-0.858	0.303	0.996	-0.432	0.798	0.422	-0.308	0.718	-0.908	-0.704	-0.694	0.592	-0.697	0.471	-0.567	-0.783	-0.63	-0.702	0.0525	-0.907	0.532	0.617	-0.525	-0.879	-0.821	-0.645	-0.783	-0.925	0.841	-0.847	0.538	-0.274	-0.913	-0.924	-0.905	0.996	0.807	-1	-0.735	-0.819	0.689	-0.859	0.839	-0.884	0.515	-0.719	0.909	0.235	-0.091	-0.748	-0.79	-0.271	-0.549	-0.71	-0.88	-0.893	0.992	-0.0916	0.847	-0.86	0.41	-0.775	-0.531	-0.276	-0.76	1	0.0142	-0.848	0.802	-0.856	0.0385	-0.875	-0.516	0.734	0.999	-0.176	0.592	-0.917	-1	0.0976	-0.694	-0.321	0.518	-0.805	0.985	1	-0.9	-0.812	-0.803	0.198	-0.707	-0.838	-0.535	-0.254	-0.931	-0.86	-0.709	-0.583	-0.55	0.725	-0.274	-0.873	-0.391	-0.804	-0.882	-1	-0.524	0.0655	0.0426	0.986	-0.909	-0.638	-0.674	0.151	0.28	0.236	-0.244	0.562	0.517	-0.841	-0.875	-0.912	-0.167	0.997	-0.864	-0.085	0.928	-0.752	0.944	-0.843	-0.121	0.878	-0.489	-0.884	0.59	0.908	-0.615	0.863	-0.868	-0.81	0.646	-0.835	-0.123	-0.747	-0.83	-0.565	-0.917	0.22	-0.86	-0.894	-0.0723	-0.897
GO:0000101	-0.925	-0.665	-0.168	-0.0633	-0.86	0.88	0.0256	1	-0.166	0.77	-0.93	-0.422	0.724	0.0152	-0.717	0.964	-0.792	-0.787	0.998	-0.359	0.56	-0.366	-0.617	-0.748	0.199	1	0.998	-0.829	-0.802	0.544	-0.177	0.182	-0.39	-0.662	0.866	-0.879	-0.884	-0.771	-0.87	-0.814	0.739	-0.281	-0.914	0.0298	-0.475	0.994	-0.884	-0.919	0.68	-0.892	0.0938	-0.0549	0.206	0.667	-0.337	-0.573	-0.913	-0.782	-0.824	0.999	0.922	-0.92	-0.588	0.449	-0.302	-0.549	0.689	-0.149	0.311	-0.922	-0.125	-0.701	-0.0549	-0.793	0.221	-0.573	0.988	-0.822	-0.844	-0.608	-0.13	-0.116	0.766	0.97	-1	-0.806	-0.336	-0.399	-0.894	-0.668	1	0.995	-0.867	-0.507	0.715	-0.561	-0.856	1	-0.666	-0.372	-0.599	-0.527	-0.555	0.574	0.731	-0.831	-0.835	-0.879	-0.914	-0.553	-0.857	-0.75	0.331	0.708	0.258	-0.855	1	-0.857	-0.588	0.454	0.976	-0.713	0.798	-0.904	-0.141	-0.912	-0.589	-0.634	-0.837	-0.448	0.977	-0.483	-0.707	-0.682	0.683	-0.428	0.999	-0.161	-0.291	0.993	0.901	-0.882	-0.775	0.987	-0.886	0.99	-0.626	-0.215	0.822	-0.887	0.584	-0.804	0.299	0.999	-0.433	-0.866	-0.0779	0.204	0.95	-0.809	-0.803	-0.196	-0.837	-0.348	-0.842	-0.874	0.255	-0.0898	-0.859	-0.92	-0.745	-0.502	-0.542	-0.794	0.896	0.667	-0.3	-0.864	-0.089	-0.924	0.425	-0.917	-0.882	-0.762	-0.818	0.833	-0.867	0.955	0.948	-0.859	0.442	-0.817	0.796	0.454	-0.346	-0.2	-0.675	-0.822	-0.376	-0.116	-0.749	0.18	-0.83	-0.982	-0.595	1	-0.871	-0.886	-0.766	-0.731	0.676	-0.613	-0.179	-0.0962	-0.196	-0.238	-0.774	0.367	-0.863	0.994	-0.902	-0.909	-0.863	-0.00843	-0.7	0.323	-0.574	-0.805	0.88	1	-1	-0.427	-0.566	-0.802	-0.602	-0.9	-0.386	-0.789	-0.999	-0.628	0.989	-0.665	-0.89	0.885	0.15	0.703	-0.845	-0.705	0.56	-0.991	-0.143	-0.93	-0.894	0.388	1	0.518	-0.768	-0.807	0.712	0.538	0.068	-0.279	0.0818	-0.913	-0.527	-0.856	0.756	0.159	-0.751	-0.121	0.535	-0.894	-0.927	-0.902	-0.626	-0.629	-0.905	-0.758	-0.348	0.811	0.859	-0.749	-0.572	-0.895	-0.751	-0.0945	0.521	0.789	0.347	0.92	-0.559	-0.0723	0.415	-0.707	0.36	-0.589	-0.891	-0.827	0.963	-0.199	-0.741	-0.929	-0.475	0.0613	-0.496	-0.922	-0.628	0.0341	-0.608	0.659	1	-0.523	0.571	-0.886	0.0191	-0.357	-0.864	-0.574	-0.912	-0.932	-0.872	0.835	0.736	0.327	-0.191	0.999	0.214	0.988	-0.525	0.019	-0.29	-0.9	0.998	-0.421	-0.778	-0.918	-0.743	-0.882	-0.782	1	0.483	-0.763	-0.92	-0.9	-0.129	0.863	-0.328	-0.905	-0.699	-0.19	-0.889	0.304	-0.154	-0.914	-0.834	0.889	-0.34	-0.865	-0.664	-0.556	-0.907	-0.285	0.0256	-0.812	0.996	-0.29	0.864	0.511	-0.819	-0.871	0.0818	-0.639	-0.873	0.56	-0.667	-0.475	-0.41	1	-0.438	-0.363	-0.924	0.998	-0.761	-0.695	-0.714	-0.676	-0.994	0.599	-0.935	0.539	0.923	-0.797	-0.924	0.848	-0.319	-0.81	0.539	0.796	0.329	-0.873	-0.771	-0.494	0.197	-0.244	-0.798	-0.923	0.119	-0.91	-0.889	-0.877	-0.804	0.103	-0.29	-0.549	-0.852	0.371	-0.835	-0.639	-0.87	0.191	-0.897	-0.926	-0.897	0.993	-0.721	-0.821	-0.855	-0.399	-0.805	-0.764	-0.527	-0.902	-0.0703	-0.54	-0.559	0.685	0.422	-0.755	0.0949	0.981	-0.931	0.767	-0.889	0.168	-0.914	-0.245	-0.761	0.511	-0.81	-0.886	-0.9	-0.909	-0.627	0.763	-0.704	-0.925	0.21	-0.728	0.894	-0.898	-0.559	-0.909	-0.715	-0.112	-0.847	-0.738	0.992	0.424	-0.929	1	-0.879	-0.801	-0.338	-0.566	-0.722	-0.487	0.779	0.845	0.473	-0.271	0.523	-0.895	-0.838	-0.337	0.997	-0.913	-0.598	0.329	-1	-0.598	0.978	-0.832	-0.922	-0.916	0.595	-0.697	-0.889	-0.915	-0.965	-0.891	0.202	-0.324	0.166	-0.107	-0.0641	0.308	-0.431	-0.466	-0.18	-0.368	0.617	0.42	-0.818	-0.302	0.999	-0.679	0.841	-0.54	-0.864	0.999	-0.74	-0.109	-0.891	0.663	-0.887	-0.817	-0.854	-0.678	0.226	-0.927	-0.39	-0.712	0.991	0.902	0.998	-0.372	0.966	0.998	0.2	0.72	-0.713	-0.0267	0.12	-0.738	-0.678	0.109	0.698	-0.49	-0.873	0.331	-0.262	-0.419	0.979	-0.401	-0.621	0.36	-0.296	-0.592	-0.572	-0.863	-0.635	0.904	-0.915	-0.684	-1	-0.424	-0.804	0.0428	-0.916	-0.904	0.758	1	-0.34	-0.889	0.684	-0.901	-0.898	0.687	0.205	0.188	-0.88	0.746	-0.739	-0.554	-0.878	-0.734	-0.722	-0.874	-0.161	-0.926	-0.908	0.00905	-0.922	-0.537	-0.913	-0.924	-0.397	-0.799	-0.762	0.316	-0.92	0.478	-0.869	-0.71	-0.479	0.969	-0.802	0.416	-0.91	-0.431	-0.826	-0.873	-0.918	-0.853	-0.678	-0.567	-0.895	-0.37	0.891	-0.687	-0.902	-0.682	-0.47	-0.65	-0.924	-0.902	-0.859	-0.926	1	-0.919	-0.481	-0.736	-0.855	-0.787	-0.928	0.415	-0.74	-0.109	-0.998	-0.799	-0.523	-0.254	0.95	-0.925	0.0233	-0.252	-0.902	-0.609	0.997	0.21	-0.669	-0.408	0.977	0.618	0.977	0.63	0.875	-0.478	-0.862	-0.909	-0.324	0.154	-0.904	-0.802	0.883	0.908	-0.764	-0.87	0.0153	0.218	-0.123	-0.774	0.568	-0.901	0.798	-0.916	-0.698	-0.196	0.322	-0.00843	-0.518	-0.154	-0.817	-0.799	0.95	-0.538	-0.317	-0.712	0.999	-0.674	-0.901	-0.779	-0.625	-0.889	-0.826	0.331	0.659	-0.555	-0.859	-0.847	0.995	-0.851	-0.931	-0.135	0.757	0.857	1	0.998	0.805	-0.923	-0.894	1	-0.0268	-0.528	-0.697	-0.17	0.464	0.797	-0.129	-0.569	-0.837	0.511	-0.854	0.972	-0.344	-0.909	-0.697	-0.573	-0.91	0.774	0.983	-0.89	-0.521	0.723	0.989	-0.45	-0.331	-0.822	-0.894	-0.544	-0.93	-0.884	0.199	0.942	-0.593	-0.721	-0.702	0.327	1	-0.304	-0.781	0.0818	-0.528	-0.908	0.999	-0.676	-0.88	-0.777	-0.656	-0.893	-0.886	-0.109	0.733	-0.886	0.538	-0.892	-0.59	0.997	0.682	-0.755	-0.763	-0.752	-0.881	-0.559	-0.0905	-0.722	-0.881	0.116	-0.845	-0.708	-0.907	0.295	-0.00801	-0.89	-0.827	-0.907	-0.248	-0.954	-0.188	0.159	-0.7	-0.916	-0.541	-0.546	-0.871	-0.912	-0.909	-0.694	-0.908	-0.35	-0.701	0.818	-0.815	-0.206	-0.773	-0.717	-0.742	0.143	0.945	0.858	-0.332	0.388	-0.774	-0.37	-0.779	0.399	-0.923	-0.93	-0.932	-0.457	-0.743	-0.908	-0.905	-0.0926	-0.637	0.182	0.993	-0.112	-0.904	-0.894	-0.57	0.0304	-0.581	-0.833	-0.908	-0.847	-0.848	-0.653	-0.605	0.257	0.883	-0.954	0.978	-0.844	-0.861	0.961	-0.65	-1	-0.109	-0.57	0.993	-0.673	0.4	0.667	0.978	-0.879	-0.783	-0.783	-0.437	-0.887	0.595	-0.675	-0.924	-0.925	0.259	0.86	-0.592	-0.822	0.581	-0.554	0.213	-0.793	-0.587	-0.891	-0.916	-1	-0.374	0.927	-0.55	0.995	-0.771	-0.93	-0.625	0.00891	-0.719	0.624	-0.137	-0.382	-0.901	-0.755	-0.0462	0.475	-0.932	-0.781	-0.854	-0.884	0.432	0.855	-0.745	-0.616	0.384	-0.213	-0.91	-0.905	-0.787	-0.86	-0.791	-0.861	-0.692	0.779	-0.887	-0.778	-0.912	-0.507	-0.737	-0.0437	0.737	0.767	-0.858	-0.904	0.349	-0.27	-0.878	0.34	0.0025	-0.823	-0.901	-0.738	-0.507	-0.918	-0.999	-0.427	0.147	0.927	-0.582	0.677	-1	-0.923	-0.903	-0.907	-0.927	-0.838	-0.872	-1	-0.26	0.993	0.704	-0.566	-0.718	-0.726	-0.905	0.959	0.987	-0.917	-0.828	-0.985	-0.103	-0.682	0.853	0.12	-0.533	0.0641	-0.765	-0.0528	-0.0916	-0.787	-0.779	-0.794	-0.851	1	-0.854	-0.784	-0.804	-0.541	0.371	-0.867	-0.647	-0.778	0.388	-0.906	-0.268	-0.941	0.0486	0.606	-0.909	-0.908	0.848	-0.837	-0.762	-0.708	-0.674	-0.95	0.0191	0.464	0.806	0.759	0.89	-1	-0.884	-0.93
GO:0000102	0.985	0.985	-0.551	-0.775	0.6	-0.303	-0.919	-0.339	-0.401	-0.754	-0.747	-0.75	-0.634	-0.878	0.072	-0.864	-0.824	-0.393	-0.667	-0.806	0.6	0.733	-0.18	0.539	-0.588	0.991	-0.917	0.744	0.273	-0.697	-0.382	0.863	-0.704	0.0162	0.366	-0.519	-0.927	-0.393	-0.621	-0.0898	-0.902	-0.728	-0.868	-0.831	-0.567	-0.985	0.683	0.118	-0.88	-0.372	0.891	-0.824	-0.892	1	0.131	-0.383	0.979	0.735	-0.521	-0.749	0.832	0.68	-0.621	-0.749	-0.881	-0.675	0.863	-0.92	-0.907	0.488	-0.376	-0.778	0.839	0.0948	0.936	-0.304	1	-0.638	0.995	-1	-0.871	0.637	-0.902	-0.992	-0.00901	-0.413	-0.928	-0.909	-0.884	0.868	-0.656	0.898	-0.6	0.288	0.187	-0.687	-0.62	-0.913	-0.924	-0.0919	0.634	-0.67	-0.859	-0.578	-0.483	-0.768	0.553	0.223	-0.764	0.979	-0.447	0.594	-0.761	-0.747	-0.226	-0.507	0.999	0.659	1	-0.697	-0.495	0.133	0.937	-0.313	0.721	-0.851	-0.826	-0.873	-0.624	0.0034	-0.703	-0.653	-0.718	-0.249	0.998	-0.886	-0.424	-0.86	-0.917	-0.691	-0.713	-0.822	0.773	1	-0.897	-0.461	-0.513	0.928	-0.878	-0.922	0.494	1	-0.304	-0.443	-0.621	0.893	-0.403	-0.754	0.115	0.00364	0.0861	-0.261	-0.824	-0.943	-0.683	-0.735	-0.818	-1	1	0.912	-0.672	0.997	0.795	-0.828	-0.796	0.864	-0.89	-0.815	-0.789	0.872	-0.556	0.717	0.0587	-0.888	-0.848	1	0.559	0.635	-0.834	-0.689	-0.487	-0.541	-0.575	-0.183	0.0952	0.871	-0.856	-0.013	-0.319	-0.242	-0.616	0.96	-0.398	-0.438	0.449	-0.513	-0.909	-0.763	0.503	0.855	-0.933	-0.756	-0.222	-0.903	-0.348	0.973	0.0341	0.565	-0.347	-0.249	-0.843	0.143	-0.77	0.652	-0.665	0.764	-0.641	-0.752	0.975	0.204	0.659	0.988	0.998	-0.876	-0.914	-0.855	-0.902	-0.948	-0.787	0.962	-0.495	-0.382	-0.835	-0.907	0.375	-0.388	-0.198	0.928	-0.606	-0.712	-0.924	-0.125	0.719	-0.836	0.981	-0.841	-0.495	0.999	-0.876	0.904	-0.895	-0.757	1	0.998	-0.609	-0.771	-0.839	0.985	-0.787	-0.791	-0.63	-0.376	1	-0.63	0.591	-0.675	0.983	-0.393	-0.886	-0.929	0.21	-0.653	-0.929	-0.183	-0.158	-0.916	0.254	-0.565	-0.475	-0.801	-0.93	0.976	-0.835	-0.886	-0.383	0.708	1	-0.929	0.991	-0.435	-0.917	-0.738	-0.774	0.963	0.349	0.977	-0.749	-0.465	-0.447	-1	1	-0.936	0.959	0.511	-0.33	-0.784	1	-0.789	0.967	-0.771	0.236	-0.853	-0.87	0.999	-0.237	-0.542	-0.984	0.674	-0.321	-0.333	-1	0.161	-0.93	-1	-0.902	-0.256	-0.898	-0.812	-0.653	-0.919	-0.996	0.913	-0.457	-0.828	0.686	-0.355	0.974	-0.608	-0.888	0.966	-0.818	-0.285	-0.899	-0.619	0.729	-0.913	0.801	0.944	-0.191	-0.675	0.697	0.876	-0.0736	-0.434	-0.809	-0.319	-0.909	-0.629	-0.865	-0.9	0.911	1	-0.697	-0.774	0.842	0.998	-0.847	0.702	-0.873	-0.425	0.976	-0.466	0.28	-0.0912	-0.838	-0.609	-0.891	-0.611	-0.924	-0.757	0.0564	-0.788	-0.34	-0.802	-0.424	-0.828	0.978	-0.475	-0.858	-0.8	-0.89	0.966	0.864	-0.649	-0.885	-1	-0.0452	-0.154	-0.441	-0.357	-0.725	0.958	-0.826	-0.536	-0.12	0.397	-0.314	-0.914	-0.909	-0.598	-0.786	-0.243	-0.877	0.368	-0.867	-0.803	-0.598	-0.9	0.929	-0.708	-0.436	0.592	0.878	-0.286	-0.773	-0.245	0.285	-0.48	0.858	-0.553	0.127	-0.816	0.861	0.204	-0.64	1	-0.993	0.0207	-0.914	-0.604	-0.0907	-0.549	0.88	-0.954	-0.701	0.95	0.0574	-0.93	-0.022	-0.903	-0.422	-0.0357	-0.735	-0.904	-0.467	-0.0967	-0.419	1	-0.271	-0.424	0.48	1	1	-0.245	-0.332	0.891	-0.619	-0.892	-0.694	0.944	0.781	-0.606	-0.988	-0.771	-0.918	0.418	-0.742	-0.438	-0.785	0.464	-0.87	-0.602	-0.68	-0.898	-0.567	0.353	-0.641	-0.922	0.536	-0.597	0.465	0.546	0.978	0.518	0.965	-0.0635	-0.758	-0.397	0.983	0.288	-0.914	-0.372	-0.155	-0.896	0.991	1	0.403	-0.0912	-0.867	-0.665	-0.683	-0.859	0.471	-0.894	-0.908	0.688	0.972	-0.853	-0.408	-0.422	-0.631	0.999	1	-0.657	-0.85	0.36	-0.854	0.578	-0.4	-0.632	-0.401	-0.841	0.842	-0.721	-0.933	0.0105	0.998	-0.875	-0.93	-0.252	-0.662	1	-0.0635	-0.756	-0.858	-0.563	0.778	-0.331	0.828	0.987	0.638	-0.638	0.958	-0.307	-0.835	-0.076	-0.917	-0.383	-0.915	0.708	-0.712	-0.936	-0.886	-0.0719	-0.916	-0.667	-0.913	0.896	-0.853	1	-0.559	-0.474	1	-0.271	-0.211	-0.657	-0.902	-0.93	-0.0916	-0.5	-0.776	-0.891	-0.794	0.103	-0.871	0.0105	0.147	0.976	0.902	-0.616	-0.753	0.573	-0.87	0.203	-0.856	0.556	-0.505	-0.653	0.962	-0.485	0.896	0.998	-0.901	-0.902	-0.977	-0.868	-0.752	0.684	-0.587	0.38	-0.372	-0.929	-0.851	-0.875	-0.64	0.366	-0.596	0.314	0.571	-0.88	-0.0779	0.811	0.868	0.197	0.68	-0.211	-0.916	-0.245	-0.688	-0.299	-0.941	0.153	-0.628	-0.883	0.281	-0.921	-0.697	0.839	-0.506	-7.19e-05	-0.628	-0.924	-0.256	-0.321	-0.787	0.844	-0.957	-0.464	-0.842	0.994	-0.715	0.197	-0.921	-0.922	-0.399	-0.665	-0.868	-0.882	0.545	-0.864	-0.93	-0.562	0.103	0.853	0.617	0.841	-0.885	-0.821	0.132	-0.932	-0.36	0.995	0.596	-0.816	-0.544	-0.763	-0.899	-0.85	-0.643	-0.929	-0.929	-0.824	-0.324	-0.927	-0.917	1	0.991	-0.854	-0.932	-0.769	-0.868	-0.922	-0.852	0.0025	-0.735	-0.905	-0.0416	-0.806	-0.503	-0.893	0.993	-0.835	-0.9	-0.037	0.989	-0.57	-0.457	-0.881	0.737	-0.89	0.936	1	-0.728	-0.894	0.546	-0.228	-0.652	0.189	0.617	-0.868	-0.31	-0.875	-0.107	-0.914	0.402	-0.827	0.998	-0.662	-0.835	-0.828	-0.861	0.905	-0.556	0.697	0.976	0.0142	0.228	-0.895	0.814	-0.831	-0.862	-0.869	-0.786	-0.928	0.976	0.532	-0.925	0.998	-0.423	-0.431	-0.883	-0.871	-1	-0.33	-0.641	-0.226	-0.623	-0.822	1	-0.673	-0.559	-0.0865	-0.929	-0.404	0.59	-0.833	-0.178	-0.844	-0.235	0.0547	-0.389	-0.573	0.978	-0.742	-0.677	-0.741	-0.27	-0.65	0.762	0.808	-0.331	0.197	1	-0.481	-0.763	-0.671	-0.917	-0.32	0.993	-0.763	-0.71	0.674	-0.0723	0.944	-0.423	-0.804	-0.871	0.197	-0.976	-0.754	0.928	-0.523	0.948	-0.892	-0.799	-1	0.0256	1	0.686	1	-0.887	-0.909	0.95	-0.809	-0.0528	-0.742	-0.681	-0.531	-0.683	0.998	0.909	-0.706	-0.904	0.975	-0.886	-0.495	0.0284	-0.75	-0.548	-0.406	-0.928	0.806	0.105	0.967	-0.853	0.745	0.568	0.0603	-0.77	-0.932	-0.556	0.75	0.904	-0.894	0.122	-0.924	-0.268	-0.643	0.984	0.958	0.203	-0.778	0.667	-0.653	-0.757	-0.904	-0.867	0.999	-0.906	-0.643	-0.904	0.521	0.157	-0.798	0.984	-0.86	1	-0.914	-0.972	0.119	0.157	0.478	-0.37	0.999	-0.787	-0.278	-0.762	-0.87	-0.62	0.518	-0.829	0.986	0.963	-0.605	-0.437	0.837	0.168	-0.136	-0.832	-0.787	-0.795	-0.902	-0.826	-0.0103	0.382	0.598	0.532	-0.0479	0.225	0.617	-0.915	1	-0.676	0.753	0.9	0.161	-0.781	-0.754	-0.816	0.87	0.99	-0.401	-0.586	1	-0.438	-0.9	-0.84	-0.226	-0.894	0.929	0.417	-0.926	-0.816	0.000107	-0.908	0.0313	-0.76	-0.432	-0.0783	-0.515	-1	-0.858	-0.908	-0.488	-0.722	-0.815	-0.819	-0.926	-0.722	0.993	-0.363	-0.337	-0.506	-0.542	-0.806	-0.674	0.544	-0.382	0.908	-0.123	-0.19	-0.103	-0.859	0.668	-0.84	-0.827	0.173	-0.905	-0.106	-0.807	-0.0719	0.987	0.858	-0.661	0.803	-0.898	-0.00952	0.823	-0.858	-0.713	0.418	-0.75	0.923	-0.291	-0.595	-0.523	-0.699	-0.702	0.734	-0.925	-0.518	-0.52	-0.892	-0.672	-0.475	0.848	-0.546	0.191	-0.992	0.995
GO:0000103
GO:0000105	-0.267	-0.509	0.0176	0.00195	-0.127	-0.197	-0.123	0.11	-0.0164	0.0434	-0.345	-0.0683	0.298	0.0103	0.153	-0.222	0.03	-0.575	-0.119	-0.386	0.00142	-0.1	-0.199	-0.0569	0.118	0.0669	0.137	-0.188	0.0225	-0.473	-0.077	-0.118	0.2	0.159	0.185	0.0274	0.297	0.402	0.0347	-0.107	-0.152	0.534	0.273	-0.0397	0.149	0.208	-0.0378	-0.32	-0.282	-0.165	-0.0631	-0.334	-0.2	0.0119	-0.265	-0.203	0.227	0.147	0.272	-0.0817	0.311	-0.0781	-0.233	0.37	0.497	-0.0842	0.0338	-0.472	-0.291	-0.144	-0.145	-0.0836	-0.283	0.281	-0.0663	-0.0733	-0.166	-0.401	0.14	0.176	-0.124	-0.295	0.374	0.0565	-0.0428	-0.224	0.171	0.0178	0.102	-0.132	0.00521	-0.46	0.274	-0.00934	-0.096	0.111	-0.345	-0.354	-0.0635	0.176	-0.0565	-0.155	0.528	0.295	0.249	0.211	-0.456	-0.354	-0.203	-0.23	-0.276	0.422	0.285	0.279	-0.123	0.396	0.0353	-0.0233	-0.0165	-0.368	-0.222	0.0495	-0.44	0.209	-0.344	-0.204	-0.459	0.115	-0.377	-0.0433	-0.25	0.0797	0.271	-0.00563	-0.0423	0.108	0.0795	-0.153	-0.251	0.354	-0.0172	-0.0898	0.0068	0.519	-0.216	0.337	0.126	0.263	0.193	-0.151	-0.422	0.182	0.0264	0.188	-0.145	0.134	0.0559	-0.15	0.0866	-0.0458	0.246	0.166	0.261	-0.477	0.216	-0.252	0.0309	-0.0367	0.143	-0.0553	-0.24	-0.136	-0.0588	-0.382	0.0773	-0.0343	-0.348	-0.159	-0.106	0.102	-0.275	0.166	0.35	0.0258	0.429	-0.00624	-0.13	0.127	0.219	-0.0764	0.167	0.311	0.00963	0.205	-0.118	0.0142	0.123	0.102	0.406	0.347	0.414	-0.355	0.235	-0.181	-0.0546	0.161	0.312	-0.14	0.0122	-0.165	0.191	0.148	0.243	-0.202	0.222	-0.0842	-0.177	-0.00403	-0.0086	-0.00285	-0.372	0.0357	-0.00788	-0.174	0.173	0.269	-0.0624	-0.139	0.325	-0.218	-0.384	-0.265	-0.207	-0.357	0.18	-0.169	0.125	-0.226	0.0102	-0.326	-0.0885	-0.0298	-0.0465	0.189	-0.313	-0.59	-0.105	-0.49	-0.317	-0.18	0.359	-0.0884	0.255	-0.181	-0.388	-0.198	-0.103	0.279	-0.426	0.0496	0.12	-0.279	-0.167	0.0333	0.141	-0.0976	-0.0292	0.345	0.224	-0.307	0.15	0.0876	-0.00273	0.0666	-0.00164	-0.225	0.225	0.146	-0.0262	-0.286	0.184	0.105	0.145	0.00842	0.0471	-0.0242	0.291	0.247	0.0755	0.0789	-0.183	-0.391	-0.0104	-0.0149	-0.0245	-0.161	0.347	-0.182	-0.374	-0.0143	0.358	0.28	-0.114	0.0566	-0.214	-0.32	0.0288	-0.0147	-0.0819	-0.0749	-0.0446	-0.0713	-0.107	0.47	0.107	0.191	-0.177	0.269	-0.0988	0.00326	-0.037	-0.0256	-0.462	-0.11	-0.087	-0.138	0.154	0.0275	0.146	-0.0161	0.0387	-0.0309	0.0369	0.00555	0.00734	-0.451	-0.0922	-0.0413	0.0388	-0.0813	-0.0362	0.0574	-0.263	-0.0836	0.151	-0.11	-0.105	0.214	-0.2	0.0679	-0.0537	-0.0261	0.197	0.0285	-0.163	-0.371	-0.158	-0.074	-0.184	0.109	-0.29	-0.427	-0.0954	0.366	-0.345	-0.375	0.0274	0.39	0.424	-0.133	-0.51	-0.361	-0.162	0.346	-0.195	-0.205	-0.184	-0.214	-0.201	-0.0389	-0.174	-0.557	-0.0101	0.139	-0.5	0.241	0.143	-0.293	0.0162	-0.0336	-0.188	-0.0766	0.12	0.265	-0.194	0.0276	-0.0795	0.244	0.116	-0.065	-0.252	-0.0114	0.423	0.258	-0.191	0.0986	-0.24	0.0926	-0.24	-0.22	-0.172	-0.0911	-0.2	-0.0781	-0.194	-0.0233	0.115	-0.188	0.0815	0.038	-0.201	0.0332	0.138	-0.315	-0.118	-0.299	0.0557	0.00106	0.442	-0.119	-0.246	-0.208	-0.0691	-0.19	-0.0979	-0.149	0.196	-0.141	-0.138	0.0747	-0.176	0.156	-0.377	0.141	0.048	0.207	-0.0236	-0.266	-0.0753	-0.139	8.75e-05	0.321	-0.115	-0.0217	0.232	-0.213	-0.0314	0.178	0.248	-0.0752	-0.0833	-0.258	-0.101	-0.0157	0.311	-0.449	-0.322	-0.0124	0.0384	0.335	0.258	0.0922	-0.21	-0.592	0.283	-0.323	-0.2	-0.0257	-0.118	0.188	0.134	-0.0406	0.0506	0.0372	0.358	-0.665	0.0995	0.196	0.0571	-0.0122	0.0673	-0.174	-0.252	-0.0565	0.00687	0.0723	0.29	-0.232	-0.162	-0.359	-0.0728	-0.0781	0.288	-0.193	0.4	0.0695	0.445	-0.585	-0.299	-0.479	-0.274	-0.138	-0.204	0.0388	-0.178	0.159	-0.183	0.068	-0.204	0.0262	0.0818	-0.0198	-0.273	0.102	-0.58	0.112	0.16	-0.0854	0.277	-0.0425	-0.0895	0.131	0.143	-0.0538	-0.137	-0.172	-0.0696	-0.0354	0.0202	0.238	0.154	-0.0767	-0.19	-0.622	-0.223	0.0429	0.236	0.0852	-0.000826	-0.292	-0.544	0.214	-0.23	0.0669	-0.0135	0.25	0.169	0.115	-0.0664	-0.186	-0.383	0.156	-0.388	0.23	-0.0201	-0.216	0.179	-0.00931	0.168	0.0823	0.213	-0.227	-0.0393	0.105	-0.229	0.0795	-0.203	0.125	0.107	-0.166	-0.347	-0.12	-0.12	0.238	0.108	-0.274	-0.205	-0.0567	-0.345	0.000958	0.135	-0.167	0.03	0.29	-0.101	-0.0598	-0.105	0.371	0.0963	0.233	0.274	-0.125	0.142	0.467	0.0526	-0.111	-0.0625	0.189	-0.222	0.193	0.0455	0.0563	-0.242	-0.134	-0.0283	0.262	0.256	-0.0594	-0.373	-0.274	0.3	-0.476	0.185	-0.351	0.148	-0.117	0.136	0.141	0.0628	-0.0813	-0.264	0.545	0.0454	0.186	-0.287	0.217	0.304	-0.202	0.31	-0.0152	-0.0971	0.0528	-0.168	-0.0356	0.0567	0.03	-0.294	-0.466	-0.179	-0.189	0.0286	-0.0371	-0.0205	0.0794	-0.141	-0.0745	0.0421	-0.27	0.224	-0.341	-0.532	0.179	-0.488	-0.347	0.318	-0.173	-0.135	0.189	-0.125	-0.155	-0.062	-0.166	0.105	0.154	0.219	0.161	-0.0172	0.198	0.114	-0.271	0.283	-0.0821	0.117	0.000746	-0.0122	0.261	-0.0611	-0.216	0.00827	-0.319	-0.261	-0.22	-0.202	-0.236	-0.212	0.0293	-0.0769	0.013	-0.0959	-0.142	0.199	0.000815	0.27	0.0485	-0.251	0.0975	-0.136	0.0885	0.0876	-0.175	-0.343	-0.287	0.0245	0.163	0.195	0.0694	-0.00235	0.407	-0.0276	-0.143	0.0969	-0.275	0.354	-0.14	-0.157	-0.308	-0.0419	-0.428	-0.00232	-0.403	-0.0641	0.139	-0.286	-0.0567	-0.0847	-0.183	-0.324	-0.0352	0.192	-0.26	-0.282	0.106	0.149	-0.557	-0.33	0.364	-0.144	-0.101	-0.216	-0.124	-0.0133	-0.323	0.2	0.163	0.107	-0.158	0.0081	0.117	0.115	-0.299	-0.234	0.0716	0.0191	0.107	0.133	-0.142	0.157	0.0447	-0.138	-0.0432	-0.0248	-0.2	-0.448	0.132	0.212	0.215	-0.144	0.116	0.222	-0.0451	0.0169	0.477	-0.0692	0.241	0.238	0.0292	-0.0656	0.0885	-0.0165	-0.317	-0.059	-0.119	-0.208	-0.117	0.324	0.12	-0.248	-0.15	0.328	-0.0393	0.173	-0.172	0.0462	-0.056	-0.317	0.211	-0.246	-0.271	0.184	-0.00145	0.0747	-0.367	-0.0338	-0.0716	0.268	-0.372	0.0507	0.155	0.0706	0.132	0.0437	0.18	-0.063	0.189	0.078	-0.187	-0.0152	-0.0184	0.0142	0.17	0.0984	0.00166	0.0207	-0.464	0.371	0.0528	0.111	0.153	-0.444	0.248	0.0814	-0.00184	-0.227	0.315	-0.44	0.0143	-0.18	0.0415	-0.115	-0.103	0.00808	0.301	-0.313	-0.0131	-0.0137	0.0865	-0.159	0.211	0.126	0.0622	-0.0999	0.231	0.113	0.121	0.177	0.301	-0.013	0.123	-0.18	-0.0872	0.314	-0.261	0.0381	0.0454	0.118	-0.391	0.000121	0.091	-0.195	-0.488	-0.142	0.075	0.0362	0.105	0.145	-0.0218	0.127	-0.277	-0.163	0.0924	0.00324	0.286	-0.521	0.0814	0.157	-0.337	0.404	-0.442	-0.237	-0.1	0.339	-0.214	-0.176	0.209	0.115	0.0438	0.236	-0.0571	-0.348	0.227	-0.165	-0.181	-0.538	-0.072	-0.333	-0.122	0.203	0.187	0.0777	0.108	-0.198	0.142	-0.104	-0.327	0.00265	-0.303	-0.353	-0.351	-0.532	-0.0173	-0.26	-0.107	-0.301	-0.162	0.333	-0.0217	0.267	0.123	0.0057	-0.299	0.079	0.23	0.416	0.22	0.0228	-0.00681	0.0316	-0.627	0.09	0.195	-0.0349	-0.0349	0.268	-0.106	-0.0717	-0.183	0.305	0.345	0.131	0.0234	0.175	-0.128	0.268	-0.149	0.378	-0.216	0.357	0.362	0.155	-0.192	-0.13	0.351	-0.0433	-0.0185	0.25	0.0699	0.113	-0.0983	0.32	-0.293	0.307	-0.233	-0.437	-0.195	0.0172	-0.606	0.239	-0.0645	0.213	0.323	-0.269	-0.00968	-0.0303	0.183	-0.306	0.121	-0.0122	0.0616	0.0798	-0.302
GO:0000107
GO:0000108
GO:0000110	0.207	0.448	0.312	0.462	-0.671	-0.602	-0.909	0.358	-0.83	-0.624	0.226	0.207	-0.635	0.0276	-0.432	-0.778	-0.735	-0.891	-0.904	0.528	-0.491	-0.0525	-0.105	0.0172	-0.638	0.0707	-0.923	-0.357	0.654	-0.825	-0.0288	0.717	-0.444	0.149	0.532	-0.522	-0.657	0.468	0.136	-0.883	-0.952	-0.853	0.223	-0.336	0.065	0.093	-0.106	0.8	0.22	0.341	-0.576	0.581	-0.612	0.565	0.231	0.277	0.49	-0.332	-0.248	-0.88	-0.897	-0.893	-0.13	0.219	0.086	-0.83	0.367	0.449	0.228	-0.0832	0.631	-0.00677	-0.159	-0.869	-0.784	-0.916	0.52	0.656	0.327	0.248	0.653	-0.762	-0.198	-0.816	-0.751	0.412	-0.217	0.517	-0.605	-0.387	-0.175	-0.877	0.392	0.955	0.0951	-0.901	0.456	-0.124	0.473	-0.814	0.464	-0.29	-0.884	0.384	0.493	0.258	-0.39	0.49	-0.194	-0.747	-0.158	0.364	-0.738	-0.456	-0.875	0.432	-0.756	-0.894	0.139	-0.521	0.187	-0.701	0.327	0.328	-0.275	-0.697	-0.0508	-0.59	-0.717	-0.813	0.633	-0.255	-0.907	-0.732	-0.345	-0.406	-0.762	-0.245	0.559	-0.0325	0.483	-0.887	-0.182	-0.069	0.476	-0.297	0.256	-0.19	-0.33	0.0282	0.44	0.338	-0.434	0.555	-0.407	0.859	0.108	0.87	0.451	0.2	-0.523	-0.679	0.321	0.625	-0.635	-0.663	-0.378	-0.766	-0.7	-0.955	0.523	0.0733	0.435	-0.63	-0.878	-0.922	0.482	-0.799	0.455	0.567	-0.0242	0.518	-0.011	0.901	0.806	0.22	0.415	-0.608	-0.638	0.719	-0.821	-0.267	0.451	0.0252	-0.779	0.579	-0.318	-0.647	0.363	-0.735	-0.382	0.067	-0.815	0.673	-0.533	0.44	-0.885	0.479	0.513	0.46	-0.372	0.252	0.463	-0.249	-0.448	-0.349	-0.488	0.114	0.307	0.423	0.597	-0.838	-0.77	-0.276	0.0876	-0.341	-0.813	0.188	-0.383	-0.732	-0.217	-0.814	0.461	-0.545	0.452	-0.819	-0.286	-0.626	-0.536	0.168	0.475	-0.874	-0.86	0.289	0.635	-0.156	-0.868	0.327	0.484	-0.738	-0.351	-0.16	-0.0462	0.0373	-0.528	0.595	-0.511	0.189	0.2	-0.807	-0.696	-0.545	0.439	-0.699	-0.249	0.175	-0.186	0.0723	0.0945	0.562	-0.29	-0.615	-0.273	-0.902	0.485	0.185	-0.238	0.31	-0.369	0.483	0.0192	0.489	-0.488	0.541	0.193	0.156	-0.741	0.159	-0.433	0.227	0.886	-0.688	-0.342	0.183	0.927	0.288	0.455	0.618	-0.179	0.385	-0.748	0.433	-0.858	-0.37	0.539	0.343	-0.529	-0.717	-0.343	0.687	0.392	0.169	-0.224	-0.328	0.723	-0.471	-0.72	-0.792	-0.347	-0.792	-0.841	-0.814	-0.315	-0.589	-0.916	0.428	-0.493	-0.341	-0.703	0.467	-0.783	-0.814	-0.912	-0.722	0.59	0.931	-0.662	0.462	-0.737	-0.568	-0.324	-0.511	-0.346	-0.311	0.474	-0.875	0.402	-0.645	-0.607	0.178	0.559	0.195	-0.51	-0.892	-0.903	-0.523	-0.726	0.082	-0.14	0.099	-0.693	0.451	-0.871	-0.693	-0.807	0.21	-0.259	0.457	-0.21	0.314	-0.0601	-0.261	0.0845	-0.88	0.491	-0.156	0.496	-0.72	-0.657	0.773	-0.514	-0.617	0.464	-0.854	0.71	0.676	-0.786	-0.601	0.909	-0.901	-0.499	0.436	-0.432	-0.611	-0.803	-0.424	-0.58	0.133	-0.239	-0.652	0.592	-0.616	-0.851	0.254	-0.208	0.219	-0.744	0.476	0.486	-0.675	0.468	-0.772	-0.958	0.525	-0.543	-0.728	0.563	-0.654	-0.285	-0.184	0.0417	0.519	0.906	-0.349	0.422	-0.546	-0.446	0.0302	-0.597	-0.555	0.737	0.5	0.483	-0.812	-0.147	-0.49	0.0516	0.236	0.424	-0.464	0.54	-0.888	-0.109	0.779	-0.757	-0.499	0.585	-0.746	0.492	-0.395	-0.012	-0.192	0.382	0.426	0.0353	-0.757	0.932	0.261	-0.291	0.444	-0.769	-0.0502	0.805	-0.137	0.479	0.278	-0.305	-0.337	-0.946	0.55	-0.549	-0.35	-0.587	0.197	-0.603	0.309	-0.599	-0.474	-0.414	-0.267	0.509	0.32	-0.0148	-0.328	-0.273	0.406	-0.432	-0.568	-0.217	0.41	-0.545	0.437	-0.838	0.606	-0.277	-0.859	-0.411	-0.824	0.468	-0.697	-0.721	0.677	0.599	-0.929	-0.113	-0.589	-0.113	0.602	-0.621	-0.778	-0.807	0.473	-0.644	0.158	0.502	-0.862	0.617	0.273	-0.803	0.464	0.115	-0.948	0.174	0.376	0.134	0.487	-0.607	-0.567	0.201	0.438	-0.572	-0.516	-0.914	0.575	0.38	-0.523	-0.408	-0.64	0.638	-0.595	0.0749	-0.133	-0.22	0.61	-0.694	-0.703	-0.405	0.591	0.48	0.23	-0.737	0.0482	-0.904	0.191	0.0868	0.636	0.254	-0.907	0.637	-0.897	0.0625	-0.743	0.291	-0.812	-0.704	0.482	0.0164	-0.65	0.838	-0.663	0.377	0.803	0.544	-0.83	0.488	-0.793	0.744	-0.228	0.195	0.289	0.0187	0.25	0.312	-0.73	0.254	0.934	-0.456	-0.814	-0.852	-0.878	0.438	-0.397	-0.657	-0.837	0.257	0.449	-0.52	0.3	-0.851	0.256	-0.636	-0.722	0.379	0.0908	0.435	0.473	-0.279	-0.0279	0.502	0.477	0.517	-0.923	-0.853	-0.102	0.811	-0.779	0.432	-0.0497	-0.346	0.41	0.752	0.965	-0.0519	0.376	-0.911	-0.781	0.0971	-0.831	0.479	0.816	-0.778	-0.892	0.967	-0.881	-0.545	-0.896	-0.289	0.749	-0.0449	-0.599	-0.391	-0.171	0.65	0.519	0.431	-0.835	-0.49	0.483	-0.228	-0.147	0.426	-0.719	-0.826	-0.576	-0.524	-0.632	-0.379	-0.111	-0.542	-0.346	-0.911	-0.701	0.773	-0.432	-0.594	0.24	0.447	-0.387	0.466	-0.63	0.0508	-0.0396	0.392	-0.478	0.498	0.896	0.596	0.477	-0.774	-0.569	0.482	0.0272	-0.365	-0.771	0.18	-0.713	-0.934	-0.87	-0.657	-0.672	-0.416	-0.587	-0.866	-0.452	0.199	-0.777	0.416	-0.665	-0.816	-0.612	0.571	0.304	0.17	-0.495	-0.824	-0.0714	-0.0161	-0.499	0.131	-0.234	-0.0638	-0.718	0.338	0.573	0.46	-0.27	0.496	0.383	-0.566	0.483	0.477	-0.807	-0.0308	-0.33	-0.684	-0.239	-0.83	0.708	0.82	-0.618	0.831	-0.0341	-0.334	-0.0186	0.0386	-0.536	-0.255	-0.385	0.488	0.346	-0.807	-0.801	-0.901	-0.612	-0.419	0.479	0.229	0.295	-0.697	-0.812	-0.346	0.443	-0.906	0.416	-0.872	0.637	-0.865	-0.107	-0.828	-0.6	-0.588	-0.408	-0.124	0.488	-0.194	0.0575	0.836	0.257	0.419	-0.69	0.0791	-0.123	0.19	0.318	-0.815	-0.014	-0.643	-0.201	0.662	-0.685	-0.115	-0.872	0.341	-0.455	-0.831	0.905	-0.563	-0.703	0.483	0.704	-0.721	-0.783	0.479	0.522	0.115	-0.277	0.0546	0.336	-0.169	0.48	-0.793	0.0191	-0.506	0.405	-0.86	0.545	-0.774	-0.013	-0.739	0.248	-0.361	-0.748	0.461	-0.289	-0.127	0.362	0.494	-0.702	-0.0782	0.477	-0.83	-0.782	-0.758	0.0185	-0.674	-0.725	0.229	-0.835	-0.864	0.782	0.639	-0.0408	0.481	-0.321	0.417	0.489	-0.588	-0.738	0.941	0.451	-0.194	-0.582	0.34	0.0936	0.229	-0.732	-0.668	0.494	-0.932	0.538	-0.464	0.235	-0.131	-0.668	-0.891	-0.125	0.172	-0.752	-0.384	0.355	-0.38	0.453	-0.541	-0.805	-0.338	0.0596	0.589	0.0658	-0.137	-0.661	-0.672	0.84	-0.738	-0.873	0.732	-0.174	-0.0855	-0.611	-0.638	-0.812	-0.616	0.0863	0.674	0.478	-0.58	-0.0897	-0.869	-0.328	0.168	0.292	0.75	-0.00641	-0.17	-0.269	0.304	0.537	0.483	-0.159	0.487	0.496	0.498	-0.818	-0.855	-0.648	0.0717	0.462	0.0627	0.401	0.751	-0.109	0.257	0.398	0.342	-0.651	-0.141	-0.425	-0.198	-0.731	-0.494	-0.768	-0.867	0.372	0.363	-0.828	-0.828	-0.139	-0.366	-0.518	0.514	0.481	-0.775	-0.916	0.55	0.39	0.131	-0.915	-0.39	0.483	-0.91	-0.366	-0.573	-0.576	-0.898	-0.794	0.531	-0.811	-0.841	-0.803	0.00374	0.836	0.328	-0.851	-0.147	-0.569	0.49	-0.375	-0.132	-0.0766	0.107	-0.778	-0.638	-0.782	0.308	-0.249	-0.355	0.196	0.0662	0.802	-0.628	-0.828	0.443	0.141	0.98	0.725	-0.645	-0.626	0.0811	0.283	-0.422	-0.762	-0.913	-0.945	-0.903	-0.283	-0.747	0.936	-0.544	0.039	0.622	-0.0709	-0.82	0.499	-0.674	0.528	-0.499	0.198	0.103	-0.0276	-0.173	-0.733
GO:0000111	0.712	-0.257	0.0214	-0.777	0.297	-0.778	-0.653	-0.418	0.293	-0.621	-0.281	-0.457	0.271	-0.18	-0.899	-0.807	-0.791	-0.56	-0.461	-0.281	-0.0466	0.0973	0.42	0.19	-0.151	-0.416	-0.81	0.515	0.00686	0.208	-0.832	-0.533	0.214	-0.147	0.776	0.498	-0.527	0.483	-0.714	-0.789	-0.0836	0.487	-0.151	-0.707	0.337	-0.9	0.461	-0.827	0.838	-0.755	0.514	-0.916	-0.226	0.576	-0.822	0.482	0.513	-0.405	-0.829	-0.23	-0.575	-0.909	0.285	-0.727	-0.769	-0.171	-0.776	0.417	-0.472	-0.045	-0.00147	0.487	-0.153	0.166	-0.754	-0.398	-0.481	-0.801	0.387	0.319	-0.235	-0.545	0.494	0.0461	-0.579	-0.908	-0.0479	0.487	0.813	-0.723	-0.8	0.879	0.982	-0.0486	-0.168	-0.911	-0.708	0.229	-0.0362	-0.889	-0.163	-0.138	-0.371	-0.132	-0.694	0.324	-0.121	-0.823	-0.585	0.544	-0.853	-0.693	0.706	-0.882	0.453	-0.836	0.453	-0.903	-0.6	-0.676	-0.057	0.493	0.792	-0.899	-0.893	-0.724	-0.237	-0.394	0.627	-0.469	0.144	-0.0671	-0.87	-0.954	0.369	0.487	-0.861	0.587	-0.0944	0.473	-0.126	-0.712	0.373	0.956	-0.733	0.367	-0.643	0.503	0.388	0.461	-0.301	-0.91	0.434	0.503	0.87	-0.356	-0.697	-0.88	-0.0823	-0.902	-0.856	-0.206	0.082	0.889	-0.775	-0.799	0.518	0.483	-0.587	0.513	0.903	0.148	0.639	0.95	-0.918	-0.118	-0.883	-0.793	-0.688	-0.6	0.816	0.502	-0.843	0.407	0.987	-0.225	-0.854	0.00572	-0.884	0.57	-0.896	-0.796	-0.688	0.485	-0.789	-0.125	0.0526	-0.75	-0.367	-0.627	-0.615	-0.905	-0.609	0.501	0.231	0.993	0.0572	0.479	-0.575	0.0958	-0.767	0.342	-0.903	-0.626	-0.815	-0.888	0.713	-0.638	-0.742	0.182	-0.774	-0.723	-0.562	-0.622	-0.694	-0.887	0.135	0.795	0.374	-0.84	-0.277	-0.554	-0.324	0.115	0.105	-0.913	-0.23	-0.873	-0.838	0.682	0.643	-0.776	-0.691	-0.723	-0.369	0.545	0.0177	-0.0115	0.0435	-0.758	0.0961	-0.711	-0.569	0.962	-0.713	0.653	0.231	0.0375	0.633	-0.685	0.233	-0.898	-0.597	-0.205	-0.863	-0.916	-0.92	0.55	0.484	-0.953	-0.655	-0.745	0.172	-0.405	0.496	0.72	0.18	0.628	-0.492	0.321	-0.105	-0.926	-0.248	-0.687	0.154	-0.848	0.629	-0.496	-0.421	-0.684	-0.572	-0.667	-0.91	0.346	-0.782	0.398	0.509	-0.579	-0.873	-0.685	-0.786	-0.12	-0.166	0.99	-0.801	0.582	0.0108	-0.461	0.642	-0.859	0.0142	-0.318	-0.633	0.46	0.727	-0.121	0.511	0.302	0.761	-0.163	0.509	0.334	0.0688	-0.631	-0.846	-0.353	-0.364	0.557	-0.73	-0.713	0.456	0.45	0.405	0.941	-0.533	-0.47	0.561	-0.684	0.423	-0.714	-0.306	0.511	0.459	-0.571	0.541	-0.196	0.478	0.551	0.00456	0.329	-0.0435	-0.718	0.514	0.345	-0.616	-0.7	-0.953	0.378	-0.241	-0.894	0.545	0.408	0.532	-0.604	-0.903	-0.866	0.048	0.0782	0.675	0.682	-0.021	0.479	-0.784	-0.639	0.394	-0.918	-0.738	-0.75	0.214	-0.497	-0.72	-0.655	-0.655	-0.141	-0.9	-0.175	-0.697	0.922	0.116	-0.877	-0.854	-0.881	-0.156	-0.764	-0.193	-0.365	-0.562	-0.89	0.0652	-0.604	-0.833	-0.0365	-0.722	-0.829	-0.539	0.0579	-0.895	-0.671	-0.871	0.103	-0.679	0.353	0.502	-0.73	-0.488	0.529	0.428	0.276	0.506	-0.597	0.00808	0.498	-0.172	0.473	-0.497	-0.571	0.463	-0.78	-0.551	-0.917	0.0103	0.279	-0.617	-0.898	-0.874	0.533	0.153	-0.375	0.457	0.261	-0.122	-0.543	0.0725	0.62	-0.658	-0.582	-0.896	0.0211	-0.448	0.503	0.0516	0.422	-0.779	-0.223	-0.781	-0.395	-0.673	-0.831	0.769	-0.754	0.705	-0.758	-0.96	-0.788	0.784	-0.472	-0.282	-0.415	-0.751	-0.855	-0.866	-0.517	0.13	-0.627	-0.786	-0.71	0.262	0.486	-0.591	0.143	-0.745	0.328	0.93	0.13	0.563	-0.341	-0.683	0.313	-0.542	0.428	-0.27	-0.783	-0.391	0.658	0.191	0.289	0.231	-0.752	-0.321	-0.497	-0.00706	0.755	-0.0439	-0.763	0.0667	0.44	-0.792	-0.793	-0.722	-0.695	-0.634	-0.631	0.027	0.335	-0.856	0.32	0.348	-0.618	0.808	0.641	-0.583	-0.235	0.155	-0.651	0.72	0.45	-0.454	0.0854	-0.046	0.581	-0.498	0.365	-0.892	-0.647	0.232	-0.554	-0.842	-0.897	0.0204	-0.801	-0.849	-0.912	-0.39	-0.663	0.999	-0.688	-0.749	-0.835	0.467	0.818	0.464	0.48	-0.416	-0.493	-0.756	-0.801	-0.722	-0.263	-0.789	0.41	0.644	-0.0964	0.57	0.195	0.862	-0.863	-0.257	0.485	-0.143	-0.309	0.231	-0.616	0.411	-0.679	0.108	0.344	0.133	-0.785	0.451	-0.0356	0.214	-0.863	-0.135	-0.87	0.471	0.423	-0.757	0.324	0.572	-0.671	0.18	0.497	0.414	-0.594	0.767	0.84	0.595	0.947	-0.135	0.549	-0.679	0.00463	-0.683	-0.649	-0.807	0.331	-0.885	0.287	-0.0215	0.0786	-0.184	-0.133	-0.569	-0.75	-0.761	-0.0577	-0.0675	0.434	-0.878	0.484	0.703	-0.632	-0.476	-0.85	-0.527	-0.447	-0.44	0.536	0.477	-0.882	-0.768	0.351	0.418	0.49	-0.746	0.428	0.527	-0.0982	-0.589	-0.894	-0.246	-0.595	-0.264	0.583	-0.249	-0.371	-0.759	0.0121	-0.725	0.566	-0.721	0.161	-0.546	-0.474	0.0993	-0.835	0.459	0.944	0.57	0.51	0.807	-0.611	0.181	-0.91	-0.85	0.611	-0.0667	-0.548	0.449	-0.914	0.128	0.475	-0.544	-0.803	-0.806	0.33	-0.24	-0.479	0.431	0.394	-0.681	-0.749	-0.306	0.422	-0.79	0.19	0.329	0.302	-0.435	0.433	0.358	-0.688	0.348	0.507	0.445	-0.846	-0.134	-0.188	-0.263	0.234	-0.282	-0.54	-0.683	0.295	0.541	-0.324	-0.662	0.499	-0.912	-0.863	0.402	-0.311	-0.964	0.455	0.573	0.498	-0.832	-0.171	0.672	0.822	-0.841	-0.805	-0.616	-0.565	0.493	-0.537	0.468	-0.857	-0.49	0.0379	0.285	-0.311	0.0604	0.351	0.0526	-0.351	-0.762	0.953	-0.871	-0.43	-0.951	-0.527	0.0232	0.347	0.29	0.703	0.497	-0.806	-0.397	0.643	-0.528	0.484	0.419	0.526	-0.888	0.48	0.745	-0.0517	-0.759	-0.885	0.0801	-0.848	-0.491	-0.402	-0.961	0.554	0.845	0.83	-0.712	0.877	-0.652	-0.613	-0.485	0.503	-0.628	0.155	-0.61	0.19	0.512	0.0622	-0.278	0.453	0.997	0.0431	0.0802	0.508	0.00139	-0.589	-0.11	-0.0847	0.106	0.91	-0.166	-0.619	-0.163	-0.763	0.00793	0.213	0.58	0.289	0.393	-0.73	-0.212	0.0425	-0.798	-0.528	-0.84	0.281	-0.852	0.321	-0.811	-0.115	0.255	0.309	-0.178	-0.847	-0.774	0.33	0.171	0.327	0.488	-0.683	0.904	-0.655	0.238	-0.804	0.417	0.466	-0.807	-0.224	-0.272	-0.0139	-0.572	-0.358	-0.82	0.142	0.765	-0.96	-0.668	-0.246	-0.574	-0.301	-0.821	0.294	0.562	-0.28	0.82	-0.237	-0.414	-0.202	-0.693	0.101	-0.633	-0.181	-0.369	0.367	-0.918	-0.531	-0.473	0.425	0.471	-0.497	-0.507	-0.87	0.399	-0.199	0.208	0.521	-0.743	-0.833	-0.143	-0.326	-0.804	-0.626	-0.928	-0.853	0.496	0.499	0.788	-0.918	-0.487	-0.151	0.0215	0.827	-0.357	-0.276	-0.0621	0.0243	-0.234	-0.371	0.948	0.229	0.362	0.505	-0.728	0.0582	-0.336	-0.246	-0.686	-0.338	0.505	-0.254	-0.191	-0.184	0.885	-0.347	-0.228	-0.568	0.532	-0.804	0.305	-0.794	-0.772	-0.509	-0.783	-0.873	0.511	-0.04	-0.302	0.264	0.467	-0.0381	-0.789	-0.662	-0.704	-0.732	-0.319	0.466	0.575	-0.499	0.26	0.69	-0.633	-0.821	0.23	-0.397	0.588	0.999	-0.633	-0.548	0.491	0.556	-0.649	0.0951	-0.296	-0.777	0.705	-0.731	0.476	-0.798	0.508	0.503	-0.713	0.193	-0.0542	0.616	-0.292	-0.715	0.916	-0.363	0.0956	0.144	0.221	-0.0734	-0.545	0.252	-0.0268	0.511	-0.748	0.482	-0.604	-0.0795	0.0822	-0.634	0.538	0.704	-0.581	-0.64	-0.772	-0.925	-0.764	0.396	-0.912	-0.748	-0.629	-0.666	-0.352	0.183	-0.587	-0.272	0.443	0.609	0.27	-0.857	-0.343	-0.236	-0.134	0.201	-0.81	-0.487
GO:0000112	0.403	-0.113	-0.106	0.154	-0.123	0.328	0.164	0.0478	-0.406	0.275	-0.463	-0.476	-0.55	0.124	-0.339	0.247	-0.292	-0.0326	0.448	0.02	0.0135	0.186	0.305	-0.0825	0.053	-0.516	-0.0977	0.128	0.396	0.0132	0.511	0.0196	-0.254	0.463	-0.388	0.289	-0.221	-0.104	0.0525	0.0387	0.423	0.314	0.183	-0.0896	-0.0432	-0.6	0.162	-0.279	0.0464	-0.442	0.226	-0.357	-0.0831	-0.0505	0.0305	-0.171	-0.402	-0.311	0.464	0.0569	-0.017	-0.271	-0.0866	0.113	-0.751	0.447	-0.591	0.0269	-0.418	-0.205	0.141	0.631	0.135	0.0138	0.2	-0.155	0.301	-0.41	0.191	-0.108	0.333	0.0859	-0.595	-0.0766	-0.154	-0.67	-0.158	0.0859	0.0565	0.323	0.308	-0.583	0.123	0.176	0.216	0.237	0.0286	-0.169	-0.556	0.525	0.25	-0.358	-0.0594	0.0669	0.199	-0.0782	-0.0682	-0.149	0.141	0.0236	-0.0894	-0.235	0.11	-0.239	0.00183	0.401	-0.0488	-0.121	-0.383	-0.469	-0.201	0.201	-0.139	0.25	0.0646	-0.188	0.511	0.182	0.13	-0.669	-0.239	-0.0157	0.397	-0.116	0.392	0.107	-0.411	-0.27	-0.0226	0.48	-0.106	-0.187	-0.563	0.00686	0.285	0.186	-0.373	-0.381	-0.0877	-0.0882	-0.323	-0.00228	-0.105	-0.349	-0.366	0.263	-0.349	-0.0359	0.139	0.184	0.178	0.0247	0.551	0.0344	0.0793	0.286	-0.024	-0.137	-0.143	-0.127	-0.219	0.0248	0.0643	-0.0686	-0.397	0.00564	-0.108	-0.195	0.487	0.328	0.662	-0.0041	0.0501	-0.551	-0.124	0.268	-0.188	-0.227	-0.0629	0.101	0.639	0.135	-0.0811	-0.432	-0.269	0.449	0.301	-0.345	0.0123	-0.00236	-0.519	-0.0161	0.154	-0.376	0.352	-0.0787	-0.746	-0.623	-0.391	0.0098	0.251	-0.17	-0.208	0.244	-0.443	0.152	-0.199	0.503	0.037	0.244	-0.468	0.195	0.121	0.296	0.225	-0.414	0.0698	0.00765	-0.195	0.385	-0.195	-0.0676	-0.129	-0.621	0.378	0.246	-0.412	-0.261	0.111	-0.357	-0.105	0.301	-0.0494	0.178	0.0437	-0.199	0.296	0.369	-0.682	0.044	0.164	-0.117	-0.38	0.107	0.346	-0.0252	-0.167	-0.157	-0.316	0.7	0.0564	0.144	-0.317	0.00193	0.174	0.154	-0.399	-0.168	-0.386	-0.0482	-0.169	0.221	0.475	-0.387	-0.313	-0.691	-0.115	0.112	-0.107	-0.238	0.0902	-0.16	-0.374	0.00228	0.0774	0.255	-0.318	-0.279	-0.105	0.44	-0.2	-0.247	0.477	0.0424	-0.025	-0.221	-0.665	0.212	0.108	-0.306	0.193	-0.0969	0.172	-0.677	-0.18	-0.422	0.0483	0.252	0.246	0.359	-0.459	-0.399	-0.706	-0.572	-0.118	-0.225	-0.0641	-0.249	-0.214	0.0189	-0.249	0.329	0.0182	0.295	0.0754	-0.183	-0.05	0.244	-0.0693	-0.365	-0.381	-0.652	-0.236	0.458	-0.131	-0.399	0.179	0.367	0.251	0.145	-0.158	0.417	0.317	-0.195	-0.255	-0.402	-0.0213	0.458	0.329	-0.158	-0.0962	-0.54	-0.371	0.398	0.259	-0.254	-0.0306	-0.303	0.425	0.416	0.193	0.167	0.165	-0.49	-0.141	0.0235	0.00515	0.17	0.333	0.056	-0.272	-0.616	-0.198	0.193	0.0923	-0.0632	-0.0379	0.393	0.259	0.0771	-0.462	0.0646	-0.0439	-0.268	-0.375	0.429	-0.0745	0.0675	-0.0452	-0.551	-0.372	-0.701	0.206	-0.0717	-0.081	0.338	0.441	0.308	-0.357	-0.157	0.0298	-0.0913	0.336	0.164	-0.0743	-0.241	-0.409	0.0747	-0.223	0.154	0.389	0.228	0.207	-0.485	-0.216	0.21	-0.0821	-0.063	0.729	0.186	-0.186	0.41	-0.342	0.164	0.256	-0.206	-0.449	-0.602	0.185	0.373	0.569	-0.462	0.159	0.409	0.112	-0.539	0.371	-0.171	0.288	0.155	-0.363	0.106	0.227	-0.603	0.349	-0.322	0.228	-0.417	0.424	0.441	0.287	0.111	0.309	0.103	0.0698	-0.0285	0.338	0.413	-0.0103	0.386	-0.428	-0.428	-0.457	0.0659	0.233	-0.265	0.0298	-0.502	-0.165	0.0355	-0.326	0.0974	0.333	0.17	0.289	0.323	0.246	0.352	-0.0131	0.00225	-0.249	-0.424	0.341	0.195	-0.13	0.231	-0.125	-0.00261	0.149	0.18	0.188	0.629	-0.38	0.0559	-0.0715	-0.857	0.115	0.663	0.554	0.211	0.302	0.0396	0.101	0.128	-0.0879	-0.354	-0.234	-0.656	0.108	-0.00253	0.203	0.0889	0.0377	-0.0494	-0.626	0.447	-0.208	0.447	-0.615	0.276	-0.155	-0.239	-0.324	-0.142	0.561	0.0317	-0.0277	-0.237	0.0657	0.151	0.391	-0.291	0.112	-0.309	0.179	-0.452	0.203	0.167	-0.0375	-0.745	-0.372	-0.155	0.531	0.202	-0.126	-0.0766	-0.783	0.207	-0.6	0.26	-0.0783	0.368	-0.313	-0.119	0.145	0.216	-0.403	0.224	-0.125	0.013	-0.335	0.376	-0.32	-0.276	0.239	0.0587	-0.343	0.143	0.294	-0.282	-0.0602	-0.0867	-0.176	-0.219	-0.126	-0.363	0.0231	0.166	0.304	-0.549	-0.000731	0.161	-0.0226	0.0277	0.138	-0.0537	-0.38	-0.123	-0.34	-0.672	0.0711	-0.0592	-0.469	-0.121	-0.0461	0.137	-0.196	0.309	-0.432	-0.235	0.151	-0.138	-0.1	0.438	0.434	-0.563	0.319	0.142	-0.714	0.127	-0.691	-0.0666	-0.349	-0.373	-0.0337	0.42	-0.676	0.0373	-0.0821	-0.237	0.171	0.0724	0.0362	0.0623	-0.683	0.43	0.051	0.203	-0.14	-0.0338	0.125	0.158	-0.362	0.0339	0.584	0.275	-0.25	0.112	0.101	-0.12	-0.635	0.268	0.32	0.68	0.145	-0.327	-0.0487	-0.746	0.209	-0.415	0.0441	0.167	-0.529	-0.261	-0.659	0.521	-0.638	-0.424	-0.334	0.249	0.0724	0.395	0.313	0.191	0.476	-0.195	-0.624	-0.388	0.238	0.12	-0.229	0.396	0.321	0.544	0.229	0.336	-0.132	0.0747	-0.443	0.409	0.103	0.157	-0.137	0.152	-0.229	-0.339	-0.0283	0.194	0.587	0.0859	-0.306	0.117	-0.162	0.384	-0.449	-0.162	-0.385	0.443	0.0749	0.112	-0.248	-0.786	0.307	-0.0738	-0.311	-0.275	-0.0821	0.314	-0.189	-0.284	-0.056	-0.301	0.0826	-0.348	-0.556	0.471	0.368	0.0603	-0.29	-0.485	-0.0982	0.196	0.406	-0.132	-0.119	-0.0624	0.169	0.0544	-0.157	0.039	0.37	0.00635	0.0232	-0.67	0.527	0.446	-0.72	0.152	-0.127	-0.161	-0.453	-0.0651	-0.294	-0.289	-0.0966	-0.314	0.0733	0.0939	-0.638	-0.217	-0.289	-0.569	-0.272	-0.562	0.244	-0.743	0.546	-0.446	-0.598	0.348	0.186	0.287	-0.491	0.441	0.424	-0.295	-0.192	-0.512	0.397	0.00516	-0.463	-0.428	0.066	-0.472	-0.0238	0.286	-0.459	-0.257	0.39	-0.0348	-0.168	0.026	0.405	-0.0833	-0.0807	0.168	-0.237	0.398	0.097	-0.669	0.39	-0.15	0.141	0.131	-0.103	0.516	0.0603	0.653	-0.472	0.378	0.0831	0.575	-0.438	0.338	-0.401	-0.521	-0.515	0.0152	-0.666	-0.0916	0.301	0.0119	0.142	-0.436	0.168	-0.111	-0.318	-0.15	0.175	0.297	-0.684	-0.45	-0.816	-0.512	-0.112	0.36	0.00397	-0.581	0.244	0.246	0.0805	-0.179	0.37	-0.64	-0.254	0.182	-0.38	-0.024	-0.359	0.185	0.343	0.3	0.326	-0.781	-0.223	-0.232	-0.153	0.218	0.511	-0.181	0.196	0.128	-0.112	0.049	-0.0704	0.103	0.577	0.372	-0.492	-0.173	0.127	0.00332	-0.296	0.449	0.687	-0.178	0.351	-0.382	0.0837	-0.0222	-0.627	-0.461	0.0666	-0.499	0.128	-0.0942	0.199	0.114	-0.144	0.164	0.173	0.223	-0.298	0.145	0.353	-0.00498	0.349	0.647	0.0673	-0.394	-0.21	-0.577	-0.437	0.142	-0.0668	0.349	0.104	-0.151	0.00254	0.25	0.0633	-0.5	-0.506	0.275	0.563	0.226	-0.141	0.375	0.32	-0.044	-0.266	-0.0269	0.378	0.0393	0.0125	-0.687	-0.36	-0.126	-0.0554	0.0601	0.213	-0.255	-0.0044	-0.0741	-0.124	-0.509	0.111	-0.294	0.226	-0.375	-0.428	0.0837	-0.41	-0.414	0.341	0.0547	0.204	0.0565	-0.269	-0.0355	-0.0802	-0.354	0.00816	-0.589	-0.00742	-0.068	-0.0251	-0.246	-0.283	-0.0522	0.0756	0.177	-0.0381	0.19	-0.252	-0.351	-0.0575	-0.0536	-0.03	-0.287	0.114	0.0104	0.0313	-0.315	-0.0781	0.0578	0.243	0.192	-0.284	-0.204	-0.229	-0.509	0.141	0.0525	0.00114	-0.291	-0.0685	-0.134	0.0653	0.31	-0.122	0.277	0.133	-0.681	0.369	0.1	-0.0897	-0.0686	0.349	-0.00806	0.189	-0.32	-0.489	-0.104	-0.299	-0.532	-0.1	0.0515	0.093	0.006
GO:0000113
GO:0000114	-0.095	-0.0115	-0.0548	-0.277	-0.235	-0.102	-0.145	-0.216	0.357	0.243	0.112	0.175	-0.0694	-0.242	-0.303	-0.112	0.108	0.0199	-0.324	-0.0416	0.29	0.14	0.123	0.527	0.00656	0.319	0.208	-0.0632	0.162	-0.0723	0.274	-0.0695	-0.0296	0.175	-0.428	0.337	-0.194	0.0475	-0.201	0.108	0.114	0.103	-0.235	0.0721	-0.231	0.434	0.205	0.311	0.134	0.114	0.461	-0.173	-0.32	-0.115	-0.216	0.0149	0.231	0.128	-0.352	-0.418	0.151	-0.0627	-0.186	0.236	-0.163	0.0819	-0.165	0.199	0.168	0.118	-0.306	-0.451	0.0988	-0.294	0.111	0.113	0.191	0.225	-0.106	0.236	-0.153	-0.296	0.0599	0.118	-0.165	-0.215	-0.0974	0.171	-0.197	0.245	0.133	0.104	-0.32	0.0931	-0.426	-0.313	-0.163	-0.135	0.0442	-0.0636	-0.0509	-0.104	0.451	-0.0736	0.0103	0.174	0.396	0.278	-0.0432	0.179	0.213	-0.275	0.289	0.00761	-0.00394	0.127	-0.0592	0.251	-0.0689	-0.296	0.0678	0.169	-0.0953	0.0579	0.0199	0.105	-0.467	0.294	0.279	-0.147	-0.225	0.122	-0.356	0.0114	-0.0183	0.144	0.0914	-0.0714	0.0934	0.21	-0.057	0.171	-0.409	-0.189	-0.343	-0.0926	-0.146	-0.213	0.0471	-0.0848	-0.153	0.264	-0.019	0.152	0.297	0.407	-0.0312	-0.105	0.186	0.0661	-0.334	0.071	0.178	-0.0993	-0.0629	-0.324	0.101	-0.396	0.172	-0.124	0.107	0.263	-0.0495	0.0246	-0.038	-0.61	-0.235	0.386	0.472	0.0409	-0.172	0.0451	-0.0763	-0.56	-0.049	0.0542	-0.131	0.316	0.378	-0.321	-0.23	0.00626	0.095	0.198	0.206	0.463	-0.266	-0.354	-0.256	-0.362	0.0649	0.248	-0.177	-0.218	-0.421	-0.298	-0.18	0.319	0.0782	-0.112	-0.26	0.224	-0.105	0.189	-0.00194	-0.0413	-0.221	0.328	0.0157	0.101	-0.0632	-0.0709	-0.284	0.423	0.057	0.0379	-0.266	-0.219	0.405	-0.428	-0.288	0.302	-0.384	-0.375	0.193	-0.138	0.287	0.142	-0.34	-0.0379	-0.0535	-0.173	0.173	0.0282	-0.107	-0.401	-0.602	0.135	-0.0781	-0.00763	0.262	-0.205	0.0568	-0.168	0.0932	0.366	-0.0937	0.229	0.187	0.0952	-0.128	-0.232	-0.0761	-0.522	-0.0715	0.386	0.178	-0.319	-0.0532	-0.0589	-0.00826	-0.105	-0.207	0.271	0.0279	0.343	-0.43	0.0813	-0.0502	-0.0523	0.0525	-0.161	-0.2	-0.306	-0.232	-0.0307	-0.108	-0.413	-0.223	-0.055	-0.0114	0.142	-0.0073	0.266	0.0342	0.167	0.412	-0.198	-0.0723	-0.178	-0.256	-0.0939	-0.027	0.183	-0.0794	0.0958	0.0469	-0.0536	-0.147	-0.309	-0.0225	0.057	-0.294	-0.0899	-0.143	-0.0649	0.141	-0.261	0.258	0.0424	0.0962	0.244	-0.0552	-0.082	0.0923	-0.264	-0.288	-0.27	0.29	-0.0965	-0.00307	0.101	0.0637	0.00891	-0.434	0.111	-0.4	0.178	0.278	0.41	-0.0705	-0.0296	-0.00773	0.153	0.196	0.152	0.106	-0.0205	-0.381	-0.333	-0.0583	-0.0424	0.207	-0.0112	-0.351	0.0155	0.0414	-0.0149	-0.157	0.0771	0.24	-0.392	0.0742	0.0857	-0.145	-0.244	0.00193	0.138	0.253	-0.157	-0.0748	-0.309	0.117	0.255	-0.299	0.302	0.197	-0.198	-0.0216	0.0386	-0.103	-0.185	-0.0495	0.232	-0.521	-0.00983	-0.38	-0.238	-0.188	0.174	0.134	-0.356	0.171	0.181	0.03	-0.0353	0.154	0.199	-0.27	-0.299	0.195	0.148	0.243	0.11	-0.171	0.0383	-0.191	-0.0948	-0.248	-0.0408	-0.0338	-0.34	0.0553	-0.185	0.0861	-0.0868	0.0943	-0.0595	-0.0209	-0.0536	0.0772	-0.106	-0.00979	-0.322	-0.0609	-0.105	-0.0811	0.2	-0.198	-0.0217	-0.0374	0.182	-0.0177	0.0274	0.0941	0.0609	0.0703	-0.109	-0.228	0.194	0.0323	-0.0322	0.27	0.241	-0.168	0.319	-0.303	0.313	0.0255	-0.203	0.255	0.397	-0.122	-0.032	0.0602	-0.0774	-0.0348	0.147	0.0237	0.115	-0.358	-0.412	0.245	-0.197	-0.145	-0.376	-0.177	0.018	0.0458	0.0628	0.259	-0.274	0.0543	-0.0656	-0.258	0.239	0.141	-0.342	-0.194	-0.0859	0.118	-0.328	-0.107	-0.509	-0.239	0.576	-0.15	0.147	-0.208	-0.125	-0.0663	-0.236	-0.161	-0.131	0.163	-0.0662	-0.0988	-0.00672	-0.117	0.00759	0.324	0.0144	-0.247	0.112	-0.188	0.0683	-0.355	0.0828	0.448	0.00789	0.375	-0.123	-0.0636	0.128	0.0178	-0.49	-0.141	-0.144	-0.0586	0.346	0.0969	-0.116	-0.0231	0.362	-0.0939	-0.186	0.138	-0.00529	-0.169	-0.526	-0.513	0.0254	-0.115	0.0538	-0.218	0.428	-0.376	-0.211	-0.0214	-0.191	0.0238	0.211	-0.105	0.176	0.0653	-0.175	0.228	0.0881	-0.473	-0.0231	-0.441	0.0669	-0.164	0.0267	-0.126	-0.36	0.157	0.137	-0.0244	0.279	-0.338	0.0353	0.149	-0.351	0.137	-0.0985	-0.136	0.373	-0.065	0.422	0.124	0.112	-0.258	-0.52	0.0932	0.198	0.0836	0.123	-0.0922	0.331	-0.136	0.397	0.363	0.175	-0.529	0.225	-0.158	-0.0178	-0.21	-0.439	0.00117	0.0464	-0.0373	-0.0611	-0.73	0.00252	-0.146	-0.0194	0.186	0.25	0.284	-0.193	0.262	0.375	-0.00845	0.108	0.147	0.175	-0.281	0.0826	0.0888	0.0217	-0.203	-0.132	0.354	-0.249	-0.0495	-0.41	-0.263	-0.275	0.114	-0.131	-0.315	0.0572	-0.257	-0.021	0.376	-0.111	-0.395	0.142	0.0465	0.374	0.0384	0.299	-0.0782	0.0427	0.114	-0.0546	0.203	0.393	-0.114	0.024	-0.243	-0.252	0.417	-0.0625	-0.119	-0.0628	-0.258	-0.352	0.0758	0.159	0.0871	0.367	0.0484	0.244	0.0745	0.0838	-0.101	0.296	-0.342	-0.0707	-0.0131	0.166	-0.206	-0.0806	-0.0888	0.296	-0.0246	-0.125	-0.17	0.21	0.0915	0.199	-0.325	0.0493	-0.141	0.47	0.102	0.107	0.325	-0.329	0.326	-0.103	-0.105	-0.0366	0.158	0.194	-0.0845	0.184	0.242	-0.0182	-0.154	0.131	0.294	0.0611	0.364	-0.49	-0.017	-0.113	-0.213	0.123	0.263	-0.0787	0.0301	-0.12	-0.0436	0.0228	0.0809	-0.221	0.00646	0.422	-0.264	-0.227	-0.016	0.0991	-0.00945	-0.283	-0.0247	0.172	-0.235	-0.0914	0.306	0.0661	0.031	-0.092	0.0912	-0.0504	-0.00137	-0.0994	-0.115	0.0603	-0.0627	0.149	-0.0036	-0.167	-0.333	0.172	-0.333	-0.192	0.00584	0.158	-0.0914	-0.101	-0.14	-0.0585	0.0732	0.0111	-0.177	-0.23	-0.236	0.0188	0.288	0.0764	-0.187	-0.188	-0.0202	-0.311	0.00289	0.399	-0.0333	-0.533	-0.267	0.21	-0.502	-0.0562	-0.0652	-0.159	-0.233	0.0215	0.0712	0.016	0.341	-0.197	0.453	-0.0844	-0.0923	-0.223	0.148	-0.0591	-0.67	0.131	-0.0319	0.107	0.1	0.00745	-0.139	0.0334	-0.29	-0.1	-0.186	0.0194	-0.339	-0.273	0.145	-0.171	0.202	0.151	-0.272	-0.0667	-0.288	-0.0211	0.0395	-0.0737	0.17	-0.107	-0.0287	-0.384	0.336	0.192	-0.0889	0.252	-0.344	-0.647	-0.0711	0.0468	0.0038	-0.284	0.462	-0.262	-0.342	-0.101	0.00237	0.028	0.311	0.0407	0.166	0.0407	-0.232	-0.0459	-0.587	0.181	-0.103	0.139	0.00669	0.126	-0.434	0.0403	-0.266	-0.259	0.258	-0.142	-0.0388	-0.299	0.00633	0.288	0.018	-0.116	0.2	-0.193	-0.403	0.235	-0.25	0.0848	0.0405	-0.468	0.0753	-0.259	0.166	-0.0278	-0.298	0.0411	-0.118	-0.0264	-0.117	-0.0756	-0.308	-0.2	-0.085	0.0193	-0.0323	-0.0918	-0.388	0.279	-0.172	-0.0232	-0.0416	0.123	-0.126	0.102	-0.225	0.32	0.165	-0.0368	0.0893	-0.34	-0.105	0.0769	-0.168	-0.0864	0.45	-0.309	-0.212	-0.198	0.133	-0.0714	0.255	-0.0309	-0.0857	0.0339	0.357	0.489	-0.244	-0.201	-0.196	-0.278	0.405	0.0763	-0.0895	-0.372	-0.0851	-0.674	-0.114	0.192	-0.41	-0.129	-0.149	-0.0247	-0.0022	-0.115	-0.119	0.149	-0.398	-0.0818	-0.0235	-0.161	0.12	-0.116	0.00257	-0.633	0.15	-0.0556	0.214	-0.331	0.128	0.152	-0.395	-0.0177	-0.27	0.144	-0.345	-0.166	-0.0806	-0.266	-0.152	0.22	0.00529	-0.235	0.236	0.0582	-0.357	-0.025	-0.022	-0.427	-0.237	0.081	-0.134	-0.644	-0.306	0.331	-0.311	0.0306	-0.329	-0.156	-0.246	0.117	-0.428	0.264	0.00943	-0.515	-0.0751	-0.388	0.266	0.312	0.15	-0.34	0.0373	-0.0643	-0.112	-0.00798	0.231	-0.286	-0.522	-0.045	-0.119	-0.357	-0.0299	0.00658	0.0344	-0.146	0.224	-0.0897	-0.0409	0.449	0.0807	-0.0621	0.248	-0.288	0.0967	0.256
GO:0000115	-0.535	-0.525	-0.925	-0.847	0.86	-0.769	-0.411	1	0.247	-0.649	-0.82	-0.901	-0.822	0.661	-0.29	0.524	-0.541	0.999	0.0924	0.999	-0.706	-0.389	0.863	-0.811	-0.654	-0.917	-0.533	0.978	-0.742	0.759	-0.0829	-0.856	-0.613	-0.697	0.861	0.461	0.742	0.39	-0.679	-0.183	-0.601	-0.599	-0.924	0.889	-0.636	0.591	0.967	-0.781	-0.166	0.0267	-0.903	0.584	-0.674	-0.353	-0.874	-0.701	0.852	-0.663	-0.317	0.921	0.087	-0.615	1	0.281	0.864	-0.745	-0.466	-0.497	-0.3	0.0301	-0.0611	-0.715	-0.922	0.89	-0.815	0.977	-0.791	-0.923	-0.893	-0.906	0.864	-0.935	-0.867	-0.849	-0.383	-0.226	-0.781	-0.768	0.998	-0.918	0.973	-0.888	0.926	-0.669	0.0845	-0.851	0.518	-0.924	-0.903	0.371	-0.855	-0.798	-0.655	-0.508	1	0.0929	-0.92	0.878	-0.851	0.935	0.972	0.413	-0.851	-0.693	0.852	0.998	-0.211	-0.128	-0.895	-0.898	-0.906	0.369	-0.771	-0.604	0.935	-0.844	0.965	0.324	0.535	-0.793	0.89	-0.912	-0.764	0.432	-0.903	0.906	0.515	0.505	-0.884	0.864	-0.975	0.582	-0.202	-0.658	0.694	-0.917	-0.914	-0.801	-0.161	-0.796	-0.894	0.968	-1	-0.227	0.113	0.853	-0.164	0.852	0.0193	-0.625	-0.826	0.117	0.731	-0.048	-0.853	-0.897	-0.593	-0.792	0.988	0.504	-0.737	-0.853	0.973	-0.859	-0.878	-0.93	-1	-0.366	-0.874	-0.702	-0.768	-0.662	-0.812	-0.618	-0.426	-0.494	0.948	-0.694	-0.858	-0.875	0.467	-0.911	-0.0633	0.464	-0.867	-0.847	-0.914	-0.643	-0.601	-0.0224	0.617	-0.884	-0.87	-0.758	0.143	-0.701	-0.568	-0.536	0.989	-0.912	-0.844	-0.167	0.994	0.972	-0.0549	1	-0.707	0.545	0.47	-0.847	0.0591	-0.842	-0.71	0.923	0.744	-0.502	-0.835	-0.93	-0.202	-0.663	-0.92	0.986	-0.427	-0.922	0.276	0.613	0.775	0.985	0.0815	-0.823	0.251	0.735	0.316	-0.806	-0.574	0.0126	-0.769	0.996	-0.227	-0.506	-0.635	-0.248	-0.802	-0.841	0.559	-0.439	-0.729	-0.592	-0.913	-0.707	0.598	-0.788	-0.752	-0.856	-0.422	0.115	-0.91	-0.7	0.132	-0.708	1	0.901	-0.916	-0.914	-0.508	0.881	0.194	0.867	0.265	0.402	-0.682	-0.353	0.997	0.0503	0.132	-0.894	-0.644	-0.615	0.077	0.484	-0.893	0.902	-0.495	0.986	-0.65	0.109	0.357	-0.835	-0.255	-0.826	-0.44	-0.175	-0.854	1	-0.908	-0.784	0.407	-0.619	-0.774	-0.847	0.806	0.867	0.992	-0.295	-0.936	-0.86	0.878	-0.88	0.755	-0.908	0.488	-0.48	-0.171	-0.694	0.591	-0.832	-0.61	0.929	-0.837	0.644	1	-0.896	-0.644	0.504	-0.848	-0.166	0.836	-0.475	0.236	-0.679	-0.674	-0.794	0.988	-0.227	0.47	-0.296	-0.705	-0.892	-0.786	0.96	-0.979	-0.781	0.59	-0.873	-0.798	-0.575	-0.618	-0.256	-0.684	-0.929	-0.659	-0.914	-0.0667	-0.523	-0.611	0.453	0.978	-0.911	0.915	-0.887	-0.829	-0.792	-0.558	0.994	-0.773	-0.539	-1	-0.732	-0.883	-0.595	-0.39	-0.678	0.357	0.791	0.867	-0.108	0.955	0.995	0.965	-0.401	-0.665	-0.922	0.4	-0.749	-0.875	-1	-0.768	0.268	-0.907	0.949	-0.757	-0.692	-0.891	0.668	-0.567	0.841	1	0.965	-0.819	-0.78	-0.766	-0.991	-0.602	-0.831	-0.943	0.381	-0.506	-0.374	-0.722	-0.617	1	-0.429	-0.861	-0.859	0.0428	-0.68	-0.427	-0.817	-0.876	-0.762	-0.864	-0.264	-0.93	-0.578	0.998	-0.663	-0.908	0.977	0.582	0.143	-0.766	-0.358	-0.413	0.479	-0.809	-0.85	0.993	-0.733	-0.808	-0.495	-0.471	-0.822	-0.898	-0.631	-0.0428	-0.926	-0.783	0.978	0.719	-1	-0.92	-0.832	0.908	-0.87	-0.93	-0.749	-0.353	0.548	-0.869	-0.554	-0.694	0.00492	0.939	0.986	-0.296	-0.598	-0.268	0.929	-0.565	0.763	0.963	0.896	-0.449	0.56	0.958	-0.347	-0.894	0.645	-0.756	-0.875	-0.138	0.646	0.175	0.965	-0.7	0.833	-0.337	-0.455	0.803	-0.912	1	-0.57	-0.143	-0.18	0.933	0.978	1	-0.332	-0.915	-0.431	1	0.504	-0.781	-0.883	-0.434	0.945	-0.652	-0.49	0.853	0.874	0.223	-0.487	0.987	-0.919	-0.227	-0.917	-0.63	-0.874	0.468	-0.819	0.259	-0.194	-0.911	-0.862	0.193	0.204	-0.723	0.0154	0.203	-0.299	-0.698	-0.888	-0.882	-0.173	0.464	-0.45	-0.909	-0.634	-0.839	-0.896	-0.833	0.624	-0.999	0.667	-0.932	-0.933	-0.702	0.298	0.547	-0.925	-0.921	0.811	0.399	-0.391	0.997	0.227	-0.954	-0.811	-0.835	0.327	-0.919	-0.869	-0.875	0.5	-0.856	-0.408	-0.796	-0.929	-0.285	-0.863	-0.891	-0.712	0.996	-0.789	0.47	-0.608	0.827	-0.854	-0.885	-0.838	-0.809	-0.828	-0.68	0.944	-0.664	0.754	0.911	0.556	-0.478	-0.432	-0.79	0.143	-0.866	-0.27	-0.67	0.992	-0.886	0.763	-0.924	-0.93	0.841	-0.929	-0.391	1	-0.398	-0.569	1	-0.694	-0.93	-0.861	0.516	-0.12	-0.108	0.974	0.89	0.0716	0.857	-0.00663	0.952	-0.682	-0.646	-0.722	-0.561	-0.868	-0.84	0.418	-0.913	-0.869	-0.667	-0.89	-0.18	-0.897	0.965	-0.847	0.77	-0.819	-0.376	-0.805	1	0.955	-0.489	0.333	-0.919	-0.954	0.729	0.476	0.958	0.962	-0.801	-0.351	0.657	-0.721	0.362	0.39	-0.922	-0.728	-0.737	-0.29	0.983	-0.865	-0.818	-0.55	-0.0825	-0.725	-0.796	-0.75	-0.708	-0.137	0.532	0.997	0.711	0.947	0.998	0.992	-0.512	-0.76	-0.385	-0.773	0.469	-0.593	-0.657	-0.924	0.9	0.408	0.0375	-0.443	0.989	-0.527	0.994	-0.907	-0.0324	-0.578	-0.81	-0.825	-0.917	-0.302	0.509	-0.123	0.999	0.39	-0.977	0.929	-0.418	-0.664	-0.298	1	-0.859	0.727	0.213	0.82	-0.807	0.637	-0.777	-0.618	0.299	1	-0.91	-0.75	-0.916	0.996	0.993	0.255	-0.717	-0.36	-0.906	-0.665	-0.673	-0.426	0.998	-0.249	0.826	0.936	0.16	-0.858	0.405	-0.513	-0.656	-0.804	-0.562	0.116	-0.843	-0.441	-0.914	-0.919	-0.908	-0.802	-0.249	0.474	-0.64	-0.754	1	-0.87	-0.77	-0.7	-0.847	-0.436	-0.929	-0.796	-0.87	0.91	-0.668	-0.465	-0.123	-0.913	-0.907	-0.869	0.917	-0.893	0.992	-0.747	-0.962	-0.931	-0.697	-0.664	0.646	0.879	-0.823	-0.567	0.417	-0.92	-0.886	0.538	0.147	-0.832	-0.792	-0.51	-0.255	-0.783	-0.858	1	-0.833	-0.953	-0.304	-0.172	0.991	-0.903	0.999	-0.815	0.736	-0.722	0.532	-0.668	0.0458	1	-0.804	0.997	-0.629	-0.93	-0.894	-0.487	0.999	0.181	-0.36	-0.958	-0.856	-0.198	0.28	-0.0666	-0.702	-0.602	-0.136	1	1	-0.487	0.983	0.997	-0.833	-0.806	-0.792	-0.785	-0.13	0.997	-1	0.723	-0.761	-0.27	-0.233	0.952	-0.875	-0.767	0.524	-0.853	-0.917	-0.282	-0.831	0.684	0.796	0.909	0.998	-0.694	-0.822	-0.544	-0.913	0.95	0.199	-0.0937	0.976	0.997	0.861	-0.922	-0.694	0.338	-0.774	0.0378	0.471	0.344	-0.44	0.0153	-0.741	-0.999	-0.543	-0.761	-0.745	-0.93	-0.43	0.316	-0.775	0.0301	-0.697	-0.175	0.327	0.454	0.324	-0.709	0.255	-0.918	-0.918	0.0153	-0.332	-0.91	-0.954	-0.142	1	0.194	-0.787	0.972	-0.811	-0.0428	-0.175	-0.913	-0.77	-0.761	1	-0.924	-0.359	0.289	-0.35	-0.903	0.887	-0.918	0.999	0.801	-0.872	0.883	-0.793	-0.875	-0.0268	0.374	-0.926	0.229	-0.845	-0.676	0.302	0.019	-0.829	-0.00839	0.579	-0.914	-0.85	-0.562	-0.21	-0.463	0.258	0.908	0.569	-0.879	0.667	0.0558	0.624	-0.512	-0.116	-0.475	0.464	0.194	0.464	-0.659	-0.268	0.099	0.281	0.0525	-0.421	-0.78	-0.738	0.546	0.22	-0.46	-0.746	0.995	-0.853	0.464	0.441	-0.853	0.501	-0.915	0.0207	0.19	-0.417	-0.988	-0.836	-0.884	-0.999	0.247	-0.771	0.984	-0.913	0.676	0.704	-0.559	-0.833	0.198	-0.836	0.482	0.893	0.998	-0.551	-0.823	0.731	0.428	-0.618	0.189
GO:0000117	0.322	0.211	-0.619	-0.661	-0.67	0.0128	-0.277	0.339	-0.0116	0.29	-0.348	-0.394	0.138	-0.0879	-0.576	0.112	0.179	-0.616	0.534	0.0175	-0.274	0.246	0.218	-0.268	0.569	-0.0981	0.134	0.218	-0.645	0.526	-0.0962	-0.205	0.491	-0.38	-0.314	-0.556	-0.704	-0.309	-0.648	0.193	0.285	-0.719	-0.661	0.14	0.512	0.626	0.71	-0.346	-0.256	0.224	0.027	-0.87	0.225	-0.363	-0.834	0.291	0.153	-0.903	-0.106	-0.378	0.0602	-0.115	-0.0566	-0.314	-0.619	-0.182	-0.498	0.115	-0.761	0.133	0.841	-0.735	-0.233	-0.882	0.182	-0.377	0.245	-0.861	-0.789	0.298	0.483	-0.211	-0.303	-0.23	0.573	0.645	-0.00482	-0.103	-0.255	0.0519	-0.843	-0.304	0.669	-0.54	0.645	0.538	0.274	-0.00695	-0.377	0.265	-0.235	-0.265	-0.529	-0.431	-0.156	0.225	-0.171	-0.341	-0.782	0.39	0.231	-0.573	0.106	-0.813	-0.307	-0.557	-0.141	0.227	-0.811	-0.356	-0.386	-0.554	-0.177	-0.101	0.177	0.0517	-0.231	-0.24	-0.259	-0.815	0.199	0.247	-0.79	-0.27	0.159	-0.386	0.159	0.572	0.715	0.291	-0.38	0.011	-0.0153	0.43	0.166	-0.696	-0.371	-0.825	-0.15	0.0769	0.723	0.345	0.328	-0.0532	-0.53	-0.482	0.336	0.561	0.192	-0.898	0.351	-0.358	0.403	-0.296	-0.176	0.378	0.306	0.0964	-0.557	0.654	-0.329	0.24	-0.106	0.302	0.192	-0.471	-0.106	-0.817	0.424	-0.535	0.801	-0.189	-0.891	-0.737	-0.304	-0.483	0.139	-0.228	-0.592	-0.00552	-0.413	-0.0372	-0.161	-0.542	-0.894	-0.501	0.645	0.2	-0.0235	0.228	0.297	-0.0589	-0.647	-0.404	0.863	0.524	-0.177	0.663	0.147	-0.601	-0.668	-0.506	-0.586	-0.487	0.298	-0.853	-0.716	-0.667	-0.293	-0.765	0.115	0.0814	0.529	0.192	-0.0242	-0.179	0.308	-0.742	-0.135	-0.727	0.271	0.24	-0.357	-0.679	-0.649	0.503	-0.76	-0.631	-0.528	0.0725	0.0692	-0.518	-0.495	0.142	-0.16	-0.734	0.215	0.801	-0.866	-0.254	0.701	-0.728	0.399	-0.179	0.497	-0.707	-0.0458	0.0208	-0.158	-0.357	-0.22	0.551	0.0731	0.64	-0.494	-0.75	-0.851	-0.164	-0.151	0.323	-0.53	0.137	0.014	0.102	-0.381	0.662	-0.113	-0.119	0.0536	0.219	0.318	0.205	-0.695	-0.8	0.593	0.232	-0.663	0.105	-0.104	-0.702	0.291	0.381	-0.00245	0.254	-0.882	0.768	-0.316	-0.745	0.261	0.066	0.371	0.126	-0.676	-0.689	-0.466	-0.898	-0.00645	-0.652	0.362	-0.762	-0.349	0.425	0.183	0.686	-0.658	-0.415	-0.643	-0.726	0.0695	-0.486	-0.0129	-0.732	-0.531	-0.132	-0.0988	-0.348	-0.691	-0.0982	-0.00656	-0.261	0.111	0.208	-0.119	-0.407	-0.134	0.683	-0.152	-0.0751	-0.35	-0.659	0.318	0.316	-0.137	-0.645	-0.193	-0.849	-0.576	-0.872	-0.0364	0.525	0.284	-0.783	-0.221	0.69	0.527	-0.373	0.377	-0.797	-0.864	0.202	0.062	-0.461	-0.627	-0.232	-0.0985	-0.336	0.158	-0.26	-0.245	0.193	-0.209	-0.44	-0.884	-0.852	0.309	0.197	-0.785	0.659	-0.145	0.688	0.692	-0.367	0.362	0.132	-0.28	0.637	-0.805	0.111	0.062	0.242	-0.667	-0.0774	-0.297	-0.459	-0.78	-0.081	-0.467	0.0536	-0.494	0.671	-0.43	-0.201	-0.803	0.209	-0.724	-0.49	0.234	0.104	-0.772	0.404	0.194	0.0876	-0.613	-0.716	0.493	-0.43	-0.743	-0.392	0.121	-0.113	0.644	0.269	0.204	-0.226	-0.0969	0.218	-0.326	-0.645	0.331	-0.422	0.352	0.556	0.0536	0.968	-0.23	0.462	0.503	-0.696	0.219	-0.109	0.399	0.159	-0.823	0.364	-0.0106	0.57	0.18	-0.323	0.0519	-0.379	0.202	-0.869	0.201	0.645	-0.734	-0.67	0.126	-0.0196	0.0951	-0.246	-0.358	0.335	-0.434	-0.427	-0.466	0.444	-0.484	-0.781	-0.0415	-0.467	-0.751	0.124	-0.887	0.116	-0.874	-0.817	-0.645	0.519	-0.406	0.695	-0.523	0.276	-0.625	0.812	0.694	-0.148	-0.174	-0.588	-0.696	0.22	-0.456	0.32	-0.867	-0.131	0.0885	0.15	-0.76	-0.167	0.0699	0.0244	0.368	0.0505	-0.803	-0.24	0.265	0.304	-0.639	0.197	0.21	0.261	-0.583	-0.339	0.366	-0.83	-0.505	0.0506	0.214	-0.131	0.194	0.179	0.224	-0.599	0.669	-0.285	-0.395	0.159	0.386	0.256	0.119	-0.774	-0.816	0.318	-0.34	0.289	-0.281	-0.399	0.205	0.523	0.083	0.41	-0.439	-0.0411	-0.405	0.0799	0.199	0.134	-0.572	-0.262	0.343	0.295	0.611	-0.56	-0.648	0.218	0.667	-0.554	0.311	-0.122	0.255	0.136	-0.228	0.328	-0.343	0.358	-0.412	-0.212	-0.609	0.351	-0.249	-0.0221	-0.0396	0.399	0.151	0.205	-0.556	0.224	-0.603	0.234	-0.834	-0.497	0.686	-0.16	-0.295	-0.87	0.449	0.575	-0.226	0.366	-0.416	-0.434	0.152	-0.361	-0.79	-0.237	0.746	0.392	0.0306	0.134	0.314	-0.324	-0.379	-0.487	-0.394	-0.401	-0.431	0.145	0.541	-0.513	0.282	0.802	0.326	-0.0552	-0.0599	0.59	0.344	-0.0405	0.23	0.17	0.203	-0.191	-0.85	-0.11	-0.52	-0.785	-0.37	0.246	-0.834	-0.527	0.278	-0.756	-0.293	-0.673	-0.597	0.333	-0.687	-0.309	-0.424	0.65	0.104	-0.53	0.211	0.0321	0.581	-0.346	0.257	0.0259	-0.72	0.713	0.0963	0.522	-0.0815	0.515	-0.391	0.511	-0.258	0.682	-0.219	0.15	-0.303	-0.681	-0.41	-0.737	-0.82	0.121	0.368	0.201	0.242	-0.678	0.00773	0.539	0.185	0.188	-0.224	0.432	-0.701	0.513	0.236	0.269	-0.155	0.297	-0.309	-0.72	-0.746	-0.75	-0.0382	-0.551	-0.283	0.552	-0.205	-0.496	-0.786	0.551	0.424	-0.597	-0.63	-0.141	-0.7	0.544	0.0915	0.696	0.432	-0.814	0.0469	0.168	-0.598	0.0451	-0.557	0.225	0.159	0.453	0.299	0.456	0.248	0.663	0.224	-0.0536	-0.882	0.0247	0.101	-0.141	-0.18	0.184	-0.425	0.394	0.308	-0.86	-0.0247	0.433	-0.522	0.682	0.618	0.175	0.287	0.0984	-0.568	0.555	0.241	-0.0455	-0.261	0.609	-0.557	0.539	-0.0379	-0.218	0.0637	-0.8	0.166	-0.25	0.29	-0.714	0.257	-0.778	-0.735	0.133	0.302	-0.196	-0.264	0.695	-0.499	-0.276	0.453	0.0515	0.294	0.353	0.427	0.67	-0.283	-0.875	0.665	-0.324	0.544	0.207	-0.283	-0.0879	-0.156	-0.37	-0.402	-0.0807	-0.41	-0.637	-0.538	0.416	-0.698	-0.738	-0.823	-0.55	-0.307	-0.163	-0.74	0.0253	0.601	0.245	-0.188	-0.138	-0.0819	-0.134	0.579	0.303	0.384	0.657	0.0173	0.226	-0.67	0.463	0.267	-0.714	0.214	-0.373	0.727	-0.745	-0.584	0.0402	0.399	-0.0525	-0.305	-0.35	0.16	-0.233	-0.633	0.338	0.271	0.418	-0.874	-0.815	0.573	-0.0187	0.148	-0.272	-0.26	-0.589	-0.546	0.498	-0.81	-0.508	0.212	0.372	-0.235	0.258	-0.643	-0.474	0.0901	-0.395	0.314	0.335	0.808	0.0425	0.307	-0.0643	0.227	0.695	0.304	-0.89	0.503	-0.147	-0.624	0.701	0.333	-0.601	-0.79	-0.111	0.0481	0.132	-0.189	0.0405	0.484	0.583	-0.735	-0.429	-0.568	-0.575	0.488	0.15	0.0879	-0.766	-0.164	0.691	0.233	-0.515	0.392	-0.476	0.597	0.721	0.357	-0.0145	-0.311	0.268	0.515	-0.0361	-0.645	0.756	0.266	-0.81	0.18	0.164	-0.547	0.396	0.212	-0.252	0.676	0.356	0.249	0.341	-0.462	-0.0516	-0.865	0.218	0.314	0.694	0.073	0.248	0.492	0.153	-0.013	-0.727	0.181	0.341	0.347	-0.91	-0.879	0.382	0.585	0.127	0.217	0.141	-0.131	0.402	0.396	-0.619	-0.656	-0.807	0.636	-0.229	-0.579	-0.643	0.141	0.0438	-0.594	0.987	0.277	0.146	0.295	0.721	-0.78	0.216	-0.752	0.0643	-0.505	-0.78	0.582	-0.724	0.684	0.235	0.241	0.155	-0.0458	0.412	-0.614	0.28	-0.342	-0.877	0.179	0.0274	-0.708	0.0606	-0.622	-0.739	0.331	-0.646	0.648	-0.731	-0.323	0.571	0.308	0.692	-0.819	0.122	0.474	0.121	-0.9	-0.324	0.0652	-0.241	0.295	-0.8	0.116	0.361	0.299	0.41	0.0688	0.166	-0.394	-0.566	0.399	0.0195	0.233	0.178	-0.751	-0.672	0.144	0.0452
GO:0000118	0.122	0.0262	-0.0635	0.161	-0.177	0.0707	0.0659	0.177	0.0748	0.176	-0.126	-0.0653	-0.169	-0.00451	0.056	0.189	0.115	0.0799	-0.255	0.16	0.157	0.175	-0.202	0.266	-0.0418	-0.0264	0.134	-0.274	-0.0212	-0.505	0.0181	-0.198	-0.165	0.0255	0.0804	0.13	-0.169	0.0372	0.0617	-0.0602	-0.399	0.027	0.022	-0.0376	-0.00382	-0.187	-0.152	-0.287	0.339	-0.107	0.157	0.0341	0.00718	0.288	-0.142	0.213	0.211	-0.353	-0.301	0.0783	0.265	-0.0488	-0.207	-0.076	-0.335	-0.321	0.0494	0.0555	0.0299	0.0068	-0.142	0.405	-0.283	0.15	-0.296	0.355	-0.114	-0.403	-0.21	-0.156	-0.0869	-0.168	0.246	0.392	0.193	0.112	-0.0696	-0.168	-0.0997	0.22	-0.079	-0.2	-0.0209	0.18	-0.0414	-0.11	-0.0832	-0.257	0.0182	-0.00233	-0.0637	0.203	0.0267	0.307	-0.0668	0.00066	-0.0496	-0.071	-0.0391	-0.162	-0.164	0.0299	0.247	-0.219	-0.0882	0.00167	-0.1	-0.157	-0.197	0.267	-0.172	-0.218	-0.0662	-0.0277	0.059	-0.116	0.101	0.08	0.156	-0.0899	0.211	-0.0543	0.599	0.255	0.105	-0.121	0.181	-0.204	-0.154	0.143	0.0723	0.224	-0.0752	-0.161	-0.2	-0.34	0.14	0.169	0.0827	-0.136	0.0999	0.111	0.255	0.338	-0.151	-0.335	0.337	-0.565	-0.0896	-0.103	0.218	-0.437	0.0233	0.316	-0.142	0.12	-0.164	0.0953	0.176	-0.0987	-0.0456	0.00758	0.107	-0.416	0.245	-0.15	-0.00533	0.103	-0.435	0.102	0.191	0.174	-0.0868	-0.309	-0.0281	0.294	-0.244	0.283	-0.34	0.0473	-0.0117	-0.32	0.245	0.0959	0.184	0.021	-0.368	0.149	0.209	-0.1	0.166	-0.405	-0.0952	0.188	0.185	-0.125	0.305	0.375	0.211	0.0868	-0.0882	-0.492	0.126	0.137	-0.195	-0.0208	0.184	-0.335	-0.114	-0.222	0.321	-0.447	0.223	0.172	-0.115	-0.111	-0.0256	-0.326	0.268	0.0949	0.178	-0.0388	-0.432	0.164	0.11	0.0767	0.0935	0.065	-0.295	-0.136	-0.393	0.042	-0.0987	-0.262	-0.114	-0.319	0.014	-0.227	0.167	0.00952	0.0328	-0.0508	-0.195	-0.14	-0.0154	-0.0183	0.306	-0.161	0.0175	0.0259	0.163	-0.393	0.118	-0.111	-0.295	0.145	0.109	-0.313	0.0933	0.119	0.266	0.285	0.133	0.0762	0.326	-0.272	-0.13	0.337	-0.18	0.191	-0.104	-0.0696	-0.0532	0.139	0.172	0.0342	-0.388	-0.0927	0.264	-0.272	-0.107	-0.0639	0.0425	-0.0018	-0.0916	0.248	-0.0463	0.113	0.0725	0.0899	-0.164	0.158	-0.0525	-0.354	0.0493	0.00254	-0.433	0.103	0.189	-0.0441	0.209	0.135	0.214	-0.214	0.293	-0.0818	0.012	-0.0775	0.201	0.0864	-0.0101	0.193	-0.0492	0.291	-0.213	-0.15	-0.152	-0.0398	0.0266	0.0694	-0.0276	-0.0652	-0.215	-0.312	-0.313	0.111	0.0119	-0.049	0.259	0.0893	-0.134	-0.114	-0.0491	-0.0094	0.162	-0.0299	-0.295	-0.0307	-0.333	-0.00764	0.297	0.0924	0.0722	0.163	-0.18	-0.257	-0.257	-0.15	-0.0567	-0.0964	0.0238	-0.447	-0.161	0.252	-0.119	0.0797	-0.147	-0.195	0.0599	0.00764	-0.223	0.0374	0.0757	-0.245	-0.342	0.0793	-0.038	-0.111	0.243	0.00663	0.0809	0.234	-0.322	-0.126	0.00479	-0.331	0.0835	-0.384	-0.268	-0.127	0.111	0.0783	-0.254	-0.297	0.0666	-0.0963	0.143	-0.296	0.0792	-0.351	0.0188	-0.174	-0.0306	0.0778	-0.191	-0.0682	-0.153	-0.3	-0.121	0.233	-0.201	-0.108	-0.41	0.0711	0.203	-0.0316	0.0758	-0.24	0.0536	-0.0696	0.162	0.213	0.157	-0.432	0.28	-0.48	-0.247	0.186	-0.301	-0.0153	-0.178	0.279	0.0224	-0.0293	0.151	-0.0578	-0.45	0.11	0.11	0.0144	-0.0882	-0.0809	-0.31	-0.167	-0.0703	0.167	0.193	0.161	-0.0697	-0.106	0.0612	0.23	-0.387	-0.111	0.208	0.321	0.351	0.0612	-0.00336	0.183	-0.155	-0.264	-0.162	-0.205	-0.412	-0.0679	-0.0386	-0.418	0.169	0.028	-0.214	0.214	-0.416	0.114	0.147	-0.191	-0.197	0.149	-0.117	0.221	-0.245	-0.216	-0.227	-0.268	-0.0593	-0.148	0.143	0.0911	-0.0513	-0.0542	0.224	-0.218	0.258	-0.205	0.101	0.171	-0.0068	-0.0416	0.12	-0.127	-0.272	-0.404	-0.163	-0.116	0.144	-0.154	0.0891	-0.0128	0.306	-0.0169	0.265	0.223	0.226	-0.255	0.324	-0.174	-0.0608	-0.196	0.0525	0.215	0.0119	0.0132	0.0997	0.281	0.0914	0.204	-0.357	-0.432	0.0731	0.0334	-0.252	0.203	-0.158	0.211	0.156	-0.0467	-0.0341	0.238	-0.163	-0.184	-0.00991	0.391	0.0874	-0.0048	0.292	0.164	-0.0373	-0.0662	0.328	0.217	-0.00438	0.138	0.166	-0.109	0.273	0.288	-0.282	0.0991	0.165	-0.631	-0.149	-0.316	0.00195	-0.159	-0.061	0.0683	-0.395	0.0547	0.127	-0.141	-0.108	0.204	0.111	-0.115	0.321	0.172	-0.0959	0.0931	0.0441	-0.125	-0.389	-0.00798	-0.384	0.245	0.0359	0.103	0.217	0.00626	0.0535	0.29	-0.0458	-0.366	-0.261	0.118	-0.042	-0.219	-0.161	-0.0331	-0.112	-0.266	0.228	0.341	-0.184	0.157	0.0636	0.207	-0.176	-0.405	0.149	0.188	0.477	-0.148	-0.035	0.148	-0.55	-0.0475	0.0434	0.0221	0.252	-0.221	0.0371	0.273	0.11	-0.0286	-0.184	0.3	-0.127	-0.174	0.235	0.156	0.0383	0.156	0.136	0.0658	0.296	0.0963	-0.291	-0.0177	-0.176	0.14	0.00555	-0.504	-0.153	0.348	-0.101	0.00611	-0.0361	-0.104	-0.241	-0.00899	-0.208	-0.509	0.204	0.0161	0.0229	-0.278	0.0151	0.138	0.145	-0.0974	0.258	0.0922	0.262	-0.148	0.22	-0.103	-0.173	0.0539	0.03	-0.24	-0.166	-0.0935	-0.038	-0.209	0.0655	0.0849	0.0449	0.309	-0.528	0.316	-0.0154	0.223	-0.204	0.374	-0.129	-0.366	0.196	0.0237	0.122	-0.194	-0.23	-0.0474	0.0939	0.251	0.259	0.142	0.166	-0.263	0.115	0.0902	0.0571	-0.119	-0.00189	0.0504	-0.237	0.0848	-0.227	-0.137	-0.0208	-0.306	-0.0174	-0.0471	0.181	-0.171	-0.15	0.133	0.105	0.16	0.0995	-0.0658	-0.536	-0.0964	-0.26	0.305	0.425	-0.11	0.207	-0.115	0.0798	0.183	-0.254	-0.0418	-0.0916	0.166	0.0384	-0.126	-0.107	-0.0507	0.372	0.0144	-0.232	-0.208	-0.228	-0.0112	0.00463	-0.0822	0.223	-0.285	0.159	0.385	0.343	-0.232	-0.00624	0.233	-0.328	-0.165	0.063	-0.106	-0.197	-0.267	-0.139	-0.0818	-0.0808	0.00315	0.0878	0.169	-0.503	0.117	-0.239	-0.0702	0.077	-0.353	-0.118	-0.0323	-0.0719	-0.0336	-0.0435	-0.136	-0.0474	-0.302	-0.478	-0.329	0.104	0.326	-0.0906	0.0267	-0.216	-0.344	0.358	0.156	-0.021	-0.0709	0.113	-0.127	0.015	-0.0888	-0.431	0.321	0.286	-0.288	-0.152	-0.054	-0.0357	0.122	0.0904	-0.434	0.0801	-0.146	-0.123	0.0131	-0.202	-0.0633	-0.043	0.0225	-0.137	0.29	0.194	-0.0105	-0.492	-0.163	0.234	-0.216	-0.0863	0.000177	-0.215	-0.1	-0.065	0.246	0.149	-0.233	0.127	-0.27	0.399	-0.0458	-0.462	-0.0895	0.00304	-0.0149	0.182	0.177	-0.0214	-0.293	-0.236	-0.217	-0.198	0.0264	0.0253	0.161	0.0826	-0.291	0.17	-0.16	-0.309	-0.339	-0.0892	0.365	-0.0493	0.136	0.321	-0.141	-0.115	0.0502	-0.0139	-0.145	0.0161	0.112	-0.107	0.0165	-0.187	0.126	0.263	-0.0655	0.134	0.192	-0.14	0.0224	0.155	0.0879	0.102	-0.0584	0.159	0.089	-0.0888	-0.288	-0.135	-0.203	-0.0718	-0.396	0.0927	-0.0868	-0.103	0.0405	0.393	0.111	-0.2	0.131	-0.298	0.148	-0.19	-0.377	0.0783	-0.133	-0.221	-0.109	-0.135	0.129	0.198	-0.0413	-0.129	0.192	-0.203	-0.0143	-0.0149	0.121	-0.0482	-0.0238	-0.19	-0.307	0.0207	0.187	-0.0163	0.237	-0.0685	-0.197	0.00432	0.384	-0.158	-0.0615	0.144	-0.031	0.0804	-0.161	0.222	-0.257	-0.26	-0.0603	0.129	0.264	-0.383	-0.0566	0.223	-0.238	0.162	0.361	0.205	-0.248	-0.38	-0.429	0.0343	0.0603	0.0129	-0.182	0.073	0.139	0.227	0.319	-0.0476	-0.221	-0.466	-0.166	-0.327	0.0246	0.124	0.0928	-0.079	0.0164	-0.0148	-0.022	-0.237	0.284	-0.0634	0.126	-0.0645	-0.392	-0.288	-0.0765	0.259	-0.313	0.223	-0.142	-0.402	0.0579	0.0685	-0.00512	-0.325	-0.0339	0.116	0.383	-0.0501	0.117	-0.274	0.0986	0.0236	0.00163	-0.143	-0.0825	-0.0254	0.0937	0.125	0.0387
GO:0000119
GO:0000120	0.21	0.428	-0.0673	-0.0501	-0.534	-0.265	0.193	0.121	0.021	0.131	0.34	0.379	-0.168	-0.699	-0.32	-0.0858	-0.16	-0.304	-0.659	-0.11	-0.0538	0.573	-0.366	-0.0743	0.0521	0.43	0.023	-0.107	0.035	-0.682	0.383	-0.132	-0.466	0.158	-0.204	-0.862	-0.455	0.278	0.0617	-0.0134	-0.455	-0.234	0.317	0.219	0.00639	-0.533	0.286	-0.137	0.137	0.229	0.261	-0.0973	0.324	0.0981	0.341	0.0719	-0.0645	0.0159	0.157	-0.807	-0.0725	-0.322	0.0813	0.0225	0.196	-0.536	-0.0287	-0.152	-0.437	0.0108	0.119	0.367	-0.712	-0.486	0.278	0.0623	-0.234	-0.253	-0.818	0.564	0.637	-0.0736	-0.0308	0.268	-0.112	0.295	-0.71	-0.237	-0.571	-0.628	-0.573	0.168	-0.309	-0.0304	0.343	-0.383	-0.061	0.355	0.117	0.456	0.417	0.513	0.0933	-0.529	-0.474	0.315	-0.519	0.322	-0.179	-0.612	0.127	0.179	-0.322	-0.593	0.508	0.25	-0.338	-0.44	0.159	0.5	-0.203	-0.831	-0.851	0.49	-0.213	-0.524	0.106	0.107	-0.44	-0.308	0.324	0.206	0.347	0.193	-0.546	-0.347	-0.434	-0.559	-0.349	-0.743	0.159	-0.0792	0.00214	-0.563	-0.826	-0.534	0.22	-0.204	-0.126	0.243	0.00225	-0.584	-0.421	0.417	0.185	-0.506	0.246	0.433	0.399	-0.709	-0.00762	-0.794	-0.422	0.602	-0.106	-0.766	-0.28	-0.00311	-0.0622	-0.128	-0.382	-0.691	-0.106	-0.15	0.417	-0.197	-0.169	0.359	0.322	0.28	0.232	0.0681	0.13	0.336	0.172	0.839	0.25	0.14	0.136	-0.00936	-0.747	0.211	-0.207	-0.114	0.381	-0.274	0.00171	0.187	0.327	0.2	-0.266	-0.405	-0.345	0.147	0.209	0.124	-0.254	0.309	-0.22	-0.0206	0.316	-0.23	0.0832	-0.0632	0.0188	0.281	-0.222	-0.262	0.0312	-0.535	-0.806	-0.549	-0.138	-0.415	0.223	-0.512	-0.308	0.0977	0.663	-0.658	-0.0381	-0.321	-0.253	0.359	-0.0844	-0.588	-0.591	-0.15	0.131	0.0914	-0.267	0.332	0.0593	0.411	0.302	-0.779	0.236	-0.658	0.209	0.326	0.21	-0.682	-0.588	0.33	0.365	0.056	0.00962	-0.329	0.223	0.183	0.363	0.0973	-0.325	-0.144	-0.368	-0.392	0.306	-0.467	0.453	0.32	0.381	0.0305	0.138	0.348	-0.136	-0.104	-0.591	0.378	-0.0432	0.342	-0.69	0.105	-0.0386	0.155	-0.526	0.48	0.46	0.132	0.251	-0.27	-0.712	-0.641	0.416	0.333	0.439	0.102	0.148	-0.499	0.3	0.0399	-0.128	0.255	-0.0105	0.0409	-0.255	0.372	-0.296	0.277	-0.435	-0.723	0.235	-0.267	-0.513	0.329	-0.417	-0.286	-0.0549	0.129	0.328	0.00787	-0.143	-0.208	-0.0357	0.15	0.0968	0.358	-0.662	-0.0884	0.0856	0.127	0.424	-0.11	-0.176	-0.376	0.134	-0.0741	-0.0542	-0.205	-0.611	0.162	-0.204	-0.487	-0.415	0.234	0.12	-0.27	-0.289	0.294	0.116	-0.153	0.0496	0.629	-0.618	0.42	0.23	0.362	0.832	0.131	-0.457	-0.588	-0.0666	0.318	-0.37	-0.2	-0.468	-0.808	0.0445	0.157	0.368	0.0122	-0.0154	0.109	0.0736	0.322	-0.762	-0.1	-0.636	-0.307	-0.251	0.172	0.407	0.199	-0.0339	-0.0467	-0.0173	0.36	0.215	-0.378	-0.292	0.639	0.32	-0.236	-0.113	0.402	0.359	0.362	-0.0178	-0.399	0.313	-0.292	0.0909	0.0803	-0.467	0.368	0.0881	0.57	-0.802	-0.313	0.15	-0.555	-0.769	0.522	-0.235	-0.0887	0.323	0.0595	0.497	0.249	0.457	0.463	0.318	-0.826	-0.151	0.427	-0.834	0.033	0.325	0.33	-0.876	0.113	0.118	0.0132	-0.349	-0.335	0.151	-0.0791	0.402	0.174	0.417	0.0485	0.456	-0.162	0.141	-0.235	-0.305	-0.494	-0.463	0.722	-0.0523	-0.304	-0.77	-0.583	0.254	-0.489	0.336	-0.527	-0.266	0.0446	0.0866	-0.205	-0.368	0.383	-0.316	0.407	-0.317	0.316	0.074	-0.341	0.561	-0.0541	-0.814	-0.447	0.041	0.0696	0.4	0.099	0.318	-0.328	-0.294	-0.757	-0.75	-0.393	0.607	0.0515	0.304	-0.538	-0.00872	-0.162	0.479	0.00804	0.325	-0.0603	-0.246	-0.685	-0.098	0.361	0.0267	-0.0782	0.0866	0.384	-0.393	-0.719	-0.0875	-0.189	-0.47	-0.205	-0.319	-0.121	-0.602	0.315	0.326	0.484	-0.0271	0.279	-0.0607	-0.812	0.0455	-0.775	0.0828	0.286	-0.144	0.806	-0.733	-0.863	-0.136	0.113	-0.619	0.0534	0.182	0.375	-0.405	-0.744	0.216	0.0549	-0.804	-0.56	-0.527	-0.0404	0.313	0.209	-0.144	0.466	0.207	0.00254	-0.475	0.669	-0.525	-0.131	-0.117	-0.118	-0.0573	-0.34	-0.593	-0.055	0.365	-0.162	-0.282	0.214	0.181	0.118	-0.18	0.559	-0.0216	-0.686	0.298	0.259	-0.0528	-0.544	-0.385	-0.0559	0.000191	-0.207	0.267	0.607	0.146	-0.664	0.097	-0.736	-0.453	-0.0328	-0.0697	-0.632	-0.44	0.421	0.209	0.652	0.308	0.347	0.495	0.0106	-0.0104	-0.759	-0.422	-0.579	-0.346	0.0515	0.0485	0.186	0.34	-0.289	0.215	0.203	-0.209	0.564	0.0211	-0.463	-0.601	-0.756	-0.672	0.104	0.291	-0.573	-0.643	0.579	-0.0125	0.206	0.256	-0.0483	-0.0527	-0.0924	0.452	-0.361	0.398	-0.0278	0.365	-0.521	0.0578	-0.817	0.572	-0.49	0.75	-0.822	0.312	0.475	0.0179	0.354	-0.105	-0.717	-0.0394	0.194	-0.229	0.181	-0.0576	-0.485	0.401	-0.061	0.00331	-0.351	-0.109	-0.661	-0.0663	0.737	0.242	0.478	-0.296	-0.227	-0.496	-0.57	0.0945	0.373	-0.543	-0.418	0.281	-0.397	0.228	-0.506	-0.59	0.394	0.0905	-0.142	-0.046	-0.26	-0.743	0.0321	0.362	-0.0931	-0.226	0.192	-0.121	0.0474	-0.464	0.048	0.433	-0.628	0.541	0.0385	0.0588	0.584	0.0322	0.404	-0.186	-0.214	0.354	-0.76	-0.209	0.339	0.118	-0.0612	-0.264	-0.375	-0.109	0.629	0.401	-0.664	-0.671	-0.739	-0.0959	-0.11	-0.552	0.0426	-0.575	0.141	-0.156	0.0392	0.245	-0.051	0.548	-0.648	-0.365	-0.506	-0.357	-0.561	0.159	-0.309	-0.616	-0.587	-0.121	0.101	0.096	0.487	0.13	-0.228	0.222	0.446	-0.0587	-0.313	0.643	-0.382	0.181	-0.569	-0.267	-0.133	-0.395	-0.329	-0.194	-0.242	-0.0266	0.0476	0.551	0.264	0.286	0.214	-0.12	0.211	-0.461	-0.405	0.507	0.35	0.166	0.0164	0.652	0.0209	-0.877	0.392	-0.6	0.0884	-0.797	-0.197	0.117	-0.149	0.338	-0.0926	0.23	0.0341	0.357	0.51	0.084	0.0232	-0.495	-0.00995	0.0672	-0.445	-0.206	0.222	-0.336	0.153	-0.675	-0.0571	0.136	0.493	0.427	-0.663	0.38	0.144	0.489	0.148	0.209	-0.188	-0.585	-0.396	-0.132	0.466	-0.0563	-0.446	-0.0231	0.332	-0.165	0.591	0.122	-0.46	-0.147	0.516	-0.607	0.0449	-0.751	0.515	0.27	0.291	0.376	0.506	0.269	-0.213	0.122	-0.142	0.184	0.00972	-0.0238	0.0804	0.518	-0.0742	0.567	-0.0852	0.0904	0.137	0.256	0.558	-0.537	-0.105	-0.209	-0.335	-0.515	-0.877	0.143	0.28	0.118	0.0397	-0.578	0.333	0.458	0.132	-0.117	0.272	-0.025	0.0595	-0.445	-0.0602	-0.181	-0.0421	-0.0343	0.0595	0.453	-0.0643	-0.631	0.622	0.127	-0.18	0.425	-0.161	-0.829	-0.187	0.328	0.431	0.439	-0.279	0.0301	0.17	-0.104	0.587	-0.313	0.0819	0.219	-0.339	0.155	-0.0563	0.0311	0.0325	-0.339	0.658	-0.267	-0.484	0.0586	0.319	-0.433	-0.473	-0.166	0.148	-0.311	0.247	-0.514	-0.0165	0.266	-0.176	-0.48	-0.0612	0.199	-0.0191	0.281	-0.134	0.323	0.433	0.19	-0.0738	0.392	-0.323	0.309	0.246	-0.189	-0.181	0.7	0.519	-0.742	-0.0471	-0.269	0.248	0.356	-0.148	0.204	0.176	0.149	-0.00618	0.865	0.0322	0.493	-0.24	0.0817	0.592	0.574	-0.0481	0.292	0.133	0.133	0.0778	0.158	0.0284	0.193	-0.826	0.0782	0.137	0.218	0.651	0.289	-0.381	0.225	-0.119	-0.287	0.00891	-0.0282	0.298	0.184	-0.0662	0.281	-0.109	0.298	0.159	0.244	-0.0778	0.292	-0.497	-0.552	-0.0117	-0.547	-0.253	-0.186	0.451	-0.0273	-0.404	-0.604	0.095	0.642	0.261	0.261	-0.0166	-0.0709	-0.126	-0.0289	-0.42	-0.463	-0.611	0.422	0.523	0.181	0.126	-0.43	-0.118	-0.637	-0.299	-0.459	-0.0768	0.278	0.0665
GO:0000121
GO:0000122
GO:0000123
GO:0000124
GO:0000126
GO:0000127	-0.222	-0.00222	0.157	-0.806	-0.69	0.123	0.0654	0.00824	-0.137	0.143	-0.305	0.247	-0.21	-0.194	0.169	0.177	-0.661	0.149	-0.0188	0.389	0.248	0.0523	0.198	-0.156	-0.355	0.0127	-0.14	0.35	0.233	0.0505	-0.546	0.11	0.226	-0.186	-0.231	0.418	-0.178	-0.144	0.121	-0.365	0.0283	-0.135	-0.0271	0.388	-0.627	0.0961	0.27	-0.84	0.131	-0.382	-0.392	-0.787	-0.0212	-0.0124	-0.273	-0.0381	-0.138	-0.243	0.0372	0.168	0.212	-0.225	0.244	-0.827	-0.532	0.224	-0.0972	-0.0182	-0.267	-0.111	0.0138	-0.575	0.0484	-0.142	-0.759	-0.0806	-0.148	-0.127	-0.466	0.282	0.253	-0.157	-0.121	-0.016	-0.0752	0.327	-0.568	0.549	-0.0487	0.099	0.306	0.781	0.0915	-0.712	0.466	0.332	0.0416	0.0109	-0.0787	0.104	-0.00393	0.0347	-0.113	-0.275	-0.105	0.383	-0.0749	0.435	0.315	-0.116	-0.221	-0.173	0.384	0.48	-0.0101	0.141	0.143	0.151	0.502	0.241	0.0625	0.00978	0.265	0.485	-0.572	-0.57	0.462	-0.026	0.149	-0.487	-0.153	-0.0492	-0.612	0.0599	-0.235	0.174	-0.359	0.308	-0.0874	-0.178	0.0686	-0.0207	0.468	-0.375	-0.611	-0.0883	-0.304	0.433	-0.108	-0.172	-0.304	-0.105	0.00432	0.242	0.0509	0.198	0.224	-0.51	-0.599	0.129	0.246	-0.901	0.197	0.377	0.185	-0.591	-0.145	-0.182	-0.0687	0.3	-0.73	-0.42	-0.566	-0.121	-0.334	-0.211	0.676	0.167	-0.688	0.064	-0.285	-0.007	0.0194	-0.0682	0.306	0.302	-0.302	0.205	-0.692	0.563	-0.0921	-0.253	-0.619	0.525	-0.123	0.125	-0.198	-0.212	-0.117	-0.047	0.378	0.234	0.229	-0.137	0.0273	0.0868	0.346	0.0425	0.399	0.534	0.0694	0.0907	0.165	0.086	-0.0813	0.263	-0.402	-0.321	0.0101	0.114	-0.201	0.171	0.329	0.102	-0.302	-0.304	-0.683	0.133	0.0902	-0.229	0.0154	-0.0282	-0.158	-0.0764	0.298	0.0209	0.339	0.438	-0.064	0.521	-0.7	-0.121	0.594	-0.507	-0.761	0.236	0.269	-0.0467	-0.705	0.24	-0.682	0.282	-0.19	0.268	-0.559	-0.0582	-0.332	-0.186	0.268	-0.276	-0.391	-0.114	-0.039	0.103	0.235	0.112	-0.559	-0.106	0.164	-0.075	0.038	0.114	0.131	0.214	-0.239	0.0632	0.687	-0.0291	-0.607	-0.75	-0.00695	-0.639	0.0447	-0.422	-0.105	-0.212	-0.0103	-0.182	0.102	-0.187	0.15	-0.44	0.03	0.0589	-0.174	-0.358	-0.000589	0.114	-0.214	0.0386	0.17	0.0325	0.0437	-0.529	0.638	0.0991	-0.163	0.301	-0.358	0.0725	0.0381	-0.822	0.358	0.278	0.342	0.344	-0.141	0.177	0.13	-0.137	0.0561	-0.532	-0.0673	-0.0663	-0.0276	0.504	0.176	-0.269	0.398	0.199	-0.646	0.264	-0.257	-0.204	-0.482	-0.126	-0.8	0.0385	0.265	0.295	0.325	-0.38	-0.505	0.249	0.466	-0.105	0.0706	-0.0595	0.259	-0.141	0.524	-0.448	-0.702	0.494	-0.251	0.776	0.171	-0.0252	-0.0977	-0.0436	0.0495	0.142	-0.353	-0.0635	-0.0697	-0.585	0.178	-0.0412	-0.15	0.446	-0.8	0.231	-0.0112	-0.235	0.341	0.308	-0.0507	-0.0251	-0.0263	0.349	0.0914	-0.368	-0.412	0.0265	-0.0122	0.432	-0.226	0.0648	-0.491	0.375	-0.27	-0.575	0.0832	0.138	0.0678	0.036	-0.0341	-0.658	-0.82	0.155	-0.128	0.337	0.165	0.0434	-0.141	-0.161	-0.123	0.0937	0.498	-0.377	0.083	0.478	0.0419	-0.125	0.0914	0.0215	0.64	-0.262	-0.323	0.441	-0.45	0.479	-0.312	-0.0854	0.115	-0.117	-0.0949	-0.744	-0.288	-0.203	-0.647	0.165	0.0728	0.277	-0.213	0.501	-0.518	0.163	-0.738	-0.0891	0.124	0.0486	0.0246	0.0238	-0.637	-0.193	-0.6	0.192	0.233	-0.295	-0.114	-0.194	-0.503	-0.199	0.166	0.0475	-0.728	0.0327	0.616	0.45	0.183	0.0254	0.436	0.212	-0.553	0.0459	-0.666	0.145	-0.267	-0.338	0.436	-0.00333	-0.169	0.0585	-0.735	-0.657	-0.502	-0.246	0.0731	0.121	0.489	-0.242	-0.493	-0.519	0.165	0.321	-0.661	-0.558	0.0846	0.00708	-0.431	0.186	-0.525	0.17	0.276	0.00346	-0.309	0.131	0.255	-0.154	0.13	0.167	0.128	-0.182	0.182	0.0329	-0.433	0.163	-0.281	0.635	0.22	-0.221	0.141	-0.229	-0.38	0.501	-0.361	0.18	-0.302	0.0799	0.0318	-0.0256	-0.485	-0.569	-0.0274	0.143	-0.605	-0.295	-0.41	0.162	-0.388	0.174	-0.242	-0.0375	-0.0153	0.0728	0.316	0.194	0.597	-0.277	-0.635	0.0375	0.0421	0.0802	-0.33	-0.093	0.163	0.374	-0.413	-0.421	0.242	0.303	0.319	-0.051	-0.0158	-0.234	0.376	-0.238	0.0874	-0.347	-0.108	-0.835	-0.454	-0.173	0.317	-0.16	0.00656	0.5	-0.619	-0.387	0.445	0.458	-0.192	-0.558	-0.19	0.244	0.0873	-0.361	-0.388	-0.0254	-0.111	0.212	0.253	-0.672	0.352	0.0316	-0.172	-0.318	0.205	-0.127	-0.261	-0.531	0.479	-0.192	-0.0513	-0.192	0.442	-0.291	0.267	-0.128	-0.0675	-0.404	-0.287	0.196	-0.15	0.172	0.04	-0.135	-0.667	-0.214	0.218	-0.304	-0.457	0.0363	0.0975	-0.189	0.293	-0.0521	0.261	0.0103	-0.298	-0.749	-0.401	0.232	0.359	0.312	0.216	0.0666	-0.475	-0.16	-0.705	0.469	0.143	0.539	0.496	0.4	-0.577	-0.611	0.0267	0.28	0.132	0.542	-0.466	0.201	-0.205	0.029	-0.211	0.308	0.181	-0.375	-0.311	-0.435	0.113	0.373	-0.548	-0.71	0.0277	-0.692	0.0196	0.168	-0.382	0.175	0.361	0.168	-0.00498	0.121	0.132	-0.503	0.0362	0.374	-0.476	0.531	0.131	0.35	-0.127	0.415	-0.27	-0.458	0.0401	-0.258	-0.0161	0.0422	-0.211	-0.78	0.167	-0.0216	-0.158	-0.327	0.204	-0.513	0.228	-0.139	0.536	0.247	-0.522	0.261	0.44	-0.481	0.0634	-0.792	-0.647	-0.299	0.282	0.07	0.357	-0.149	0.374	-0.173	-0.6	-0.0849	-0.0167	-0.598	0.499	-0.0966	0.256	-0.155	0.337	-0.0191	-0.045	-0.19	-0.0099	-0.307	-0.0568	-0.76	0.146	-0.515	0.222	-0.455	0.425	-0.322	0.339	0.017	-0.0809	-0.00958	-0.382	0.645	0.103	0.147	0.0572	0.279	-0.715	-0.262	0.0248	-0.00203	0.434	0.329	-0.152	0.234	0.653	-0.575	0.473	-0.303	0.0116	-0.0725	-0.689	0.22	-0.384	0.0689	-0.795	0.27	-0.523	-0.15	-0.0503	-0.377	-0.79	0.154	-0.0689	-0.00909	-0.387	-0.61	-0.688	-0.159	-0.114	0.52	0.263	0.383	-0.323	0.0381	0.278	-0.0219	0.165	0.467	-0.585	0.0225	0.241	-0.234	-0.234	0.224	0.332	-0.363	0.315	0.485	0.221	0.127	-0.492	-0.353	0.0664	0.286	0.417	-0.409	-0.589	0.024	0.386	-0.635	0.268	0.347	0.0685	-0.51	-0.363	0.059	0.144	0.191	0.0919	0.418	0.192	-0.312	-0.0614	0.271	0.129	0.25	0.379	0.185	-0.04	-0.637	-0.514	-0.0664	0.395	0.0186	-0.451	-0.716	-0.398	-0.3	-0.146	0.569	0.187	0.0208	0.332	0.337	-0.533	0.22	-0.171	0.169	0.199	0.105	0.0684	-0.303	-0.157	-0.187	-0.0728	0.0591	-0.357	-0.0919	-0.596	0.0781	-0.629	0.216	0.286	-0.00238	-0.29	-0.158	0.112	-0.0196	-0.212	-0.217	-0.0805	-0.106	0.0483	0.132	-0.679	-0.248	0.259	0.0465	0.0193	-0.363	-0.0627	0.0635	0.381	-0.412	0.219	0.087	0.358	0.144	-0.0558	0.301	0.171	-0.12	-0.523	0.121	0.182	-0.482	-0.529	0.081	-0.664	0.152	0.39	-0.155	-0.235	-0.155	0.436	-0.718	-0.562	0.638	-0.0976	0.215	0.29	-0.446	0.229	-0.17	-0.54	0.131	0.26	-0.717	-0.31	-0.324	0.162	0.221	0.137	-0.354	0.486	0.292	0.474	-0.269	0.107	-0.266	-0.472	0.0427	-0.238	0.179	0.0626	0.227	-0.0291	-0.0556	-0.14	-0.188	0.232	0.113	0.229	-0.0669	0.424	0.0959	-0.753	0.0257	0.506	0.356	-0.38	0.196	-0.138	-0.417	0.414	0.213	-0.0949	-0.706	0.0167	0.303	0.334	-0.359	-0.068	-0.394	-0.735	0.0439	-0.386	0.258	-0.358	0.199	0.451	-0.102	-0.693	-0.173	0.403	0.447	-0.589	-0.414	-0.603	0.178	0.612	0.05	0.032	-0.178	-0.0377	-0.457	0.0805	-0.224	0.312	-0.371	-0.66	0.141	0.0566	-0.0624	-0.229	0.341	-0.261	0.234	0.308	0.791	-0.387	-0.0884	-0.134	0.328	-0.74	-0.0979
GO:0000131	-0.0451	-0.104	0.0781	0.0591	0.0936	-0.0479	-0.0987	-0.0284	0.00682	-0.148	0.142	0.112	0.0321	-0.0613	0.0827	0.111	0.0526	0.079	0.11	0.189	-0.12	-0.0715	0.0229	-0.104	-0.107	-0.055	0.156	-0.105	-0.132	0.114	0.163	0.0176	-0.0387	-0.0454	0.015	0.274	0.237	-0.188	-0.0243	-0.207	-0.157	0.156	0.0232	0.0336	-0.149	0.0787	-0.158	-0.0576	-0.0791	-0.0833	-0.0748	-0.11	0.312	-0.0171	0.051	0.0295	0.00267	0.0827	0.054	0.103	0.313	-0.0267	-0.137	-0.054	0.0147	0.0774	0.0769	-0.313	0.0891	0.174	-0.00197	0.0708	0.219	-0.0242	-0.132	0.147	-0.018	-0.0235	0.00164	0.237	0.179	-0.0646	0.0269	0.0509	-0.34	0.004	-0.0931	0.151	-0.0275	-0.099	0.00634	-0.251	-0.138	-0.0302	-0.0331	-0.222	-0.0545	0.279	-0.028	-0.00944	-0.0748	0.252	0.0139	-0.0267	0.0806	-0.0705	-0.114	-0.159	-0.04	-0.0235	-0.0334	-0.0483	-0.00775	-0.0291	-0.165	-0.0756	-0.00239	-0.136	-0.00629	0.0287	-0.027	0.0464	-0.027	0.128	-0.00261	0.137	0.124	0.201	-0.363	-0.174	0.0535	-0.0912	-0.0402	0.0818	0.109	-0.103	-0.134	0.178	-0.239	0.128	-0.145	0.149	-0.0998	-0.113	0.11	-0.117	-0.284	-0.0843	-0.0418	0.133	0.254	0.129	0.0614	0.0291	-0.397	0.0969	0.0258	-0.0172	0.236	-0.131	-0.183	-0.182	-0.0946	-0.169	0.0989	0.254	-0.0414	-0.199	0.0349	0.0733	-0.156	-0.0152	0.25	0.13	-0.141	-0.0664	0.0389	-0.0856	0.0523	0.0212	-0.11	0.0239	-0.0337	0.0595	-0.111	0.0706	-0.128	0.0634	0.0517	-0.0971	0.0603	-0.265	-0.00268	-0.0512	-0.0338	0.133	-0.0609	-0.101	-0.0885	0.0376	-0.159	0.0189	-0.19	0.0251	0.118	0.137	-0.078	-0.0734	-0.112	-0.111	-0.176	-0.119	0.0116	0.0136	-0.086	-0.0124	-0.0258	0.146	-0.16	0.269	0.237	0.102	0.0794	0.0881	-0.0184	0.176	0.0942	0.164	0.0871	0.085	-0.275	0.0234	-0.0733	-0.00808	0.042	-0.199	-0.0649	-0.0442	0.00155	0.0865	0.026	0.0773	-0.0449	-0.0662	-0.0603	-0.241	0.00982	-0.233	0.227	0.136	-0.021	-0.166	0.332	0.0839	-0.0618	-0.0311	0.108	0.0872	0.00478	-0.0295	0.0689	-0.0116	-0.141	-0.0366	0.102	0.0482	-0.101	0.0844	0.00116	0.0696	-0.163	0.13	0.118	0.00239	-0.0145	-0.00231	0.0336	-0.0833	-0.0883	-0.0773	0.0896	-0.0744	-0.0471	-0.144	-0.0674	0.0939	0.0937	0.0919	0.117	-0.0119	-0.0704	0.00877	-0.129	0.0723	0.0088	0.086	-4e-04	0.114	0.149	0.0341	-0.0596	0.0417	-0.0807	0.0914	-0.155	0.172	-0.101	0.0817	-0.0217	-0.0273	0.231	0.156	0.0891	-0.156	0.0625	-0.00112	-0.0962	-0.208	0.0882	0.0461	0.0784	0.143	0.217	0.269	-0.00448	-0.0753	0.0164	-0.0335	-0.0769	0.0157	0.000717	-0.0572	0.0862	-0.083	0.023	-0.067	-0.0944	-0.126	0.0366	0.00938	-0.178	-0.0289	0.0635	0.0101	-0.148	0.109	-0.158	0.138	0.00931	0.0203	-0.17	0.0526	0.169	0.137	0.192	-0.124	0.109	-0.0426	0.0227	0.0253	0.0125	0.0173	0.0606	-0.0729	-0.0544	0.00687	-0.000993	0.0848	0.173	0.04	-0.157	-0.189	-0.159	-0.0793	0.129	-0.088	0.0857	0.137	-0.00924	0.131	-0.0737	-0.161	-0.201	0.115	-0.00249	0.0797	-0.0895	0.0612	0.206	0.116	0.144	0.0663	-0.0151	0.0125	-0.333	-0.00845	-0.0613	0.0615	-0.0845	0.131	-0.102	-0.0565	0.0197	0.0445	0.12	-0.0284	-0.00702	-0.138	-0.0153	0.0523	-0.00264	-0.168	-0.0537	0.102	0.11	-0.0954	0.0202	0.188	0.00349	0.0717	0.0764	0.0204	-0.103	0.152	-0.0833	0.0693	-0.073	-0.0161	0.11	0.0838	0.206	0.0856	-0.0622	0.0462	0.122	0.104	-0.151	0.00736	0.135	-0.0311	-0.169	-0.114	0.222	0.236	0.0841	-0.306	0.225	-0.0995	-0.108	-0.029	0.161	0.064	-0.0403	0.034	0.123	0.137	-0.0771	0.204	0.161	-0.0438	-0.128	-0.0803	0.19	-0.123	0.0936	0.0071	-0.0603	-0.0652	-0.199	0.129	0.0363	-0.0181	-0.147	0.161	-0.209	0.118	-0.00799	-0.0883	-0.103	0.0276	-0.0315	-0.291	0.292	0.271	0.0429	0.209	-0.173	-0.0582	-0.0373	-0.111	-0.0371	0.0762	-0.0236	-0.0674	0.0799	-0.0471	0.138	0.136	0.043	-0.235	0.0299	0.187	-0.118	-0.32	0.11	0.108	-0.115	-0.19	0.0357	0.211	0.0741	0.168	0.136	0.0281	-0.0375	-0.12	-0.0852	0.0471	-0.0576	0.0242	-0.0312	0.171	-0.0213	-0.242	0.144	0.128	0.0292	0.0626	-0.0533	0.0895	0.173	-0.0921	0.0743	-0.00935	-0.0447	-0.15	0.0928	0.00271	-0.0332	-0.0728	-0.234	-0.00194	-0.12	-0.0876	-0.0819	0.139	-0.127	0.0532	0.0959	-0.0187	-0.0411	0.145	0.187	-0.102	0.033	0.0363	-0.102	-0.028	0.0151	-0.00355	-0.106	0.0729	-0.154	-0.174	-0.0826	-0.151	0.115	-0.241	0.0165	-0.0316	-0.031	0.261	-0.0137	-0.0766	0.183	-0.0202	0.125	-0.0798	-0.099	-0.193	-0.069	-0.0623	0.0447	-0.0614	-0.0353	-0.196	-0.0215	-0.0409	-0.113	0.113	0.136	-0.0706	-0.114	0.0294	0.0594	0.0317	0.123	-0.043	-0.197	-0.144	0.0477	0.175	0.174	-0.132	-0.0242	0.206	0.0282	0.138	0.12	-0.2	0.0991	-0.139	-0.106	-0.114	-0.14	-0.153	-0.128	0.0227	0.0418	0.0125	0.0634	0.0819	0.0775	-0.0115	-0.0482	0.287	0.118	-0.144	0.0285	-0.0697	0.082	-0.268	-0.236	-0.151	0.132	0.0791	0.0197	-0.174	-0.202	-0.00762	-0.0367	-0.0301	-0.0971	0.103	0.0996	0.00885	-0.0766	0.131	-0.0331	0.155	-0.115	0.086	0.0531	0.0675	0.0043	0.307	-0.122	0.145	0.103	-0.0719	0.0628	-0.255	0.105	-0.0758	-0.133	0.00773	-0.0794	-0.223	-0.029	-0.0789	-0.125	0.0616	0.159	0.152	-0.101	0.108	-0.341	0.16	-0.0643	0.11	-0.0703	-0.0654	0.0609	0.147	-0.0699	0.121	0.0764	-0.025	0.0519	-0.056	-0.098	-0.0696	-0.147	-0.0731	-0.0645	0.00474	-0.063	-0.0208	-0.13	-0.0421	-0.0853	-0.055	-0.0448	-0.297	0.0433	-0.00893	0.101	0.202	-0.0231	-0.108	-0.198	-0.0278	-0.162	-0.0507	0.166	-0.127	-0.0323	-0.00799	0.0232	0.0207	-0.125	-0.000321	-0.0513	0.222	0.258	0.0474	0.0928	-0.0511	-0.0893	0.086	-0.0305	-0.0054	-0.0127	-0.0597	0.0601	-0.152	0.0548	0.236	-0.205	-0.000732	0.249	-0.00742	-0.0481	-0.105	0.0913	0.1	-0.0592	-0.263	-0.3	-0.031	-0.2	0.0108	0.0344	-0.0915	-0.15	0.181	0.112	-0.101	0.0904	0.00115	-0.00179	0.00751	0.192	-0.155	-0.01	-0.0329	0.0247	-0.00658	0.152	0.0841	-0.106	0.0348	-0.0302	0.187	0.0284	-0.0553	0.129	0.196	0.22	0.0368	0.144	-0.239	-0.229	0.0466	0.111	0.0938	-0.0391	-0.0496	0.0252	-0.0402	-0.0747	-0.0545	0.119	0.0345	0.0787	0.0647	-0.0433	0.112	0.0482	-0.0707	-0.102	-0.00386	0.0853	-0.117	0.16	-0.17	-0.194	0.218	0.0679	0.148	-0.114	-0.0298	0.0104	-0.139	0.00783	-0.111	-0.12	0.162	-0.128	0.148	0.0541	-0.176	0.138	-0.113	-0.0319	-0.0476	-0.16	-0.162	0.0968	-0.128	-0.0867	0.143	0.106	-0.314	0.0262	-0.0796	0.137	-0.0867	0.291	0.0534	-0.0867	0.31	0.0126	-0.137	-0.0931	0.00724	-0.0322	0.156	-0.264	0.209	0.0425	-0.234	0.356	-0.287	-0.263	-0.0904	0.0818	0.163	-0.195	-0.14	-0.136	0.0338	-0.0534	-0.138	0.0466	-0.14	0.0178	0.26	0.174	-0.184	0.0106	0.0854	-0.0407	-0.0791	-0.121	-0.0475	-0.223	-0.0716	0.116	-0.185	0.041	0.0452	-0.266	-0.0946	-0.171	0.0763	-0.0172	0.0865	-0.229	-0.117	-0.17	0.0941	-0.149	-0.251	-0.0697	-0.0889	-0.0735	-0.0594	-0.277	0.248	-0.0874	0.176	-0.351	0.121	0.119	0.148	-0.148	-0.189	-0.0612	0.0809	-0.222	0.00994	-0.13	-0.134	-0.138	-0.0964	-0.0433	0.000409	-0.113	-0.17	0.0915	-0.261	-0.111	0.102	0.154	-0.115	-0.00594	-0.0583	-0.171	-0.0688	0.00348	0.0441	-0.0989	-0.0833	-0.0346	-0.0827	-0.0793	-0.0462	0.0467	-0.13	0.0754	-0.00565	0.0988	0.127	0.00403	-0.223	-0.0513	-0.213	0.143	-0.142	-0.159	0.0211	0.0434	-0.177	0.00279	-0.0102	0.126	0.116	0.0539	-0.0207	-0.258	0.105	-0.273	-0.0732	-0.171	-0.126	0.00155	0.085	-0.18	0.002	-0.165	-0.0314	-0.155	0.169	0.0198	-0.0806	-0.0599	-0.181	-0.175	-0.101	-0.143	-0.139	0.00343	-0.0289	-0.073	-0.135	0.0443	-0.177	-0.211	-0.0676	-0.169	0.079	0.262	-0.123	0.169	-0.106	0.3	-0.0171	0.106	0.124
GO:0000132	-0.163	0.22	-0.254	0.163	-0.452	-0.373	0.0439	0.336	-0.271	0.55	-0.426	-0.574	-0.5	0.0642	0.0792	0.124	-0.144	0.226	0.186	0.246	0.0372	-0.221	-0.141	-0.771	-0.205	-0.349	0.143	0.0612	0.142	-0.302	-0.393	0.231	0.256	0.0832	0.219	-0.348	0.237	-0.0377	-0.0715	-0.333	-0.21	0.0715	-0.394	-0.193	-0.0382	0.248	-0.28	0.0439	0.334	0.359	-0.247	0.0483	-0.053	-0.0617	-0.312	-0.205	0.0535	0.202	0.21	0.108	-0.135	-0.534	-0.42	0.0112	-0.0519	0.166	0.302	0.00403	0.0753	-0.289	-0.256	0.206	-0.208	0.141	-0.306	-0.26	0.202	0.217	-0.489	-0.00132	0.133	-0.287	-0.654	-0.241	0.247	0.00567	-0.082	-0.114	-0.32	-0.114	0.0278	-0.465	0.2	-0.417	0.248	0.247	0.178	-0.613	-0.191	-0.292	0.0145	0.249	-0.0481	-0.0681	-0.131	0.328	-0.344	0.0446	-0.347	-0.119	0.2	-0.533	-0.0295	-0.22	0.15	0.109	0.225	-0.522	-0.151	0.472	-0.125	-0.143	-0.0347	0.277	-0.153	-0.227	0.145	-0.0489	0.128	0.213	0.166	0.00568	-0.0785	-0.18	-0.0107	-0.187	0.22	-0.148	0.254	-0.139	-0.274	0.222	0.311	-0.414	-0.324	-0.0123	0.0227	0.324	0.0453	-0.44	-0.0331	-0.154	0.183	-0.159	0.243	-0.0578	-0.112	-0.306	-0.293	-0.566	-0.384	0.226	-0.0518	0.229	-0.134	-0.0728	-0.636	-0.216	-0.19	-0.142	-0.0795	0.224	0.0967	-0.0453	0.56	0.19	-0.239	0.3	-0.13	0.261	0.28	-0.24	-0.0914	-0.331	-0.559	-0.0661	-0.251	-0.132	-0.0786	0.111	0.294	0.361	0.113	-0.343	-0.197	0.0399	-0.391	-0.105	-0.12	-0.473	0.246	-0.303	0.069	0.209	-0.347	0.0103	-0.143	0.146	-0.00234	0.101	-0.404	0.0583	-0.379	-0.287	0.146	-0.083	-0.0236	0.213	0.303	-0.249	0.0499	0.0636	-0.514	-0.189	0.284	0.209	0.357	-0.325	-0.49	-0.125	0.048	0.113	0.254	-0.242	-0.0183	0.476	0.542	-0.0971	-0.0409	-0.223	0.00549	-0.0917	-0.0928	0.00395	0.321	0.0102	-0.0612	-0.0433	-0.0706	0.0897	-0.414	-0.132	0.204	-0.538	0.119	-0.0616	0.105	-0.327	0.0144	-0.195	0.334	-0.433	-0.0608	-0.0774	-0.669	0.0666	0.0318	0.097	0.134	-0.0367	0.264	0.175	-0.0568	-0.142	0.173	-0.258	0.175	-0.199	0.334	-0.558	0.541	-0.202	-0.0514	-0.165	-0.59	-0.0719	-0.246	-0.0524	0.398	0.0174	0.0678	0.0192	0.225	-0.108	-0.103	-0.685	0.0534	0.187	-0.498	0.0609	0.357	-0.155	0.271	-0.0933	0.0464	0.0195	-0.0839	0.0655	-0.11	-0.11	0.209	-0.296	0.312	-0.56	-0.459	0.181	0.046	0.003	0.335	0.331	0.062	-0.267	0.317	-0.0674	-0.0723	-0.232	-0.317	0.371	-0.246	-0.218	0.38	-0.243	0.0931	-0.13	-0.33	-0.248	0.373	0.313	-0.00918	-0.28	0.414	-0.0163	-0.174	-0.136	-0.086	0.182	-0.0458	-0.102	0.0744	0.0566	-0.216	0.392	0.443	-0.175	-0.559	-0.231	0.142	-0.101	0.0332	-0.0602	-0.594	-0.105	-0.374	-0.404	-0.169	0.307	0.0516	0.298	0.0854	0.184	-0.454	-0.109	-0.571	0.02	0.0278	-0.0622	0.07	0.35	0.0883	0.0193	-0.316	0.102	0.206	0.123	-0.136	0.308	-0.0891	-0.306	0.24	-0.621	-0.138	0.152	-0.342	0.0734	0.27	0.121	-0.563	0.0534	-0.519	-0.297	0.37	0.463	-0.251	0.152	-0.11	-0.193	0.135	-0.24	-0.18	-0.0689	0.138	0.0298	0.114	0.0599	0.359	-0.646	0.265	0.0738	0.375	0.347	0.224	0.158	0.0062	0.006	-0.332	0.00898	0.324	-0.288	-0.56	-0.0522	0.324	-0.19	-0.39	0.0268	0.122	0.242	-0.101	-0.511	-0.191	0.158	-0.633	-0.405	-0.29	-0.248	-0.671	-0.0606	-0.256	-0.269	-0.183	0.174	0.0253	-0.192	0.174	-0.0841	-0.0751	0.168	-0.195	0.262	0.188	-0.305	0.0282	-0.0379	0.0791	0.0634	0.172	0.0873	-0.213	-0.317	-0.432	-0.00311	-0.137	3.8e-05	-0.347	0.316	-0.528	-0.128	0.202	-0.55	0.287	-0.311	-0.0491	-0.0993	0.0421	-0.023	-0.354	-0.173	0.0908	0.248	-0.343	-0.579	-0.0311	-0.152	0.263	0.114	0.178	-0.0668	0.517	0.271	-0.153	-0.0571	-0.0851	0.22	0.00869	-0.0476	0.0913	0.142	-0.0581	-0.0745	0.0117	-0.179	-0.388	0.0322	0.317	-0.392	0.0926	-0.113	-0.343	-0.179	0.315	0.341	-0.264	-0.64	-0.35	-0.235	-0.0675	0.23	-0.325	-0.000451	0.288	0.362	0.00285	-0.149	-0.231	0.251	-0.507	-0.635	0.142	-0.0236	-0.0527	0.347	0.0835	-0.398	-0.0783	0.231	0.0252	0.147	-0.219	-0.349	0.0837	0.143	0.159	-0.179	0.0125	0.411	-0.409	-0.12	0.351	0.549	0.359	-0.254	-0.0209	-0.103	-0.297	0.0995	0.199	0.225	-0.141	-0.226	-0.751	0.155	0.137	-0.353	-0.284	0.238	0.32	0.0795	0.0678	-0.108	0.116	0.0795	0.167	-0.212	-0.274	-0.445	-0.0835	0.22	-0.176	0.308	0.265	0.0329	0.24	-0.0403	0.0988	0.467	0.164	0.122	-0.167	0.139	0.274	-0.252	-0.163	-0.0497	0.247	0.0705	-0.0783	-0.0785	-0.184	-0.0652	-0.0102	0.156	0.0138	0.241	-0.0555	-0.297	-0.465	-0.272	-0.154	0.0796	-0.13	0.017	-0.00673	-0.414	-0.435	-0.00529	0.176	-0.806	0.12	-0.0928	0.258	0.318	0.251	0.0785	0.16	-0.112	0.358	-0.25	-0.206	-0.131	0.118	0.253	0.0234	-0.15	-0.645	-0.241	0.422	-0.13	-0.157	0.153	-0.115	0.00232	0.225	-0.293	-0.212	-0.0898	-0.19	-0.524	-0.352	-0.112	0.0174	0.103	0.11	-0.176	-0.231	-0.108	-0.285	-0.00781	0.471	-0.0548	0.354	0.0245	-0.0656	0.579	-0.258	0.101	-0.0483	-0.229	0.169	0.212	-0.104	0.0435	-0.178	0.159	0.447	-0.366	0.0798	0.11	-0.614	-0.149	-0.474	-0.173	0.0169	-0.315	-0.182	0.257	-0.232	0.038	-0.165	0.415	0.266	0.0067	-0.198	0.288	0.186	0.423	0.0461	0.309	-0.2	3.39e-06	-0.511	0.2	0.27	0.182	0.123	-0.543	-0.0373	0.0852	-0.16	-0.127	0.00594	0.18	-0.343	0.37	0.48	0.187	-0.172	-0.146	0.061	-0.461	-0.651	-0.0945	-0.648	0.0663	-0.234	-0.0954	-0.161	-0.0309	-0.36	0.164	-0.0607	-0.104	-0.203	-0.078	0.128	0.0424	0.217	0.527	-0.05	0.0821	-0.0332	-0.0305	-0.00201	-0.525	-0.154	-0.227	-0.353	0.0595	0.067	-0.202	-0.488	-0.137	0.174	0.464	-0.113	-0.0887	-0.0583	0.24	0.282	-0.184	-0.3	-0.193	-0.323	0.117	0.256	-0.127	0.156	0.00175	0.0581	-0.416	0.258	0.44	0.183	-0.453	0.215	0.167	0.14	-0.0574	0.136	0.15	0.271	-0.0327	-0.245	0.0247	0.261	-0.191	0.126	-0.186	0.373	-0.126	0.0319	0.343	-0.0381	0.213	0.143	-0.00979	-0.356	-0.321	-0.141	-0.216	-0.0236	0.359	0.404	0.0606	-0.277	-0.375	-0.0912	0.167	0.247	-0.164	-0.212	0.31	-0.378	-0.052	-0.321	-0.371	0.478	-0.563	-0.662	-0.0583	-0.0516	0.216	-0.187	-0.319	0.0835	0.227	-0.182	0.203	-0.239	-0.152	-0.285	0.127	0.181	-0.216	0.329	0.326	0.0461	-0.487	-0.281	-0.335	-0.0439	-0.0789	-0.0359	0.0444	0.0564	0.416	0.174	-0.287	0.0323	0.406	-0.591	-0.101	-0.213	-0.029	-0.454	-0.218	-0.0713	0.316	0.127	0.0386	0.381	0.201	-0.132	-0.0468	-0.169	-0.104	-0.464	0.0103	-0.109	0.234	-0.608	0.295	0.0572	-0.601	0.157	0.171	0.089	-0.043	0.167	0.00811	0.0665	-0.37	0.0503	0.2	-0.0612	-0.0722	-0.409	0.109	-0.0571	0.241	-0.548	-0.142	0.211	-0.131	0.193	-0.479	-0.278	0.0395	0.158	-0.0282	-0.28	0.00518	-0.00903	0.102	-0.145	-0.232	0.385	0.188	0.269	-0.54	-0.451	-0.223	0.058	-0.129	-0.217	0.124	0.0306	-0.494	-0.286	-0.208	0.172	-0.396	0.198	-0.0146	-0.0157	-0.317	0.109	0.185	-0.241	0.0116	0.267	-0.251	0.176	-0.0603	0.206	-0.176	0.253	-0.168	0.0412	-0.185	0.0815	0.37	0.167	-0.0846	-0.0943	-0.534	0.0877	-0.243	0.272	0.293	-0.253	0.233	-0.172	-0.248	-0.425	-0.425	-0.224	-0.328	-0.185	-0.337	-0.244	-0.142	-0.17	0.332	0.25	0.137	-0.211	-0.0856	-0.154	-0.112	-0.0629	0.0568	-0.0823	0.0653	-0.0684	-0.153	-0.0294	-0.754	0.00632	0.0283	0.0186	-0.0343	-0.00376	-0.0339	-0.202	-0.301	-0.703	-0.0282	0.249	0.153	0.314	0.0579
GO:0000133	-0.508	0.626	0.399	-0.0462	0.121	-0.121	-0.137	-0.572	0.377	-0.596	0.219	-0.737	-0.716	-0.49	0.241	-0.461	0.219	0.26	0.313	0.0571	-0.341	-0.169	-0.00215	0.332	-0.106	-0.0745	0.53	0.478	-0.795	0.206	-0.107	-0.0522	-0.0846	0.211	-0.126	0.126	-0.722	-0.276	0.0783	-0.0661	0.0229	-0.0497	-0.139	0.476	-0.0579	0.512	0.283	0.264	-0.693	-0.102	0.641	-0.439	-0.439	-0.33	-0.26	0.0625	-0.425	-0.546	-0.632	0.288	-0.623	0.162	-0.788	-0.0296	-0.312	0.664	-0.242	0.369	0.275	0.268	0.236	0.276	-0.493	-0.349	-0.0581	0.00666	-0.159	-0.648	0.142	0.378	-0.0375	0.0401	-0.388	-0.0336	0.491	0.0428	0.362	-0.073	0.127	0.156	-0.307	0.157	0.174	-0.013	0.0736	0.213	0.266	0.234	-0.735	0.0241	0.111	0.448	0.0615	0.146	0.231	0.131	0.313	-0.123	0.0695	-0.625	0.0419	0.2	-0.243	0.646	-0.0542	0.179	-0.313	0.427	-0.547	-0.534	-0.86	-0.77	0.0833	-0.0771	0.157	0.0524	-0.721	0.478	0.349	-0.0269	0.148	-0.273	-0.692	0.66	-0.244	0.398	-0.682	-0.436	-0.747	-0.222	0.183	-0.325	0.499	0.281	-0.324	-0.0671	0.0383	-0.076	0.29	0.0733	-0.302	0.0779	0.152	-0.255	-0.526	0.0784	-0.752	-0.0913	0.23	0.0646	-0.662	0.519	0.162	-0.706	-0.4	-0.534	-0.383	-0.174	-0.139	0.302	-0.189	-0.116	0.0865	0.186	-0.178	-0.096	0.227	0.255	-0.195	-0.0341	0.333	0.369	-0.0911	0.167	0.00289	-0.219	-0.624	-0.45	0.0333	-0.279	-0.0692	-0.18	0.404	0.473	0.192	-0.703	-0.376	-0.533	-0.691	-0.453	0.492	-0.265	-0.634	-0.339	0.632	-0.716	-0.0778	-0.546	-0.523	0.00557	-0.116	0.325	0.453	0.362	0.435	0.42	-0.287	0.112	-0.409	-0.183	0.276	-0.629	0.355	-0.597	-0.233	-0.21	0.0247	-0.501	-0.202	-0.0586	-0.000674	0.211	-0.253	-0.116	-0.855	0.354	-0.132	0.452	-0.613	0.119	0.141	-0.143	0.22	0.468	0.112	-0.0615	-0.0212	-0.157	-0.67	0.22	-0.536	-0.797	-0.15	0.0868	-0.333	-0.505	-0.357	0.0629	-0.59	-0.166	-0.209	0.553	-0.615	-0.598	0.0343	-0.276	-0.433	0.0655	0.395	-0.0729	-0.238	-0.856	-0.285	-0.0882	-0.219	0.357	0.0513	-0.807	-0.246	-0.156	-0.123	-0.0642	0.318	0.716	0.0244	0.0618	-0.252	0.201	0.441	0.138	-0.585	0.218	-0.581	-0.302	-0.0471	0.352	0.273	-0.114	-0.0279	0.282	0.303	-0.258	-0.341	-0.398	-0.15	0.351	0.0312	-0.316	0.124	-0.322	-0.513	0.0719	0.544	0.0598	0.262	0.0528	-0.724	-0.125	0.0155	0.231	-0.373	0.101	-0.2	0.398	0.0577	-0.486	0.463	0.36	-0.586	-0.0462	0.037	0.222	0.381	0.717	-0.0674	0.0782	-0.65	0.135	-0.384	0.147	0.572	-0.441	-0.0934	-0.434	-0.331	-0.779	0.319	-0.516	-0.79	0.113	-0.463	0.366	0.285	-0.273	0.605	-0.207	0.0496	0.365	-0.174	-0.703	-0.272	-0.022	0.0217	-0.442	-0.671	-0.754	0.502	-0.138	0.517	0.0248	-0.124	0.259	-0.61	-0.269	-0.126	-0.516	-0.776	-0.809	-0.64	-0.0907	-0.417	0.187	0.298	0.176	-0.169	-0.47	0.112	-0.465	0.326	0.396	-0.37	-0.1	-0.472	-0.371	0.0892	-0.544	-0.467	-0.17	0.555	-0.645	0.0279	-0.0611	0.152	-0.117	-0.265	0.204	-0.318	0.296	-0.521	-0.167	-0.225	0.122	0.0343	0.432	-0.354	0.113	-0.613	-0.67	-0.0324	-0.105	0.325	-0.109	0.508	-0.589	-0.333	-0.574	0.0273	-0.556	-0.549	0.275	0.153	-0.479	0.288	0.105	0.345	0.0222	-0.0179	-0.0512	0.117	-0.808	-0.622	0.0444	0.218	-0.704	-0.169	0.23	-0.429	-0.199	-0.498	-0.584	-0.407	-0.52	-0.012	0.245	-0.333	-0.0225	-0.339	-0.684	-0.314	-0.0742	-0.014	-0.376	-0.542	0.136	-0.329	0.175	-0.732	-0.349	-0.29	-0.635	-0.33	0.729	0.323	0.384	0.304	0.0424	0.335	-0.181	0.35	0.0835	-0.15	-0.237	-0.149	-0.0097	0.281	-0.611	0.489	-0.0834	-0.158	-0.69	0.43	0.293	0.398	-0.585	0.192	0.311	-0.567	0.221	0.15	0.00431	0.309	-0.323	-0.714	0.191	-0.108	-0.17	0.14	-0.0941	0.236	0.644	-0.785	0.438	-0.39	0.232	0.579	-0.213	-0.0341	-0.69	-0.76	0.172	0.393	0.642	0.0563	-0.25	-0.384	0.149	-0.644	0.412	-0.323	-0.347	0.206	0.19	0.235	-0.398	-0.214	-0.468	-0.225	-0.179	-0.629	-0.516	0.0689	-0.0131	-0.0292	0.374	-0.445	-0.777	0.388	-0.587	-0.319	0.0251	0.281	0.593	0.185	-0.24	-0.495	0.202	0.18	0.11	0.232	-0.884	0.511	-0.0577	-0.161	0.187	0.385	-0.381	-0.766	-0.279	0.533	0.315	9.82e-05	0.00238	-0.3	0.105	-0.17	-0.748	0.142	-0.633	-0.347	-0.299	0.331	0.187	-0.494	-0.372	-0.411	0.414	0.254	0.534	-0.162	0.196	-0.00141	-0.0327	0.349	0.000337	-0.162	-0.773	0.18	-0.376	0.338	0.258	0.338	-0.00231	0.0944	-0.748	0.178	-0.32	-0.122	-0.823	-0.572	-0.696	-0.129	-0.417	0.299	-0.135	-0.244	-0.386	-0.459	-0.131	0.237	0.172	0.319	-0.671	-0.32	0.592	0.182	-0.0954	-0.185	-0.481	-0.517	0.32	-0.275	-0.441	-0.116	-0.0731	-0.683	0.384	-0.553	-0.309	-0.34	-0.0177	-0.529	-0.271	-0.427	0.202	-0.33	-0.759	-0.0989	0.33	0.00251	0.15	-0.607	0.32	0.567	-0.116	0.366	-0.0705	0.269	0.507	-0.435	0.168	0.382	0.204	0.121	0.187	-0.0924	-0.669	-0.265	0.0871	0.305	0.387	-0.141	0.00739	-0.0706	0.238	0.189	-0.562	-0.63	0.0637	-0.466	0.0478	0.4	-0.0386	-0.0489	-0.153	0.438	-0.672	-0.543	-0.407	-0.371	0.0107	-0.53	0.071	0.144	0.326	-0.385	-0.0084	0.33	-0.499	-0.687	-0.489	0.195	0.137	-0.362	-0.798	0.359	-0.0157	-0.114	-0.433	-0.0907	-0.322	-0.544	0.241	-0.736	0.291	-0.531	0.226	-0.264	-0.00714	-0.301	-0.368	0.0529	0.409	0.265	0.15	-0.365	-0.283	0.321	0.231	0.0903	-0.226	-0.0264	-0.295	-0.343	0.11	-0.355	0.509	-0.0446	0.588	0.181	0.0711	0.168	0.15	-0.323	0.16	-0.408	-0.148	-0.0789	-0.14	-0.801	0.0836	-0.239	0.273	-0.544	-0.15	0.152	-0.499	0.0859	0.147	-0.124	-0.0221	0.571	-0.664	-0.796	-0.175	0.202	-0.146	0.0149	-0.00419	0.148	0.605	-0.302	-0.391	-0.618	0.25	-0.771	0.00337	0.505	0.307	-0.107	0.382	-0.767	0.638	-0.454	-0.474	0.348	-0.277	0.31	0.47	0.00582	0.217	0.368	-0.072	0.26	-0.522	0.428	-0.848	-0.664	0.208	-0.598	-0.073	0.135	0.183	0.211	0.302	-0.403	0.384	0.162	-0.812	0.215	-0.135	-0.712	-0.623	0.118	0.0387	-0.725	-0.347	-0.22	0.051	-0.332	-0.478	0.311	-0.0019	-0.0195	0.184	-0.21	0.69	0.209	0.411	0.0193	-0.0432	-0.508	-0.129	-0.424	0.377	-0.42	-0.00671	0.314	-0.426	-0.614	0.41	-0.655	0.109	-0.697	0.136	-0.109	0.162	0.121	0.209	0.0943	-0.614	0.265	0.237	0.162	0.0969	0.184	-0.0793	-0.124	-0.765	0.45	-0.103	0.119	0.356	0.192	0.0279	-0.303	-0.109	0.237	0.21	0.459	-0.193	-0.117	-0.0204	-0.761	-0.294	-0.548	-0.128	-0.128	-0.214	-0.178	-0.556	0.243	-0.348	0.189	0.21	-0.6	0.00461	-0.0739	-0.336	-0.0173	0.136	-0.588	0.192	-0.315	-0.462	-0.0526	0.174	-0.424	0.197	-0.788	-0.249	-0.686	-0.196	-0.103	-0.436	0.488	-0.663	0.12	-0.657	-0.173	-0.0117	-0.646	-0.568	-0.197	0.198	0.132	-0.0305	0.563	0.288	-0.037	0.228	-0.657	0.21	0.0848	0.288	0.232	-0.24	0.355	0.473	0.598	0.163	0.257	0.356	-0.455	0.215	0.106	-0.168	0.37	-0.0577	-0.609	-0.0182	-0.0043	0.336	-0.519	-0.684	-0.634	-0.167	0.308	-0.107	-0.332	0.803	0.178	-0.208	-0.674	-0.296	-0.615	0.117	0.0865	0.232	-0.0746	0.21	0.224	-0.482	0.446	0.00928	0.0502	0.515	-0.892	0.283	0.165	0.145	-0.672	-0.53	0.234	-0.112	0.211	-0.436	-0.39	-0.566	0.199	0.39	0.36	-0.195	0.31	-0.255	-0.0877	-0.142	-0.424	0.0402	-0.285	0.438	-0.127	-0.204	0.596	-0.142	0.258	-0.192	-0.301	-0.0159	0.11	0.0454
GO:0000135	0.0631	0.104	0.0286	0.723	0.418	0.233	-0.698	-0.343	-0.0758	-0.806	0.209	0.467	0.453	-0.723	0.172	0.113	0.0903	-0.727	0.387	0.132	0.0228	0.508	0.395	0.265	-0.675	0.309	-0.68	-0.587	-0.333	-0.606	-0.0513	-0.438	0.51	0.066	0.24	0.505	-0.39	0.123	-0.162	0.156	-0.48	-0.547	0.0856	0.405	-0.639	0.449	0.405	0.0388	-0.0386	-0.49	-0.814	-0.334	-0.654	0.0502	-0.338	-0.277	0.0421	-0.214	0.174	0.507	-0.784	-0.055	-0.328	-0.226	0.0983	0.301	-0.715	-0.658	-0.445	0.538	0.254	0.269	-0.615	-0.121	-0.559	-0.719	-0.39	-0.772	0.0267	-0.774	0.0475	0.416	-0.361	0.34	-0.275	0.0838	0.0232	-0.341	0.451	0.17	-0.34	0.495	0.108	-0.133	0.746	-0.493	0.299	0.268	-0.244	0.325	0.44	0.0416	-0.0687	0.455	0.00664	0.471	0.0486	-0.00748	-0.347	0.168	-0.245	-0.909	0.398	-0.234	-0.574	0.362	0.0962	-0.648	0.107	-0.0214	0.362	-0.528	-0.297	0.00522	-0.694	-0.0919	-0.796	0.276	-0.128	0.428	0.269	0.372	0.216	-0.024	0.426	0.0308	-0.909	-0.00767	-0.368	-0.245	-0.00714	0.121	-0.696	-0.542	0.74	-0.722	0.0448	0.43	-0.0333	0.0503	-0.326	0.139	0.105	-0.737	0.281	0.625	-0.583	0.327	0.367	0.0171	0.111	0.23	0.172	-0.746	0.66	-0.336	0.232	-0.164	0.197	-0.506	0.213	0.893	-0.334	0.00381	0.193	0.436	-0.771	-0.659	-0.824	0.459	-0.0346	0.0858	0.469	-0.519	-0.213	-0.757	-0.673	0.0503	0.0772	-0.89	-0.682	-0.0431	-0.449	-0.0861	-0.0498	0.787	-0.187	0.087	0.348	-0.702	-0.00107	0.0426	0.122	0.613	0.405	0.0281	0.0381	-0.235	0.355	-0.117	-0.661	-0.404	0.121	-0.187	0.295	-0.298	0.732	-0.858	-0.43	-0.634	-0.308	0.547	0.627	-0.17	0.64	-0.285	-0.312	-0.159	-0.0211	-0.429	0.0812	0.176	-0.167	0.19	-0.156	0.0913	-0.528	0.0719	0.115	0.015	-0.809	-0.26	-0.484	-0.189	-0.736	-0.362	0.114	0.403	0.0582	-0.114	-0.36	0.447	-0.738	0.288	-0.451	0.116	-0.394	-0.149	-0.255	0.0509	-0.0369	0.472	-0.0971	-0.69	0.252	-0.728	-0.409	0.0414	0.622	-0.544	0.321	0.368	-0.56	0.177	0.415	0.589	0.142	-0.413	-0.262	-0.155	-0.676	-0.524	0.181	0.252	-0.494	-0.625	-0.559	0.688	-0.633	0.262	-0.6	-0.516	0.637	-0.209	0.0596	0.166	-0.366	0.28	-0.331	0.0336	-0.588	-0.25	0.33	0.173	-0.231	0.212	0.459	0.0308	0.179	-0.1	-0.219	0.087	-0.229	-0.688	0.0544	0.384	-0.105	0.359	-0.427	0.42	-0.834	0.172	-0.601	0.427	-0.0435	0.447	-0.478	0.027	-0.341	0.558	0.395	-0.499	-0.697	-0.452	-0.0106	-0.0629	0.112	-0.164	-0.0493	0.402	0.896	-0.35	-0.133	0.566	0.0187	0.0893	-0.261	0.445	-0.644	-0.423	-0.506	-0.416	0.318	0.552	0.145	-0.612	-0.0462	0.471	-0.293	0.132	-0.652	-0.212	0.194	-0.355	0.0623	0.171	-0.12	0.317	-0.313	-0.352	-0.517	0.254	0.345	0.532	-0.581	-0.772	-0.321	-0.826	-0.229	0.832	0.636	0.45	0.0204	-0.211	-0.374	0.134	-0.565	-0.355	-0.0682	0.398	0.0521	0.566	-0.717	-0.726	0.118	-0.123	-0.366	0.207	0.161	-0.217	-0.453	-0.57	-0.48	-0.704	-0.234	-0.347	0.00734	-0.8	-0.771	-0.164	-0.0348	-0.5	-0.578	-0.448	-0.161	0.0296	0.263	0.0859	-0.246	-0.646	0.464	-0.858	0.807	0.177	-0.774	0.121	0.417	0.679	-0.578	0.283	-0.506	0.0915	0.29	0.12	0.599	0.198	-0.376	0.355	0.0161	0.0393	-0.343	0.518	-0.81	0.0644	-0.698	-0.129	-0.445	-0.0707	-0.821	0.129	0.15	0.429	-0.688	0.23	-0.706	-0.852	-0.239	0.368	0.341	-0.547	0.0228	0.22	-0.102	-0.564	-0.0265	-0.654	0.561	0.401	0.105	-0.544	0.319	-0.0124	0.685	0.101	-0.00443	-0.295	0.0844	0.515	0.485	-0.584	-0.251	0.0787	0.327	-0.451	-0.171	0.13	-0.0273	0.7	0.469	-0.778	-0.0439	0.292	0.214	-0.147	-0.368	-0.0223	-0.818	0.538	-0.509	-0.61	0.662	0.534	0.535	-0.591	-0.354	-0.228	-0.806	-0.627	0.00708	-0.394	-0.199	-0.555	-0.327	-0.506	0.00977	-0.505	0.0188	-0.336	-0.0251	-0.275	-0.712	0.539	-0.221	0.657	-0.442	-0.749	-0.512	0.0331	-0.396	-0.112	0.0585	0.312	0.426	-0.282	0.0441	0.413	0.259	0.404	-0.125	-0.65	-0.312	-0.339	0.314	-0.804	-0.358	0.678	0.476	0.425	-0.175	0.0364	0.442	0.674	-0.656	0.0965	0.12	0.145	-0.0453	0.0704	-0.0502	-0.333	0.0181	-0.253	0.446	0.265	-0.337	0.385	-0.316	-0.434	0.426	-0.0462	0.186	-0.171	0.0522	0.366	-0.703	-0.0179	-0.123	-0.0715	0.398	0.418	0.00307	0.0356	0.347	0.153	-0.217	-0.16	0.413	-0.733	0.121	0.549	-0.666	-0.223	0.368	-0.463	0.295	0.481	0.194	-0.36	0.344	0.558	-0.475	0.253	0.362	0.227	0.213	-0.0158	0.203	0.537	0.0239	0.201	0.643	-0.0183	-0.77	0.203	0.245	0.164	0.31	0.0272	0.00516	0.288	-0.403	-0.0991	-0.423	0.437	0.415	0.0734	0.159	0.887	-0.235	0.0547	-0.591	0.0587	-0.693	0.285	-0.552	-0.306	-0.0183	0.164	-0.215	-0.254	0.156	-0.254	-0.265	0.0501	0.325	0.302	-0.178	-0.879	-0.394	-0.57	-0.732	-0.316	-0.54	-0.865	-0.36	-0.596	0.0143	-0.124	-0.0984	-0.463	0.463	-0.317	-0.374	-0.432	-0.22	-0.0445	0.0226	0.028	-0.486	-0.417	0.537	-0.499	0.505	0.223	-0.815	0.211	0.00186	0.294	-0.829	-0.446	-0.731	-0.00915	-0.316	0.0556	-0.373	0.147	-0.0327	0.0232	0.139	0.207	-0.361	0.0597	-0.00282	-0.13	-0.205	0.0449	0.368	-0.0756	0.101	-0.033	0.169	-0.68	-0.351	0.433	0.657	-0.184	-0.511	0.273	-0.488	0.171	-0.531	-0.779	0.552	0.332	-0.529	-0.725	-0.472	-0.621	0.052	0.0793	-0.636	-0.477	-0.68	0.0595	0.309	0.519	-0.316	-0.633	0.17	0.0803	0.0248	0.405	-0.272	0.52	-0.179	-0.785	-0.288	-0.475	-0.198	0.323	-0.774	-0.875	0.237	-0.656	0.417	-0.559	-0.634	-0.2	0.526	-0.0514	-0.23	0.122	-0.703	0.172	0.425	-0.799	-0.184	0.112	-0.201	-0.746	0.243	-0.331	0.0397	-0.336	0.372	-0.72	0.0522	-0.08	0.102	-0.645	-0.192	-0.0253	-0.857	-0.152	-0.503	-0.393	-0.345	0.22	0.615	-0.046	0.518	0.558	-0.443	-0.25	0.115	0.0923	-0.0146	-0.2	-0.304	-0.173	-0.451	0.142	-0.647	-0.367	-0.217	0.0579	-0.0283	-0.716	0.378	-0.387	-0.423	-0.693	-0.115	0.114	-0.511	0.33	-0.112	0.311	-0.116	-0.158	-0.146	0.0868	0.147	0.0902	0.483	0.461	-0.623	0.122	-0.184	0.225	0.0436	0.687	-0.159	-0.737	-0.226	-0.236	-0.23	-0.444	-0.759	0.128	-0.416	0.666	0.331	-0.798	-0.369	-0.637	0.317	-0.0482	0.291	0.0643	-0.592	0.0658	0.364	0.292	-0.326	-0.837	-0.0234	-0.539	-0.536	0.211	0.201	-0.635	-0.426	0.132	-0.076	-0.249	-0.158	-0.779	-0.0406	-0.84	-0.289	0.459	-0.733	0.143	-0.284	-0.039	0.208	0.229	0.576	-0.132	0.213	-0.293	-0.316	0.146	0.101	0.35	-0.232	0.478	0.368	-0.0571	0.745	-0.688	0.13	0.0829	0.653	-0.428	0.4	-0.374	-0.668	-0.661	0.597	-0.638	0.412	0.176	0.233	-0.446	0.263	-0.395	0.00194	0.0641	-0.165	-0.824	-0.688	-0.0366	-0.826	0.129	0.00419	-0.753	0.239	0.107	0.53	-0.41	-0.208	0.0475	0.521	-0.407	-0.0123	-0.511	-0.471	-0.29	-0.0838	-0.306	0.136	-0.298	-0.376	-0.66	0.162	-0.341	0.266	-0.579	-0.745	-0.627	0.7	-0.451	-0.672	0.172	0.149	-0.352	-0.304	-0.323	-0.936	-0.429	-0.834	-0.182	-0.735	0.121	-0.307	0.253	-0.698	-0.566	-0.294	0.245	-0.137	-0.74	-0.538	0.173	-0.512	0.0427	0.286	0.304	-0.898	0.205	0.189	-0.767	0.161	-0.000262	0.52	0.64	0.267	0.165	-0.128	0.542	-0.721	0.485	-0.221	0.0533	0.0795	0.139	-0.838	0.591	-0.67	-0.51	-0.854	0.69	-0.578	-0.723	-0.92	0.151	-0.623	0.0364	-0.868	0.0674	0.518	0.163	0.0316	-0.478	-0.524	-0.223	0.24	0.845
GO:0000136	-0.108	-0.021	0.22	-0.594	0.519	-0.145	-0.766	-0.512	-0.782	-0.123	0.141	-0.175	-0.503	-0.209	-0.308	0.197	-0.101	-0.000604	-0.303	0.0868	-0.134	0.252	-0.193	0.259	-0.473	-0.215	-0.00114	0.294	0.236	0.285	-0.034	-0.559	0.339	-0.617	-0.636	-0.418	-0.609	-0.222	0.238	-0.399	0.338	-0.0502	-0.64	0.0218	-0.23	-0.476	0.493	-0.394	0.5	-0.381	0.0638	-0.0818	-0.104	-0.417	0.412	-0.246	-0.00817	0.241	0.521	0.264	-0.44	-0.124	-0.653	-0.16	-0.041	-0.422	-0.72	-0.0569	-0.46	0.222	-0.0969	0.397	-0.194	-0.536	0.173	-0.145	-0.393	-0.182	0.253	0.0966	-0.712	-0.533	-0.596	-0.584	-0.0941	-0.156	0.052	-0.236	-0.207	0.177	-0.252	-0.353	-0.13	-0.269	0.0895	-0.0669	-0.0395	-0.13	-0.262	-0.348	0.217	-0.0337	0.172	-0.0528	-0.488	-0.693	-0.604	0.315	0.114	-0.263	0.266	-0.216	-0.0558	-0.148	-0.713	0.266	-0.285	-0.163	-0.152	-0.35	-0.47	0.00242	0.124	-0.566	0.349	-0.213	0.0975	0.054	-0.409	0.65	0.223	0.561	-0.252	-0.217	0.52	0.433	-0.0281	0.185	-0.768	0.0334	-0.608	-0.0774	0.355	-0.471	0.0519	0.0734	-0.134	-0.426	0.378	-0.0904	-0.57	0.231	-0.479	-0.368	0.0856	-0.327	0.109	0.403	0.517	0.0987	-0.137	0.1	-0.437	-0.396	-0.404	0.0639	-0.644	-0.643	0.125	-0.314	-0.454	-0.267	-0.405	-0.0893	0.203	0.447	-0.462	-0.0653	0.0263	0.0364	0.309	-0.655	0.474	0.243	0.0427	-0.134	-0.0114	-0.555	-0.585	-0.351	-0.0493	0.369	-0.281	0.227	-0.617	-0.719	-0.0702	0.367	0.25	0.331	0.0409	-0.0656	0.31	0.354	0.147	-0.394	0.132	0.069	0.0446	-0.806	-0.582	-0.116	0.418	0.192	0.202	-0.879	-0.0903	-0.308	0.191	-0.41	-0.328	-0.654	-0.182	-0.00878	0.0106	-0.234	-0.268	-0.0936	0.134	-0.145	0.0777	-0.0189	-0.0448	0.426	-0.0732	0.0822	0.14	0.0605	-0.144	0.0401	-0.178	-0.251	0.489	0.305	-0.659	0.445	-0.125	0.0525	0.00487	0.33	0.555	0.429	-0.691	-0.105	-0.61	-0.71	0.0543	-0.066	0.325	0.163	0.405	0.313	0.0902	-0.231	0.451	-0.243	-0.0624	-0.101	-0.00701	0.508	-0.219	-0.471	-0.134	-0.604	0.00539	-0.196	-0.24	-0.248	0.055	-0.121	-0.102	0.13	-0.427	0.194	-0.163	0.198	0.0057	0.508	0.0334	0.113	0.339	0.36	0.0366	-0.218	0.443	-0.397	0.00538	-0.0612	0.217	0.385	0.247	0.152	-0.195	-0.191	0.424	-0.169	0.0417	-0.501	-0.533	-0.553	-0.123	-0.0353	0.303	0.259	-0.07	0.617	0.28	-0.886	-0.0781	-0.048	0.156	-0.318	0.197	0.328	0.315	-0.113	0.568	0.14	-0.503	-0.231	0.629	-0.629	-0.456	0.0143	-0.000235	0.145	-0.571	0.0806	0.0959	-0.0296	0.559	0.129	-0.554	-0.304	-0.604	-0.208	-0.818	-0.0657	0.215	-0.45	0.428	0.189	-0.408	0.483	-0.139	0.26	0.019	-0.505	0.145	0.153	0.0124	-0.683	0.494	-0.3	0.18	0.166	0.137	-0.423	0.529	-0.592	0.58	0.465	0.403	0.315	0.557	0.00767	0.377	-0.437	-0.213	-0.288	-0.135	-0.29	-0.256	-0.775	-0.555	-0.189	0.0163	0.173	0.294	0.324	-0.819	0.704	0.339	0.0269	0.448	0.342	-0.0834	-0.645	-0.595	-0.109	-0.388	-0.542	0.167	0.0242	-0.789	-0.669	-0.788	0.489	0.477	0.071	0.0179	0.506	-0.373	0.248	0.174	0.463	-0.594	-0.0609	-0.206	-0.495	-0.0801	-0.261	0.267	0.238	0.219	-0.0232	-0.814	-0.464	-0.0777	0.109	0.151	0.0771	0.127	-0.37	-0.122	-0.137	0.337	-0.343	0.16	0.0327	-0.134	0.11	-0.198	0.0324	0.287	-0.0249	0.283	-0.566	0.215	-0.33	0.22	0.279	0.272	0.0103	-0.123	0.272	0.608	0.0107	-0.129	0.127	0.398	0.404	0.153	-0.0844	0.434	-0.563	-0.117	-0.0213	0.265	-0.349	0.165	-0.719	-0.135	-0.256	0.645	-0.0754	0.104	0.193	-0.377	0.192	0.293	0.00926	0.242	0.343	-0.16	-0.747	0.107	-0.186	0.247	0.484	-0.352	-0.815	0.0171	0.211	0.582	-0.136	0.63	-0.147	-0.135	0.428	-0.0861	-0.51	0.196	0.208	-0.0226	0.447	0.248	-0.114	-0.403	-0.387	0.0112	0.497	0.57	0.315	-0.145	0.447	0.381	0.482	-0.154	-0.723	-0.395	-0.253	0.098	0.0216	0.37	-0.153	0.591	0.286	0.0132	0.38	0.0895	-0.37	-0.0278	-0.0528	-0.0172	0.0253	-0.528	-0.563	-0.492	0.0153	-0.554	-0.139	-0.873	-0.725	0.286	-0.44	-0.0952	-0.0381	-0.605	0.0803	0.626	-0.171	0.304	-0.0114	-0.0584	0.00952	0.4	-0.123	0.334	-0.122	-0.33	0.329	0.11	-0.269	-0.087	0.532	-0.331	-0.0777	-0.157	-0.421	0.178	-0.689	-0.343	-0.0859	-0.609	-0.191	-0.683	-0.166	0.347	-0.237	-0.248	-0.025	-0.601	-0.243	0.293	0.213	0.0432	-0.211	0.557	0.546	-0.581	-0.212	-0.0591	0.15	0.208	-0.452	0.378	-0.0842	0.269	-0.00818	-0.739	-0.277	0.236	-0.0643	-0.686	-0.406	0.284	-0.793	-0.172	-0.799	-0.52	0.183	-0.463	0.356	0.31	0.158	-0.273	-0.586	0.71	0.148	-0.5	0.0345	-0.338	-0.14	-0.185	0.3	-0.05	0.0798	-0.0435	0.387	0.333	-0.172	-0.789	0.302	0.425	-0.0779	-0.29	0.145	-0.118	-0.0559	0.166	-0.019	-0.846	-0.0336	-0.259	0.241	0.152	-0.274	-0.587	0.345	-0.0938	-0.0209	-0.708	0.297	-0.154	0.224	-0.336	-0.101	0.073	0.509	-0.792	-0.182	-0.451	-0.29	-0.336	-0.497	0.12	0.158	0.221	-0.526	0.0585	0.467	-0.185	0.352	0.0691	0.135	0.105	0.0396	-0.724	-0.0555	-0.344	-0.0184	-0.717	0.527	-0.0849	-0.114	-0.245	0.444	-0.344	-0.666	-0.428	0.0153	-0.509	-0.213	0.121	-0.886	0.11	-0.008	-0.626	0.127	-0.278	0.177	0.451	-0.0485	-0.157	-0.0445	0.697	0.0859	-0.217	0.0227	-0.739	0.0114	0.283	-0.404	0.163	0.438	-0.0105	-0.409	-0.314	-0.00876	-0.387	0.533	0.535	-0.608	-0.0321	-0.342	-0.145	0.189	0.123	-0.132	-0.291	-0.136	-0.601	0.343	0.113	-0.7	-0.0423	0.672	0.49	-0.154	0.447	0.0476	-0.544	-0.675	-0.292	-0.0574	-0.321	-0.154	-0.415	0.0422	-0.872	-0.104	0.0278	0.434	0.39	-0.0216	0.368	-0.356	-0.475	-0.478	-0.555	0.0136	0.569	0.0272	0.239	-0.0513	0.436	0.0111	0.078	-0.126	0.469	0.631	0.594	0.46	-0.361	-0.656	0.0177	-0.767	0.249	-0.761	0.266	0.257	-0.607	0.106	0.413	0.505	-0.204	0.156	-0.753	-0.0376	0.294	-0.00898	0.159	-0.303	0.0457	-0.000407	-0.856	-0.0635	-0.597	0.335	-0.28	-0.802	0.196	0.236	-0.111	0.714	0.00365	-0.179	0.427	0.0598	-0.246	0.36	0.66	0.458	-0.411	-0.0339	-0.185	0.073	0.227	0.0249	0.301	-0.128	0.395	0.0734	0.183	0.3	0.267	0.151	-0.615	-0.108	0.511	-0.798	0.467	0.0473	0.00905	0.111	-0.461	-0.556	-0.625	-0.309	-0.0944	0.269	0.195	0.204	0.43	0.0289	-0.502	0.263	-0.706	0.0373	0.135	-0.029	0.037	-0.372	0.36	-0.17	-0.145	-0.036	-0.578	0.0966	-0.408	0.533	0.0477	0.298	0.0205	0.052	0.388	0.466	0.0661	-0.582	0.0192	-0.0837	0.00805	-0.649	-0.0399	0.384	-0.00935	0.00875	-0.123	-0.0935	-0.245	0.199	0.375	0.432	-0.156	0.123	0.13	-0.299	-0.0194	0.266	-0.29	0.386	0.115	-0.346	0.202	0.401	0.38	0.613	-0.276	-0.0155	0.781	-0.0482	0.147	-0.13	-0.586	0.524	-0.0919	-0.00043	-0.0304	-0.371	0.479	0.592	0.131	-0.65	-0.153	-0.727	0.0668	0.555	-0.0425	-0.238	0.497	0.032	0.372	-0.597	0.0556	0.00268	-0.803	-0.457	-0.0421	0.585	-0.209	-0.0419	-0.606	-0.288	-0.0469	-0.0394	-0.884	0.581	-0.0694	0.375	0.363	-0.287	0.236	-0.0482	0.206	0.216	-0.0461	-0.381	-0.544	0.0598	-0.156	0.085	-0.109	-0.393	-0.278	-0.0176	0.702	0.205	-0.382	-0.356	0.384	-0.518	-0.178	0.661	0.439	-0.176	-0.0389	0.349	-0.0905	0.436	-0.433	-0.27	-0.63	0.295	-0.373	0.157	-0.494	-0.356	-0.493	-0.512	-0.685	0.27	0.025	-0.0486	-0.159	-0.829	0.0282	0.144	0.164	-0.876	-0.0246	-0.136	0.16	-0.0767	0.674	0.122	-0.0661	0.36	0.321	0.19
GO:0000137	0.0617	-0.778	-0.164	-0.715	-0.755	-0.271	-0.076	-0.374	0.322	-0.0516	-0.11	-0.825	-0.088	0.356	0.073	-0.0114	-0.112	0.307	-0.386	-0.0784	-0.596	-0.0504	0.293	0.0409	-0.657	-0.238	0.329	-0.131	0.377	0.233	0.0244	0.215	-0.854	-0.661	0.349	-0.0122	0.262	0.0427	0.0912	0.037	0.804	-0.409	0.19	-0.0466	-0.0375	0.542	-0.832	0.0604	-0.111	-0.0377	0.203	-0.00546	0.0874	-0.617	0.21	-0.0337	-0.0816	-0.49	-0.248	0.809	0.492	0.0375	0.0247	-0.204	-0.0648	-0.616	-0.118	0.625	-0.303	-0.815	0.306	-0.242	0.189	0.278	-0.657	-0.551	0.178	-0.156	-0.0911	-0.495	-0.128	0.17	0.17	0.229	0.407	0.22	-0.418	0.252	-0.428	-0.186	0.22	-0.753	-0.389	-0.343	0.139	-0.201	-0.414	0.315	0.442	0.32	-0.618	0.237	-0.112	-0.247	0.074	-0.133	0.287	0.636	-0.0809	0.249	0.253	0.0432	0.277	-0.186	0.149	-0.406	0.579	-0.708	-0.507	0.305	0.475	-0.238	0.0477	0.202	0.321	-0.441	-0.557	-0.574	-0.348	-0.553	-0.000931	-0.0904	0.345	0.403	0.766	0.0754	0.0679	0.364	0.377	0.0368	0.0359	-0.348	-0.392	-0.365	0.0886	-0.735	-0.615	-0.0576	0.307	-0.0298	-0.132	-0.222	0.159	-0.087	-0.0133	-0.0253	-0.0347	-0.648	-0.527	-0.148	0.203	-0.337	0.138	0.182	-0.434	-0.0388	0.0478	0.0134	-0.65	-0.558	-0.261	0.287	-0.457	0.301	-0.382	0.28	-0.187	-0.0477	-0.193	-0.0568	-0.0825	-0.382	-0.413	-0.356	-0.16	-0.38	-0.119	0.392	0.217	0.213	0.124	0.122	-0.0757	-0.228	-0.292	-0.265	-0.38	0.67	-0.0996	-0.409	0.201	-0.14	0.0988	-0.478	0.116	-0.341	0.279	-0.523	0.445	-0.133	-0.438	0.141	-0.491	-0.282	0.465	-0.367	0.135	-0.182	0.282	0.418	0.333	-0.159	-0.582	0.196	0.0612	-0.12	0.0231	-0.0788	-0.0933	0.199	-0.28	0.608	0.25	0.0662	-0.0238	0.404	0.151	0.0689	0.169	-0.0756	0.232	0.113	0.124	0.322	-0.431	-0.662	0.569	-0.175	-0.301	-0.166	-0.388	0.278	-0.116	0.345	-0.559	0.177	0.0817	0.157	-0.0268	0.539	-0.27	0.459	-0.149	-0.515	-0.309	-0.231	0.344	0.0315	0.685	-0.00521	0.321	-0.127	-0.487	0.211	0.14	0.238	0.342	0.361	0.418	0.104	0.179	0.649	-0.197	0.176	-0.214	0.0173	-0.348	-0.0871	-0.531	-0.401	0.356	0.479	0.137	-0.467	-0.584	-0.111	-0.106	0.126	-0.127	-0.0667	0.203	-0.0795	-0.168	0.0662	-0.31	0.288	0.395	0.403	-0.755	-0.452	0.262	-0.176	-0.3	0.205	-0.76	0.552	0.319	0.115	-0.716	-0.357	0.121	-0.204	0.142	-0.0677	0.107	0.0135	-0.16	-0.207	0.422	-0.478	0.581	0.00173	-0.154	0.149	-0.63	-0.498	-0.237	-0.131	0.0538	-0.697	0.542	-0.211	0.419	-0.448	0.138	0.342	0.283	0.349	-0.179	-0.0509	0.229	-0.065	-0.794	-0.229	-0.226	0.627	0.0185	0.0767	-0.239	-0.326	0.0467	-0.136	0.0208	-0.874	0.0719	0.376	0.492	-0.0747	0.398	-0.0338	0.479	0.255	0.135	0.42	0.355	-0.396	0.216	0.129	-0.0586	0.385	-0.173	0.173	-0.0276	-0.0747	0.139	-0.35	0.0284	0.0964	-0.153	0.664	-0.0478	-0.131	-0.0332	0.0182	-0.0758	-0.315	0.586	0.675	-0.679	-0.0526	0.138	0.011	-0.397	0.142	0.612	-0.0209	-0.244	0.331	-0.0838	-0.408	-0.689	-0.383	0.132	0.0703	0.211	0.0217	0.243	-0.273	-0.171	-0.156	0.0712	-0.0404	0.116	-0.00508	-0.224	-0.374	-0.567	-0.647	0.258	-0.406	-0.0801	-0.0131	-0.366	-0.28	-0.31	-0.558	-0.198	0.496	-0.698	-0.0605	-0.319	-0.2	-0.237	0.264	-0.465	0.204	-0.126	0.0501	0.634	0.467	-0.485	0.101	0.283	-0.379	-0.581	0.0591	-0.178	0.0415	-0.814	0.399	-0.00311	0.126	0.0902	0.411	0.0519	0.188	0.307	-0.265	-0.48	0.405	-0.812	-0.65	-0.385	-0.696	-0.33	0.0193	0.296	-0.493	-0.0367	0.0597	0.343	-0.173	-0.178	0.505	0.7	-0.675	-0.446	-0.246	-0.0628	0.279	0.369	-0.385	-0.823	-0.595	0.55	-0.53	0.146	0.327	-0.362	-0.758	0.354	0.213	-0.374	0.102	0.118	-0.716	-0.143	-0.524	-0.0584	0.256	0.524	0.0632	0.319	-0.66	-0.203	-0.15	0.334	0.517	0.378	0.0169	0.263	-0.872	0.127	0.12	0.421	0.212	-0.337	-0.0867	0.0943	0.416	0.472	-0.0154	0.299	0.489	-0.0656	0.0709	-0.538	0.393	0.614	0.464	-0.0373	0.291	-0.613	-0.603	-0.234	-0.149	-0.218	-0.395	0.528	0.121	-0.284	-0.45	0.0304	-0.162	0.0544	-0.331	0.0353	-0.718	0.268	0.324	-0.699	-0.67	-0.573	-0.789	-0.0272	-0.227	-0.28	-0.168	0.709	0.626	-0.084	-0.00771	-0.0233	0.312	-0.089	-0.0731	0.222	0.21	0.393	0.14	-0.432	0.201	0.576	0.275	0.0183	0.062	-0.0521	0.105	0.148	0.0107	0.763	-0.637	-0.0582	-0.386	0.237	-0.0866	0.274	-0.0528	-0.612	0.271	-0.741	0.422	0.159	-0.129	0.093	-0.818	0.595	-0.101	-0.272	0.17	-0.209	-0.372	0.325	0.106	0.18	0.335	0.307	0.424	0.125	0.618	-0.766	-0.291	0.114	0.197	0.527	-0.618	-0.208	0.00355	-0.0482	-0.299	0.507	-0.434	-0.143	-0.173	-0.123	-0.29	0.224	0.286	0.4	-0.608	-0.647	-0.0392	0.219	-0.321	0.54	0.0798	-0.4	-0.328	-0.358	0.0448	-0.229	-0.544	0.291	-0.189	0.257	0.428	-0.527	-0.384	0.271	-0.223	0.233	-0.145	0.793	-0.0992	0.0182	-0.17	0.0146	-0.0325	-0.141	-0.202	-0.0778	0.565	0.228	0.782	-0.407	0.0318	0.112	-0.595	-0.476	0.28	-0.422	0.223	-0.321	-0.648	0.00256	0.461	0.0604	-0.000186	-0.139	0.622	-0.712	-0.72	-0.206	-0.344	-0.209	0.36	0.475	-0.334	0.714	0.0949	-0.166	0.449	0.192	0.00189	0.083	-0.293	0.071	-0.521	0.095	-0.392	-0.353	-0.477	0.018	0.231	0.179	0.359	-0.714	-0.0254	-0.0247	0.33	-0.0501	-0.232	-0.0777	-0.109	-0.109	0.333	-0.293	0.495	-0.18	-0.23	0.384	-0.0702	-0.209	-0.0397	-0.2	0.155	-0.632	-0.644	-0.307	0.0694	-0.182	0.054	-0.394	0.368	-0.602	-0.0231	-0.363	0.195	-0.186	0.192	-0.0623	-0.0872	0.389	-0.508	-0.863	0.286	0.112	-0.689	0.185	0.266	0.443	0.246	-0.0011	-0.31	-0.12	0.154	0.513	0.283	0.26	-0.295	-0.725	0.563	0.579	0.392	-0.246	-0.0626	0.169	0.271	-0.184	0.166	0.173	0.102	-0.316	0.204	0.235	0.0269	-0.659	-0.0498	-0.0586	-0.416	-0.281	0.296	-0.0698	0.142	0.27	-0.677	-0.412	-0.103	0.0289	-0.598	-0.136	0.135	0.353	-0.167	0.00438	-0.251	-0.586	-0.426	-0.562	-0.281	-0.382	0.575	0.28	-0.0169	0.173	0.47	0.0819	-0.0956	0.352	0.249	-0.0743	0.262	-0.581	0.349	0.351	-0.158	-0.661	0.218	-0.0987	-0.0652	0.417	-0.798	-0.221	-0.248	0.263	0.457	0.329	-0.0815	0.578	-0.271	-0.578	0.307	-0.623	-0.104	0.31	-0.186	-0.478	0.228	0.044	0.309	-0.353	0.103	0.0855	0.456	-0.0645	-0.0125	-0.0839	0.237	0.292	-0.0351	-0.902	-0.644	-0.28	0.608	0.552	-0.65	-0.167	-0.0326	-0.237	0.625	-0.558	-0.331	-0.0626	-0.156	-0.373	0.004	-0.0836	-0.0256	0.119	0.218	0.158	0.35	0.347	0.104	-0.108	-0.745	-0.689	-0.0731	-0.628	0.241	0.531	-0.179	0.103	-0.437	-0.774	-0.88	-0.482	0.397	-0.374	-0.121	-0.254	-0.178	-0.625	-0.0572	0.297	-0.0913	0.0265	0.0962	-0.0245	-0.838	-0.218	0.259	-0.366	-0.0925	0.0925	-0.552	0.347	0.327	-0.398	0.209	0.346	-0.013	0.306	-0.0801	-0.118	0.218	0.254	-0.0701	-0.449	0.242	0.26	0.00375	-0.654	0.363	0.482	0.0907	-0.598	0.613	-0.279	-0.587	0.0539	0.465	0.207	-0.483	0.00142	-0.0871	-0.491	-0.266	0.604	-0.575	-0.174	0.418	-0.238	-0.666	-0.525	0.24	-0.167	-0.772	-0.0746	-0.0689	-0.447	-0.703	0.289	0.77	0.472	0.196	0.394	-0.0302	0.253	-0.588	-0.337	0.685	0.233	0.0158	0.141	0.548	-0.257	0.323	0.294	-0.289	0.0981	-0.486	0.567	0.0576	0.506	0.33	-0.0915	-0.539	0.0808	-0.099	0.366	0.25	0.167	0.111	0.237	-0.109	0.163	-0.0175	-0.486	-0.236
GO:0000138
GO:0000139
GO:0000140	-0.811	-0.7	0.684	0.161	1	-0.432	-0.25	-0.789	0.997	-0.248	0.739	-0.875	0.961	-0.693	-0.9	-0.724	-0.837	-0.891	-0.763	-0.788	0.463	0.523	0.488	-0.908	-0.781	0.745	-0.551	-0.353	0.934	0.697	0.0286	0.684	0.904	-0.461	-0.34	-0.788	-0.883	-0.889	-0.914	-0.602	-0.00663	0.448	-0.801	-0.92	-0.872	0.0745	0.665	-0.897	-0.108	-0.429	-0.481	-0.211	0.291	-0.729	-0.357	0.0929	-0.571	-0.398	-0.708	-0.894	-0.671	-0.559	-0.249	-0.321	-0.363	0.733	0.78	0.29	-0.497	-0.916	-0.834	-0.764	-0.908	0.701	0.861	0.977	-0.228	-0.865	0.997	0.972	0.611	-0.0641	0.891	-0.7	-0.0524	-0.474	-0.579	0.779	-0.89	0.591	-0.893	-0.988	0.959	-0.359	0.49	0.688	-0.389	-0.841	-0.646	0.445	-0.836	0.345	1	-0.922	-0.907	0.995	-0.202	0.599	0.293	-0.638	-0.742	-0.77	0.105	0.281	-0.539	-0.693	0.711	-0.873	-0.504	-0.841	-0.792	-0.924	-0.7	0.968	0.308	0.74	0.513	-0.809	-0.578	-0.604	0.995	-0.679	-0.701	-0.884	-0.57	-0.885	-1	-0.817	-0.904	-0.856	-0.407	0.312	-0.352	-0.869	-0.701	-0.884	0.999	-0.149	0.319	-0.744	0.468	-0.725	-0.143	0.989	-0.742	0.759	-0.807	-0.681	-0.691	0.56	-0.896	-0.595	-0.853	-0.708	-0.905	-0.807	-0.905	-0.619	-0.88	0.39	-0.761	0.717	0.157	-0.0651	-0.137	-0.724	0.254	-0.838	-0.919	-0.566	-0.775	0.281	-0.929	-0.0254	0.968	-0.227	-0.927	-0.796	1	-0.754	0.817	-0.542	-0.632	0.0641	-0.682	-0.868	-0.789	-0.761	-0.749	-0.385	-0.93	-0.275	0.998	-0.86	-0.876	-0.68	-0.886	0.129	-0.584	0.0159	0.841	0.0682	-0.811	0.82	-0.555	-0.665	-0.713	-0.489	0.433	-0.831	0.774	0.987	-0.728	0.929	-0.704	-0.88	-0.788	-0.809	-0.71	-0.359	-0.29	-0.865	0.331	-0.376	0.991	-0.872	0.0511	-0.237	-0.268	-0.271	0.914	-0.476	-0.558	-0.755	0.737	-0.363	-0.51	0.841	-0.157	-0.929	-0.592	-0.767	0.898	-0.00663	0.312	-0.872	-0.82	0.00364	-0.638	0.548	0.5	-0.905	-0.493	-0.806	-0.0243	-0.36	0.584	-0.711	-0.91	0.194	0.454	0.844	-0.881	-0.819	0.881	-0.793	-0.57	-0.909	-0.585	-0.368	0.613	-0.419	-0.413	-0.805	-0.17	0.868	0.469	-0.25	0.0891	-0.791	-0.859	0.211	-0.634	-0.674	0.154	-0.898	-0.317	-0.317	-0.768	-0.786	-0.128	0.0191	-0.873	-0.644	-0.885	0.864	-0.762	-0.606	-0.928	-0.702	-0.929	-0.917	0.981	-0.333	-0.869	-0.829	-0.229	-0.425	0.994	-0.71	-0.784	1	0.095	-0.874	-0.906	0.326	-0.155	-0.78	0.39	-0.229	0.947	-0.667	-0.763	0.89	-0.946	0.0874	0.909	0.999	0.192	-0.31	-0.803	-0.243	-0.787	0.0487	-0.319	0.805	-0.914	-0.136	-1	-0.998	0.896	0.0455	0.59	0.611	-0.885	0.986	-0.702	1	-0.794	-0.524	-0.403	1	0.192	0.921	-0.908	-0.858	0.963	-0.822	0.13	-0.888	-0.753	0.288	0.976	-0.628	-0.254	0.975	0.00175	0.95	0.199	-0.79	0.954	0.854	0.42	0.384	0.991	0.808	-0.426	0.462	-0.813	-0.549	-0.295	-0.883	-0.563	-0.784	-0.506	0.841	-0.502	-0.711	-0.52	-0.0703	-0.549	0.52	-0.877	-0.129	-0.39	-0.0782	-0.164	-0.375	0.842	-0.0667	-0.694	-0.845	-0.487	-0.972	0.345	-0.586	-0.896	-0.887	0.558	-0.858	-0.897	-0.904	0.187	0.194	-0.792	-0.889	-0.507	0.982	0.778	-0.634	-0.656	-0.565	-0.261	0.744	-0.626	-0.416	-0.764	-0.702	0.611	-0.907	0.637	-0.328	-0.187	-0.77	0.463	-0.927	-0.781	-0.835	-0.202	0.746	0.992	0.203	-0.835	-0.408	0.972	-0.93	-0.604	-0.833	0.0341	-0.899	-0.879	-0.513	-0.926	-0.706	-0.275	-0.796	-0.312	-0.629	-0.802	0.046	-0.00901	-0.88	-0.898	-0.431	-0.554	-0.303	-0.521	-0.523	-0.871	-0.521	-0.759	-0.817	-0.608	0.537	-0.929	-0.676	0.154	-0.505	-0.586	-0.929	0.417	-0.421	-0.557	0.774	-0.506	0.0404	-0.815	1	-0.868	-0.832	-0.817	-0.93	-0.635	-0.796	-0.525	-0.78	-0.923	-0.116	-0.824	-0.0268	-0.902	-0.874	0.87	-0.919	-0.516	-0.805	-0.73	-0.903	-0.33	0.0603	0.121	-0.903	0.91	-0.661	-0.88	-0.704	-0.783	-0.828	-0.286	-0.896	-0.429	-0.411	0.0281	-0.0628	-0.602	0.0903	-0.809	-0.638	0.148	-0.538	-0.891	-0.544	-0.863	-0.998	-0.878	-0.647	-0.83	-0.816	-0.682	-0.172	-0.138	-0.836	-0.349	-0.9	-0.358	0.48	-0.592	-0.516	-0.914	-0.608	0.773	-0.882	-0.172	-0.459	0.858	-0.93	-0.71	-0.744	-0.35	-0.877	-0.837	-0.859	-0.759	-0.757	-1	-0.493	-0.766	0.883	0.0976	-0.902	0.0574	0.996	-0.0778	-0.875	-0.958	0.804	0.191	-0.929	-0.906	0.737	0.182	-0.91	-0.0635	-0.269	0.714	-0.804	-0.542	0.0574	-1	0.0948	-0.56	0.0159	-0.857	0.992	-0.0267	-0.784	-0.877	-0.67	0.841	0.982	0.927	-0.907	-0.865	-0.738	0.723	-0.886	-0.757	-0.597	0.523	0.225	0.261	-0.721	0.998	-0.427	-0.873	-0.65	-0.884	-0.346	-0.556	-0.547	0.506	0.965	-0.554	-0.888	0.63	-0.824	0.989	-0.421	0.677	-0.321	-0.902	-0.913	-0.508	-0.954	-0.858	-0.916	0.833	0.479	-0.321	-0.822	-0.766	-0.918	-0.291	0.217	-0.767	-0.875	0.779	0.888	-0.155	-0.0484	-0.92	-0.856	0.521	-0.692	0.151	-0.909	-0.711	0.747	-0.907	-0.64	-0.954	-0.875	-0.801	0.991	0.683	-0.445	-0.863	-0.898	-0.929	0.992	0.109	-0.314	-0.846	-0.998	0.991	-0.0846	-0.912	0.308	-0.791	0.988	-0.826	-0.669	-0.411	-0.091	0.268	-0.161	0.454	0.995	-0.922	-0.928	-0.914	-0.776	-0.903	0.119	-0.844	-0.821	-0.0769	-0.923	0.994	0.881	0.435	-0.518	0.391	-0.689	-0.371	-0.888	-0.3	-1	-0.393	-0.252	-0.428	0.999	-0.902	-0.58	-0.877	0.844	-0.841	-0.834	-0.678	-0.751	-0.73	-0.753	0.999	-0.688	-0.29	-0.888	0.476	-0.593	-0.842	-0.789	0.27	-0.558	0.49	-0.704	0.607	0.915	-0.845	-0.555	0.995	-0.869	-0.0728	-0.887	-0.878	-0.555	-0.822	0.998	0.582	-0.787	-0.744	-0.873	0.833	1	-0.901	-0.391	-0.914	0.344	-0.554	-1	0.319	0.617	-0.842	0.961	0.115	-0.774	-0.878	-0.605	0.181	0.302	0.723	-0.624	0.781	-0.806	-0.756	0.874	-0.243	0.824	-0.653	-0.261	0.997	-0.73	0.0591	-0.903	0.871	0.866	-0.818	0.578	-0.441	-0.74	-0.792	-0.833	0.988	-0.143	0.273	-0.92	0.982	-0.802	0.861	-0.471	-0.401	0.408	0.961	-0.82	0.826	-0.634	-0.578	-0.893	-0.833	-0.682	0.983	0.999	0.962	-0.915	0.725	-0.864	-0.566	-0.458	-0.824	0.077	-0.867	0.525	0.22	-0.566	0.109	0.947	0.0511	-0.339	-0.841	0.915	-0.885	0.0465	0.961	-0.924	-0.983	1	-0.833	-1	-0.689	-0.892	0.991	-0.653	0.977	-0.876	-0.675	-0.915	-0.783	-0.54	0.968	-0.813	0.851	-0.9	-0.865	-0.835	-0.0155	0.981	-0.706	-0.779	-0.664	-0.851	-0.634	-0.648	0.969	-0.804	-0.136	-0.478	0.841	-0.454	0.976	-0.985	-0.923	0.588	0.837	-0.761	-0.93	-0.922	-0.769	0.585	0.203	-0.902	0.00364	-0.827	-0.912	-0.599	-0.486	0.774	0.703	0.373	1	0.763	0.867	-0.858	-0.823	-0.911	-0.868	-0.815	0.0434	0.0486	-0.833	-0.968	0.977	-0.636	-0.962	-0.992	-0.604	-0.765	-0.913	-0.824	0.26	0.289	-0.566	-0.912	-0.748	0.745	-0.901	-0.685	-0.976	0.987	0.911	-0.929	-0.794	0.34	-0.506	0.287	-0.73	-0.641	-0.767	0.922	-0.875	0.279	0.968	0.619	-0.206	-0.556	0.981	-0.239	-0.907	-0.86	1	0.137	-0.372	-0.888	-0.771	-0.759	-0.853	1	-0.894	0.914	0.939	-0.183	-0.926	-0.866	-0.296	-0.353	-0.624	-0.801	-0.753	-0.847	0.611	-0.712	0.999	-0.161	-0.897	-0.914	0.841	-0.917	-0.752	-0.852	-0.762	-0.567	-0.65	-0.253	-0.682	0.754	-0.247	-0.161	-0.754	-0.749	0.462	0.0193	-0.954	-0.268	-0.617	-0.818	-0.814	0.224	0.00536	-0.366	0.543	-0.679	0.621	-0.482
GO:0000142	0.0956	-0.0959	0.211	-0.158	-0.11	0.385	-0.777	-0.0808	-0.239	-0.0648	-0.353	0.154	0.0543	-0.0272	0.124	-0.183	-0.214	-0.161	0.0808	0.317	0.261	0.00157	-0.083	-0.223	-0.345	-0.111	0.124	-0.0577	0.252	-0.0496	0.346	-0.202	0.12	0.244	-0.0656	0.153	0.248	-0.457	0.408	0.0126	-0.204	-0.108	0.146	-0.403	0.18	0.196	0.2	-0.249	0.136	-0.00257	0.102	-0.021	0.0263	0.38	0.351	0.487	-0.0102	-0.632	-0.252	-0.387	0.342	-0.209	-0.181	-0.0673	0.00186	0.147	0.0729	0.158	-0.367	-0.128	-0.23	-0.262	0.26	-0.0376	-0.363	0.143	0.0447	-0.286	-0.192	-0.282	0.107	0.175	0.344	0.235	0.0109	0.199	-0.106	0.35	-0.482	-0.109	0.104	-0.153	-0.142	0.239	0.0419	0.194	0.0113	0.0477	0.198	-0.193	-0.442	0.223	-0.195	0.107	0.168	0.0907	0.0731	0.0547	0.0791	0.0436	0.0934	0.359	0.142	-0.071	-0.000111	-0.058	-0.0115	0.124	0.145	-0.184	-0.057	0.0787	0.0214	-0.5	-0.156	0.0538	0.00017	0.159	0.291	-0.136	-0.254	-0.134	-0.122	0.305	-0.416	0.0741	-0.153	-0.0278	-0.234	-0.107	-0.0424	-0.0907	-0.239	-0.0499	0.349	-0.0855	-0.466	0.329	0.106	-0.0385	0.0159	-0.204	0.193	0.033	0.0459	0.146	-0.563	-0.0361	0.171	0.261	-0.126	0.00904	-0.185	0.025	-0.0978	0.187	0.246	-0.445	0.0235	-0.215	0.219	-0.0683	0.125	-0.0413	-0.171	0.0764	-0.436	-0.219	-0.00683	-0.228	0.0913	0.0176	-0.0813	0.304	0.23	0.404	-0.293	0.303	0.0925	0.407	0.117	0.278	0.296	0.225	0.027	0.112	0.0392	-0.0739	0.3	0.215	-0.171	0.275	0.0368	0.327	-0.378	0.141	-0.0235	-0.143	0.132	-0.112	-0.0751	-0.0086	0.0963	-0.172	0.0828	-0.334	0.239	0.323	-0.419	-0.0645	0.284	0.0543	0.115	-0.114	0.185	0.0529	0.0277	0.105	0.00174	-0.304	-0.516	-0.346	0.202	-0.328	-0.196	0.324	-0.256	0.181	-0.0665	0.119	0.316	-0.411	-0.213	-0.0726	-0.492	0.218	0.252	0.292	0.043	0.084	-0.502	-0.338	0.0837	-0.148	-0.262	0.263	-0.152	0.14	-0.142	-0.0874	0.104	-0.0157	-0.147	0.133	-0.311	0.0641	-0.114	0.0704	0.23	-0.334	-0.137	0.158	0.286	-0.117	0.165	-0.0698	-0.0264	-0.126	-0.232	-0.597	-0.202	-0.123	-0.00489	0.0975	-0.338	0.273	0.412	0.154	0.213	0.119	-0.161	-0.0274	0.424	0.373	0.236	-0.571	-0.44	0.253	0.176	0.192	-0.155	-0.281	-0.335	0.0679	0.395	-0.0549	0.312	0.244	0.131	-0.0217	0.218	0.182	-0.386	-0.129	0.287	-0.173	0.0119	0.103	0.226	-0.0634	0.155	0.0283	0.0178	-0.258	0.158	0.347	0.207	0.0244	-0.0359	0.11	-0.0228	-0.221	-0.378	-0.117	-0.114	-0.408	-0.153	-0.118	-0.363	-0.161	-0.44	-0.3	-0.0795	-0.0794	-0.5	0.137	-0.366	-0.237	0.312	0.0457	0.179	0.0358	0.359	0.0396	0.437	-0.0759	0.418	-0.529	0.155	-0.0799	-0.0693	0.359	-0.161	-0.259	-0.242	0.0631	-0.022	-0.13	0.0109	-0.0465	0.0516	0.389	0.0712	-0.189	-0.311	0.128	0.143	-0.118	0.18	-0.0137	0.32	0.311	-0.2	-0.144	0.236	-0.198	-0.265	0.146	0.00947	0.21	0.117	0.121	-0.329	0.169	-0.0721	-0.261	0.529	0.0969	0.355	-0.0661	-0.318	-0.11	0.458	0.232	-0.189	0.123	0.0262	0.0896	-0.00519	-0.113	-0.229	0.17	0.104	-0.0979	0.0609	0.156	-0.117	0.063	-0.326	0.283	-0.0423	0.103	-0.246	0.264	0.188	0.0178	0.121	0.29	-0.0467	-0.292	0.00212	0.0339	0.177	-0.0918	-0.0955	0.00427	-0.00406	0.299	0.278	-0.212	0.406	-0.15	0.349	-0.355	0.117	0.00333	0.307	-0.293	0.153	0.137	0.211	0.41	0.0985	0.0569	0.157	-0.0851	-0.313	0.0888	0.249	-0.0252	-0.118	-0.0538	0.105	-0.298	0.0259	-0.348	0.22	-0.0528	0.104	0.265	-0.145	0.348	-0.0452	0.53	0.0538	0.274	-0.155	-0.032	0.264	0.068	0.206	0.288	-0.153	0.092	0.0722	0.094	-0.04	-0.124	0.223	-0.138	0.159	-0.705	0.14	0.237	-0.0901	0.173	-0.137	-0.253	-0.207	0.0964	0.0643	0.254	-0.409	-0.0334	-0.0139	-0.0711	0.381	0.104	-0.193	-0.197	0.191	-0.0227	-0.218	0.0376	-0.445	0.136	-0.224	-0.0334	-0.0076	0.178	-0.681	0.158	0.199	-0.228	-0.143	-0.294	0.216	-0.135	-0.115	-0.338	0.233	0.0834	0.044	-0.0386	-0.138	0.0861	-0.0903	-0.285	-0.136	0.222	0.202	-0.106	0.0151	0.216	0.214	-0.0118	-0.0364	0.126	0.0945	-0.14	-0.0787	0.13	0.154	-0.135	-0.11	0.248	0.307	0.394	0.0724	-0.0198	-0.187	-0.215	-0.158	0.246	-0.114	-0.0879	0.3	0.0162	0.00681	0.287	-0.346	0.244	-0.102	-0.0912	0.486	0.102	-0.0782	-0.183	0.201	-0.152	-0.0487	0.283	0.208	-0.281	0.174	-0.00194	-0.541	0.0939	0.039	-0.198	-0.356	-0.398	-0.297	-0.0633	-0.37	-0.134	0.00598	0.0571	0.248	-0.63	-0.22	0.168	0.26	0.109	-0.157	0.367	0.0698	-0.126	0.148	-0.152	-0.219	0.0156	-0.144	-0.0651	-0.123	-0.204	-0.581	-0.131	-0.24	-0.279	-0.102	-0.197	-0.328	-0.131	0.129	0.398	0.235	0.232	0.464	-0.318	-0.782	0.0254	-0.278	0.286	0.0755	-0.133	0.292	0.0343	0.138	-0.154	0.223	0.038	-0.332	-0.115	0.0415	-0.323	-0.238	0.116	0.145	0.013	-0.00464	-0.00657	-0.376	-0.444	-0.168	-0.127	-0.219	0.28	-0.0787	0.0646	0.0173	0.213	-0.197	0.0413	-0.138	0.0187	0.22	0.186	-0.161	0.175	0.354	-0.225	0.279	-0.518	0.0702	0.437	-0.361	-0.0954	0.0266	0.116	0.123	0.199	0.071	0.126	-0.149	-0.0826	0.0475	0.123	-0.426	-0.272	0.0937	0.233	0.319	0.0292	-0.155	-0.476	0.0378	-0.195	0.0474	-0.0354	-0.136	0.189	0.0286	-0.0418	0.0653	0.105	0.0309	-0.0806	-0.0472	0.00843	0.275	0.29	-0.0772	-0.402	-0.0827	-0.255	0.473	0.0483	0.245	-0.243	-0.583	-0.102	-0.116	0.0126	0.0643	0.198	-0.0514	0.0456	-0.104	-0.00289	-0.223	0.0313	0.0701	0.00573	-0.108	-0.322	0.112	-0.199	-0.706	0.0653	-0.315	0.0148	0.178	-0.00327	0.0471	-0.234	0.188	-0.455	0.204	-0.673	-0.364	-0.483	-0.0369	-0.102	0.017	0.197	0.286	-0.0903	-0.0893	-0.0321	-0.322	-0.141	-0.332	-0.419	-0.189	0.102	0.0978	-0.185	-0.228	-0.171	-0.0995	0.199	-0.169	-0.283	0.439	0.358	-0.11	0.0545	0.108	0.0168	-0.537	0.101	0.138	-0.0458	0.235	0.243	-0.0792	0.0924	0.262	0.139	-0.207	-0.273	-0.202	0.182	-0.0474	0.409	0.0225	0.0348	0.223	-0.349	0.148	0.106	-0.558	-0.0451	-0.28	-0.0643	-0.24	-0.151	-0.0422	-0.186	-0.146	0.0141	-0.138	0.0186	0.23	-0.2	0.00755	0.367	-0.23	0.0322	-0.104	-0.195	-0.0433	0.138	-0.165	-0.29	0.0382	-0.28	0.433	0.00787	0.134	-0.423	-0.12	0.148	0.104	-0.182	0.0761	-0.127	-0.0341	0.186	0.0676	0.268	0.0917	-0.483	-0.23	0.178	0.0253	-0.0651	0.206	0.404	-0.103	0.137	-0.149	-0.626	0.0285	0.303	0.166	0.0845	0.0229	-0.186	-0.287	-0.00305	-0.226	-0.0904	0.422	0.262	0.145	-0.107	-0.222	0.23	-0.39	0.163	-0.113	0.013	0.066	0.0443	0.00181	0.0824	0.166	-0.445	-0.0257	-0.0592	-0.182	0.16	-0.134	-0.19	-0.642	0.174	0.203	0.183	0.127	-0.384	0.107	0.166	-0.391	-0.166	-0.147	-0.0619	-0.407	0.266	0.3	-0.258	-0.445	-0.0341	0.0423	-0.0272	0.148	-0.0706	-0.0083	-0.0357	0.00266	0.361	-0.153	-0.144	0.179	0.152	-0.0623	-0.236	-0.23	0.0484	0.425	0.281	0.0754	-0.0552	0.17	-0.372	-0.266	-0.358	0.0621	0.407	0.118	0.151	-0.151	-0.116	0.193	0.0902	-0.0603	0.0608	0.161	0.0166	-0.0508	-0.37	-0.271	0.204	-0.189	-0.413	0.167	-0.151	0.0631	-0.054	-0.157	0.0177	-0.0443	0.184	0.256	-0.24	-0.148	0.177	0.0504	-0.0458	0.189	-0.163	-0.000635	-0.142	-0.391	-0.00938	-0.144	0.0505	-0.0453	-0.0257	0.221	-0.274	-0.0815	0.00406	0.232	0.166	0.284	-0.0551	-0.103	0.122	-0.027	-0.14	-0.425	-0.215	-0.449	-0.0155	0.0444	-0.18	0.232	-0.107	0.499	-0.108	-0.405	0.295	-0.336	0.338	0.157	-0.0965	0.257	-0.377
GO:0000144	-0.26	-0.273	0.357	-0.263	0.255	0.0655	-0.043	-0.0519	-0.339	-0.444	-0.147	-0.244	-0.167	-0.121	-0.599	0.354	0.0935	-0.606	0.152	-0.384	0.363	-0.0908	0.383	-0.255	0.418	0.0854	-0.37	0.159	0.153	-0.574	0.122	0.216	0.198	0.0697	-0.00447	-0.0544	0.205	-0.02	-0.345	-0.0144	-0.121	0.155	-0.00207	0.151	-0.00559	-0.0576	-0.168	-0.605	0.131	-0.282	0.143	-0.0305	0.0814	-0.0415	-0.557	-0.226	0.119	-0.137	-0.367	-0.377	0.203	-0.165	-0.142	0.303	0.338	-0.216	-0.33	0.297	0.418	0.252	-0.418	0.167	-0.313	-0.203	-0.286	-0.224	-0.528	0.125	-0.0642	-0.11	-0.0449	-0.29	-0.163	0.00667	0.473	0.342	0.0999	-0.216	0.129	-0.216	0.24	0.166	0.571	0.131	0.058	-0.213	0.254	0.266	-0.5	-0.0502	0.151	-0.452	-0.00234	0.358	0.209	-0.279	-0.205	0.0726	-0.253	0.2	0.0858	0.154	0.371	0.343	0.221	0.418	-0.39	0.333	-0.203	0.324	-0.289	0.118	0.0253	0.122	-0.114	-0.457	-0.253	-0.0107	-0.337	-0.709	0.0716	-0.231	-0.685	-0.232	-0.0582	-0.0237	-0.0922	-0.416	-0.0247	-0.166	0.403	-0.435	-0.237	-0.0927	-0.0292	-0.327	0.239	0.292	-0.179	0.00675	-0.189	-0.143	0.173	-0.231	-0.414	-0.209	-0.517	0.273	-0.261	0.113	-0.15	0.227	0.459	0.191	0.0858	0.467	-0.0677	-0.378	-0.202	-0.248	0.435	0.0661	0.224	0.0543	-0.182	0.0172	0.282	-0.4	0.448	0.227	-0.0152	-0.471	0.186	0.154	0.121	-0.466	-0.0224	-0.369	0.0537	-0.103	-0.269	-0.0169	0.107	-0.0106	-0.603	-0.31	0.362	0.364	0.363	-0.221	-0.352	-0.64	0.417	0.269	-0.0403	-0.089	0.00196	0.52	-0.538	-0.225	-0.536	-0.123	0.0123	-0.0938	-0.326	-0.217	-0.0585	-0.195	0.0879	0.0432	-0.304	0.335	-0.0107	-0.545	0.153	-0.267	-0.279	0.0771	-0.0571	0.133	-0.551	0.242	-0.453	-0.129	-0.174	-0.264	0.103	0.139	-0.42	-0.0795	0.188	-0.365	-0.274	0.00444	-0.426	-0.292	-0.579	-0.0974	-0.23	-0.244	0.0479	0.212	-0.242	0.0675	0.279	-0.269	0.0814	-0.0241	-0.285	-0.0872	0.0853	0.232	-0.152	0.431	-0.33	-0.252	-0.0512	0.0548	-0.607	-0.0062	-0.0221	0.328	-0.35	-0.0106	-0.636	-0.217	0.244	-0.124	-0.017	-0.273	0.107	-0.211	0.109	0.014	-0.0714	0.0896	0.0766	0.347	0.482	0.0943	0.097	0.389	0.272	0.419	-0.242	0.0483	-0.392	-0.374	0.0363	0.109	0.0725	-0.276	0.322	0.0612	-0.0731	-0.0698	0.142	0.402	0.324	0.000235	0.0198	-0.169	0.155	0.276	0.351	-0.214	0.284	0.144	-0.23	0.137	0.166	0.428	0.426	0.15	-0.381	0.0728	-0.352	-0.236	0.146	0.0342	0.226	0.275	-0.279	-0.319	0.268	0.0958	-0.115	-0.155	0.00969	-0.349	-0.307	0.0916	0.105	0.384	-0.517	-0.294	0.291	0.3	0.00527	-0.0835	0.122	0.044	-0.108	-0.596	-0.13	-0.459	-0.673	0.159	0.094	0.103	-0.263	0.239	0.328	0.11	-0.25	-0.0736	0.192	0.0597	-0.0294	-0.693	-0.0498	-0.0629	0.435	0.144	0.0909	-0.602	0.152	-0.205	-0.0226	0.099	-0.547	-0.236	0.387	-0.0159	-0.342	0.548	0.358	0.328	-0.164	-0.123	-0.137	-0.0939	-0.0987	0.268	0.117	0.192	0.305	0.372	-0.745	-0.0319	0.083	-0.197	0.0733	0.00515	-0.0215	-0.0675	0.0769	0.0772	0.107	0.159	0.42	-0.204	-0.21	0.113	-0.635	-0.231	0.208	-0.0229	-0.364	-0.0869	0.1	-0.281	0.355	0.152	0.525	0.0835	-0.506	0.0396	-0.0782	-0.168	-0.165	-0.0148	0.334	0.184	-0.0566	0.0436	0.0707	0.304	0.0322	0.148	-0.215	0.0274	0.0897	0.209	-0.652	-0.0935	-0.216	-0.438	-0.145	-0.0363	-0.225	0.241	0.47	-0.0699	0.115	0.614	-0.0309	0.411	-0.0999	-0.00929	-0.236	0.249	-0.598	0.194	0.296	-0.607	0.0291	-0.0124	0.424	-0.00124	-0.305	-0.169	-0.607	-0.233	0.0821	-0.339	0.202	0.515	0.329	0.429	-0.257	0.185	-0.299	0.214	-0.096	0.436	0.395	0.235	-0.0353	0.215	-0.115	-0.415	0.0973	-0.00749	-0.283	-0.378	-0.215	0.057	0.0607	-0.188	0.19	-0.234	0.299	-0.0865	0.0188	-0.148	-0.488	-0.221	0.00936	0.171	-0.058	-0.636	-0.373	-0.207	0.231	0.102	0.0238	-0.0982	0.561	0.594	0.17	-0.27	-0.0441	-0.124	-0.703	-0.391	0.494	-0.291	0.24	0.2	-0.188	0.225	-0.0236	-0.0187	0.22	0.023	-0.12	-0.174	0.333	-0.16	-0.757	-0.228	-0.401	-0.156	0.0778	0.381	-0.0375	-0.0517	-0.074	0.46	0.114	-0.244	-0.453	-0.355	0.38	-0.471	0.0726	0.103	0.262	0.233	0.178	0.173	-0.197	-0.237	-0.177	-0.535	-0.0152	-0.509	0.209	-0.345	0.361	-0.284	-0.744	0.0563	-0.489	-0.546	0.127	0.284	0.454	0.153	0.328	-0.253	-0.223	0.0248	0.165	-0.083	-0.378	0.12	-0.197	0.238	-0.526	0.0785	-0.341	-0.11	-0.0293	-0.184	0.113	-0.11	0.232	-0.169	0.199	-0.0672	-0.233	-0.0583	-0.497	0.208	0.0298	-0.355	-0.271	-0.206	-0.0775	-0.12	-0.669	0.17	0.104	0.249	-0.225	-0.152	0.23	-0.217	0.144	0.175	0.44	0.351	-0.531	-0.354	-0.124	-0.343	-0.00915	0.208	-0.14	0.124	0.0309	-0.112	-0.266	0.319	-0.345	0.165	-0.0987	-0.107	-0.132	-0.27	-0.00013	-0.633	-0.00989	0.232	0.283	-0.0357	-0.278	-0.411	-0.00707	0.00145	-0.372	-0.193	-0.0948	0.00577	0.126	-0.633	0.169	0.129	0.11	0.0953	-0.25	0.00919	-0.0295	-0.212	0.168	-0.318	-0.113	0.094	0.146	-0.00743	-0.0224	0.0742	-0.0653	0.277	-0.252	0.149	0.29	0.257	0.124	-0.276	0.304	-0.57	0.262	0.214	0.442	-0.295	0.336	-0.0322	-0.146	0.246	0.115	0.204	-0.548	-0.0759	0.394	-0.183	-0.329	-0.357	-0.51	-0.255	0.115	-0.378	-0.0407	0.418	-0.321	-0.075	0.117	0.289	-0.21	0.01	0.0807	0.381	-0.0367	-0.207	-0.135	-0.435	-0.134	-0.407	0.433	0.157	0.166	0.448	0.199	0.0564	-0.248	0.342	0.161	-0.0803	0.0623	0.0284	-0.1	0.357	-0.224	0.325	-0.505	-0.0851	-0.736	0.186	0.136	0.1	0.477	-0.49	-0.33	-0.0656	0.0636	-0.235	0.0855	-0.618	-0.044	-0.209	0.165	-0.154	-0.00497	-0.101	0.108	0.0236	-0.225	0.453	-0.33	-0.327	-0.0472	-0.208	0.342	-0.0323	-0.0275	0.0672	0.0167	0.123	-0.0206	-0.0304	-0.376	0.0158	-0.494	0.56	-0.0512	0.03	0.0957	-0.0617	-0.258	-0.189	-0.0951	0.137	-0.262	-0.345	-0.036	-0.699	-0.253	0.0865	0.213	-0.0548	0.0197	0.137	-0.105	0.303	0.219	0.251	-0.397	0.0692	0.368	-0.119	0.128	-0.11	-0.183	-0.567	-0.0702	-0.00339	0.124	0.376	0.0543	0.214	-0.488	-0.0649	0.0562	0.137	-0.0688	0.186	0.322	0.201	-0.121	-0.0993	0.134	-0.17	-0.224	0.118	-0.339	-0.0456	0.246	-0.634	0.373	0.112	0.463	-0.167	0.213	-0.176	0.367	-0.0987	-0.197	0.135	-0.0704	-0.254	-0.346	-0.29	-0.367	-0.0652	-0.0137	-0.0356	-0.312	-0.0284	0.23	-0.0814	0.183	0.00979	0.15	0.256	-0.306	0.179	0.155	-0.661	-0.64	-0.48	0.051	-0.419	-0.304	-0.486	0.164	-0.0933	0.278	0.507	0.172	0.0551	0.149	0.262	-0.0863	0.255	-0.0694	0.013	-0.173	0.445	-0.0794	-0.317	0.164	0.354	-0.252	0.0395	-0.0654	0.394	-0.414	0.295	0.262	-0.635	-0.0526	0.156	0.271	-0.309	0.19	0.0476	0.421	0.0788	-0.301	-0.0237	0.0855	-0.0474	0.367	0.0903	0.176	0.168	-0.0448	-0.0512	-0.554	-0.237	0.453	-0.00164	0.124	-0.0374	-0.0676	0.203	0.335	0.168	-0.158	-0.216	0.0296	0.163	0.0322	-0.526	0.145	-0.511	0.33	-0.265	-0.0941	0.391	0.545	-0.207	-0.103	0.298	-0.05	-0.407	-0.0589	-0.247	-0.0396	-0.727	-0.377	-0.0671	-0.306	0.272	-0.433	0.18	0.088	-0.151	-0.217	0.0218	-0.198	0.146	-0.0856	-0.0343	0.296	0.0426	0.0519	-0.12	-0.466	-0.0752	-0.128	0.266	-0.296	-0.234	-0.112	-0.277	-0.793	0.0769	0.0536	-0.103	0.262	0.0221	0.0916	0.304	-0.379	-0.125	-0.449	-0.301	-0.287	0.0754	-0.0536	0.365	-0.0681	0.334	0.088	0.00559	0.0692	0.188	-0.289	-0.578	0.0837	-0.0162	0.071	-0.597	-0.0252	-0.304	-0.284	0.359
GO:0000145	0.175	-0.178	-0.525	-0.38	-0.0883	-0.151	0.192	-0.18	-0.104	-0.594	-0.562	-0.39	-0.197	-0.0852	0.031	-0.186	-0.664	-0.501	-0.194	-0.494	0.0453	-0.183	-0.298	-0.138	-0.152	-0.171	-0.279	-0.101	-0.106	0.465	0.156	0.411	0.183	-0.442	-0.117	0.0628	0.00164	-0.107	0.235	0.375	0.439	0.017	0.0805	-0.494	0.0551	0.0538	-0.0668	-0.313	0.439	0.3	0.259	-0.133	-0.224	0.0683	-0.23	-0.5	0.117	0.335	0.472	0.00307	-0.417	0.188	-0.426	0.0709	0.27	0.188	-0.0771	-0.681	0.296	-0.0384	-0.163	-0.144	-0.455	-0.234	-0.000612	-0.429	0.223	-0.136	0.374	-0.112	-0.213	-0.3	-0.825	-0.0342	-0.635	-0.359	-0.163	-0.222	-0.056	-0.0143	0.00152	-0.468	0.0446	-0.0797	0.12	0.44	-0.736	-0.717	-0.0371	0.409	0.184	0.227	0.0377	0.0506	0.154	0.00657	-0.0132	0.187	-0.151	-0.551	-0.258	-0.266	-0.421	0.235	-0.0244	-0.145	-0.306	-0.116	0.0335	-0.328	0.112	0.263	0.00285	-0.393	0.0246	0.471	-0.0649	-0.667	0.26	0.0364	0.389	0.181	0.442	-0.0208	0.269	-0.00138	-0.533	-0.372	-0.142	0.173	0.199	-0.347	0.006	0.205	0.351	-0.624	-0.323	-0.0404	-0.28	-0.146	0.453	-0.0919	-0.401	-0.0117	-0.0407	0.419	0.0523	0.108	-0.116	0.0502	-0.148	-0.209	-0.458	0.0959	0.242	-0.411	-0.309	0.502	-0.514	-0.307	-0.23	0.597	0.195	-0.587	0.0741	0.00387	0.108	-0.173	0.175	0.254	-0.187	-0.257	0.142	0.123	-0.118	0.239	-0.124	-0.652	-0.482	0.525	0.0398	-0.114	-0.407	-0.226	0.196	-0.382	0.187	-0.0587	0.421	-0.127	0.458	-0.0828	-0.316	0.132	0.116	0.118	-0.296	0.395	-0.247	0.0238	-0.402	-0.705	-0.103	-0.42	-0.304	-0.458	-0.133	-0.134	-0.468	-0.00375	-0.357	0.271	-0.0701	-0.291	-0.371	-0.00148	-0.399	-0.173	-0.33	0.233	-0.131	0.386	-0.393	-0.0307	-0.386	-0.158	-0.153	0.154	0.48	-0.282	-0.192	0.159	0.0442	0.0504	-0.119	-0.295	0.36	0.135	-0.526	0.117	0.291	0.327	0.155	-0.125	-0.0792	0.359	0.152	-0.274	-0.722	0.0638	-0.0911	0.106	-0.568	-0.208	-0.336	-0.0467	-0.179	-0.191	0.167	0.0788	0.165	0.318	0.333	-0.134	0.207	-0.121	0.0201	-0.772	-0.0264	-0.244	0.122	-0.116	0.0562	-0.554	0.0713	-0.435	0.0967	0.203	-0.339	-0.168	0.0612	-0.0384	-0.184	-0.165	0.0764	-0.273	0.3	-0.0354	0.16	0.227	-0.297	-0.355	0.253	0.159	0.212	-0.153	-0.183	-0.477	-0.236	0.233	0.201	-0.127	-0.0294	-0.378	-0.712	0.149	0.0866	0.431	0.0706	0.279	0.298	-0.294	-0.0651	0.0699	-0.267	-0.237	-0.0535	0.386	-0.148	0.187	-0.191	0.527	0.161	-0.198	-0.198	-0.483	-0.0713	-0.818	-0.526	0.0797	0.277	-0.334	-0.0941	-0.0589	0.0279	0.489	-0.00699	0.243	-0.25	0.0381	0.0881	0.384	-0.427	-0.331	0.248	0.411	-0.48	0.397	0.252	0.546	0.173	0.0601	-0.0573	0.114	-0.0709	0.196	-0.324	0.513	-0.319	-0.0863	0.39	0.00763	0.53	-0.166	-0.0569	-0.125	-0.651	0.365	-0.351	0.0628	0.158	0.0923	-0.0654	-0.0789	-0.0136	-0.409	-0.0608	-0.346	0.126	0.205	-0.281	-0.0546	0.0943	-0.605	-0.0151	0.00316	0.431	0.291	-0.201	0.242	-0.245	0.416	0.141	0.328	-0.0273	0.0586	-0.21	0.116	-0.157	-0.419	0.0753	-0.0682	-0.399	-0.251	-0.333	0.296	-0.183	0.778	0.116	0.151	0.0315	-0.503	-0.043	-0.00528	-0.214	0.0473	0.295	0.0273	-0.0213	0.0301	-0.0216	0.477	0.0573	-0.325	-0.373	-0.182	0.124	0.101	-0.224	0.441	0.346	0.265	0.266	-0.214	-0.33	-0.085	-0.704	0.273	0.257	-0.13	0.109	-0.352	-0.276	-0.237	0.141	-0.142	-0.243	0.00981	0.304	-0.181	-0.65	-0.415	0.312	-0.346	0.184	-0.784	-0.191	0.197	0.183	0.13	0.35	0.279	-0.283	-0.0748	-0.103	0.0806	-0.0319	-0.354	-0.452	-0.579	-0.164	-0.42	0.278	0.0864	0.00286	-0.151	0.0598	-0.387	-0.705	0.00493	-0.214	0.22	-0.533	-0.285	-0.406	0.256	-0.447	-0.491	0.406	-0.0697	-0.021	0.509	-0.0107	0.0554	-0.0677	0.352	0.352	-0.00838	-0.61	-0.0126	0.121	0.0519	-0.123	0.336	0.131	0.0555	-0.349	-0.712	-0.246	0.0173	-0.326	-0.411	0.082	-0.0233	0.428	-0.276	-0.122	0.314	-0.583	-0.216	-0.0403	0.0571	-0.599	-0.643	0.0981	0.0735	-0.564	0.307	-0.104	0.464	-0.656	0.0817	-0.229	-0.255	-0.0601	0.227	-0.567	0.315	-0.593	-0.214	-0.179	-0.707	0.109	0.366	0.195	0.128	-0.0329	0.156	0.183	0.342	-0.103	-0.284	-0.0795	-0.274	-0.611	-0.325	0.0155	0.0137	-0.0932	0.244	0.44	0.0254	-0.594	0.0136	-0.0778	0.362	-0.325	-0.0416	-0.689	-0.0638	-0.141	-0.168	0.183	-0.154	-0.092	-0.0266	0.0529	-0.19	0.136	0.341	-0.62	-0.189	-0.0708	0.203	-0.253	0.0953	0.156	0.0183	-0.36	-0.0514	0.102	0.285	0.292	0.547	-0.307	-0.243	0.0382	-0.147	-0.235	0.315	0.417	0.582	0.179	-0.106	-0.203	0.0268	-0.0941	-0.553	-0.215	0.244	-0.161	-0.468	-0.239	0.347	0.107	-0.619	-0.167	0.00822	0.0056	0.0706	0.0383	-0.0632	-0.474	0.0558	0.336	0.353	-0.407	-0.8	-0.11	0.0814	0.62	-0.269	-0.522	-0.322	0.227	-0.0714	0.441	-0.376	-0.312	-0.106	0.378	0.328	0.288	-0.0685	0.162	0.516	-0.234	0.287	-0.0215	0.138	0.645	-0.33	0.107	-0.3	-0.317	0.0366	0.027	0.207	0.523	0.121	-0.437	-0.285	0.489	-0.351	0.0435	0.313	0.142	0.0693	0.133	-0.727	0.293	-0.678	-0.219	0.117	0.169	0.484	0.0806	0.519	0.305	0.372	-0.117	0.25	0.357	-0.743	0.359	-0.562	-0.301	-0.0595	0.215	-0.0439	-0.0763	0.142	0.101	-0.0578	0.376	-0.712	-0.199	-0.0303	-0.123	0.296	-0.546	-0.0752	0.369	-0.348	0.112	0.202	-0.32	-0.455	-0.0564	-0.225	-0.251	0.562	-0.48	0.234	-0.312	0.0317	0.454	0.148	0.0485	-0.102	-0.329	0.169	-0.733	-0.0378	-0.015	0.107	0.417	-0.228	-0.0835	-0.411	0.272	-0.242	0.422	0.0893	0.746	0.0624	-0.232	-0.0265	0.425	0.338	0.078	0.378	-0.538	0.149	-0.163	-0.479	-0.342	-0.282	-0.0137	-0.343	0.24	0.484	0.363	-0.125	0.08	-0.182	-0.219	-0.229	-0.228	0.0652	0.195	0.375	0.133	0.142	-0.354	-0.0973	-0.0178	-0.108	0.228	0.235	-0.114	-0.63	0.401	-0.00354	-0.372	0.46	0.283	-0.159	-0.612	-0.12	-0.289	-0.0257	-0.307	-0.666	0.24	-0.242	-0.154	-0.363	-0.0914	-0.163	0.241	0.235	-0.159	-0.216	-0.169	0.0798	0.198	0.278	0.327	0.0392	0.355	-0.316	-0.447	0.408	0.064	0.128	0.0425	0.153	0.41	-0.629	0.488	0.121	0.151	-0.183	0.126	-0.0603	0.302	-0.556	0.0825	-0.00356	0.105	0.145	0.104	-0.427	-0.698	0.029	0.0979	-0.0445	-0.141	0.00835	-0.0199	0.179	-0.237	0.0443	-0.0663	0.305	-0.234	-0.332	-0.113	0.452	0.0278	-0.192	-0.198	0.261	0.0231	0.0695	0.235	-0.055	-0.0471	0.185	0.0388	0.386	-0.299	-0.457	-0.026	0.101	-0.486	0.399	-0.456	-0.405	-0.115	0.626	-0.324	-0.4	-0.268	0.461	-0.585	0.00985	0.149	0.313	-0.769	0.437	-0.401	0.483	0.168	0.256	-0.34	0.252	0.101	-0.32	-0.134	-0.493	0.0713	0.273	-0.646	-0.0769	-0.246	0.00864	0.322	-0.0217	-0.267	0.347	-0.367	-0.521	0.23	0.132	-0.433	-0.609	-0.107	-0.614	0.231	0.0498	-0.0465	0.0639	-0.151	-0.2	-0.359	-0.237	-0.11	0.154	0.182	-0.334	0.125	0.229	0.35	-0.0206	-0.00956	0.279	-0.14	-0.0313	0.253	0.27	-0.342	-0.1	0.225	-0.121	0.162	0.149	0.262	-0.177	-0.343	0.108	0.181	0.162	0.0176	0.0549	-0.25	0.13	-0.141	0.0186	0.362	0.411	0.123	-0.14	0.0457	-0.745	-0.238	-0.319	-0.614	-0.016	0.255	0.111	0.263	-0.0142	-0.45	-0.0825	0.00631	-0.0996	-0.465	-0.356	0.307	-0.265	-0.113	-0.803	-0.264	-0.646	0.0762	0.0623	0.0442	-0.34	-0.257	0.238	0.308	-0.0342	0.0645	-0.219	0.733	0.315	-0.232	-0.281	-0.235	-0.128	-0.0911	0.0469	-0.428	0.601	-0.627	-0.216	-0.0818	-0.0443
GO:0000146	-0.895	-0.145	-0.0219	-0.532	-0.437	0.353	-0.526	-0.818	0.448	-0.497	0.196	-0.208	-0.467	0.27	-0.231	-0.269	0.434	0.576	0.226	-0.717	-0.272	-0.418	0.122	0.0966	-0.405	-0.083	0.558	-0.231	-0.185	-0.824	0.254	-0.352	0.144	0.583	0.776	0.145	-0.0667	-0.629	-0.456	-0.554	-0.424	0.455	-0.234	-0.621	0.314	-0.0521	-0.293	0.488	0.277	0.132	-0.788	0.363	0.292	0.746	0.626	0.429	-0.318	0.0888	-0.307	0.287	-0.232	0.376	0.38	0.0911	-0.369	-0.645	-0.404	-0.0229	0.281	-0.33	-0.646	-0.0371	0.415	-0.238	-0.8	-0.535	-0.268	0.0885	0.132	0.66	-0.0159	-0.412	0.116	-0.0171	0.191	-0.202	-0.443	-0.374	-0.102	-0.14	-0.27	-0.612	-0.0457	-0.137	0.138	-0.488	-0.473	-0.465	0.446	-0.454	-0.147	0.0717	-0.321	0.189	0.633	0.138	-0.0548	-0.549	0.277	0.227	-0.0436	-0.404	-0.71	-0.0268	-0.0448	-0.0343	0.424	0.721	-0.249	0.758	-0.753	0.249	0.137	-0.597	-0.238	-0.185	0.27	-0.805	-0.498	-0.0139	0.592	0.358	0.412	-0.232	0.336	0.418	-0.299	0.00545	0.0827	-0.0733	0.174	0.143	0.218	0.605	-0.0308	-0.708	-0.417	0.384	0.149	-0.0667	0.297	0.352	0.179	0.241	-0.442	0.156	-0.842	-0.492	0.324	0.3	0.304	-0.551	0.109	0.335	0.11	0.518	-0.527	-0.0259	0.29	0.373	0.227	-0.659	0.541	-0.0197	-0.471	0.0419	-0.524	-0.207	0.215	-0.596	0.293	0.565	0.0632	-0.234	-0.197	0.296	-0.354	-0.663	0.215	-0.514	-0.0781	0.226	-0.193	0.302	-0.0318	-0.796	-0.467	-0.09	0.393	0.289	-0.491	-0.158	0.421	-0.345	-0.567	0.0566	0.252	-0.133	-0.00775	-0.807	0.305	0.155	0.277	-0.198	0.0346	0.568	0.173	-0.0221	-0.178	-0.833	-0.703	-0.757	-0.409	0.337	0.35	0.198	0.0429	0.376	-0.217	-0.644	-0.0796	0.327	-0.371	-0.631	0.255	0.327	-0.435	-0.165	0.114	-0.0756	-0.359	-0.228	-0.351	0.318	-0.00992	-0.663	0.335	0.446	0.00391	0.215	-0.0646	-0.629	-0.153	-0.471	-0.102	0.286	0.271	0.26	-0.116	-0.592	0.348	-0.303	-0.509	-0.225	-0.291	-0.221	-0.0323	-0.843	-0.215	-0.865	-0.19	0.493	-0.48	-0.14	0.48	-0.837	0.0953	-0.105	0.335	-0.101	0.454	-0.202	0.309	0.524	0.182	0.694	0.0593	-0.0862	0.0777	0.0166	-0.34	-0.291	0.266	0.385	0.0211	-0.175	0.139	0.159	-0.49	-0.652	0.0457	-0.53	0.195	-0.192	0.42	-0.0416	0.56	-0.193	0.216	0.413	0.271	-0.679	-0.00141	-0.459	0.327	-0.852	-0.336	-0.126	0.563	-0.529	-0.239	-0.598	0.205	0.817	0.201	-0.009	-0.682	-0.00278	-0.47	-0.0398	-0.0223	0.3	-0.693	-0.413	-0.0702	-0.288	0.0187	0.25	0.44	-0.0204	0.197	-0.0225	-0.2	-0.104	-0.597	0.629	-0.418	-0.139	-0.436	0.0619	-0.0435	-0.431	-0.0881	0.0956	0.331	-0.108	-0.262	-0.134	-0.177	0.666	-0.825	-0.317	0.139	-0.714	0.231	-0.531	-0.0254	-0.377	0.266	0.352	-0.147	0.542	-0.0948	0.379	-0.698	0.346	-0.189	-0.0058	-0.00768	-0.00499	-0.0925	-0.285	0.493	-0.801	-0.0696	-0.268	0.51	-0.796	-0.743	-0.0987	0.303	-0.0719	0.0955	0.433	0.0286	-0.729	0.376	0.0274	0.443	-0.169	-0.0804	-0.0899	0.345	-0.795	0.305	-0.477	0.0478	0.393	0.343	0.0359	0.419	-0.129	0.403	-0.262	0.158	-0.338	-0.0395	-0.587	0.1	-0.158	0.0264	0.261	-0.0315	0.849	0.191	-0.597	-0.0989	-0.309	0.104	0.0558	0.073	-0.808	0.0386	-0.0612	0.503	-0.11	-0.172	0.291	-0.101	-0.0626	0.189	0.644	0.391	0.305	-0.355	-0.791	-0.795	-0.6	0.301	0.0588	-0.756	-0.683	0.57	0.117	-0.184	-0.00703	-0.0983	0.392	-0.0566	-0.684	-0.411	0.109	-0.576	-0.566	0.373	0.292	0.553	-0.0645	0.326	-0.89	0.187	-0.608	-0.552	0.322	0.355	0.033	-0.629	-0.0198	0.439	-0.347	-0.234	-0.303	-0.433	-0.159	-0.248	-0.0581	0.392	-0.701	0.268	-0.002	0.382	0.0996	-0.569	0.598	-0.368	0.258	-0.0928	0.192	0.442	-0.39	0.479	-0.657	-0.723	-0.104	-0.267	0.0622	0.139	-0.451	-0.396	0.136	-0.374	0.0627	-0.0276	0.334	-0.0171	-0.465	0.236	0.0364	-0.678	-0.321	-0.609	0.291	0.168	0.284	-0.183	-0.0847	0.166	-0.183	0.0377	-0.194	0.498	-0.26	-0.692	-0.361	-0.256	0.14	0.568	-0.562	0.607	-0.681	-0.628	-0.327	-0.295	-0.0126	0.38	0.0155	-0.0123	0.347	0.117	-0.0566	0.126	-0.173	-0.273	-0.59	-0.232	-0.123	-0.639	-0.142	-0.103	-0.336	0.297	-0.54	-0.0468	0.052	0.362	-0.0797	0.038	-0.143	-0.369	0.341	-0.342	-0.0083	-0.182	-0.53	-0.803	-0.344	-0.0558	-0.0235	-0.404	-0.0185	0.23	0.0241	-0.31	0.491	0.339	0.237	-0.296	-0.678	-0.0268	0.268	0.00888	-0.482	0.307	-0.434	0.262	-0.00305	0.465	-0.835	0.21	0.000419	0.00216	-0.0937	0.0513	0.334	0.116	-0.82	-0.672	-0.071	0.0996	-0.439	-0.452	0.184	-0.431	-0.148	0.288	0.333	0.274	-0.608	-0.321	-0.0173	-0.0282	-0.0456	-0.341	-0.602	-0.197	-0.404	-0.0407	0.0631	0.312	0.589	-0.273	0.108	-0.605	-0.217	-0.121	-0.552	-0.0352	0.086	-0.538	-0.0243	-0.823	0.0496	-0.513	0.623	-0.163	0.117	0.0859	-0.236	0.306	-0.286	0.345	-0.639	-0.133	0.334	-0.238	0.101	0.348	0.382	0.35	-0.799	-0.265	0.131	-0.535	0.589	-0.0813	-0.307	-0.0195	-0.221	-0.24	0.267	-0.0265	-0.569	-0.18	-0.32	0.0125	0.127	0.336	0.076	0.0716	0.441	-0.057	0.487	0.748	-0.0798	0.836	0.125	-0.323	0.237	-0.224	0.42	-0.726	0.174	-0.00405	0.104	0.546	-0.0313	0.118	-0.126	0.0861	-0.304	0.408	0.477	0.0501	0.0757	0.284	0.312	0.689	-0.489	-0.0189	-0.468	-0.191	-0.493	0.423	-0.702	0.0969	-0.799	0.161	-0.525	0.277	0.211	0.108	-0.592	0.399	0.144	-0.307	-0.301	0.0771	0.296	0.0143	-0.0544	0.559	-0.185	-0.125	-0.22	0.832	0.36	-0.672	0.404	-0.261	0.0663	0.125	-0.77	-0.369	0.0131	-0.384	-0.355	-0.802	0.0428	0.532	-0.0104	0.598	-0.0886	-0.59	0.349	0.331	0.00336	-0.323	-0.798	0.197	-0.674	-0.00329	0.334	0.499	0.37	0.265	-0.704	-0.16	-0.0673	-0.865	0.102	-0.00723	-0.154	-0.201	0.084	0.241	0.0564	-0.684	0.323	-0.253	0.494	0.0732	0.324	0.0623	0.466	-0.0632	-0.0925	-0.378	-0.0619	0.509	0.35	-0.38	-0.194	0.389	0.329	0.403	0.272	-0.0546	0.26	-0.758	0.324	-0.32	-0.0708	-0.216	-0.127	-0.157	-0.766	0.58	-0.183	0.495	0.0152	-0.555	0.31	-0.276	-0.0948	-0.694	-0.676	-0.442	-0.129	-0.169	0.0445	0.557	-0.407	0.0873	0.313	0.103	-0.32	0.0796	0.466	-0.746	0.0556	0.453	0.156	-0.765	-0.683	-0.682	-0.249	0.118	-0.0366	-0.219	0.294	-0.586	-0.468	-0.69	-0.0856	0.352	-0.154	0.64	-0.0795	0.531	-0.72	0.287	-0.382	-0.529	0.254	-0.00488	0.29	0.273	-0.781	-0.544	-0.211	0.577	-0.786	-0.0108	0.286	-0.164	0.0246	-0.115	0.245	-0.485	-0.011	0.615	0.674	-0.0105	-0.291	0.369	-0.66	0.311	-0.124	-0.0721	0.268	-0.346	-0.23	-0.101	-0.0287	-0.111	-0.249	0.265	-0.0731	0.32	-0.394	-0.551	0.92	-0.44	0.418	0.27	0.0084	-0.606	-0.111	-0.123	0.00813	-0.219	-0.2	0.336	0.163	-0.0882	0.177	0.0573	0.137	-0.239	0.351	-0.585	-0.544	0.153	-0.185	0.352	-0.446	-0.754	0.0475	-0.861	0.317	-0.712	0.0797	-0.508	-0.298	-0.372	-0.731	0.0147	0.653	0.256	-0.248	-0.457	-0.279	-0.186	0.0317	-0.55	0.425	0.0793	0.361	0.351	-0.396	-0.233	0.113	0.394	-0.592	-0.523	0.225	-0.59	0.182	0.246	-0.698	0.27	-0.148	-0.768	0.306	-0.391	-0.57	0.0303	0.0458	-0.0615	-0.064	-0.612	0.442	0.0485	0.435	0.473	0.037	-0.621	-0.638	0.309	-0.355	0.848	0.0195	0.295	0.174	0.333	-0.537	-0.272	-0.0603	-0.101	0.119	0.565	0.342	0.192	0.272	0.082	0.0623	0.394	-0.0871	-0.512	-0.273	-0.0375	-0.042	0.152	-0.469	0.538	-0.796	0.57	0.637	-0.0941	0.311
GO:0000147
GO:0000148	-0.366	-0.0118	-0.0517	-0.863	-0.699	0.208	0.0562	-0.553	-0.548	0.321	-0.414	0.657	0.292	-0.784	0.411	-0.614	-0.484	-0.769	-0.746	-0.325	-0.0974	0.355	0.105	-0.796	-0.581	-0.233	-0.0194	-0.38	-0.425	-0.766	0.789	0.343	-0.262	-0.0349	0.67	-0.193	-0.0167	-0.17	-0.26	-0.92	-0.501	-0.355	0.738	-0.731	-0.743	-0.127	0.738	0.132	-0.434	0.64	0.106	-0.127	-0.616	-0.51	-0.402	-0.278	-0.757	0.175	-0.632	-0.378	0.132	-0.127	-0.391	0.342	0.309	-0.852	0.203	-0.775	-0.316	0.156	0.549	-0.43	-0.827	0.376	0.381	0.766	-0.687	0.163	-0.484	-0.723	-0.336	0.207	0.576	-0.544	0.214	-0.666	0.184	0.0885	-0.639	-0.629	-0.364	-0.672	-0.727	-0.635	-0.228	0.363	0.242	0.00885	0.042	0.205	-0.695	-0.625	-0.574	-0.369	-0.521	0.704	-0.72	0.196	-0.825	-0.211	-0.729	-0.755	0.247	-0.821	0.0414	-0.0393	-0.277	-0.143	0.157	-0.671	-0.315	-0.392	-0.869	-0.547	-0.178	-0.788	-0.00291	-0.453	0.126	-0.0503	0.192	0.0334	0.215	0.66	-0.0364	-0.2	0.165	0.118	0.262	0.196	-0.49	-0.624	0.0372	-0.434	0.627	0.23	-0.906	0.419	-0.615	0.198	-0.462	0.0214	-0.691	0.488	-0.312	0.117	-0.181	0.133	-0.865	-0.907	0.453	-0.121	0.0542	0.309	0.19	-0.78	0.238	0.275	-0.648	-0.326	-0.561	7.16e-05	-0.919	-0.146	0.223	-0.288	-0.246	-0.766	-0.659	-0.179	0.518	0.0508	0.351	-0.606	0.202	0.129	-0.619	0.291	-0.741	0.238	0.528	-0.132	0.0555	-0.768	0.125	-0.512	-0.347	-0.542	0.293	-0.686	-0.34	0.671	-0.487	0.363	-0.717	0.433	0.44	-0.373	0.493	0.138	-0.398	0.105	0.573	0.215	-0.547	-0.15	0.211	0.697	-0.188	-0.444	-0.586	-0.769	-0.0877	-0.141	0.193	0.242	-0.508	-0.674	0.116	0.111	-0.541	-0.56	0.306	-0.662	-0.531	0.289	-0.143	-0.00338	-0.045	0.475	-0.335	0.199	0.204	0.343	-0.475	0.0996	-0.019	0.15	0.339	-0.286	0.37	-0.676	0.127	-0.654	-0.934	-0.418	0.57	0.584	0.193	0.436	0.448	-0.0254	0.163	-0.478	-0.379	0.117	0.0284	-0.497	-0.384	0.667	0.497	0.541	-0.306	0.389	-0.762	0.32	-0.142	-0.788	-0.637	-0.431	-0.711	0.428	-0.808	0.507	-0.283	0.307	0.151	-0.566	-0.557	-0.576	0.701	0.251	0.736	-0.801	-0.518	0.281	0.491	-0.442	0.177	0.343	0.233	0.355	-0.803	-0.608	-0.543	-0.904	0.0916	-0.817	-0.298	0.211	-0.481	-0.156	0.639	-0.693	-0.456	0.157	0.0368	-0.459	-0.563	-0.458	0.429	0.554	-0.809	-0.446	0.238	-0.251	-0.587	-0.0491	0.264	0.443	0.545	0.262	-0.831	-0.597	-0.402	-0.834	0.213	0.352	-0.652	-0.553	-0.484	0.195	-0.719	-0.894	-0.624	-0.771	-0.741	-0.564	-0.907	0.583	0.116	-0.816	0.266	0.242	0.0267	0.505	-0.349	-0.309	-0.896	-0.345	0.681	0.365	-0.042	-0.124	-0.636	0.156	0.296	-0.0041	0.0635	0.488	0.217	0.0481	-0.822	-0.849	-0.759	-0.812	-0.683	-0.747	0.157	0.271	0.527	-0.0869	-0.0901	0.714	0.00584	-0.761	0.362	-0.872	0.381	0.162	-0.505	-0.0265	0.528	-0.458	-0.212	-0.319	0.375	0.49	-0.292	0.231	-0.781	0.41	-0.415	0.401	-0.897	0.474	0.3	-0.562	0.231	-0.681	-0.723	-0.348	0.196	0.109	-0.778	0.574	-0.811	-0.517	-0.0281	0.246	0.251	0.424	-0.674	0.487	0.569	0.271	-0.0316	-0.648	0.102	-0.0287	-0.134	0.336	-0.667	-0.134	0.163	-0.0201	0.412	-0.738	-0.157	-0.38	0.262	-0.22	-0.00429	-0.0753	0.0489	0.0737	-0.159	0.51	-0.666	-0.781	0.712	0.265	-0.842	0.52	-0.596	0.441	-0.101	0.653	0.655	-0.283	0.296	0.139	-0.172	-0.465	0.28	-0.18	-0.507	-0.855	-0.464	-0.345	0.183	-0.511	-0.629	-0.11	0.00648	-0.33	0.662	-0.00688	-0.656	-0.441	0.385	-0.569	-0.232	-0.257	-0.114	0.432	-0.26	-0.54	0.214	-0.575	0.282	0.148	-0.49	-0.423	0.123	-0.736	0.783	0.282	-0.267	0.193	-0.246	-0.339	0.491	-0.499	-0.419	0.722	0.469	-0.772	0.644	-0.484	-0.901	-0.522	0.118	0.205	0.507	-0.583	0.277	0.217	-0.508	0.659	-0.866	-0.716	-0.246	-0.835	-0.23	0.572	-0.526	-0.744	0.23	0.361	-0.754	0.562	0.182	-0.767	-0.454	-0.695	0.265	-0.939	0.0841	-0.851	-0.852	-0.826	0.19	0.213	-0.428	0.576	-0.639	0.225	-0.285	0.218	-0.0615	0.37	-0.386	0.191	0.339	0.18	0.309	0.0675	0.601	-0.823	-0.769	-0.743	0.554	0.555	0.455	0.0287	0.643	-0.684	-0.714	-0.428	-0.867	0.718	-0.837	0.376	0.0654	0.322	-0.473	0.858	0.224	-0.0644	0.195	0.197	0.427	-0.385	-0.128	0.171	-0.8	-0.158	0.571	-0.642	0.389	0.368	0.331	-0.533	-0.437	-0.338	-0.102	0.2	-0.441	0.299	-0.0188	-0.028	0.134	-0.827	0.044	0.532	0.0636	0.162	0.331	-0.429	0.000774	0.707	-0.901	0.163	0.856	0.0306	0.66	0.349	0.305	-0.139	-0.838	0.179	-0.174	-0.732	0.0479	-0.898	0.249	-0.634	0.277	-0.502	-0.407	0.415	0.56	0.135	0.202	-0.596	-0.382	-0.676	-0.672	-0.759	-0.846	0.449	-0.905	0.353	0.48	0.224	0.31	-0.0657	0.113	-0.449	0.323	0.709	-0.792	-0.484	-0.819	0.715	0.313	0.752	-0.13	-0.342	-0.708	-0.435	0.0237	-0.434	0.286	-0.14	0.641	-0.082	0.24	-0.148	-0.207	-0.00962	-0.226	0.231	0.333	-0.624	0.721	-0.659	0.0502	-0.377	0.123	-0.753	-0.676	-0.076	0.828	-0.0818	0.611	0.175	0.166	0.255	-0.185	0.298	-0.571	0.022	0.564	0.186	-0.32	-0.503	0.545	0.0688	0.036	-0.553	-0.484	-0.155	0.608	0.3	0.163	0.0363	-0.727	-0.595	-0.0528	0.0755	0.155	-0.89	-0.561	-0.606	0.228	-0.281	0.433	0.93	0.312	0.239	0.154	0.208	0.0123	0.494	-0.124	0.886	0.068	-0.553	-0.126	0.332	0.0315	0.251	0.479	0.0856	0.0535	0.647	0.262	0.0719	-0.354	-0.619	0.0255	0.329	-0.552	0.231	0.0527	-0.819	0.111	0.337	-0.653	-0.802	-0.196	-0.418	-0.503	-0.0561	-0.0365	-0.00391	-0.11	0.343	-0.125	0.223	0.228	0.569	0.183	0.0337	0.208	0.563	-0.368	-0.336	0.113	0.216	-0.316	-0.6	0.141	-0.376	-0.24	-0.226	-0.459	-0.306	-0.845	0.123	-0.179	-0.427	0.294	-0.226	-0.227	-0.63	0.363	0.385	-0.54	-0.4	0.654	0.316	0.487	0.122	-0.616	-0.469	0.591	0.223	0.123	-0.265	0.249	-0.82	-0.579	-0.572	0.175	-0.577	-0.541	-0.257	-0.225	-0.665	0.37	-0.199	0.226	-0.383	-0.635	0.165	0.329	-0.719	-0.686	-0.793	0.282	-0.184	0.22	-0.945	-0.657	-0.623	0.127	-0.362	-0.297	0.637	0.293	-0.0609	-0.87	0.343	0.268	0.489	-0.699	-0.646	0.0427	-0.765	-0.82	0.169	0.0346	-0.413	-0.239	0.616	0.554	-0.174	0.251	0.00906	-0.7	-0.776	-0.641	-0.238	-0.671	0.383	0.123	-0.446	-0.358	0.522	0.591	0.124	-0.434	-0.818	-0.383	-0.67	-0.53	-0.606	0.701	0.19	-0.687	-0.452	-0.715	-0.599	-0.677	0.00981	0.326	0.474	0.237	-0.766	0.206	-0.514	0.223	0.423	0.168	-0.797	-0.678	-0.256	-0.71	0.457	0.133	-0.157	-0.0111	-0.556	0.215	-0.926	0.244	0.232	-0.361	-0.549	0.000831	-0.705	-0.661	0.0102	-0.833	-0.8	0.102	-0.6	0.119	0.165	-0.0343	-0.23	-0.388	-0.64	-0.128	-0.122	-0.601	-0.567	0.147	-0.434	-0.272	-0.6	0.212	0.043	-0.275	0.386	-0.687	0.234	0.11	-0.585	-0.234	-0.631	0.85	0.304	-0.44	-0.529	-0.689	-0.532	-0.268	0.175	0.196	0.241	0.0701	-0.712	0.182	-0.323	-0.6	-0.495	0.174	0.00562	-0.795	0.208	0.349	0.14	0.193	0.48	0.132	-0.072	0.102	-0.4	0.351	0.238	-0.506	-0.567	-0.0192	-0.377	0.6	0.731	0.987	0.59	-0.913	0.032	0.493	-0.848	0.098	0.28	0.524	-0.441	0.5	-0.774	-0.564	-0.199	0.484	-0.91	-0.649	-0.515	0.21	-0.141	-0.592	-0.767	-0.388	-0.783	-0.259	0.0633	0.695	0.411	-0.622	-0.647
GO:0000149
GO:0000150	0.192	-0.636	-0.283	-0.851	-0.552	0.34	-0.809	-0.311	0.159	0.0145	0.17	0.19	0.258	0.271	-0.513	0.577	0.263	-0.845	-0.566	0.133	0.32	0.527	-0.167	0.195	-0.202	0.681	0.337	0.209	0.52	0.0512	0.182	0.665	0.207	-0.27	0.222	0.496	-0.875	-0.745	0.933	-0.9	-0.114	0.177	0.133	-0.388	-0.7	0.0291	0.299	-0.193	-0.305	-0.798	-0.32	-0.609	-0.208	-0.689	-0.46	-0.779	-0.25	0.206	0.204	-0.544	0.273	0.122	-0.18	0.463	0.692	0.255	-0.275	0.22	-0.909	0.188	0.278	0.195	-0.0388	0.0059	0.624	0.5	0.536	-0.393	0.575	-0.906	0.185	-0.778	-0.799	0.482	-0.677	-0.798	0.233	-0.0545	-0.828	0.459	0.198	0.604	-0.403	-0.268	0.0449	0.11	0.278	-0.597	-0.443	-0.0237	-0.872	0.0182	-0.567	-0.83	-0.816	-0.25	0.656	-0.787	0.0846	-0.754	0.331	0.366	0.467	-0.691	0.779	-0.499	-0.0854	-0.816	0.114	-0.714	-0.105	-0.139	0.214	0.318	0.0349	0.112	0.24	-0.375	-0.348	-0.625	0.144	-0.496	0.559	0.369	-0.0183	-0.628	0.231	0.556	-0.695	-0.351	-0.682	0.241	0.213	-0.0502	0.337	0.21	-0.68	-0.149	0.274	-0.605	-0.0736	-0.725	0.29	0.375	-0.471	-0.0704	-0.584	-0.56	0.0289	0.194	0.588	-0.614	0.316	0.602	0.252	-0.000239	0.531	0.0553	-0.36	0.0938	0.354	-0.458	-0.0862	0.117	0.216	-0.0671	-0.886	0.113	0.256	-0.189	0.156	0.709	-0.637	-0.787	-0.384	0.32	-0.354	0.349	-0.343	-0.632	0.194	0.0821	0.126	-0.27	0.213	-0.86	-0.9	0.528	0.244	0.179	0.153	0.158	0.221	0.21	0.0384	0.0914	-0.861	-0.278	-0.696	0.112	-0.585	-0.357	-0.423	0.215	0.198	0.692	-0.352	0.319	0.202	-0.578	0.693	0.267	-0.841	-0.454	0.372	0.254	0.122	-0.654	-0.278	-0.394	0.199	-0.706	0.202	-0.143	0.146	0.149	0.0845	0.243	-0.79	-0.559	-0.0293	-0.673	-0.872	-0.337	-0.892	-0.504	0.053	0.1	0.252	-0.644	-0.479	-0.11	0.345	0.13	-0.432	0.237	-0.723	0.495	-0.423	0.733	-0.519	0.162	0.341	0.371	-0.0918	-0.248	0.00139	0.468	-0.473	-0.901	0.201	-0.213	0.296	0.668	-0.683	-0.711	-0.659	0.124	0.559	-0.325	0.578	-0.485	0.289	0.545	-0.746	0.074	0.243	0.183	0.496	0.112	-0.876	0.0769	-0.179	0.51	0.175	-0.547	-0.817	0.237	0.593	-0.822	-0.503	-0.763	-0.569	-0.544	-0.476	0.136	-0.569	0.27	-0.75	-0.352	-0.597	0.229	0.38	0.283	-0.736	-0.813	0.391	0.211	0.112	0.411	-0.472	-0.402	0.0571	-0.301	-0.357	0.477	0.21	-0.777	-0.176	-0.349	-0.33	0.0944	0.21	-0.871	0.296	0.385	0.249	0.813	-0.129	-0.763	0.227	-0.396	-0.0555	-0.77	-0.657	0.628	0.48	0.206	0.476	-0.76	-0.48	-0.697	-0.82	0.293	-0.334	-0.818	0.551	0.82	-0.774	0.224	-0.803	0.0346	0.156	-0.609	0.442	0.719	-0.844	0.657	-0.423	-0.668	0.222	0.222	0.178	-0.457	-0.616	0.403	0.512	-0.0713	-0.407	0.304	-0.127	-0.526	-0.279	0.0108	0.836	0.16	0.705	-0.0306	-0.687	0.58	-0.772	0.483	-0.836	0.174	0.381	0.185	-0.86	-0.212	-0.401	-0.297	-0.229	-0.639	-0.497	-0.656	0.0203	-0.784	0.092	0.187	0.205	0.398	0.281	0.223	0.283	-0.182	-0.364	0.659	0.211	-0.111	-0.74	0.189	0.595	-0.717	-0.405	0.174	0.663	0.599	-0.844	-0.424	0.211	-0.391	-0.115	0.215	0.342	0.0841	-0.791	-0.00199	-0.519	0.201	0.525	0.276	0.245	0.275	-0.23	-0.424	-0.548	-0.773	-0.353	-0.192	-0.0572	0.201	-0.831	-0.599	-0.628	0.144	-0.751	-0.316	0.496	0.223	0.595	0.244	0.625	-0.537	-0.715	-0.175	-0.751	-0.85	-0.702	0.23	0.534	0.0239	0.215	-0.703	0.177	-0.161	-0.756	-0.886	-0.35	0.535	-0.854	-0.651	-0.397	0.0424	0.0245	0.244	-0.445	0.441	0.0287	0.806	0.219	-0.525	0.626	-0.158	-0.249	-0.582	-0.442	0.313	0.353	-0.607	0.101	0.996	0.681	0.603	-0.289	0.0583	0.113	-0.505	0.455	0.271	0.118	-0.357	0.0959	0.375	0.54	-0.664	0.573	-0.567	-0.786	-0.463	0.25	0.14	-0.633	-0.729	0.197	-0.901	0.0862	0.26	0.159	-0.4	0.23	-0.0945	0.728	0.274	-0.842	-0.731	-0.0558	0.318	0.0834	0.227	-0.741	0.0446	0.886	-0.415	-0.526	-0.891	-0.727	0.00906	0.541	0.288	-0.778	0.148	-0.693	-0.157	-0.663	0.801	-0.338	0.221	0.282	-0.636	0.0353	-0.175	-0.245	-0.715	0.733	-0.663	-0.298	0.304	-0.666	0.515	-0.353	-0.244	-0.767	0.534	0.189	0.0554	0.415	0.298	-0.165	-0.713	-0.79	-0.406	-0.306	0.207	0.144	-0.239	0.184	0.304	-0.771	-0.514	-0.628	-0.783	-0.671	0.254	0.39	-0.69	0.0479	0.532	-0.545	-0.0665	0.406	0.0815	0.277	-0.00412	-0.0913	-0.394	-0.774	-0.0807	0.286	-0.452	0.183	0.331	-0.247	0.314	-0.155	0.599	-0.572	0.0387	0.0319	-0.345	0.199	0.0725	-0.196	0.244	0.272	0.176	-0.122	-0.861	-0.43	-0.698	0.641	0.85	-0.143	0.179	-0.237	-0.565	0.168	0.682	-0.266	-0.0807	-0.189	0.43	0.205	-0.851	0.768	0.485	0.1	-0.0967	-0.925	0.261	0.557	-0.788	-0.416	0.192	-0.57	-0.00946	-0.396	-0.754	0.213	0.0637	0.545	0.194	-0.318	-0.395	-0.0325	0.0977	-0.584	0.846	0.405	0.202	0.298	0.228	0.26	0.556	-0.453	-0.702	-0.543	0.22	0.0954	0.288	-0.155	-0.119	0.128	0.308	-0.0649	0.608	0.187	0.297	-0.855	-0.439	0.307	-0.429	-0.543	-0.352	0.0793	0.0418	0.219	-0.467	-0.548	-0.591	0.513	0.12	0.224	0.315	-0.694	0.643	-0.41	-0.843	-0.678	0.0525	-0.826	0.154	0.655	-0.735	0.432	0.181	-0.531	-0.753	0.742	-0.115	-0.318	-0.269	-0.737	-0.663	-0.568	-0.39	-0.486	-0.466	0.264	0.128	0.77	-0.224	-0.557	-0.574	0.205	0.455	-0.55	-0.798	-0.715	-0.244	0.4	0.308	-0.325	-0.325	-0.832	-0.479	-0.836	-0.818	0.306	-0.764	-0.611	-0.0692	0.171	0.285	-0.123	-0.664	-0.308	-0.615	0.643	0.341	0.119	-0.63	0.361	-0.047	-0.779	-0.413	-0.199	0.204	-0.0632	0.464	0.639	0.363	-0.559	-0.397	0.623	-0.201	0.388	-0.1	-0.735	0.635	-0.736	0.565	0.286	0.56	0.276	-0.49	-0.132	0.275	0.638	0.356	0.237	-0.75	-0.00232	-0.633	0.582	0.655	-0.151	-0.234	-0.639	0.261	-0.503	-0.435	0.304	0.715	-0.543	0.434	-0.401	-0.498	-0.192	0.552	-0.705	0.292	-0.889	-0.00577	0.293	0.304	-0.69	0.104	-0.86	0.424	-0.845	0.681	-0.575	-0.223	0.302	-0.505	0.52	0.198	-0.814	0.0368	-0.546	-0.465	-0.0717	0.699	-0.716	0.198	0.192	-0.808	0.543	-0.808	-0.0378	0.77	-0.624	0.29	-0.462	0.274	-0.393	-0.393	0.307	-0.779	-0.723	-0.165	-0.431	0.22	-0.579	-0.213	-0.721	-0.37	-0.573	0.584	0.071	-0.513	0.241	0.557	-0.25	0.492	0.775	-0.254	-0.885	-0.849	0.0473	-0.25	-0.141	-0.281	0.655	0.701	-0.341	-0.471	-0.514	0.308	-0.774	-0.102	-0.761	-0.839	0.739	-0.668	0.691	-0.842	-0.561	0.243	-0.644	0.371	-0.559	-0.0388	-0.117	-0.00269	-0.327	0.139	0.219	0.0425	0.21	0.448	-0.704	0.276	-0.81	0.19	0.49	0.166	0.0412	-0.731	-0.285	-0.866	-0.641	0.522	-0.543	-0.177	0.106	-0.332	0.332	-0.0107	0.588	0.553	0.128	0.45	-0.616	-0.16	0.188	-0.388	-0.343	-0.0513	-0.774	0.0566	-0.79	-0.368	0.29	0.266	-0.482	-0.814	-0.203	-0.469	0.0302	0.224	-0.701	0.307	-0.871	0.037	0.271	-0.53	0.171	-0.0204	0.185	0.101	-0.694	-0.247	-0.574	0.203	-0.578	-0.203	0.672	-0.266	0.844	0.12	0.303	-0.696	0.365	0.551	0.257	-0.436	0.396	0.127	0.701	-0.197	-0.819	0.54	-0.49	0.416	-0.0319	-0.611	0.476	-0.185	-0.832	-0.505	-0.786	0.293	-0.377	0.19	0.221	0.614	-0.327	-0.164	-0.686	-0.207	-0.88	0.293	0.202	0.71	-0.442	-0.746	-0.637	-0.38	-0.0445	-0.354
GO:0000151
GO:0000152	-0.183	-0.354	-0.137	0.616	0.263	-0.548	0.157	-0.621	-0.738	-0.634	-0.603	-0.509	-0.773	-0.54	-0.575	0.485	0.81	0.275	-0.0939	-0.103	-0.73	0.355	-0.0159	0.316	0.313	0.101	0.478	0.462	-0.404	0.648	-0.441	-0.683	-0.537	-0.876	0.827	-0.181	0.127	-0.831	0.239	0.462	-0.725	0.0531	0.427	-0.627	0.387	0.48	0.839	-0.795	0.373	-0.683	-0.0354	-0.313	-0.886	0.321	-0.342	-0.709	-0.73	-0.509	-0.753	-0.882	-0.453	0.0672	0.784	0.419	0.352	-0.457	0.0785	0.209	-0.758	-0.85	0.0431	-0.935	0.0327	0.312	-0.0411	-0.164	0.578	0.953	0.712	0.622	-0.0985	-0.444	-0.519	0.444	0.904	0.488	0.0888	-0.596	0.335	0.49	-0.316	0.721	-0.319	0.048	0.834	-0.689	0.347	0.349	-0.551	0.489	-0.808	-0.375	-0.111	0.232	0.377	-0.208	-0.566	-0.644	-0.47	-0.149	0.46	0.0794	0.279	0.15	0.0222	-0.13	-0.878	0.299	-0.806	-0.281	0.581	-0.491	0.228	-0.418	0.152	0.267	-0.497	-0.85	-0.597	0.417	0.584	-0.676	0.258	0.387	-0.146	-0.201	0.661	-0.791	0.331	-0.805	-0.315	-0.692	-0.0838	0.551	-0.266	0.52	0.163	-0.852	0.129	-0.623	-0.457	0.486	-0.848	0.0724	0.196	-0.134	0.367	-0.849	-0.725	0.337	-0.641	-0.00947	-0.524	0.486	0.517	0.0173	-0.000626	0.104	0.564	0.278	0.576	-0.76	0.117	-0.897	-0.68	0.705	0.497	-0.44	-0.77	-0.729	-0.943	-0.538	0.0765	-0.262	0.584	0.282	0.476	-0.898	-0.826	0.504	0.0867	-0.596	-0.544	-0.582	0.662	-0.881	-0.86	-0.853	-0.734	-0.926	-0.522	-0.685	0.593	0.125	0.039	0.459	-0.229	-0.693	-0.712	-0.866	0.292	-0.493	0.174	-0.737	-0.872	-0.7	0.02	-0.214	-0.414	-0.805	0.479	0.203	0.574	-0.603	-0.549	-0.866	0.3	-0.672	-0.771	-0.299	-0.745	0.148	-0.157	0.422	-0.794	0.292	-0.92	-0.664	-0.921	0.513	0.935	-0.534	0.655	-0.871	0.507	-0.956	-0.871	-0.883	-0.738	-0.507	-0.679	-0.426	-0.421	0.458	0.52	-0.788	0.45	-0.63	-0.867	0.142	-0.906	-0.012	0.785	-0.347	0.542	-0.0458	-0.892	-0.687	-0.134	0.0399	0.283	-0.852	0.46	-0.314	-0.846	-0.615	-0.219	-0.512	-0.589	0.216	0.106	-0.38	-0.379	0.296	-0.169	-0.542	-0.538	-0.486	-0.203	0.526	-0.805	-0.42	0.622	0.158	-0.683	-0.82	0.449	0.515	0.172	-0.118	-0.751	0.187	-0.365	0.276	-0.315	0.947	-0.794	-0.75	-0.338	-0.669	0.347	-0.668	0.483	0.406	-0.0023	0.483	-0.695	-0.461	-0.495	0.494	-0.351	-0.673	0.874	0.127	0.154	0.95	-0.303	-0.806	0.264	-0.234	-0.788	-0.375	-0.6	-0.739	0.101	-0.206	-0.864	0.432	0.681	0.0887	-0.772	0.433	-0.402	-0.369	0.52	-0.632	-0.502	0.878	-0.222	-0.131	0.505	-0.448	-0.418	-0.756	-0.86	-0.702	-0.587	0.358	0.665	-0.347	-0.653	0.422	-0.499	-0.908	-0.184	-0.35	-0.395	0.987	0.387	-0.839	0.555	-0.782	-0.801	-0.854	0.5	-0.857	0.116	-0.599	-0.489	0.888	-0.38	-0.798	0.809	0.166	-0.374	-0.824	0.495	-0.756	0.387	-0.655	0.371	-0.822	0.635	0.343	-0.652	-0.623	0.106	0.551	-0.368	-0.482	0.876	0.458	0.0273	-0.823	-0.722	-0.315	-0.769	-0.74	0.387	0.44	0.505	-0.267	-0.0588	0.481	0.464	-0.897	-0.295	-0.147	0.17	-0.806	0.0705	0.476	0.0176	-0.659	0.608	-0.801	-0.132	-0.692	0.0786	0.00355	-0.443	0.501	-0.536	0.257	0.42	-0.143	-0.638	-0.428	0.23	-0.484	0.496	0.488	-0.894	-0.352	0.122	-0.599	-0.512	-0.802	-0.453	-0.821	-0.86	-0.125	0.188	-0.154	0.101	0.0459	-0.785	0.452	0.26	-0.446	-0.302	0.626	-0.134	-0.832	0.315	-0.467	-0.733	0.675	0.497	-0.906	0.555	0.235	0.416	-0.572	-0.172	-0.359	-0.429	-0.898	0.538	-0.116	0.493	-0.917	0.334	-0.277	0.515	0.462	-0.327	-0.896	-0.263	0.564	-0.364	-0.472	-0.798	0.113	-0.839	-0.733	0.346	0.562	-0.59	-0.592	-0.911	-0.282	0.417	-0.81	-0.214	-0.321	-0.0557	0.48	0.659	0.723	0.469	-0.762	-0.488	0.698	-0.849	-0.646	-0.537	-0.817	0.328	-0.216	-0.393	0.124	-0.421	0.0724	-0.877	0.992	-0.764	-0.496	-0.672	-0.0872	0.462	-0.633	-0.755	-0.733	0.366	-0.339	-0.883	-0.88	-0.421	-0.648	0.453	0.802	-0.104	-0.357	-0.793	0.622	-0.108	-0.563	-0.621	-0.795	0.171	-0.862	0.951	0.478	-0.854	-0.558	-0.221	-0.715	-0.0436	0.803	0.154	-0.718	-0.596	-0.477	-0.618	0.153	-0.169	0.497	-0.354	0.527	0.577	0.571	-0.208	0.239	0.806	0.227	-0.919	0.384	-0.0762	-0.849	-0.807	0.481	0.493	0.797	-0.875	-0.677	-0.917	0.535	-0.66	-0.642	-0.0845	-0.913	-0.0765	0.214	-0.56	-0.471	0.677	0.147	-0.716	0.368	-0.708	0.0983	0.385	-0.897	-0.556	-0.0774	-0.506	-0.91	0.435	0.312	-0.613	-0.645	-0.866	-0.896	-0.737	-0.37	-0.55	-0.792	-0.841	0.015	0.688	0.587	-0.23	0.57	-0.917	-0.824	-0.782	0.127	0.468	0.0684	-0.533	-0.161	0.562	0.138	0.293	0.18	0.487	0.558	-0.816	-0.252	-0.143	-0.925	-0.353	-0.152	-0.534	0.188	-0.164	-0.601	-0.781	0.253	-0.126	0.0492	0.0926	-0.804	-0.997	-0.495	-0.794	0.644	-0.68	-0.417	0.363	-0.288	-0.914	0.298	-0.483	-0.884	0.618	-0.31	0.378	0.374	-0.37	0.3	-0.919	0.0796	-0.447	0.826	-0.631	-0.781	-0.769	-0.549	-0.0134	0.151	-0.366	-0.766	-0.88	0.396	0.107	-0.813	0.66	-0.27	0.00246	-0.181	-0.212	-0.823	0.325	-0.924	0.0495	-0.737	-0.559	-0.396	-0.862	-0.245	0.482	0.461	0.28	-0.484	0.614	0.0406	-0.572	-0.248	-0.314	-0.68	-0.24	0.431	-0.625	0.312	-0.833	-0.522	0.408	-0.144	0.878	0.0217	0.474	-0.367	0.662	-0.548	-0.588	0.268	-0.474	-0.962	-0.529	0.0299	-0.725	-0.333	-0.664	0.445	-0.645	0.473	-0.669	0.464	0.64	0.47	-0.406	0.891	-0.784	-0.126	-0.377	-0.64	-0.741	-0.124	0.333	-0.309	-0.912	0.554	-0.386	0.627	-0.523	-0.63	0.489	0.00356	-0.718	-0.837	0.459	-0.826	0.494	0.332	0.17	0.596	-0.674	0.229	-0.441	0.291	-0.326	-0.688	-0.595	-0.687	0.987	-0.391	0.577	0.322	0.454	-0.492	-0.53	0.665	-0.546	-0.801	-0.718	-0.649	-0.708	-0.785	-0.46	0.00467	-0.918	-0.737	-0.665	-0.668	-0.32	0.989	0.337	-0.438	-0.721	0.5	0.405	-0.822	0.402	-0.912	-0.156	-0.407	0.549	0.345	0.311	-0.321	0.419	-0.726	-0.898	-0.912	0.809	-0.407	0.497	-0.871	0.215	-0.841	0.883	-0.467	0.622	0.272	-0.168	-0.803	0.281	-0.817	0.976	0.11	0.646	-0.369	-0.492	0.13	0.158	0.179	-0.607	0.268	0.34	-0.852	-0.453	-0.214	-0.789	0.708	0.0416	-0.602	0.501	0.395	-0.144	0.576	-0.345	0.477	0.54	-0.453	0.343	-0.65	0.859	0.0397	-0.758	0.59	-0.79	-0.743	-0.864	-0.783	-0.298	0.995	0.718	-0.613	0.195	-0.221	0.536	-0.475	-0.00734	-0.106	-0.244	0.751	-0.0759	0.439	-0.758	-0.669	-0.555	-0.528	0.241	0.371	-0.895	-0.241	-0.577	0.489	0.834	-0.452	-0.704	-0.711	0.496	-0.214	-0.733	-0.0253	0.0288	-0.77	-0.637	-0.44	0.42	-0.826	0.116	-0.523	-0.0233	-0.0574	-0.566	-0.242	-0.409	0.603	0.435	-0.872	-0.911	-0.222	0.16	-0.866	-0.848	0.165	-0.719	-0.917	0.413	0.187	-0.586	-0.794	-0.386	0.621	0.524	-0.723	-0.755	-0.0712	-0.401	0.285	0.112	0.484	-0.689	-0.244	-0.782	-0.272	-0.74	0.466	0.385	0.343	0.101	0.9	-0.736	-0.246	-0.723	-0.405	-0.512	0.313	-0.478	-0.468	0.596	-0.373	0.482	-0.799	-0.629	0.286	-0.139	-0.00879	-0.621	0.204	-0.633	0.0237	-0.353	-0.727	0.554	-0.662	-0.833	-0.666	-0.747	-0.702	0.501	-0.5	0.496	0.472	0.171	0.526	0.127	0.034	0.376	0.503	-0.589	-0.143	-0.73	-0.269	0.288	0.597	0.491	-0.243	-0.192	0.399	0.575	0.214	0.365	-0.551	0.479	0.229
GO:0000154	0.308	0.348	-0.233	0.189	-0.243	-0.33	0.127	-0.45	0.221	0.286	-0.207	-0.128	0.396	-0.229	0.329	-0.0598	0.15	0.0759	-0.348	0.302	-0.493	-0.573	-0.427	0.177	0.396	-0.38	-0.402	0.343	-0.176	0.0775	0.2	0.289	0.184	0.109	-0.133	-0.381	-0.0821	-0.432	-0.649	0.0535	-0.597	0.461	-0.00755	-0.0376	-0.08	0.169	0.0851	0.133	0.358	-0.249	-0.21	0.475	0.00234	-0.336	-0.0479	0.0431	0.222	0.154	0.0395	0.277	0.159	0.193	-0.0568	-0.461	-0.377	0.153	0.181	0.0428	-0.376	0.147	0.101	0.0446	-0.122	0.478	0.046	0.0923	0.0423	0.0137	0.0326	-0.413	0.128	-0.23	-0.0803	-0.0304	0.275	-0.238	0.124	0.237	-0.258	-0.204	0.474	-0.149	-0.182	0.111	-0.0457	-0.218	-0.0793	-0.0173	-0.0325	0.17	-0.216	-0.186	-0.11	0.254	0.159	0.433	-0.333	-0.0546	0.046	-0.411	0.136	-0.132	0.324	0.36	-0.48	0.307	0.444	0.264	0.245	0.205	-0.152	-0.135	-0.299	-0.124	-0.333	0.184	0.209	0.284	-0.132	0.132	-0.126	-0.157	0.234	0.0817	0.32	-0.193	0.3	-0.681	0.194	-0.0894	0.321	-0.0215	0.331	-0.0519	-0.246	-0.379	0.0411	0.202	0.158	-0.661	0.15	-0.108	-0.232	0.297	-0.255	0.242	0.0487	0.359	0.225	0.223	0.311	-0.111	-0.288	0.0844	-0.322	0.147	-0.0652	-0.234	-0.431	-0.168	-0.0101	-0.244	-0.386	0.216	0.232	0.122	0.288	-0.235	0.125	0.169	-0.0852	0.106	0.0151	-0.283	0.382	0.124	0.0618	0.0378	-0.115	-0.408	-0.173	-0.0737	0.282	0.0549	-0.336	-0.0379	-0.144	-0.204	-0.222	-0.48	-0.00592	-0.343	-0.243	0.0159	0.215	0.0427	-0.00858	-0.241	0.0677	-0.118	-0.161	-0.0449	-0.213	0.181	0.209	-0.0329	-0.278	-0.53	-0.333	-0.453	-0.173	0.0267	0.00539	0.205	0.149	-0.317	-0.0778	0.421	0.203	-0.243	0.117	0.0189	-0.224	0.0519	0.114	-0.036	0.057	0.0212	-0.0387	-0.135	0.0516	-0.11	0.546	0.053	-0.0565	0.198	-0.207	0.0884	0.201	0.313	0.157	0.211	-0.181	0.295	0.079	-0.153	0.0729	-0.391	-0.0731	0.153	0.0195	-0.475	-0.422	-0.0861	-0.316	-0.343	-0.252	0.00223	-0.00246	-0.356	-0.242	-0.00251	-0.11	-0.232	-0.00841	-0.00863	0.307	-0.0288	-0.108	0.267	0.0808	-0.164	0.269	-0.23	0.02	-0.0769	-0.0436	0.0159	0.0609	-0.688	0.27	0.141	0.249	-0.504	-0.0961	0.415	-0.319	0.107	-0.0738	0.124	-0.27	0.0479	-0.131	0.105	-0.544	-0.0181	0.164	0.0411	0.135	0.0562	0.00212	-0.467	0.261	0.142	-0.504	0.0872	0.0191	-0.315	-0.114	0.352	-0.602	-0.308	0.263	-0.0494	0.342	-0.487	0.0649	-0.105	0.342	0.063	-0.0386	-0.0256	-0.183	-0.0833	0.278	0.123	-0.13	-0.0406	0.0444	-0.401	-0.26	-0.149	0.246	0.219	0.0793	0.0883	0.263	0.133	0.0108	0.151	-0.311	0.348	-0.313	0.0359	0.196	-0.0447	0.114	0.253	-0.173	-0.286	0.162	0.413	0.239	-0.0308	0.308	-0.291	-0.0928	-0.0589	0.297	-0.142	-0.389	0.103	0.0712	0.132	-0.475	0.27	-0.214	-0.677	-0.0424	-0.758	-0.00952	0.31	0.0436	-0.139	0.23	-0.487	0.0132	-0.189	0.178	0.0121	-0.0681	-0.134	0.196	-0.231	-0.189	0.261	-0.634	-0.287	-0.22	-0.166	0.164	0.142	0.0027	-0.243	0.391	-0.0535	-0.235	0.0627	-0.143	-0.0516	-0.149	0.163	0.114	0.122	-0.25	-0.509	-0.326	0.191	0.16	0.197	-0.14	-0.22	0.136	-0.474	-0.144	0.204	0.257	-0.097	0.0317	-0.258	-0.0301	0.19	0.13	0.14	-0.0743	0.348	-0.00321	-0.162	0.375	-0.146	0.00566	0.444	-0.0125	-0.0491	0.24	-0.131	0.342	0.0367	0.0799	0.169	0.189	0.0393	-0.00925	-0.365	0.0123	0.000345	0.251	0.258	-0.00753	-0.258	-0.0063	0.476	0.093	-0.219	0.232	0.22	0.083	0.124	0.0635	0.202	-0.0326	-0.565	-0.313	-0.222	0.255	0.0311	-0.0279	-0.296	0.275	0.242	0.105	0.0539	-0.446	-0.263	-0.00604	0.131	-0.397	-0.0847	0.2	-0.288	0.0603	-0.136	-0.491	-0.0573	0.0388	-0.0367	-0.014	0.168	0.00292	0.0326	0.241	-0.19	0.0103	-0.111	0.136	0.0943	0.205	0.114	0.0667	-0.0172	0.148	-0.447	0.0431	-0.441	0.102	-0.298	0.441	0.194	0.0718	0.56	-0.338	-0.295	-0.183	-0.09	0.127	0.0276	0.466	0.29	0.00362	-0.259	0.228	0.264	-0.284	-0.133	-0.313	-0.0964	-0.277	-0.123	-0.039	0.11	-0.144	-0.303	0.058	0.0259	0.113	-0.0287	0.142	-0.0255	-0.365	-0.591	0.373	0.325	0.0998	-0.242	0.162	-0.136	-0.0858	0.119	-0.0737	0.0333	-0.266	0.15	-0.0521	-0.687	-0.19	-0.28	0.347	-0.0382	-0.0328	0.281	-0.226	-0.0902	0.204	0.261	-0.0679	0.142	-0.148	0.00142	0.275	-0.326	0.39	0.184	0.192	-0.23	-0.193	0.307	0.191	-0.196	-0.0507	0.0329	0.181	0.0657	0.224	-0.209	-0.339	-0.115	0.199	-0.112	-0.226	-0.195	0.18	0.00926	-0.382	0.282	0.0971	-0.0753	-0.147	-0.217	0.0721	-0.0913	0.0816	-0.0514	0.198	0.319	-0.186	-0.114	-0.189	0.0703	-0.207	-0.0424	-0.0833	-0.338	-0.0321	-0.0447	-0.022	0.0357	0.0388	0.0388	-0.0136	-0.285	-0.107	0.116	-0.402	-0.454	-0.113	0.414	-0.0893	-0.029	0.0857	0.369	-0.0617	-0.0513	0.256	-0.2	-0.392	0.214	0.136	-0.183	0.451	0.357	-0.415	0.178	0.308	-0.135	-0.439	-0.0754	0.418	-0.087	-0.111	0.491	-0.0742	0.206	0.104	0.151	0.071	-0.228	-0.227	0.312	-0.204	-0.348	0.117	-0.478	0.0178	-0.0125	-0.239	-0.336	0.0182	0.137	-0.15	-0.243	-0.235	-0.263	0.057	0.0873	0.0942	-0.279	0.199	-0.0319	-0.0191	-0.308	-0.238	-0.149	-0.00993	-0.0538	0.0201	0.177	-0.0883	0.0195	-0.725	0.074	0.0789	0.0258	-0.0234	-0.319	-0.0674	-0.0769	0.206	0.244	-0.0814	0.02	0.118	0.192	-0.014	0.239	-0.474	-0.0311	-0.289	-0.661	-0.556	0.336	-0.428	-0.0457	-0.0737	-0.0881	-0.13	0.233	-0.0419	-0.0441	-0.0531	-0.0571	0.157	-0.338	0.0148	0.298	-0.129	-0.654	0.256	0.0981	-0.178	-0.115	-0.18	-0.0837	-0.341	-0.0575	-0.145	0.119	-0.088	-0.535	0.0526	-0.308	-0.341	-0.0234	0.444	0.331	-0.0488	-0.145	0.292	-0.547	-0.514	-0.169	0.15	0.239	0.0488	-0.409	-0.156	-0.085	0.405	-0.000299	-0.0533	-0.0459	0.44	0.267	0.167	-0.277	0.184	-0.0556	-0.106	0.367	-0.181	-0.234	-0.379	0.216	-0.108	-0.685	-0.0552	-0.0599	0.261	0.0701	0.297	-0.4	0.264	-0.0349	0.34	-0.137	-0.0527	-0.478	0.0315	-0.185	0.175	0.313	-0.422	0.26	-0.0627	0.0281	-0.465	0.0757	-0.123	0.128	0.125	-0.231	0.158	0.228	-0.375	0.283	0.124	-0.271	0.119	0.317	0.136	-0.235	0.198	0.127	0.319	0.242	-0.204	0.0317	0.0589	-0.318	0.0651	-0.116	-0.0641	-0.0571	-0.152	0.0832	0.214	-0.382	-0.372	0.03	0.012	-0.493	-0.0744	0.0874	-0.0857	-0.0227	-0.161	-0.402	0.366	-0.031	-0.23	-0.228	-0.461	-0.267	0.254	0.114	0.148	-0.35	-0.333	0.554	-0.471	0.156	0.208	-0.454	-0.535	-0.397	-0.46	0.349	-0.159	0.0562	-0.00863	-0.116	0.491	-0.154	0.376	0.098	0.132	-0.126	0.0473	-0.129	-0.123	0.142	-0.606	-0.0942	0.0597	0.332	0.0753	-0.43	0.182	0.0832	-0.364	0.118	-0.424	-0.314	-0.376	-0.283	0.404	-0.186	-0.168	-0.518	-0.0492	0.00258	-0.365	0.22	-0.272	-0.0897	0.158	0.302	0.402	0.218	0.0477	-0.213	0.128	0.123	-0.142	-0.0543	-0.311	0.099	0.389	0.0345	0.236	0.1	-0.26	0.0693	-0.166	0.0219	0.0572	0.304	0.19	0.378	-0.383	-0.403	-0.293	0.264	0.472	-0.0419	0.143	0.168	-0.0934	0.216	0.142	-0.0831	-0.315	0.0655	-0.0411	0.134	0.0441	0.0204	0.0895	-0.0679	-0.201	0.12	-0.513	-0.0295	-0.18	-0.526	0.101	-0.241	0.139	-0.254	0.0281	-0.154	0.0309	0.108	0.0373	-0.291	0.0317	-0.183	-0.165	0.0472	-0.659	-0.146	0.565	0.158	-0.0818	0.135	-0.209	-0.00436	-0.298	0.134	0.115	-0.0175	0.0482	-0.434	-0.02	-0.0351	-0.132	0.39	-0.000153	-0.133	0.104	-0.0624	0.0814	0.105	0.0615	0.226	-0.432	0.0806	0.124	0.165	-0.231	-0.0497
GO:0000155	0.618	-0.827	-0.853	-0.896	-0.76	-0.495	-0.792	-0.575	-1	-0.155	0.997	-0.776	-0.35	-0.808	-0.885	-0.914	-0.72	0.907	0.187	-0.735	-0.86	-0.761	-0.616	0.327	-0.366	0.875	-0.719	-0.581	0.206	0.916	-0.459	0.777	-0.917	-0.888	-0.809	0.235	-0.188	0.999	0.168	-0.814	-0.634	-0.557	-0.922	-0.846	0.224	-0.578	0.846	0.989	-0.917	-0.762	-0.189	-0.845	0.169	-0.901	0.367	-0.896	1	-0.82	-0.754	-0.878	-0.0437	-0.928	0.982	-0.445	-0.624	-0.346	-0.4	-0.903	0.996	0.914	0.998	-0.505	-0.632	1	0.926	0.373	-0.663	-0.655	-0.923	-0.488	-0.917	-0.479	-0.275	0.998	-0.666	-0.868	-0.588	0.204	0.9	0.792	0.306	-0.896	-0.796	-0.853	-0.105	-0.985	-0.818	-0.9	-0.745	-0.647	0.316	-0.838	0.622	0.312	-0.847	-0.194	-0.091	0.916	0.999	-0.422	0.453	-0.88	-0.789	-0.896	-0.856	-0.528	-0.885	-0.867	-0.785	0.236	-0.757	0.6	0.993	-0.879	-0.332	-0.907	-0.987	-0.272	-0.319	0.312	-0.332	0.814	0.0302	-0.877	-0.784	0.937	0.984	0.331	-0.318	-0.562	-0.319	-0.415	-0.648	-0.252	0.623	0.795	0.611	-0.875	-0.932	0.0682	0.808	-0.843	-0.877	-0.911	-0.774	-0.116	-0.0873	0.711	-0.457	-0.0731	0.188	-0.538	-0.817	-0.391	0.191	0.175	-0.845	-0.915	-0.686	-0.789	0.905	-1	-0.902	-0.65	-0.495	-0.884	-0.252	-0.679	-0.475	0.422	-0.61	-0.659	-0.8	-0.924	-0.471	-0.903	0.944	-0.73	0.00235	0.304	-0.619	0.958	-0.929	-0.679	0.611	-0.654	-0.904	-0.838	-0.592	-0.579	0.652	-0.438	-0.554	-0.308	0.993	0.984	0.889	-0.0962	-0.999	-0.905	-0.957	-0.691	-0.595	-0.606	0.79	-0.913	-0.611	-0.774	-0.667	0.72	-0.549	-0.694	0.568	-0.143	0.998	0.777	0.0226	0.992	-0.891	0.247	-0.819	-0.488	-0.845	-0.828	0.197	-0.915	-0.856	-0.612	0.316	-0.533	0.0281	-0.489	0.999	-0.135	0.999	-0.831	-1	0.744	-0.678	0.0741	0.255	0.225	0.99	-0.118	0.016	-0.914	-0.91	0.89	-0.683	-0.711	0.983	-0.924	-0.93	-0.167	-0.868	-0.923	0.806	-0.897	0.0603	0.739	0.991	0.323	-0.882	0.998	-0.307	1	0.103	0.704	-0.679	-0.805	-0.652	0.691	0.971	-0.918	0.802	-0.781	0.729	0.987	0.522	-0.899	-0.427	-0.859	-0.592	-0.954	-0.301	-0.906	-0.907	-0.00801	-0.331	0.774	0.703	-0.433	-0.91	0.958	0.957	-0.896	-0.442	-0.877	0.755	-0.554	1	-0.773	-0.00489	0.691	-0.855	-0.77	-0.413	-0.786	0.911	-0.886	-0.918	0.811	-0.542	-0.88	0.992	-0.789	0.194	-1	-0.511	0.977	-0.843	-0.145	-0.854	-0.178	-0.89	-0.544	-0.866	0.194	-0.889	-0.171	-0.828	-0.675	-0.524	-0.902	-0.914	0.989	-0.828	-0.304	0.906	0.189	-0.635	-0.889	-0.913	-0.9	0.572	-0.677	0.712	-0.575	-0.0552	-0.864	-0.377	0.207	-0.155	-0.804	0.227	-0.819	-0.921	-0.858	-0.215	0.773	-0.75	0.894	-0.93	-0.882	0.0286	-0.927	-0.804	-0.594	-0.845	0.539	-0.35	-0.848	-0.678	-0.639	0.999	-0.844	-0.847	-0.677	1	0.698	-0.489	-0.998	-0.876	0.833	-0.691	-0.517	-0.927	0.226	-0.879	-0.791	1	-0.851	-0.119	0.985	0.481	0.136	-0.976	-0.787	-0.31	-0.871	-0.898	-0.932	0.368	-0.582	-0.903	-0.539	-0.155	0.659	-0.28	0.996	-0.915	0.998	0.547	-0.426	-0.31	-0.818	-0.957	0.525	-0.907	-0.875	-0.131	-0.714	-0.879	-0.683	-0.528	-0.809	-0.496	0.465	0.108	-0.888	-0.824	-0.538	0.556	-0.17	0.966	0.694	-0.244	-0.505	0.279	-0.41	-0.426	-0.123	0.225	0.0845	0.344	-0.332	0.734	-0.155	-0.315	-0.801	0.0465	0.425	0.956	0.289	-0.427	0.394	0.0682	-0.926	-0.996	0.468	-0.143	-0.915	-0.986	-0.418	-0.561	-0.386	0.806	-0.796	-0.0409	0.554	-0.77	0.548	-0.835	-0.869	-0.93	-0.414	-0.836	-0.828	-0.828	-0.869	-0.673	-0.39	1	0.889	-0.778	-0.933	-0.156	0.689	0.501	-0.765	-0.922	-0.701	-0.743	0.494	0.814	0.22	-0.55	-0.507	-0.00839	-0.0804	0.0861	0.0698	-0.651	-0.804	-0.729	-0.608	0.875	-0.873	-0.626	-0.837	0.859	-0.452	-0.814	-0.389	-0.585	0.0152	0.708	-0.742	-0.678	-0.496	-0.659	-0.34	-0.749	0.89	-0.826	0.394	-0.668	-0.74	-0.00663	-0.00215	0.712	0.588	-0.927	1	-0.867	0.968	-0.914	-0.467	-0.686	-0.77	-0.902	-0.924	0.945	-0.226	-0.237	-0.585	-0.706	0.43	0.521	-0.649	-0.634	-0.792	-0.363	0.296	-0.136	-0.557	-0.878	-0.351	1	-0.449	0.99	-0.228	-0.728	-0.331	-0.954	-0.685	-0.427	-0.457	0.24	-0.924	0.239	-0.911	-0.191	0.946	-0.941	-0.122	-0.923	-0.892	-0.557	-0.875	-0.927	0.89	0.996	0.966	-0.922	-0.868	-0.849	0.362	-0.697	-0.638	0.258	0.777	-0.862	0.586	-0.923	-0.999	-0.681	-0.535	0.583	-0.908	-0.704	-0.784	0.228	-0.873	-0.75	-0.609	0.689	0.449	-0.77	-0.851	0.725	0.79	-0.435	-0.901	-0.262	-0.551	-0.311	-0.792	-0.808	0.252	-0.807	-0.71	-0.768	1	-0.143	-0.763	0.679	-0.856	0.912	-0.0804	-0.905	0.729	-0.767	-0.841	0.773	0.993	-0.789	0.512	-0.535	-0.788	-0.202	0.836	-0.437	-0.87	-0.837	0.933	0.573	0.0591	-0.991	-0.382	-0.919	-0.793	-0.648	0.99	0.483	-0.193	0.105	-0.413	-0.657	1	0.988	-0.426	-0.885	0.767	0.684	-0.948	-0.728	-0.336	-0.918	-0.776	0.325	-0.991	-0.882	0.845	-0.999	-0.907	0.994	-0.85	0.21	0.362	-0.315	-0.731	-0.785	-0.711	-0.868	0.323	-0.384	-0.684	0.27	-0.286	-0.666	0.509	-0.894	-0.675	0.754	0.181	-0.673	0.0237	-0.502	-0.92	0.591	-0.448	0.871	-0.454	0.591	-0.076	-0.423	-0.869	-0.771	-0.762	-0.918	-0.743	-0.475	-0.752	0.718	-0.85	-0.902	-0.896	0.0434	0.39	-0.518	-0.862	0.0952	-0.754	0.0503	-0.372	0.218	-0.304	-0.762	0.21	-0.89	-0.38	-0.827	-0.549	-1	-0.0245	-0.921	-0.419	-1	0.455	-0.874	-0.757	-0.855	-0.985	-0.557	-0.417	-0.682	0.469	0.0128	-0.602	0.0298	0.199	-0.606	-0.754	0.676	0.00492	-0.52	-0.914	-0.739	-0.2	-0.368	-0.721	0.711	0.512	-0.308	0.391	0.916	0.719	-0.792	0.874	-0.656	0.546	0.118	-0.295	-0.874	-0.934	0.846	-0.774	0.464	-0.648	0.548	-0.929	-0.738	-0.505	0.961	0.993	-0.912	-0.684	-0.113	0.285	0.441	-0.617	0.546	0.744	-0.359	-0.662	-0.161	-0.917	0.225	-0.318	0.0374	0.952	-0.35	-0.363	0.95	0.58	-0.871	-0.926	-0.743	0.127	0.997	-0.308	-0.802	0.0815	-0.65	-0.869	0.0302	-0.678	-0.802	0.711	0.928	-0.6	0.759	0.875	0.684	0.482	-0.965	0.965	-0.913	0.684	-0.252	0.993	-0.713	-0.828	-0.877	0.634	-0.927	-0.843	-0.999	-0.19	-0.969	0.462	0.197	-0.596	-0.584	-0.841	-0.86	-0.855	0.917	0.388	-0.508	-0.645	1	-0.873	-0.62	-0.91	-0.743	-0.803	0.506	-0.816	-0.496	-0.599	-0.867	0.887	0.984	0.957	0.308	-0.609	1	0.598	0.235	-0.818	-0.108	-0.936	0.0242	0.923	-0.957	-0.411	0.998	0.703	0.188	0.987	0.961	-0.362	0.86	0.767	0.505	1	-0.806	-0.437	-0.76	1	-0.856	-0.89	-0.93	-0.901	-0.884	0.625	-0.255	-0.679	-0.788	-0.908	-0.155	0.428	0.006	-0.792	-0.0919	-0.845	-1	1	0.795	-0.258	-0.549	0.197	-0.907	0.492	-0.263	0.0796	0.535	0.955	-0.713	-0.711	0.775	-0.0892	-0.793	0.129	-0.438	-0.824	-1	0.457	-0.123	0.41	-0.777	-0.812	-0.654	-0.887	-0.665	0.194	-0.788	-0.7	-0.363	-0.81	-0.741	-0.888	-0.927	0.963	-0.843	-0.837	-0.596	-0.245	-0.58	-0.893	-0.435	0.642	0.543	1	0.0162	-0.771	-0.269	-0.897	-0.854	-0.482	-0.921	-0.856	-0.695	0.0154	-0.881	0.35	-0.941	0.312	0.998	-0.914	0.444	-0.929	-0.73	-0.792	-0.87	0.71	-0.919	-0.196	-0.757	0.197	-0.825	0.996	-0.735	0.532	-0.842	0.965	0.988	-0.34
GO:0000156	-0.246	-0.874	0.191	-0.751	-0.214	-0.857	0.393	-0.721	-0.428	0.479	-0.589	-0.859	-0.703	-0.234	-0.876	-0.133	0.575	-0.652	-0.698	0.474	0.988	-0.947	-0.636	-0.687	0.866	-0.786	0.49	-0.34	-0.762	-0.901	-0.565	0.612	0.502	-0.138	0.853	-0.12	-0.34	-0.889	-0.802	-0.155	0.0246	-0.814	-0.4	0.532	0.0249	-0.725	-0.186	0.0538	0.561	-0.825	-0.215	-0.895	0.577	-0.534	0.481	0.487	0.838	0.00399	-0.228	-0.84	0.208	-0.515	0.256	0.336	0.234	-0.619	-0.156	-0.214	-0.607	0.535	-0.536	-0.941	-0.568	-0.285	-0.489	-0.577	-0.872	-0.873	-0.752	-0.252	-0.843	-0.698	0.484	0.482	-0.286	-0.699	0.765	0.25	-0.914	0.486	0.738	0.665	0.724	0.974	0.345	-0.826	-0.221	0.978	-0.666	0.788	0.425	0.659	0.47	-0.517	-0.425	-0.00207	0.321	0.18	-0.78	-0.635	0.897	-0.407	0.49	-0.429	-0.77	0.171	-0.456	0.455	0.478	-0.909	-0.943	-0.844	-0.425	-0.343	-0.671	0.504	-0.253	-0.0124	0.291	0.219	-0.191	0.732	0.709	-0.123	-0.842	-0.872	-0.883	-0.094	0.384	0.307	0.343	0.667	0.298	-0.952	-0.58	0.487	-0.479	-0.229	0.0788	-0.412	-0.711	-0.861	0.0745	0.467	-0.803	-0.681	0.139	-0.322	-0.745	-0.769	-0.786	-0.737	0.287	-0.71	-0.84	-0.0592	0.315	0.313	-0.798	-0.81	0.55	0.456	0.458	-0.235	0.508	0.477	-0.704	0.296	-0.0101	0.282	-0.772	-0.271	0.485	0.519	-0.2	-0.783	-0.546	0.584	-0.33	0.936	-0.0597	-0.565	-0.817	-0.832	0.666	-0.803	0.193	-0.696	-0.861	-0.328	0.488	-0.749	0.924	-0.261	0.026	0.267	0.456	-0.666	-0.109	-0.844	0.189	-0.65	0.409	-0.899	-0.304	0.212	0.787	0.271	0.326	0.559	0.288	-0.888	-0.646	-0.117	0.555	-0.817	-0.882	-0.899	0.203	0.518	-0.727	0.347	0.359	0.189	0.419	-0.151	-0.447	-0.62	-0.841	0.733	-0.579	-0.687	0.489	-0.519	-0.829	0.367	-0.702	-0.787	-0.855	-0.749	-0.808	-0.448	-0.762	-0.711	-0.494	0.341	-0.823	0.503	-0.416	0.535	-0.568	-0.618	0.481	-0.742	-0.259	-0.0539	0.218	0.584	0.478	0.0217	0.398	0.471	-0.952	0.742	-0.557	-0.368	-0.383	0.276	-0.555	0.0429	-0.703	-0.882	-0.666	-0.159	-0.623	0.889	-0.939	-0.706	-0.815	-0.919	-0.444	-0.837	-0.601	0.321	-0.962	0.357	-0.819	0.582	0.0592	0.5	0.0182	0.484	-0.531	-0.013	-0.48	-0.0574	-0.391	-0.49	-0.27	-0.362	0.765	-0.513	-0.181	0.494	0.735	-0.0279	0.398	-0.196	-0.093	0.819	-0.509	-0.33	0.505	0.493	0.6	-0.86	0.651	0.478	0.16	-0.846	0.439	0.285	-0.758	-0.442	-0.314	-0.324	0.549	0.278	-0.551	-0.549	-0.286	0.276	0.433	-0.857	0.802	0.442	-0.168	0.579	0.429	-0.859	-0.845	0.231	-0.232	0.0506	-0.0491	-0.0362	-0.412	0.978	-0.409	-0.221	0.434	0.0323	-0.877	-0.388	-0.762	-0.535	-0.184	0.364	0.169	-0.825	-0.61	-0.585	-0.557	0.18	0.486	-0.3	-0.59	0.081	0.591	0.536	0.518	0.298	0.956	-0.194	0.495	-0.69	-0.845	-0.827	-0.715	0.67	0.175	-0.813	0.225	0.423	0.481	-0.0874	0.386	-0.734	0.438	0.814	-0.698	0.0239	0.23	0.376	-0.257	-0.0584	0.465	0.888	-0.576	-0.766	0.275	0.169	0.454	-0.418	-0.579	-0.133	0.55	0.548	0.594	-0.0942	-0.288	-0.0978	-0.0761	-0.594	-0.845	0.413	0.0545	-0.27	-0.342	-0.632	-0.458	0.0909	0.64	0.165	-0.878	-0.918	-0.656	0.548	-0.153	0.461	0.331	-0.435	0.108	0.26	-0.413	-0.734	-0.548	-0.793	0.498	0.00401	-0.303	-0.855	-0.0945	-0.533	-0.699	-0.861	0.0789	-0.428	0.574	-0.22	-0.048	-0.27	0.0796	-0.518	0.162	-0.9	0.622	0.471	-0.16	-0.596	0.0428	-0.0871	-0.203	-0.869	-0.702	-0.82	-0.239	0.903	-0.183	-0.926	0.0469	0.5	-0.157	0.532	0.247	-0.66	0.709	-0.539	-0.168	-0.534	0.385	-0.642	-0.134	-0.693	-0.918	0.504	-0.829	0.593	0.965	-0.569	-0.825	-0.472	0.471	-0.795	0.426	-0.7	0.541	-0.459	-0.801	0.709	-0.041	0.972	-0.936	-0.129	-0.605	-0.217	0.133	-0.258	-0.356	-0.433	-0.196	0.419	0.42	0.422	-0.678	-0.584	-0.89	0.528	-0.763	0.533	-0.536	0.457	-0.16	-0.678	-0.887	-0.338	0.366	-0.606	-0.811	-0.0266	0.881	-0.826	0.327	0.485	-0.716	-0.545	-0.345	0.371	0.808	-0.24	-0.0173	0.0144	-0.722	-0.213	-0.726	0.478	-0.407	-0.138	0.993	-0.777	-0.537	-0.88	-0.64	0.366	-0.26	-0.913	-0.772	0.336	-0.151	-0.605	-0.589	0.494	-0.855	-0.231	-0.772	0.525	-0.639	0.155	-0.55	0.395	0.484	0.918	0.479	0.774	-0.825	-0.0671	-0.229	-0.765	-0.295	0.0656	0.267	-0.737	-0.33	-0.872	0.355	0.283	-0.527	-0.539	0.313	-0.602	-0.328	0.331	-0.314	0.274	-0.886	0.703	0.0909	-0.281	-0.771	0.57	0.567	0.242	-0.515	0.48	-0.835	-0.539	-0.284	0.39	0.459	-0.628	0.051	0.585	-0.513	-0.165	0.0711	0.434	-0.315	-0.838	0.505	-0.921	-0.577	-0.731	0.459	-0.42	-0.467	0.698	-0.535	-0.137	0.706	-0.207	0.249	0.204	-0.957	0.702	-0.481	0.375	-0.273	-0.525	-0.6	-0.106	0.388	0.444	-0.212	0.596	-0.827	0.973	-0.759	-0.697	-0.826	0.481	0.267	-0.732	-0.163	-0.792	-0.55	-0.415	0.135	-0.894	-0.416	-0.75	-0.533	0.889	-0.627	-0.214	-0.856	-0.802	0.553	0.424	0.0186	0.0901	-0.645	-0.735	-0.567	-0.869	-0.593	0.407	-0.474	0.433	0.496	0.448	-0.804	-0.458	0.339	-0.0851	-0.573	-0.0907	-0.236	0.274	-0.56	0.808	-0.593	-0.433	0.861	-0.565	0.692	0.014	-0.486	-0.881	0.473	-0.369	-0.118	0.164	0.694	-0.69	0.996	-0.721	-0.558	-0.808	-0.459	0.287	-0.426	-0.0171	-0.639	-0.575	-0.727	0.517	-0.765	-0.696	0.0399	-0.596	-0.742	-0.768	0.308	-0.28	-0.657	-0.545	-0.107	-0.203	-0.636	-0.651	-0.273	-0.714	-0.535	-0.865	0.302	-0.633	-0.592	0.412	-0.459	-0.321	-0.682	-0.774	0.264	0.206	0.0184	0.484	-0.945	0.0586	0.338	-0.747	-0.527	0.0449	0.0299	0.39	-0.0494	-0.764	-0.676	-0.883	-0.206	0.151	-0.777	0.958	-0.594	-0.632	0.469	0.191	-0.129	-0.897	0.41	0.301	-0.772	0.459	0.503	-0.757	0.906	0.458	0.475	0.982	0.18	-0.93	0.409	-0.821	0.758	-0.875	0.185	-0.115	-0.371	-0.708	-0.661	-0.0832	-0.164	0.468	0.333	-0.485	-0.589	-0.386	-0.774	-0.918	0.444	0.665	-0.899	-0.797	-0.72	-0.357	-0.603	-0.632	-0.249	0.145	-0.171	-0.177	-0.308	-0.0685	-0.21	-0.851	0.222	0.104	0.866	0.676	-0.354	-0.82	-0.814	0.422	0.906	-0.907	0.0938	-0.624	-0.112	-0.91	0.0393	-0.429	-0.552	0.00701	-0.126	-0.119	0.417	0.176	-0.323	-0.821	-0.595	-0.357	-0.375	-0.499	0.493	0.439	-0.822	-0.762	0.25	-0.458	0.872	-0.694	-0.831	-0.908	-0.474	-0.641	-0.778	0.0721	0.547	-0.597	0.481	-0.689	0.609	0.698	-0.907	0.196	-0.776	-0.769	-0.728	-0.52	0.498	-0.477	0.557	0.415	0.535	0.53	-0.259	-0.798	0.493	0.325	0.277	-0.204	-0.168	-0.802	0.573	0.247	-0.464	0.517	0.533	0.204	-0.695	-0.909	0.683	0.267	0.488	-0.779	0.357	0.556	-0.864	-0.935	-0.0243	-0.858	-0.791	-0.204	-0.911	-0.511	0.294	-0.766	-0.753	0.47	0.433	0.554	-0.722	-0.609	-0.0249	-0.226	-0.223	0.483	-0.0625	-0.73	-0.668	0.352	-0.269	-0.681	-0.887	-0.266	-0.111	0.531	-0.79	-0.161	0.256	0.321	-0.881	-0.913	0.576	-0.183	0.289	0.371	0.397	-0.86	0.576	0.386	-0.632	-0.107	-0.315	-0.598	0.517	0.267	0.459	0.519	0.473	0.781	-0.83	-0.915	0.811	-0.127	-0.694	0.11	-0.096	-0.177	0.486	-0.68	-0.613	-0.899	-0.689	-0.433	0.615	0.656	-0.312	-0.168	-0.596	-0.35	-0.209	0.44	0.835	-0.892	0.469	-0.336	-0.645	0.575	-0.243	-0.617	-0.746	0.364	-0.521	-0.706	-0.826	0.47	-0.518	-0.697	-0.855	0.499
GO:0000158
GO:0000159
GO:0000161	-0.0285	-0.777	0.197	-0.55	0.312	-0.529	-0.00302	0.184	0.318	0.0921	0.746	0.478	0.272	-0.365	-0.0357	0.246	-0.829	-0.877	-0.591	0.219	0.136	0.558	0.396	0.751	0.226	0.36	-0.116	-0.686	-0.163	-0.212	-0.543	-0.838	-0.872	0.753	-0.0579	0.177	-0.304	-0.673	-0.325	0.568	0.223	-0.796	-0.81	-0.759	-0.358	-0.669	-0.428	-0.288	-0.336	0.402	-0.131	-0.55	-0.022	0.345	-0.411	0.106	-0.865	-0.837	-0.212	0.734	-0.707	0.262	-0.547	0.263	0.144	0.000607	0.0988	-0.659	-0.712	-0.411	0.189	0.288	0.212	-0.647	0.291	0.323	-0.636	0.564	-0.347	-0.31	-0.0689	-0.462	-0.76	0.0796	0.686	0.348	0.294	0.284	0.322	0.193	-0.223	0.0884	0.449	0.317	0.814	-0.212	-0.452	-0.613	-0.701	0.698	0.707	0.0777	0.014	0.373	0.224	-0.225	0.0544	0.0439	0.0669	-0.445	-0.548	-0.0456	0.223	-0.742	0.201	0.352	0.134	0.059	-0.746	0.405	-0.608	-0.305	-0.588	-0.0551	-0.301	0.225	0.00734	-0.0776	0.0592	-0.421	0.153	0.29	-0.576	0.719	-0.329	0.123	-0.694	-0.779	-0.836	-0.751	-0.331	-0.86	0.143	-0.086	0.283	0.186	-0.77	0.243	-0.797	0.261	0.19	0.202	0.65	0.187	-0.709	0.125	-0.306	-0.631	-0.645	0.16	-0.701	-0.382	-0.0737	0.039	-0.435	-0.678	-0.366	0.24	-0.287	0.684	0.321	-0.567	0.604	-0.455	-0.823	-0.596	-0.81	0.192	0.557	-0.627	-0.605	-0.847	-0.556	-0.688	-0.208	0.271	0.0465	-0.881	-0.777	0.26	-0.268	0.326	0.0785	0.183	0.169	0.34	-0.182	-0.707	0.312	0.22	-0.456	0.316	-0.386	0.129	-0.0348	-0.668	-0.599	-0.466	-0.844	0.172	-0.816	0.28	-0.845	0.513	0.209	-0.47	-0.553	0.683	-0.109	0.318	0.372	-0.124	0.0442	0.04	-0.813	0.128	-0.312	-0.0532	0.226	0.501	-0.119	-0.651	-0.0244	-0.879	0.521	-0.871	0.41	0.449	0.177	0.122	0.306	-0.475	-0.425	-0.0209	0.0888	-0.334	-0.628	-0.0383	-0.639	-0.088	-0.814	0.293	-0.185	-0.582	0.225	-0.693	0.261	-0.654	0.629	-0.0275	0.0148	0.215	-0.19	0.408	-0.301	0.431	0.299	0.205	0.235	-0.254	-0.681	-0.617	-0.58	0.438	0.603	-0.603	-0.252	-0.554	-0.739	-0.322	0.372	0.647	-0.0704	0.187	-0.231	-0.871	0.165	-0.0666	-0.383	-0.187	0.165	0.609	0.129	0.1	-0.44	-0.55	-0.647	-0.719	-0.359	-0.724	-0.852	0.106	0.326	-0.599	0.636	-0.106	-0.289	-0.438	0.275	0.0158	-0.496	0.271	-0.053	0.0622	-0.555	-0.32	-0.453	0.264	-0.0347	0.412	0.182	-0.659	-0.282	0.205	0.00554	0.229	0.358	-0.202	-0.372	0.439	-0.561	0.191	0.738	0.439	-0.364	-0.55	0.384	-0.316	-0.651	-0.244	0.295	0.15	0.208	0.251	0.644	-0.816	0.356	0.417	-0.605	-0.87	0.648	-0.0758	0.209	0.282	0.2	0.00092	0.0832	-0.243	-0.212	0.135	0.562	-0.63	0.499	0.134	0.541	0.625	0.27	0.306	-0.3	0.154	0.111	-0.224	-0.786	-0.375	-0.676	0.685	-0.752	-0.777	0.0981	-0.726	0.2	-0.319	-0.6	-0.922	-0.0606	-0.375	0.372	-0.424	-0.133	-0.649	0.294	-0.0497	0.412	0.498	-0.127	0.193	-0.601	0.75	-0.332	0.668	0.733	0.171	0.362	0.21	0.119	-0.532	-0.486	0.0565	-0.247	-0.0876	-0.339	0.166	0.856	0.218	0.704	-0.313	-0.162	-0.866	-0.258	-0.661	0.577	0.238	0.74	0.278	-0.13	-0.824	0.235	0.118	-0.764	0.349	0.285	-0.635	0.144	-0.451	-0.4	0.564	-0.715	-0.231	-0.121	-0.838	-0.199	0.495	-0.626	-0.558	-0.442	0.0717	0.297	-0.791	-0.277	0.289	-0.65	0.257	0.964	0.415	0.0478	-0.707	-0.185	-0.414	0.143	-0.747	0.243	0.699	0.149	-0.623	-0.361	0.351	0.277	-0.827	-0.215	0.272	0.284	-0.49	0.393	0.17	0.0623	0.0822	-0.0306	-0.708	0.0155	0.358	-0.51	0.499	0.458	0.232	-0.402	-0.371	0.304	0.662	-0.276	-0.609	0.866	-0.17	-0.19	0.584	0.0363	0.712	-0.32	0.323	-0.25	0.655	-0.0712	-0.121	0.0303	0.193	0.271	0.25	0.311	0.335	-0.542	-0.00554	-0.00317	-0.807	0.384	0.0892	0.599	-0.498	-0.508	-0.855	-0.674	-0.466	-0.415	-0.184	-0.688	-0.754	-0.891	-0.743	-0.637	0.765	0.496	0.403	0.14	0.188	0.437	-0.192	-0.751	0.341	0.785	-0.686	0.233	0.324	-0.43	-0.634	0.359	-0.84	-0.00872	0.464	-0.612	0.324	0.665	-0.642	0.407	-0.89	-0.755	0.14	0.122	-0.311	0.102	0.175	-0.452	-0.347	0.571	-0.852	-0.262	-0.793	-0.499	0.223	-0.624	0.298	0.56	-0.66	-0.584	-0.177	0.233	0.737	0.786	-0.122	0.0827	-0.452	-0.407	0.37	0.202	0.457	-0.804	-0.561	0.173	-0.584	-0.367	-0.876	0.0728	-0.0134	-0.849	0.263	-0.322	-0.405	-0.849	-0.78	-0.573	-0.297	-0.241	-0.875	0.206	0.0015	0.65	-0.654	0.149	0.000112	0.561	-0.161	0.502	-0.399	-0.0385	0.701	0.103	-0.698	0.0836	-0.786	0.137	0.471	0.171	0.72	-0.586	0.38	-0.391	0.102	-0.0761	-0.747	0.69	-0.86	0.11	0.402	-0.753	-0.274	-0.787	0.565	0.725	0.445	-0.623	-0.82	0.416	0.268	0.408	0.666	0.518	-0.502	0.508	0.0712	0.512	-0.141	-0.735	-0.131	0.629	-0.718	-0.721	0.688	0.11	0.169	-0.487	-0.381	0.314	0.678	-0.0169	-0.593	-0.455	0.0889	0.279	-0.0579	0.41	-0.191	0.202	-0.18	-0.442	0.348	-0.0207	0.557	-0.6	0.386	-0.571	-0.127	-0.199	-0.494	-0.592	-0.571	0.49	-0.0737	-0.643	0.197	-0.465	0.424	-0.572	0.0193	-0.662	-0.666	0.138	0.483	-0.0213	0.184	0.439	-0.416	0.293	0.0156	-0.875	-0.655	0.0938	-0.562	-0.64	0.294	-0.36	-0.806	0.211	0.284	-0.0783	-0.676	-0.48	-0.258	0.0798	0.178	0.0402	0.664	0.59	-0.0742	-0.461	0.5	0.104	-0.443	-0.0542	0.0708	-0.268	0.241	-0.32	-0.422	0.0963	0.243	-0.106	-0.559	-0.271	0.239	0.291	-0.592	0.124	-0.0633	-0.113	-0.667	-0.555	-0.336	-0.92	-0.527	0.0577	-0.819	0.287	-0.637	0.23	0.126	0.506	-0.273	0.23	0.269	0.243	0.186	-0.791	0.198	-0.182	-0.218	0.471	0.205	-0.0285	-0.0783	-0.271	0.538	0.198	-0.616	-0.56	-0.64	-0.448	0.632	0.147	-0.562	0.364	-0.612	0.351	-0.175	-0.506	-0.567	0.201	-0.208	-0.67	0.218	-0.819	-0.805	0.249	-0.585	-0.238	-0.381	0.487	0.413	-0.705	0.00204	0.189	-0.352	0.0706	-0.136	0.456	0.21	0.479	-0.283	-0.617	-0.279	-0.125	0.612	-0.223	-0.405	0.134	-0.74	0.182	0.216	-0.685	0.364	0.649	-0.565	-0.315	0.392	-0.0291	-0.852	-0.689	-0.442	-0.357	-0.0352	-0.287	0.152	-0.0939	0.768	-0.268	0.0283	-0.612	0.139	-0.00418	0.436	-0.829	-0.527	0.458	-0.128	-0.247	0.201	0.202	-0.732	0.307	0.214	-0.725	-0.833	0.684	0.0716	0.115	-0.616	-0.386	-0.232	0.447	0.268	-0.314	-0.235	-0.588	0.172	-0.173	-0.661	-0.687	0.451	0.363	0.188	0.157	-0.155	-0.193	-0.368	-0.102	-0.359	-0.711	0.445	0.442	-0.603	0.223	0.0307	-0.0908	0.728	0.267	0.263	0.151	-0.788	-0.786	0.641	-0.714	0.24	0.492	0.3	-0.395	-0.733	0.273	-0.772	-0.536	0.209	0.666	0.0381	0.409	0.202	-0.801	0.141	0.59	-0.738	-0.39	0.192	0.242	0.183	-0.6	0.368	-0.497	0.219	0.218	-0.179	-0.16	0.307	0.196	-0.373	0.088	0.172	-0.0633	0.511	-0.624	-0.684	0.371	0.512	-0.186	-0.764	0.205	-0.301	-0.317	-0.823	0.84	-0.638	0.586	0.346	0.176	0.73	0.53	-0.286	-0.7	-0.242	0.262	0.433	-0.662	0.325	0.229	-0.512	-0.0838	-0.0928	0.491	-0.656	0.789	-0.602	-0.16	0.104	0.181	-0.68	0.364	0.444	0.957	0.406	-0.451	-0.463	0.681	-0.46	-0.363	0.661	0.408	-0.223	-0.411	-0.825	0.0389	-0.605	0.627	0.136	0.202	0.502	-0.76	0.472	-0.236	-0.381	-0.485	0.708	0.327	0.0691	0.443	-0.144	-0.0175	-0.429	-0.0224	0.279	0.00238	0.729	0.228	-0.22	0.118	-0.497	-0.304	-0.555
GO:0000162
GO:0000163
GO:0000164	-0.292	0.0904	0.16	-0.348	-0.0644	0.219	-0.271	-0.334	-0.549	-0.422	-0.0946	0.207	-0.351	-0.0415	-0.327	-0.454	-0.269	0.12	-0.0964	0.346	-0.137	-0.373	0.12	0.164	-0.0767	-0.151	0.124	-0.0508	0.0711	-0.0313	-0.0319	-0.536	0.448	-0.143	0.137	0.282	0.196	0.178	0.0832	0.0213	-0.0118	-0.792	-0.233	-0.607	-0.375	0.0818	0.155	0.396	0.267	-0.302	0.0254	0.182	-0.00851	0.0543	-0.194	0.282	-0.227	0.156	0.177	0.528	0.464	-0.19	-0.366	-0.142	0.188	-0.628	-0.332	0.157	0.0476	-0.0998	-0.182	-0.2	0.581	-0.285	0.0266	-0.402	-0.447	-0.289	-0.291	-0.607	-0.0712	0.0423	0.331	-0.45	-0.0541	0.0145	-0.246	-0.0956	-0.123	-0.191	0.164	-0.291	-0.405	-0.172	-0.186	0.144	0.139	-0.0962	-0.515	0.397	0.427	0.399	0.0183	0.0773	-0.33	-0.242	-0.0375	-0.197	0.282	0.0817	-0.325	0.132	0.123	0.0746	0.375	-0.528	0.319	0.127	-0.0556	-0.618	-0.329	0.497	0.058	0.191	0.115	0.297	0.215	-0.185	-0.57	-0.657	0.147	-0.409	-0.0134	-0.0295	0.146	0.501	0.287	-0.0352	-0.349	0.294	0.11	0.235	0.437	-0.211	-0.213	-0.0721	-0.297	0.139	0.0608	-0.779	0.105	0.355	-0.0838	-0.429	-0.318	-0.0864	0.0821	-0.311	0.0358	-0.0503	-0.454	0.338	-0.377	-0.14	-0.152	-0.365	-0.116	-0.146	0.617	0.354	0.321	-0.226	0.048	0.341	-0.293	0.444	0.0646	0.431	0.208	-0.149	-0.0262	-0.273	0.111	-0.0698	0.0167	0.233	0.285	0.0958	0.0488	-0.163	-0.0923	-0.629	0.041	-0.203	0.224	0.167	0.105	0.106	-0.0184	-0.515	0.424	0.273	0.361	0.106	0.229	0.0369	-0.439	0.0209	0.525	0.336	-0.575	0.205	-0.0891	0.183	-0.218	-0.42	0.358	-0.172	0.0818	0.468	0.0167	0.343	0.224	-0.215	0.563	-0.314	-0.361	-0.1	-0.308	0.321	-0.0574	-0.223	-0.256	0.125	-0.000748	-0.112	-0.135	-0.063	0.301	-0.0256	-0.608	-0.0645	0.173	-0.183	0.42	-0.105	0.13	-0.273	-0.0215	-0.219	-0.248	-0.304	-0.564	-0.202	-0.317	-0.455	-0.238	0.537	0.218	-0.197	-0.669	0.519	-0.641	0.0439	0.00139	-0.577	0.149	0.134	0.102	-0.0669	-0.284	-0.12	0.251	0.0415	-0.0148	0.225	0.0921	0.167	-0.261	0.5	0.0634	0.543	-0.653	0.452	0.0618	-0.209	-0.454	0.233	0.189	-0.81	-0.106	-0.509	0.0406	-0.102	-0.333	0.138	-0.436	-0.0434	-0.505	-0.494	0.14	-0.402	-0.213	-0.473	-0.397	-0.567	-0.112	0.362	-0.0384	-0.398	-0.021	-0.363	0.134	-0.0897	-0.576	0.11	0.454	-0.461	-0.729	0.39	0.141	0.4	0.473	-0.224	-0.0427	0.0641	-0.322	-0.236	-0.254	-0.0238	-0.169	0.498	0.398	-0.197	-0.0755	-0.371	0.257	0.323	-0.282	-0.534	0.264	-0.781	-0.231	0.363	0.00139	0.241	0.438	-0.596	0.514	0.399	-0.439	0.346	0.224	0.101	0.381	0.0361	0.0988	0.101	-0.496	-0.182	0.119	0.478	0.412	-0.242	0.148	-0.484	0.451	0.0414	0.325	-0.113	-0.472	0.244	0.19	-0.0129	-0.298	0.245	-0.00325	-0.0378	-0.814	-0.314	0.2	0.0724	-0.305	0.408	-0.0169	0.189	0.196	0.49	0.353	0.475	-0.24	0.349	-0.264	-0.368	0.479	0.449	-0.023	0.173	0.345	0.369	0.393	-0.474	-0.112	0.136	0.174	0.00143	0.121	0.00616	-0.279	-0.421	-0.241	-0.202	0.0931	-0.605	-0.0331	-0.342	-0.0785	-0.0841	0.302	0.243	0.185	0.268	0.081	-0.461	-0.0334	0.4	0.165	0.00968	-0.186	0.481	0.132	-0.0304	-0.217	0.529	-0.21	0.00467	-0.0834	-0.343	-0.00104	-0.255	0.54	0.453	-0.269	-0.514	-0.565	-0.101	0.24	0.347	-0.0158	-0.313	-0.034	0.23	0.139	-0.155	-0.14	-0.353	0.139	-0.411	-0.177	-0.0249	-0.284	-0.457	-0.31	-0.475	0.0927	0.0399	-0.35	-0.251	-0.321	0.178	-0.0749	0.375	0.393	0.121	0.0954	-0.00478	0.221	-0.211	0.0141	0.206	-0.179	-0.0505	-0.324	0.196	-0.0461	-0.262	0.341	0.14	-0.425	0.511	-0.247	-0.255	-0.489	-0.667	-0.45	0.127	-0.0391	-0.0788	0.343	0.0833	-0.158	0.0254	0.118	0.101	-0.445	0.0856	0.121	-0.598	0.236	-0.186	-0.285	-0.351	-0.0963	-0.137	0.253	-0.71	0.265	-0.36	0.587	-0.657	0.093	-0.0894	-0.0591	0.0145	-0.211	-0.32	-0.403	0.402	-0.103	0.0771	0.171	0.027	-0.426	-0.447	-0.0261	-0.288	-0.2	0.346	0.247	-0.0477	0.17	-0.0136	-0.606	-0.472	0.285	0.0836	0.474	0.0198	0.235	0.25	-0.118	0.0493	0.314	-0.749	0.11	0.389	0.251	-0.106	-0.595	0.216	0.278	-0.0628	-0.0319	0.024	-0.16	-0.547	-0.0959	-0.0102	0.195	-0.121	-0.285	-0.462	-0.226	-0.548	-0.845	-0.581	0.44	0.356	0.15	-0.0884	0.247	0.441	0.299	-0.668	0.0364	-0.519	-0.414	-0.4	0.169	-0.12	-0.158	-0.12	-0.432	-0.619	0.0919	0.26	0.522	-0.524	0.174	0.234	0.176	-0.219	0.401	-0.606	0.0349	-0.464	-0.000226	-0.271	-0.166	0.135	0.727	-0.521	0.184	-0.0345	-0.378	0.312	-0.338	-0.235	0.248	0.032	-0.649	0.212	0.182	-0.156	0.475	0.333	0.0137	-0.24	0.52	-0.106	0.039	0.357	-0.601	0.123	0.164	-0.0685	0.433	-0.355	0.621	-0.0706	0.429	-0.136	-0.071	0.353	-0.079	0.0896	-0.549	-0.309	-0.0172	-0.542	-0.0741	0.168	-0.814	-0.198	0.156	-0.0436	-0.743	0.539	-0.713	-0.0188	-0.616	-0.78	-0.174	0.644	-0.0994	-0.124	0.339	-0.281	-0.128	-0.244	-0.15	-0.51	0.268	-0.284	-0.179	0.0293	0.244	-0.375	-0.11	-0.679	-0.735	0.167	0.117	0.0852	0.246	-0.494	0.000425	0.0603	-0.702	-0.232	0.314	0.104	-0.0987	-0.464	0.109	-0.452	0.491	0.0503	0.12	-0.71	0.492	0.11	-0.379	-0.0866	-0.0358	-0.274	0.0736	0.00657	0.114	-0.703	0.278	0.0507	-0.235	-0.225	-0.685	-0.0631	-0.118	0.22	-0.487	-0.147	-0.227	0.0466	-0.8	0.102	0.214	0.144	0.346	0.322	-0.455	-0.226	0.282	-0.352	-0.128	0.288	-0.109	0.0421	-0.148	-0.106	-0.275	0.00715	0.385	-0.0367	-0.231	-0.399	0.135	-0.0618	0.181	-0.0578	-0.0512	0.169	-0.453	0.362	-0.368	0.165	0.0858	-0.26	-0.365	0.0607	0.0456	0.207	-0.0755	-0.181	0.126	0.0249	-0.24	0.0178	0.377	-0.102	0.288	-0.423	-0.0532	0.571	-0.00336	-0.253	0.0206	-0.0616	0.185	-0.0139	0.284	-0.318	0.0297	0.158	0.0651	0.373	-0.706	-0.452	0.219	-0.0802	0.0812	-0.209	-0.0523	-0.661	0.413	-0.717	0.399	-0.121	0.475	0.208	-0.163	-0.596	-0.282	-0.201	0.388	-0.0622	-0.488	-0.122	-0.19	-0.0447	0.49	0.157	-0.271	0.00272	-0.162	-0.22	-0.0579	0.525	0.388	-0.0435	0.384	-0.132	0.119	-0.276	0.0437	0.254	-0.218	0.0414	-0.576	-0.297	0.437	0.0827	-0.21	-0.69	0.343	-0.528	-0.0985	-0.0298	-0.235	0.174	-0.231	-0.196	-0.049	0.231	0.375	-0.0999	0.0243	-0.24	-0.388	0.334	0.274	0.15	0.288	0.147	0.218	0.325	0.379	0.051	-0.00303	-0.0627	-0.296	-0.206	-0.406	-0.219	-0.0208	0.257	0.309	-0.478	0.49	-0.364	-0.264	0.211	-0.262	0.31	-0.181	0.439	-0.262	0.12	-0.0466	-0.044	-0.0524	-0.747	0.518	0.303	0.269	-0.562	-0.582	0.0379	-0.308	-0.261	0.175	0.196	-0.826	0.0501	0.0253	0.0583	0.296	-0.0303	0.13	-0.154	-0.578	0.0183	-0.442	0.232	-0.219	0.13	-0.77	0.226	-0.0947	-0.284	0.0759	0.206	-0.153	-0.178	-0.311	-0.115	-0.61	0.0817	-0.169	-0.314	-0.182	-0.668	0.105	0.412	0.0261	0.461	-0.375	0.151	-0.143	-0.0695	0.16	0.439	-0.324	-0.378	-0.176	-0.22	-0.0711	-0.515	0.252	0.465	0.351	0.403	0.237	-0.214	0.179	-0.636	-0.174	0.0582	0.409	0.617	-0.18	-0.405	-0.173	0.246	-0.101	0.19	-0.258	0.0767	0.119	0.291	0.659	0.0338	0.493	0.243	0.317	0.0163	-0.0957	-0.101	-0.108	-0.62	-0.342	0.118	-0.0145	-0.224	-0.108	-0.0785	0.103	0.0359	0.157	-0.514	-0.123	-0.103	-0.0355	0.0728	-0.713	0.0683	-0.216	-0.307	-0.378	0.323	-0.416	-0.474	0.27	-0.351	0.0479	0.188	0.422	-0.165	-0.49	-0.0505	-0.244	-0.533
GO:0000165
[truncated: 7,883,742 more chars]
