# Supplementary material for: ProbCD: enrichment analysis accounting for categorization uncertainty
Source: BMC Bioinformatics. 2007 Oct 12;8:383. doi: 10.1186/1471-2105-8-383 (PMC2169266; doi:10.1186/1471-2105-8-383)
Supplement: Additional file 1 — ProbCD source-code and Examples. Source-code used to build the ProbCD package. Future upgrades will be available at the project website [20]. Dataset and results for the three examples presented in the Results section. [file 1471-2105-8-383-S1.zip › ProbCD/example_4/comparison.txt]

ID	Description	Class	p-value_0.50	p-value_0.70	p-value_0.95	p-value_0.99	p-value_0.9999	gamma	Pr(G>gamma)
GO:0000001	mitochondrion inheritance	P	0.48	1	1	0.321	0.271	0.11	0.231
GO:0000002	mitochondrial genome maintenance	P	0.372	1	0.722	0.638	1	-0.173
GO:0000006	high affinity zinc uptake transporter activity	F	1	1	1	1	1	-0.906
GO:0000007	low-affinity zinc ion transporter activity	F	1	1	1	1	1	-0.735
GO:0000009	alpha-1,6-mannosyltransferase activity	F	0.0716	0.0293	0.0495	0.203	1	0.646	0.01
GO:0000010	trans-hexaprenyltranstransferase activity	F	1	1	1	1	1	-0.202
GO:0000011	vacuole inheritance	P	1	0.71	1	1	1	-0.178
GO:0000014	single-stranded DNA specific endodeoxyribonuclease activity	F	0.121	1	1	1	1	0.275	0.19
GO:0000015	phosphopyruvate hydratase complex	C	1	1	1	1	1	-0.884
GO:0000017	alpha-glucoside transport	P	0.387	0.287	1	1	1	0.706	0.055
GO:0000018	regulation of DNA recombination	P	0.217	0.156	1	1	1	0.912	0.079
GO:0000019	regulation of mitotic recombination	P	1	1	1	1	1	-0.837
GO:0000022	mitotic spindle elongation	P	0.412	1	1	0.596	1	-0.0212
GO:0000025	maltose catabolic process	P	1	1	1	1	1	-0.382
GO:0000026	alpha-1,2-mannosyltransferase activity	F	0.617	0.237	0.378	1	1	0.181	0.264
GO:0000027	ribosomal large subunit assembly and maintenance	P	0.0314	0.0764	0.363	1	1	-0.108
GO:0000028	ribosomal small subunit assembly and maintenance	P	0.136	0.233	1	1	1	-0.509
GO:0000030	mannosyltransferase activity	F	0.547	1	1	0.516	1	-0.143
GO:0000031	mannosylphosphate transferase activity	F	1	1	1	1	1	0.258	0.3
GO:0000032	cell wall mannoprotein biosynthetic process	P	0.239	0.194	0.174	0.364	1	0.336	0.077
GO:0000033	alpha-1,3-mannosyltransferase activity	F	0.0091	0.00255	0.000156	0.0179	1	0.835	0.002
GO:0000034	adenine deaminase activity	F	1	1	1	1	1	-0.0617
GO:0000036	acyl carrier activity	F	1	1	1	1	1	-0.909
GO:0000038	very-long-chain fatty acid metabolic process	P	0.52	0.398	1	1	1	0.257	0.213
GO:0000040	low affinity iron ion transport	P	1	1	1	1	1	-0.893
GO:0000045	autophagic vacuole formation	P	1	1	1	1	1	-0.333
GO:0000046	autophagic vacuole fusion	P	1	1	1	1	1	0.0976	0.312
GO:0000048	peptidyltransferase activity	F	1	1	1	1	1	-0.652
GO:0000049	tRNA binding	F	0.592	1	1	1	1	-0.21
GO:0000052	citrulline metabolic process	P	0.217	1	1	1	1	0.694	0.158
GO:0000053	argininosuccinate metabolic process	P	0.217	1	1	1	1	0.694	0.176
GO:0000054	ribosome export from nucleus	P	0.46	0.194	1	1	1	0.157	0.267
GO:0000055	ribosomal large subunit export from nucleus	P	1	1	1	1	1	-0.0766
GO:0000056	ribosomal small subunit export from nucleus	P	1	0.599	1	1	1	-0.189
GO:0000059	protein import into nucleus, docking	P	1	0.492	1	1	1	0.15	0.326
GO:0000060	protein import into nucleus, translocation	P	1	1	1	1	1	0.149	0.321
GO:0000062	acyl-CoA binding	F	1	1	1	1	1	-0.422
GO:0000064	L-ornithine transporter activity	F	1	1	1	1	1	-0.692
GO:0000066	mitochondrial ornithine transport	P	1	1	1	1	1	-0.692
GO:0000070	mitotic sister chromatid segregation	P	0.0962	0.0558	0.00397	0.0039	0.00836	0.314	0.004
GO:0000074	regulation of progression through cell cycle	P	0.296	0.138	0.682	1	1	0.151	0.149
GO:0000075	cell cycle checkpoint	P	1	1	1	1	1	-0.35
GO:0000076	DNA replication checkpoint	P	1	0.571	0.327	0.203	1	0.18	0.303
GO:0000077	DNA damage checkpoint	P	0.327	0.147	0.619	1	1	-0.455
GO:0000078	cell morphogenesis checkpoint	P	0.047	0.0242	0.00578	0.00195	1	0.998	0
GO:0000079	regulation of cyclin-dependent protein kinase activity	P	9.05e-06	4.34E-06	0.000333	0.00264	0.157	0.787	0
GO:0000080	G1 phase of mitotic cell cycle	P	0.592	1	1	1	1	-0.169
GO:0000082	G1/S transition of mitotic cell cycle	P	0.0539	0.028	0.313	0.178	0.0597	0.266	0.022
GO:0000083	G1/S-specific transcription in mitotic cell cycle	P	0.15	0.102	0.01	0.0962	1	0.483	0.006
GO:0000084	S phase of mitotic cell cycle	P	1	1	1	1	1	-0.151
GO:0000086	G2/M transition of mitotic cell cycle	P	0.00637	0.0132	0.131	0.321	1	0.37	0.006
GO:0000087	M phase of mitotic cell cycle	P	1	1	1	1	1	0.271	0.249
GO:0000090	mitotic anaphase	P	0.217	1	1	1	1	0.697	0.163
GO:0000092	mitotic anaphase B	P	0.297	0.175	0.0495	0.0179	0.059	0.348	0.112
GO:0000095	S-adenosylmethionine transporter activity	F	1	1	1	1	1	-0.782
GO:0000096	sulfur amino acid metabolic process	P	1	0.571	1	1	1	-0.102
GO:0000097	sulfur amino acid biosynthetic process	P	1	1	1	1	1	-0.891
GO:0000100	S-methylmethionine transporter activity	F	1	1	1	1	1	0.197	0.287
GO:0000101	sulfur amino acid transport	P	1	1	1	1	1	0.122	0.276
GO:0000102	L-methionine porter activity	F	1	1	1	1	1	0.122	0.301
GO:0000103	sulfate assimilation	P	0.7	0.378	1	1	1	-0.077
GO:0000105	histidine biosynthetic process	P	0.52	0.468	0.289	1	1	0.15	0.221
GO:0000107	imidazoleglycerol-phosphate synthase activity	F	1	1	1	1	1	-0.0636
GO:0000108	repairosome	C	1	0.492	1	1	1	-0.0923
GO:0000110	nucleotide-excision repair factor 1 complex	C	0.387	1	1	1	1	0.289	0.297
GO:0000111	nucleotide-excision repair factor 2 complex	C	0.387	0.287	1	1	1	0.347	0.261
GO:0000112	nucleotide-excision repair factor 3 complex	C	0.65	0.299	1	1	1	0.0449	0.426
GO:0000113	nucleotide-excision repair factor 4 complex	C	1	1	1	1	1	-0.213
GO:0000114	G1-specific transcription in mitotic cell cycle	P	0.0945	0.255	0.085	1	1	0.246	0.11
GO:0000115	S-phase-specific transcription in mitotic cell cycle	P	0.217	0.156	0.0761	1	1	0.963	0.092
GO:0000117	G2/M-specific transcription in mitotic cell cycle	P	0.0102	0.00375	0.000438	0.127	0.0358	0.984	0.001
GO:0000118	histone deacetylase complex	C	1	0.509	0.643	0.558	1	0.00708	0.454
GO:0000119	mediator complex	C	0.0984	0.348	0.396	1	1	-0.455
GO:0000120	RNA polymerase I transcription factor complex	C	1	0.571	1	1	1	0.102	0.385
GO:0000121	glycerol-1-phosphatase activity	F	1	1	1	1	1	-0.963
GO:0000122	negative regulation of transcription from RNA polymerase II promoter	P	0.549	0.26	0.758	1	1	-0.195
GO:0000123	histone acetyltransferase complex	C	0.694	1	0.51	0.335	1	-0.147
GO:0000124	SAGA complex	C	0.78	1	0.393	1	1	-0.232
GO:0000126	transcription factor TFIIIB complex	C	1	1	1	1	1	-0.385
GO:0000127	transcription factor TFIIIC complex	C	0.121	0.237	1	1	1	0.281	0.159
GO:0000131	incipient cellular bud site	C	0.0106	0.000583	0.000622	0.00163	0.386	0.403	0
GO:0000132	establishment of mitotic spindle orientation	P	0.46	0.66	0.174	0.0695	1	0.232	0.15
GO:0000133	polarisome	C	1	0.571	1	1	1	0.159	0.304
GO:0000135	septin checkpoint	P	0.207	0.117	0.0313	0.166	1	0.574	0.042
GO:0000136	alpha-1,6-mannosyltransferase complex	C	0.297	0.175	0.327	0.203	1	0.35	0.142
GO:0000137	Golgi cis cisterna	C	0.297	0.175	0.327	1	1	0.223	0.259
GO:0000138	Golgi trans cisterna	C	1	1	1	1	1	-0.586
GO:0000139	Golgi membrane	C	0.753	1	1	1	1	-0.132
GO:0000140	acylglycerone-phosphate reductase activity	F	0.217	1	1	1	1	0.47	0.206
GO:0000142	cellular bud neck contractile ring	C	0.497	0.13	0.0136	0.111	1	0.307	0.065
GO:0000144	cellular bud neck septin ring	C	0.0273	0.00656	0.026	0.335	1	0.6	0.001
GO:0000145	exocyst	C	0.0729	0.115	0.469	1	1	0.363	0.085
GO:0000146	microfilament motor activity	F	0.297	0.571	0.327	1	1	0.223	0.276
GO:0000147	actin cortical patch assembly	P	0.327	0.71	0.619	1	1	-0.476
GO:0000148	1,3-beta-glucan synthase complex	C	0.52	0.398	0.211	0.127	1	0.362	0.156
GO:0000149	SNARE binding	F	1	1	1	1	1	-0.165
GO:0000150	recombinase activity	F	0.52	0.398	1	1	1	0.185	0.361
GO:0000151	ubiquitin ligase complex	C	0.7	1	0.547	0.364	0.115	-0.131
GO:0000152	nuclear ubiquitin ligase complex	C	1	1	1	1	1	0.0718	0.383
GO:0000154	rRNA modification	P	1	1	1	1	1	0.0446	0.411
GO:0000155	two-component sensor activity	F	0.217	0.156	1	1	1	0.863	0.108
GO:0000156	two-component response regulator activity	F	0.387	1	1	1	1	0.0144	0.396
GO:0000158	protein phosphatase type 2A activity	F	0.214	0.619	1	1	1	-0.662
GO:0000159	protein phosphatase type 2A complex	C	0.351	0.599	1	1	1	-0.618
GO:0000161	MAPKKK cascade during osmolarity sensing	P	0.52	0.398	0.211	1	1	0.219	0.298
GO:0000162	tryptophan biosynthetic process	P	1	0.66	0.547	1	1	-0.0974
GO:0000163	protein phosphatase type 1 activity	F	1	1	1	1	1	-0.799
GO:0000164	protein phosphatase type 1 complex	C	1	1	0.426	0.272	0.0816	0.14	0.294
GO:0000165	MAPKKK cascade	P	1	1	1	1	1	-0.169
GO:0000166	nucleotide binding	F	0.217	1	1	1	1	0.608	0.177
GO:0000168	activation of MAPKK activity during osmolarity sensing	P	1	1	1	1	1	-0.708
GO:0000169	activation of MAPK activity during osmolarity sensing	P	1	1	1	1	1	-0.649
GO:0000170	sphingosine hydroxylase activity	F	0.387	0.287	0.146	0.0866	1	0.5	0.14
GO:0000171	ribonuclease MRP activity	F	0.46	0.194	0.174	0.364	1	0.207	0.21
GO:0000172	ribonuclease MRP complex	C	0.46	0.194	0.174	0.364	1	0.207	0.188
GO:0000173	inactivation of MAPK activity during osmolarity sensing	P	0.592	1	1	1	1	-0.524
GO:0000175	3'-5'-exoribonuclease activity	F	0.566	0.509	1	1	1	0.0916	0.297
GO:0000176	nuclear exosome (RNase complex)	C	0.497	1	1	1	1	0.153	0.242
GO:0000177	cytoplasmic exosome (RNase complex)	C	1	1	1	1	1	-0.0262
GO:0000178	exosome (RNase complex)	C	0.73	1	0.614	1	1	0.124	0.285
GO:0000179	rRNA (adenine-N6,N6-)-dimethyltransferase activity	F	0.217	0.156	1	1	1	0.805	0.131
GO:0000182	rDNA binding	F	0.65	0.299	0.426	0.272	0.0816	0.083	0.36
GO:0000183	chromatin silencing at rDNA	P	0.773	0.739	0.635	1	1	0.0188	0.425
GO:0000184	mRNA catabolic process, nonsense-mediated decay	P	1	1	0.469	1	1	0.0146	0.454
GO:0000186	activation of MAPKK activity	P	1	1	1	1	1	-0.778
GO:0000196	MAPKKK cascade during cell wall biogenesis	P	1	0.492	1	1	1	0.138	0.346
GO:0000208	nuclear translocation of MAPK during osmolarity sensing	P	1	1	1	1	1	-0.649
GO:0000209	protein polyubiquitination	P	0.785	1	1	0.596	0.216	-0.0728
GO:0000210	NAD+ diphosphatase activity	F	1	1	1	1	1	-0.18
GO:0000213	tRNA-intron endonuclease activity	F	0.583	1	1	1	1	-0.294
GO:0000214	tRNA-intron endonuclease complex	C	0.583	1	1	1	1	-0.294
GO:0000215	tRNA 2'-phosphotransferase activity	F	0.217	0.156	1	1	1	0.755	0.153
GO:0000217	DNA secondary structure binding	F	1	1	1	1	1	-0.219
GO:0000220	hydrogen ion transporting ATPase V0 domain	C	1	1	0.378	1	1	-0.151
GO:0000221	hydrogen ion transporting ATPase V1 domain	C	0.359	0.605	1	1	1	-0.9
GO:0000224	peptide-N4-(N-acetyl-beta-glucosaminyl)asparagine amidase activity	F	1	1	1	1	1	-0.875
GO:0000225	N-acetylglucosaminylphosphatidylinositol deacetylase activity	F	1	1	1	1	1	0.273	0.261
GO:0000226	microtubule cytoskeleton organization and biogenesis	P	0.418	0.153	0.51	0.335	0.104	0.124	0.28
GO:0000227	oxaloacetate carrier activity	F	1	1	1	1	1	-0.594
GO:0000228	nuclear chromosome	C	0.00736	0.0341	0.0183	0.0633	0.226	0.396	0.005
GO:0000235	astral microtubule	C	0.217	0.156	0.0761	1	1	0.966	0.073
GO:0000243	commitment complex	C	1	0.66	0.174	0.364	1	0.0274	0.423
GO:0000244	assembly of spliceosomal tri-snRNP	P	1	1	1	1	1	-0.887
GO:0000245	spliceosome assembly	P	1	1	1	1	1	-0.42
GO:0000246	delta24(24-1) sterol reductase activity	F	0.217	1	1	1	1	0.566	0.203
GO:0000247	C-8 sterol isomerase activity	F	0.217	1	1	1	1	0.683	0.182
GO:0000248	C-5 sterol desaturase activity	F	0.217	0.156	1	1	1	0.905	0.114
GO:0000249	C-22 sterol desaturase activity	F	1	1	1	1	1	0.204	0.288
GO:0000250	lanosterol synthase activity	F	0.217	1	1	1	1	0.595	0.159
GO:0000252	C-3 sterol dehydrogenase (C-4 sterol decarboxylase) activity	F	1	1	1	1	1	-0.792
GO:0000253	3-keto sterol reductase activity	F	0.217	0.156	1	1	1	0.86	0.129
GO:0000254	C-4 methylsterol oxidase activity	F	1	1	1	1	1	-0.655
GO:0000256	allantoin catabolic process	P	0.351	0.599	1	1	1	-0.417
GO:0000257	nitrilase activity	F	1	1	1	1	1	-0.658
GO:0000262	mitochondrial chromosome	C	1	1	1	1	1	-0.0207
GO:0000266	mitochondrial fission	P	0.297	0.571	1	1	1	0.305	0.168
GO:0000267	cell fraction	C	1	1	1	1	1	-0.837
GO:0000268	peroxisome targeting sequence binding	F	0.387	0.287	1	1	1	0.372	0.253
GO:0000271	polysaccharide biosynthetic process	P	1	1	1	1	1	-0.833
GO:0000274	mitochondrial proton-transporting ATP synthase, stator stalk	C	1	1	1	1	1	-0.708
GO:0000276	mitochondrial proton-transporting ATP synthase complex, coupling factor F(o)	C	1	1	1	1	1	-0.429
GO:0000277	[cytochrome c]-lysine N-methyltransferase activity	F	1	1	1	1	1	-0.673
GO:0000278	mitotic cell cycle	P	0.387	0.287	0.146	0.0866	0.024	0.776	0.034
GO:0000280	nuclear division	P	0.121	0.398	0.211	0.127	1	0.673	0.038
GO:0000282	cellular bud site selection	P	0.241	0.109	0.0433	0.106	1	0.312	0.02
GO:0000285	1-phosphatidylinositol-3-phosphate 5-kinase activity	F	1	1	1	1	1	-0.879
GO:0000288	mRNA catabolic process, deadenylation-dependent decay	P	0.0283	0.102	1	1	1	0.351	0.058
GO:0000289	poly(A) tail shortening	P	0.65	0.299	1	1	1	0.0212	0.476
GO:0000290	deadenylation-dependent decapping	P	0.418	0.153	0.51	0.335	1	0.246	0.14
GO:0000293	ferric-chelate reductase activity	F	0.178	0.299	0.426	1	1	0.385	0.087
GO:0000295	adenine nucleotide transporter activity	F	0.217	0.156	0.0761	1	1	0.991	0.051
GO:0000297	spermine transporter activity	F	0.0341	0.117	0.0313	0.011	1	0.796	0.004
GO:0000298	endopolyphosphatase activity	F	1	1	1	1	1	-0.407
GO:0000299	integral to membrane of membrane fraction	C	0.52	1	1	1	1	0.014	0.484
GO:0000300	peripheral to membrane of membrane fraction	C	0.475	1	0.582	1	1	-0.199
GO:0000301	retrograde transport, vesicle recycling within Golgi	P	1	0.492	1	1	1	0.0959	0.386
GO:0000302	response to reactive oxygen species	P	1	1	1	1	1	-0.644
GO:0000304	response to singlet oxygen	P	0.207	0.492	0.272	1	1	0.341	0.158
GO:0000306	extrinsic to vacuolar membrane	C	1	1	1	1	1	-0.485
GO:0000307	cyclin-dependent protein kinase holoenzyme complex	C	0.46	0.66	1	1	1	0.0299	0.445
GO:0000309	nicotinamide-nucleotide adenylyltransferase activity	F	1	1	1	1	1	-0.837
GO:0000310	xanthine phosphoribosyltransferase activity	F	1	1	1	1	1	-0.8
GO:0000316	sulfite transport	P	1	1	1	1	1	-0.441
GO:0000318	protein-methionine-R-oxide reductase activity	F	1	1	1	1	1	-0.996
GO:0000319	sulfite transporter activity	F	1	1	1	1	1	-0.176
GO:0000321	re-entry into mitotic cell cycle after pheromone arrest	P	0.121	0.398	0.211	0.127	1	0.744	0.015
GO:0000324	vacuole, cell cycle-correlated morphology	C	0.014	0.0029	0.00915	0.00283	0.00278	0.279	0.001
GO:0000328	lumen of vacuole with cell cycle-correlated morphology	C	1	0.605	1	1	1	-0.326
GO:0000329	membrane of vacuole with cell cycle-correlated morphology	C	0.146	0.247	0.0416	0.375	1	-0.199
GO:0000332	template for synthesis of G-rich strand of telomere DNA activity	F	1	1	1	1	1
GO:0000333	telomerase catalytic core complex	C	1	1	1	1	1	-0.467
GO:0000334	3-hydroxyanthranilate 3,4-dioxygenase activity	F	1	1	1	1	1	-0.525
GO:0000335	negative regulation of DNA transposition	P	0.382	0.36	0.469	0.304	1	0.17	0.259
GO:0000338	protein deneddylation	P	1	1	1	1	1	-0.207
GO:0000339	RNA cap binding	F	0.387	0.287	1	1	1	0.359	0.276
GO:0000346	transcription export complex	C	1	1	1	1	1	-0.847
GO:0000347	THO complex	C	0.583	1	1	1	1	-0.53
GO:0000348	nuclear mRNA branch site recognition	P	0.217	1	1	1	1	0.628	0.178
GO:0000349	generation of catalytic spliceosome for first transesterification step	P	0.387	0.287	1	1	1	0.231	0.306
GO:0000350	generation of catalytic spliceosome for second transesterification step	P	1	1	1	1	1	-0.517
GO:0000354	cis assembly of pre-catalytic spliceosome	P	1	1	1	1	1	-0.724
GO:0000356	U2-type catalytic spliceosome formation for first transesterification step	P	1	1	1	1	1	-0.911
GO:0000358	formation of catalytic U2-type spliceosome for second transesterification step	P	1	1	1	1	1	-0.741
GO:0000360	cis assembly of U2-type pre-catalytic spliceosome	P	1	1	1	1	1
GO:0000370	U2-type nuclear mRNA branch site recognition	P	1	1	1	1	1	-0.653
GO:0000372	Group I intron splicing	P	0.297	0.571	1	1	1	0.224	0.247
GO:0000373	Group II intron splicing	P	1	1	1	1	1	-0.93
GO:0000386	second spliceosomal transesterification activity	F	1	1	1	1	1	-0.517
GO:0000389	nuclear mRNA 3'-splice site recognition	P	0.387	1	1	1	1	0.258	0.324
GO:0000391	U2-dependent spliceosome disassembly	P	1	1	1	1	1	-0.0755
GO:0000395	nuclear mRNA 5'-splice site recognition	P	1	1	1	1	1	-0.906
GO:0000396	U2-type spliceosome conformational change to release U4 and U1	P	1	1	1	1	1	-0.923
GO:0000398	nuclear mRNA splicing, via spliceosome	P	0.303	0.736	0.171	0.371	1	-0.188
GO:0000400	four-way junction DNA binding	F	0.207	0.117	0.0313	0.011	0.0475	0.532	0.055
GO:0000403	Y-form DNA binding	F	0.387	0.287	0.146	0.0866	0.024	0.479	0.173
GO:0000404	loop DNA binding	F	0.207	0.117	0.0313	0.166	0.0475	0.595	0.045
GO:0000406	double-strand/single-strand DNA junction binding	F	0.387	0.287	0.146	0.0866	0.024	0.479	0.186
GO:0000407	pre-autophagosomal structure	C	1	0.619	1	1	1	-0.228
GO:0000408	EKC/KEOPS protein complex	C	1	1	1	1	1	-0.615
GO:0000411	positive regulation of transcription by galactose	P	0.0716	0.175	1	1	1	0.376	0.113
GO:0000412	histone peptidyl-prolyl isomerization	P	1	1	1	1	1	0.378	0.252
GO:0000415	negative regulation of histone H3-K36 methylation	P	1	1	1	1	1	0.378	0.233
GO:0000417	HIR complex	C	0.583	1	1	1	1	-0.0885
GO:0000422	mitochondrion degradation	P	1	1	1	1	1	-0.519
GO:0000433	negative regulation of transcription from RNA polymerase II promoter by glucose	P	0.359	0.605	1	1	1	-0.537
GO:0000500	RNA polymerase I upstream activating factor complex	C	1	0.492	0.272	0.166	0.0475	0.0567	0.402
GO:0000501	flocculation via cell wall protein-carbohydrate interaction	P	0.22	0.371	1	1	1	-0.586
GO:0000502	proteasome complex (sensu Eukaryota)	C	0.713	0.684	1	1	1	-0.0839
GO:0000506	glycosylphosphatidylinositol-N-acetylglucosaminyltransferase (GPI-GnT) complex	C	0.297	1	1	1	1	-0.119
GO:0000507	1-acylglycerophosphocholine O-acyltransferase	F	0.217	1	1	1	1	0.599	0.18
GO:0000508	Rpd3L complex	C	0.73	0.414	0.614	1	1	-0.0323
GO:0000509	Rpd3S complex	C	0.297	0.175	0.327	1	1	0.31	0.199
GO:0000703	oxidized pyrimidine base lesion DNA N-glycosylase activity	F	1	1	1	1	1	-0.202
GO:0000706	meiotic DNA double-strand break processing	P	0.121	0.398	0.211	1	1	0.528	0.094
GO:0000707	meiotic DNA recombinase assembly	P	1	0.492	1	1	1	0.00718	0.49
GO:0000709	meiotic joint molecule formation	P	0.387	0.287	1	1	1	0.425	0.228
GO:0000710	meiotic mismatch repair	P	0.0438	0.0806	0.0122	0.0354	0.0816	0.601	0.012
GO:0000715	nucleotide-excision repair, DNA damage recognition	P	0.617	1	1	1	1	0.00875	0.457
GO:0000717	nucleotide-excision repair, DNA duplex unwinding	P	1	1	1	1	1	-0.238
GO:0000719	photoreactive repair	P	1	1	1	1	1	-0.992
GO:0000721	(R,R)-butanediol dehydrogenase activity	F	1	1	1	1	1	-0.43
GO:0000722	telomere maintenance via recombination	P	0.000953	5.38E-05	0.00014	0.000652	0.187	0.634	0
GO:0000723	telomere maintenance	P	0.0619	0.0964	0.165	0.331	0.117	-0.109
GO:0000724	double-strand break repair via homologous recombination	P	0.00469	0.00656	0.00306	0.00591	1	0.679	0
GO:0000725	recombinational repair	P	0.207	0.492	0.272	0.166	1	0.368	0.177
GO:0000727	double-strand break repair via break-induced replication	P	0.65	0.299	0.094	0.272	1	0.205	0.234
GO:0000728	gene conversion at mating-type locus, DNA double-strand break formation	P	1	1	1	1	1	-0.523
GO:0000729	DNA double-strand break processing	P	0.047	0.287	0.146	1	1	0.864	0.018
GO:0000730	DNA recombinase assembly	P	0.52	0.398	1	1	1	0.202	0.314
GO:0000731	DNA synthesis during DNA repair	P	0.0022	0.0133	0.0313	0.011	1	0.893	0.002
GO:0000735	removal of nonhomologous ends	P	0.207	0.492	0.272	0.166	0.0475	0.39	0.129
GO:0000736	double-strand break repair via single-strand annealing, removal of nonhomologous ends	P	0.387	1	1	1	1	0.289	0.282
GO:0000739	DNA strand annealing activity	F	0.52	1	1	1	1	-0.0991
GO:0000742	karyogamy during conjugation with cellular fusion	P	0.305	0.102	0.231	0.42	1	0.315	0.065
GO:0000743	nuclear migration during conjugation with cellular fusion	P	0.047	0.0242	0.146	1	1	0.928	0.021
GO:0000747	conjugation with cellular fusion	P	0.362	0.428	0.72	1	1	0.182	0.105
GO:0000749	response to pheromone during conjugation with cellular fusion	P	0.207	0.117	0.0313	1	1	0.473	0.093
GO:0000750	pheromone-dependent signal transduction during conjugation with cellular fusion	P	0.814	0.587	1	0.321	0.271	-0.0058
GO:0000751	cell cycle arrest in response to pheromone	P	1	1	1	1	1	-0.0505
GO:0000752	agglutination during conjugation with cellular fusion	P	0.207	0.492	0.272	1	1	0.401	0.129
GO:0000753	cellular morphogenesis during conjugation with cellular fusion	P	0.239	0.194	0.174	0.364	0.115	0.41	0.039
GO:0000754	adaptation to pheromone during conjugation with cellular fusion	P	1	0.378	1	1	1	-0.19
GO:0000755	cytogamy	P	0.0341	0.117	0.272	0.166	0.0475	0.623	0.03
GO:0000767	cellular morphogenesis during conjugation	P	1	1	1	1	1	-0.214
GO:0000770	peptide pheromone export	P	0.217	0.156	1	1	1	0.779	0.13
GO:0000772	mating pheromone activity	F	1	0.492	0.272	0.166	1	0.0815	0.371
GO:0000773	phosphatidyl-N-methylethanolamine N-methyltransferase activity	F	1	1	1	1	1	-0.767
GO:0000774	adenyl-nucleotide exchange factor activity	F	0.583	1	1	1	1	-0.471
GO:0000775	chromosome, pericentric region	C	0.0341	0.0133	0.00165	0.000332	0.0475	0.789	0.004
GO:0000776	kinetochore	C	0.232	0.322	0.0356	0.0368	0.187	0.319	0.041
GO:0000778	condensed nuclear chromosome kinetochore	C	1	0.811	0.325	0.189	1	-0.00398
GO:0000780	condensed nuclear chromosome, pericentric region	C	1	1	0.547	0.364	1	0.0545	0.381
GO:0000781	chromosome, telomeric region	C	0.207	0.117	0.0313	0.166	1	0.502	0.081
GO:0000783	nuclear telomere cap complex	C	0.268	0.684	0.582	1	1	0.232	0.151
GO:0000784	nuclear chromosome, telomeric region	C	0.418	0.638	0.51	0.335	1	0.287	0.102
GO:0000785	chromatin	C	0.583	1	1	1	1	-0.2
GO:0000788	nuclear nucleosome	C	3.7e-05	2.10E-06	3.79E-09	2.88E-11	8.60E-12	0.918	0
GO:0000790	nuclear chromatin	C	0.0528	0.587	0.444	0.106	0.271	0.251	0.049
GO:0000794	condensed nuclear chromosome	C	1	1	1	1	1	-0.168
GO:0000795	synaptonemal complex	C	1	1	1	1	1	-0.898
GO:0000798	nuclear cohesin complex	C	0.617	0.237	0.378	0.238	0.0703	0.206	0.236
GO:0000799	nuclear condensin complex	C	0.592	1	1	1	1	-0.709
GO:0000800	lateral element	C	0.387	0.287	1	1	1	0.419	0.234
GO:0000802	transverse filament	C	1	1	1	1	1	-0.0731
GO:0000810	diacylglycerol pyrophosphate phosphatase activity	F	1	1	1	1	1	-0.512
GO:0000811	GINS complex	C	1	1	1	1	1	0.189	0.255
GO:0000812	SWR1 complex	C	0.322	0.241	0.617	1	1	-0.338
GO:0000813	ESCRT I complex	C	0.583	1	1	1	1	-0.728
GO:0000814	ESCRT II complex	C	1	1	1	1	1	-0.771
GO:0000815	ESCRT III complex	C	0.583	1	1	1	1	-0.759
GO:0000816	nicotinamide riboside kinase activity	F	1	1	1	1	1	-0.777
GO:0000817	COMA complex	C	0.583	1	1	1	1	-0.763
GO:0000818	MIND complex	C	0.52	0.398	0.211	0.127	1	0.538	0.076
GO:0000902	cell morphogenesis	P	0.39	0.167	0.135	0.0368	0.187	0.125	0.249
GO:0000903	cellular morphogenesis during vegetative growth	P	0.686	0.36	0.119	0.304	0.0927	0.206	0.194
GO:0000906	6,7-dimethyl-8-ribityllumazine synthase activity	F	1	1	1	1	1	-0.865
GO:0000907	sulfonate dioxygenase activity	F	1	1	1	1	1	-0.93
GO:0000910	cytokinesis	P	0.000303	0.00016	0.00257	0.099	1	0.483	0
GO:0000915	cytokinesis, contractile ring formation	P	0.0102	0.398	0.211	1	1	0.763	0.014
GO:0000916	cytokinesis, contractile ring contraction	P	1	0.492	0.272	1	1	0.181	0.285
GO:0000917	barrier septum formation	P	0.387	0.287	0.146	0.0866	1	0.632	0.063
GO:0000920	cell separation during cytokinesis	P	1	1	1	1	1	-0.144
GO:0000921	septin ring assembly	P	0.0716	0.0293	0.0039	0.203	1	0.661	0.01
GO:0000922	spindle pole	C	0.207	0.117	0.0313	0.011	1	0.685	0.014
GO:0000928	gamma-tubulin small complex, spindle pole body	C	0.52	0.398	0.211	0.127	0.0358	0.57	0.07
GO:0000932	cytoplasmic mRNA processing body	C	1	0.44	1	0.445	1	0.116	0.273
GO:0000938	GARP complex	C	1	1	1	1	1	-0.213
GO:0000942	outer kinetochore of condensed nuclear chromosome	C	0.047	0.287	1	1	1	0.614	0.067
GO:0000943	retrotransposon nucleocapsid	C	0.00835	0.0388	0.414	0.623	1	-0.678
GO:0001100	negative regulation of exit from mitosis	P	0.207	0.117	0.272	0.166	1	0.459	0.091
GO:0001101	response to acid	P	0.65	1	0.426	1	1	0.0988	0.345
GO:0001300	chronological cell aging	P	0.65	0.299	1	1	1	0.112	0.342
GO:0001302	replicative cell aging	P	0.103	0.186	0.16	0.0333	0.289	0.177	0.11
GO:0001308	loss of chromatin silencing during replicative cell aging	P	0.686	1	1	1	1	0.128	0.298
GO:0001310	extrachromosomal rDNA circle accumulation during replicative cell aging	P	1	1	1	1	1	-0.568
GO:0001320	age-dependent response to reactive oxygen species during chronological cell aging	P	0.387	1	1	1	1	-0.0197
GO:0001321	age-dependent general metabolic decline during replicative cell aging	P	1	1	1	1	1	-0.0907
GO:0001324	age-dependent response to oxidative stress during chronological cell aging	P	0.617	1	0.378	0.238	1	0.0677	0.376
GO:0001400	mating projection base	C	0.0716	0.0293	0.327	0.203	1	0.642	0.012
GO:0001401	mitochondrial sorting and assembly machinery complex	C	1	1	1	1	1	-0.708
GO:0001402	signal transduction during filamentous growth	P	1	1	0.426	1	1	-0.26
GO:0001403	invasive growth (sensu Saccharomyces)	P	1	1	0.368	0.261	1	-0.0458
GO:0001405	presequence translocase-associated import motor	C	1	0.605	1	1	1	-0.248
GO:0001406	glycerophosphodiester transporter activity	F	1	1	1	1	1	-0.188
GO:0001407	glycerophosphodiester transport	P	1	1	1	1	1	-0.188
GO:0001408	guanine nucleotide transport	P	1	1	1	1	1	-0.679
GO:0001409	guanine nucleotide transporter activity	F	1	1	1	1	1	-0.679
GO:0001510	RNA methylation	P	1	1	1	1	1	0.147	0.307
GO:0001522	pseudouridine synthesis	P	1	1	1	1	1	-0.62
GO:0001558	regulation of cell growth	P	0.136	0.233	1	1	1	-0.501
GO:0001578	microtubule bundle formation	P	1	1	1	1	1	-0.884
GO:0001671	ATPase stimulator activity	F	1	0.605	1	1	1	-0.1
GO:0001682	tRNA 5'-leader removal	P	1	1	1	1	1	-0.567
GO:0001718	conversion of met-tRNAf to fmet-tRNA	P	1	1	1	1	1	0.373	0.232
GO:0001948	glycoprotein binding	F	1	1	1	1	1	-0.572
GO:0001965	G-protein alpha-subunit binding	F	1	1	1	1	1	-0.412
GO:0003674	molecular_function	F	0.626	0.179	0.0399	0.0812	0.434	-0.0318
GO:0003676	nucleic acid binding	F	1	1	0.469	1	1	-0.19
GO:0003677	DNA binding	F	0.000412	9.28E-05	9.92E-06	2.62E-06	5.07E-07	0.302	0
GO:0003678	DNA helicase activity	F	0.000486	2.57E-05	0.000778	0.00448	1	0.636	0
GO:0003680	AT DNA binding	F	0.52	1	1	1	1	0.0829	0.405
GO:0003682	chromatin binding	F	0.0242	0.111	0.191	0.221	0.216	0.334	0.015
GO:0003684	damaged DNA binding	F	0.418	0.153	0.51	0.335	1	0.097	0.317
GO:0003688	DNA replication origin binding	F	0.0431	0.0391	0.26	0.111	0.146	0.447	0.02
GO:0003689	DNA clamp loader activity	F	0.65	1	1	1	1	-0.0894
GO:0003690	double-stranded DNA binding	F	0.418	0.638	0.146	1	1	0.229	0.168
GO:0003697	single-stranded DNA binding	F	1	0.706	1	1	1	-0.0229
GO:0003700	transcription factor activity	F	0.0172	0.208	0.805	0.339	0.163	0.214	0.024
GO:0003701	RNA polymerase I transcription factor activity	F	1	0.66	0.547	0.364	0.115	0.0136	0.464
GO:0003702	RNA polymerase II transcription factor activity	F	0.22	0.493	1	1	1	-0.333
GO:0003704	specific RNA polymerase II transcription factor activity	F	0.139	0.401	0.144	0.722	0.415	0.174	0.067
GO:0003706	ligand-regulated transcription factor activity	F	1	1	1	1	1	-0.314
GO:0003709	RNA polymerase III transcription factor activity	F	0.46	0.66	1	1	1	0.0335	0.422
GO:0003711	transcriptional elongation regulator activity	F	1	1	1	1	1	-0.337
GO:0003712	transcription cofactor activity	F	1	1	1	1	1	-0.248
GO:0003713	transcription coactivator activity	F	1	0.752	0.643	1	1	0.0221	0.458
GO:0003714	transcription corepressor activity	F	1	0.727	1	1	1	0.00975	0.439
GO:0003716	RNA polymerase I transcription termination factor activity	F	0.217	0.156	0.0761	1	1	0.989	0.059
GO:0003717	RNA polymerase II transcription termination factor activity	F	1	1	1	1	1	0.34	0.265
GO:0003720	telomerase activity	F	1	1	1	1	1	-0.556
GO:0003721	telomeric template RNA reverse transcriptase activity	F	1	1	1	1	1	-0.467
GO:0003723	RNA binding	F	0.00261	0.0684	0.618	0.665	0.41	-0.227
GO:0003724	RNA helicase activity	F	0.216	0.492	0.623	1	1	-0.12
GO:0003729	mRNA binding	F	0.0081	0.0053	0.00328	0.115	1	0.412	0
GO:0003735	structural constituent of ribosome	F	1.41e-15	7.97E-11	4.35E-07	0.000241	0.174	-0.551
GO:0003743	translation initiation factor activity	F	0.247	0.112	0.268	0.634	1	-0.243
GO:0003746	translation elongation factor activity	F	0.73	0.705	1	1	1	-0.0948
GO:0003747	translation release factor activity	F	1	1	1	1	1	-0.441
GO:0003755	peptidyl-prolyl cis-trans isomerase activity	F	0.322	0.706	0.617	1	1	-0.335
GO:0003756	protein disulfide isomerase activity	F	0.297	0.175	0.327	1	1	0.343	0.148
GO:0003774	motor activity	F	1	0.492	1	1	1	0.396	0.141
GO:0003777	microtubule motor activity	F	0.0273	0.00656	0.00306	0.000396	0.0049	0.658	0
GO:0003779	actin binding	F	0.592	1	1	1	1	-0.397
GO:0003785	actin monomer binding	F	1	1	1	1	1	-0.664
GO:0003786	actin lateral binding	F	1	1	1	1	1	-0.642
GO:0003810	protein-glutamine gamma-glutamyltransferase activity	F	1	1	1	1	1	-0.851
GO:0003824	catalytic activity	F	1	1	1	1	1	-0.702
GO:0003825	alpha,alpha-trehalose-phosphate synthase (UDP-forming) activity	F	0.121	1	1	1	1	0.433	0.14
GO:0003838	sterol 24-C-methyltransferase activity	F	1	1	1	1	1	0.0154	0.324
GO:0003841	1-acylglycerol-3-phosphate O-acyltransferase activity	F	1	1	1	1	1	-0.249
GO:0003842	1-pyrroline-5-carboxylate dehydrogenase activity	F	1	1	1	1	1	-0.92
GO:0003843	1,3-beta-glucan synthase activity	F	0.121	0.398	0.211	0.127	1	0.521	0.084
GO:0003844	1,4-alpha-glucan branching enzyme activity	F	0.217	1	1	1	1	0.59	0.183
GO:0003848	2-amino-4-hydroxy-6-hydroxymethyldihydropteridine diphosphokinase activity	F	1	1	1	1	1	0.0128	0.31
GO:0003849	3-deoxy-7-phosphoheptulonate synthase activity	F	1	1	1	1	1	-0.642
GO:0003850	2-deoxyglucose-6-phosphatase activity	F	1	1	1	1	1	-0.0904
GO:0003852	2-isopropylmalate synthase activity	F	1	1	1	1	1	-0.811
GO:0003855	3-dehydroquinate dehydratase activity	F	1	1	1	1	1	-0.813
GO:0003856	3-dehydroquinate synthase activity	F	1	1	1	1	1	-0.813
GO:0003857	3-hydroxyacyl-CoA dehydrogenase activity	F	1	1	1	1	1	-0.407
GO:0003860	3-hydroxyisobutyryl-CoA hydrolase activity	F	1	1	1	1	1	-0.832
GO:0003861	3-isopropylmalate dehydratase activity	F	1	1	1	1	1	-0.769
GO:0003862	3-isopropylmalate dehydrogenase activity	F	1	1	1	1	1	-0.0611
GO:0003864	3-methyl-2-oxobutanoate hydroxymethyltransferase activity	F	1	1	1	1	1	-0.935
GO:0003866	3-phosphoshikimate 1-carboxyvinyltransferase activity	F	1	1	1	1	1	-0.813
GO:0003867	4-aminobutyrate transaminase activity	F	1	1	1	1	1	-0.728
GO:0003869	4-nitrophenylphosphatase activity	F	1	1	1	1	1	-0.885
GO:0003870	5-aminolevulinate synthase activity	F	1	1	1	1	1	-0.7
GO:0003871	5-methyltetrahydropteroyltriglutamate-homocysteine S-methyltransferase activity	F	1	1	1	1	1	-0.0641
GO:0003872	6-phosphofructokinase activity	F	0.387	0.287	1	1	1	0.412	0.243
GO:0003873	6-phosphofructo-2-kinase activity	F	1	1	1	1	1	-0.323
GO:0003876	AMP deaminase activity	F	1	1	1	1	1	-0.864
GO:0003879	ATP phosphoribosyltransferase activity	F	1	1	1	1	1	0.463	0.214
GO:0003880	C-terminal protein carboxyl methyltransferase activity	F	1	1	1	1	1	0.00225	0.424
GO:0003881	CDP-diacylglycerol-inositol 3-phosphatidyltransferase activity	F	1	1	1	1	1	0.333	0.251
GO:0003882	CDP-diacylglycerol-serine O-phosphatidyltransferase activity	F	1	1	1	1	1	-0.901
GO:0003883	CTP synthase activity	F	1	1	1	1	1	-0.419
GO:0003885	D-arabinono-1,4-lactone oxidase activity	F	1	1	1	1	1
GO:0003887	DNA-directed DNA polymerase activity	F	0.554	1	0.635	1	1	-0.253
GO:0003889	alpha DNA polymerase activity	F	0.047	0.0242	1	1	1	0.917	0.017
GO:0003890	beta DNA polymerase activity	F	1	1	1	1	1	-0.715
GO:0003891	delta DNA polymerase activity	F	0.121	0.065	0.211	1	1	0.768	0.009
GO:0003893	epsilon DNA polymerase activity	F	0.0341	0.492	0.272	0.166	1	0.585	0.045
GO:0003894	zeta DNA polymerase activity	F	0.387	0.287	0.146	1	1	0.629	0.067
GO:0003895	gamma DNA-directed DNA polymerase activity	F	0.217	0.156	1	1	1	0.92	0.105
GO:0003896	DNA primase activity	F	0.387	0.287	0.146	0.0866	1	0.693	0.041
GO:0003899	DNA-directed RNA polymerase activity	F	0.0778	0.132	1	1	1	0.26	0.027
GO:0003904	deoxyribodipyrimidine photo-lyase activity	F	1	1	1	1	1	-0.992
GO:0003905	alkylbase DNA N-glycosylase activity	F	1	1	1	1	1	-0.521
GO:0003906	DNA-(apurinic or apyrimidinic site) lyase activity	F	0.583	1	1	1	1	-0.302
GO:0003908	methylated-DNA-[protein]-cysteine S-methyltransferase activity	F	1	1	1	1	1	-0.5
GO:0003910	DNA ligase (ATP) activity	F	0.387	0.287	0.146	0.0866	0.024	0.492	0.144
GO:0003916	DNA topoisomerase activity	F	1	1	1	1	1	-0.516
GO:0003917	DNA topoisomerase type I activity	F	0.387	0.287	1	1	1	0.412	0.236
GO:0003918	DNA topoisomerase (ATP-hydrolyzing) activity	F	1	1	1	1	1	-0.901
GO:0003919	FMN adenylyltransferase activity	F	1	1	1	1	1	-0.806
GO:0003922	GMP synthase (glutamine-hydrolyzing) activity	F	1	1	1	1	1	-0.929
GO:0003923	GPI-anchor transamidase activity	F	1	0.571	1	1	1	0.132	0.31
GO:0003924	GTPase activity	F	0.318	0.185	1	0.301	0.483	0.127	0.117
GO:0003934	GTP cyclohydrolase I activity	F	1	1	1	1	1	-0.675
GO:0003937	IMP cyclohydrolase activity	F	1	1	1	1	1	0.0604	0.295
GO:0003938	IMP dehydrogenase activity	F	1	1	1	1	1	-0.531
GO:0003939	L-iditol 2-dehydrogenase activity	F	1	1	1	1	1	-0.894
GO:0003941	L-serine ammonia-lyase activity	F	0.52	0.398	1	1	1	0.431	0.133
GO:0003942	N-acetyl-gamma-glutamyl-phosphate reductase activity	F	1	1	1	1	1	-0.899
GO:0003949	1-(5-phosphoribosyl)-5-[(5-phosphoribosylamino)methylideneamino]imidazole-4-carboxamide isomerase activity	F	1	1	1	1	1	-0.853
GO:0003951	NAD+ kinase activity	F	1	1	1	1	1	-0.826
GO:0003952	NAD+ synthase (glutamine-hydrolyzing) activity	F	1	1	1	1	1	0.00631	0.326
GO:0003954	NADH dehydrogenase activity	F	0.387	0.287	1	1	1	0.699	0.054
GO:0003955	NAD(P)H dehydrogenase (quinone) activity	F	1	1	1	1	1	-0.854
GO:0003959	NADPH dehydrogenase activity	F	1	1	1	1	1	-0.597
GO:0003961	O-acetylhomoserine aminocarboxypropyltransferase activity	F	0.217	0.156	0.0761	1	1	0.974	0.076
GO:0003962	cystathionine gamma-synthase activity	F	0.387	0.287	1	1	1	0.449	0.223
GO:0003964	RNA-directed DNA polymerase activity	F	0.0847	0.241	0.617	1	1	-0.579
GO:0003972	RNA ligase (ATP) activity	F	1	1	1	1	1	-0.684
GO:0003975	UDP-N-acetylglucosamine-dolichyl-phosphate N-acetylglucosaminephosphotransferase activity	F	1	1	1	1	1	0.296	0.241
GO:0003977	UDP-N-acetylglucosamine diphosphorylase activity	F	0.217	0.156	0.0761	0.0443	1	0.993	0.046
GO:0003978	UDP-glucose 4-epimerase activity	F	1	1	1	1	1	-0.775
GO:0003980	UDP-glucose:glycoprotein glucosyltransferase activity	F	1	1	1	1	1	-0.779
GO:0003983	UTP:glucose-1-phosphate uridylyltransferase activity	F	1	1	1	1	1	-1
GO:0003984	acetolactate synthase activity	F	1	1	1	1	1	-0.903
GO:0003985	acetyl-CoA C-acetyltransferase activity	F	1	1	1	1	1	-0.853
GO:0003986	acetyl-CoA hydrolase activity	F	1	1	1	1	1	-0.865
GO:0003987	acetate-CoA ligase activity	F	1	1	1	1	1	-0.903
GO:0003988	acetyl-CoA C-acyltransferase activity	F	1	1	1	1	1	-0.999
GO:0003989	acetyl-CoA carboxylase activity	F	1	1	1	1	1	-0.362
GO:0003991	acetylglutamate kinase activity	F	1	1	1	1	1	-0.899
GO:0003992	acetylornithine transaminase activity	F	1	1	1	1	1	-0.877
GO:0003993	acid phosphatase activity	F	0.0091	0.00255	0.000156	1.81E-05	1	0.846	0
GO:0003994	aconitate hydratase activity	F	0.387	0.287	1	1	1	0.534	0.109
GO:0003997	acyl-CoA oxidase activity	F	1	1	1	1	1	-0.803
GO:0003999	adenine phosphoribosyltransferase activity	F	1	1	1	1	1	-0.698
GO:0004001	adenosine kinase activity	F	1	1	1	1	1	-0.911
GO:0004003	ATP-dependent DNA helicase activity	F	0.000527	0.000766	0.026	0.0572	0.104	0.692	0.001
GO:0004004	ATP-dependent RNA helicase activity	F	0.633	0.168	0.718	1	1	0.0509	0.369
GO:0004012	phospholipid-translocating ATPase activity	F	0.22	0.371	1	1	1	-0.602
GO:0004013	adenosylhomocysteinase activity	F	0.217	1	1	1	1	0.538	0.218
GO:0004014	adenosylmethionine decarboxylase activity	F	1	1	1	1	1	-0.751
GO:0004015	adenosylmethionine-8-amino-7-oxononanoate transaminase activity	F	1	1	1	1	1	-0.917
GO:0004016	adenylate cyclase activity	F	1	1	1	1	1	-0.797
GO:0004017	adenylate kinase activity	F	0.207	0.492	0.272	1	1	0.358	0.163
GO:0004018	adenylosuccinate lyase activity	F	0.217	0.156	1	1	1	0.739	0.158
GO:0004019	adenylosuccinate synthase activity	F	0.217	0.156	1	1	1	0.859	0.109
GO:0004020	adenylylsulfate kinase activity	F	1	1	1	1	1	0.321	0.254
GO:0004022	alcohol dehydrogenase activity	F	0.592	1	1	1	1	-0.696
GO:0004024	alcohol dehydrogenase activity, zinc-dependent	F	1	1	1	1	1	-0.0769
GO:0004026	alcohol O-acetyltransferase activity	F	0.207	0.492	1	1	1	0.249	0.218
GO:0004028	3-chloroallyl aldehyde dehydrogenase activity	F	1	0.492	1	1	1	0.0284	0.467
GO:0004029	aldehyde dehydrogenase (NAD) activity	F	1	1	1	1	1	-0.975
GO:0004032	aldehyde reductase activity	F	0.583	1	1	1	1	-0.206
GO:0004033	aldo-keto reductase activity	F	0.351	0.599	1	1	1	-0.28
GO:0004034	aldose 1-epimerase activity	F	1	1	1	1	1	-0.775
GO:0004035	alkaline phosphatase activity	F	1	1	1	1	1	-0.181
GO:0004037	allantoicase activity	F	1	1	1	1	1	-0.867
GO:0004038	allantoinase activity	F	1	1	1	1	1	-0.507
GO:0004039	allophanate hydrolase activity	F	1	1	1	1	1	-0.719
GO:0004040	amidase activity	F	1	1	1	1	1	-0.813
GO:0004042	amino-acid N-acetyltransferase activity	F	1	1	1	1	1	-0.538
GO:0004043	L-aminoadipate-semialdehyde dehydrogenase activity	F	1	1	1	1	1	-0.624
GO:0004044	amidophosphoribosyltransferase activity	F	0.217	0.156	1	1	1	0.901	0.102
GO:0004045	aminoacyl-tRNA hydrolase activity	F	0.387	1	1	1	1	0.206	0.341
GO:0004048	anthranilate phosphoribosyltransferase activity	F	0.217	0.156	0.0761	1	1	0.982	0.064
GO:0004049	anthranilate synthase activity	F	1	1	1	1	1	-0.896
GO:0004053	arginase activity	F	0.217	0.156	0.0761	0.0443	1	0.997	0.035
GO:0004055	argininosuccinate synthase activity	F	0.217	1	1	1	1	0.694	0.173
GO:0004056	argininosuccinate lyase activity	F	0.217	0.156	1	1	1	0.739	0.152
GO:0004057	arginyltransferase activity	F	1	1	1	1	1	-0.751
GO:0004059	aralkylamine N-acetyltransferase activity	F	1	1	1	1	1	-0.682
GO:0004061	arylformamidase activity	F	1	1	1	1	1	-0.573
GO:0004065	arylsulfatase activity	F	1	1	1	1	1	-0.331
GO:0004066	asparagine synthase (glutamine-hydrolyzing) activity	F	1	1	1	1	1	-0.462
GO:0004067	asparaginase activity	F	0.592	1	1	1	1	-0.851
GO:0004069	aspartate transaminase activity	F	0.387	0.287	0.146	1	1	0.668	0.067
GO:0004070	aspartate carbamoyltransferase activity	F	1	1	1	1	1	-0.93
GO:0004072	aspartate kinase activity	F	1	1	1	1	1	-0.689
GO:0004073	aspartate-semialdehyde dehydrogenase activity	F	1	1	1	1	1	-0.7
GO:0004075	biotin carboxylase activity	F	1	1	1	1	1	-0.681
GO:0004076	biotin synthase activity	F	0.217	0.156	1	1	1	0.889	0.098
GO:0004077	biotin-[acetyl-CoA-carboxylase] ligase activity	F	1	1	1	1	1	-0.866
GO:0004078	biotin-[methylcrotonoyl-CoA-carboxylase] ligase activity	F	1	1	1	1	1	-0.866
GO:0004079	biotin-[methylmalonyl-CoA-carboxytransferase] ligase activity	F	1	1	1	1	1	-0.866
GO:0004080	biotin-[propionyl-CoA-carboxylase (ATP-hydrolyzing)] ligase activity	F	1	1	1	1	1	-0.866
GO:0004081	bis(5'-nucleosyl)-tetraphosphatase (asymmetrical) activity	F	0.217	0.156	1	1	1	0.95	0.088
GO:0004084	branched-chain-amino-acid transaminase activity	F	0.047	0.287	1	1	1	0.727	0.045
GO:0004088	carbamoyl-phosphate synthase (glutamine-hydrolyzing) activity	F	1	1	1	1	1	-0.32
GO:0004089	carbonate dehydratase activity	F	1	1	1	1	1	-0.758
GO:0004092	carnitine O-acetyltransferase activity	F	1	1	1	1	1	-0.297
GO:0004096	catalase activity	F	1	1	1	1	1	-0.644
GO:0004099	chitin deacetylase activity	F	1	1	1	1	1	-0.844
GO:0004100	chitin synthase activity	F	0.121	0.065	0.211	1	1	0.742	0.012
GO:0004103	choline kinase activity	F	1	1	1	1	1	-0.924
GO:0004105	choline-phosphate cytidylyltransferase activity	F	1	1	1	1	1	0.0952	0.322
GO:0004106	chorismate mutase activity	F	1	1	1	1	1	-0.662
GO:0004107	chorismate synthase activity	F	1	1	1	1	1	-0.856
GO:0004108	citrate (Si)-synthase activity	F	1	1	1	1	1	-0.667
GO:0004109	coproporphyrinogen oxidase activity	F	1	1	1	1	1	0.0716	0.286
GO:0004113	2',3'-cyclic-nucleotide 3'-phosphodiesterase activity	F	1	1	1	1	1	-0.762
GO:0004115	3',5'-cyclic-AMP phosphodiesterase activity	F	1	1	1	1	1	-0.804
GO:0004121	cystathionine beta-lyase activity	F	1	1	1	1	1	-0.255
GO:0004122	cystathionine beta-synthase activity	F	0.217	0.156	0.0761	1	1	0.988	0.052
GO:0004123	cystathionine gamma-lyase activity	F	1	1	1	1	1	-0.572
GO:0004124	cysteine synthase activity	F	0.387	0.287	0.146	1	1	0.709	0.049
GO:0004126	cytidine deaminase activity	F	1	1	1	1	1	-0.173
GO:0004128	cytochrome-b5 reductase activity	F	1	1	1	1	1	-0.484
GO:0004129	cytochrome-c oxidase activity	F	0.214	0.619	1	1	1	-0.581
GO:0004130	cytochrome-c peroxidase activity	F	1	1	1	1	1	-0.485
GO:0004131	cytosine deaminase activity	F	1	1	1	1	1	-0.417
GO:0004132	dCMP deaminase activity	F	1	1	1	1	1	-0.903
GO:0004134	4-alpha-glucanotransferase activity	F	1	1	1	1	1	-0.308
GO:0004135	amylo-alpha-1,6-glucosidase activity	F	1	1	1	1	1	-0.308
GO:0004140	dephospho-CoA kinase activity	F	1	1	1	1	1	-0.0212
GO:0004141	dethiobiotin synthase activity	F	1	1	1	1	1	-0.878
GO:0004142	diacylglycerol cholinephosphotransferase activity	F	1	1	1	1	1	0.244	0.267
GO:0004144	diacylglycerol O-acyltransferase activity	F	1	1	1	1	1	-0.705
GO:0004145	diamine N-acetyltransferase activity	F	1	1	1	1	1	-0.682
GO:0004146	dihydrofolate reductase activity	F	1	1	1	1	1	-0.929
GO:0004148	dihydrolipoyl dehydrogenase activity	F	1	1	1	1	1	-0.817
GO:0004149	dihydrolipoyllysine-residue succinyltransferase activity	F	0.217	0.156	1	1	1	0.938	0.087
GO:0004150	dihydroneopterin aldolase activity	F	1	1	1	1	1	0.0128	0.327
GO:0004151	dihydroorotase activity	F	1	1	1	1	1	-0.721
GO:0004152	dihydroorotate dehydrogenase activity	F	1	1	1	1	1	-0.507
GO:0004156	dihydropteroate synthase activity	F	1	1	1	1	1	0.0128	0.315
GO:0004160	dihydroxy-acid dehydratase activity	F	1	1	1	1	1	-0.685
GO:0004161	dimethylallyltranstransferase activity	F	1	1	1	1	1	-0.801
GO:0004163	diphosphomevalonate decarboxylase activity	F	1	1	1	1	1	-0.93
GO:0004164	diphthine synthase activity	F	1	1	1	1	1	0.237	0.264
GO:0004165	dodecenoyl-CoA delta-isomerase activity	F	1	1	1	1	1	-0.882
GO:0004168	dolichol kinase activity	F	1	1	1	1	1	-0.18
GO:0004169	dolichyl-phosphate-mannose-protein mannosyltransferase activity	F	0.00234	0.000471	1.41E-05	9.46E-07	0.00209	0.924	0
GO:0004170	dUTP diphosphatase activity	F	0.217	0.156	1	1	1	0.807	0.144
GO:0004175	endopeptidase activity	F	0.066	0.299	0.268	0.634	1	-0.351
GO:0004176	ATP-dependent peptidase activity	F	1	1	1	1	1	-0.918
GO:0004177	aminopeptidase activity	F	0.583	1	1	1	1	-0.585
GO:0004178	leucyl aminopeptidase activity	F	1	1	1	1	1	-0.0268
GO:0004186	carboxypeptidase C activity	F	1	1	1	1	1	-0.0754
GO:0004187	carboxypeptidase D activity	F	1	1	1	1	1	-0.615
GO:0004190	aspartic-type endopeptidase activity	F	0.617	0.237	1	1	1	0.266	0.189
GO:0004196	saccharopepsin activity	F	1	1	1	1	1	-0.769
GO:0004197	cysteine-type endopeptidase activity	F	1	1	1	1	1	-0.103
GO:0004221	ubiquitin thiolesterase activity	F	1	1	1	1	1	-0.763
GO:0004222	metalloendopeptidase activity	F	0.694	0.371	1	1	1	-0.304
GO:0004226	Gly-X carboxypeptidase activity	F	1	1	1	1	1	-0.574
GO:0004239	methionyl aminopeptidase activity	F	0.387	0.287	1	1	1	0.406	0.238
GO:0004240	mitochondrial processing peptidase activity	F	1	1	1	1	1	-0.563
GO:0004243	mitochondrial intermediate peptidase activity	F	1	1	1	1	1	-0.865
GO:0004244	mitochondrial inner membrane peptidase activity	F	1	1	1	1	1	-0.784
GO:0004247	saccharolysin activity	F	1	1	1	1	1	-0.00215
GO:0004250	aminopeptidase I activity	F	1	1	1	1	1	-0.482
GO:0004252	serine-type endopeptidase activity	F	0.121	0.398	0.211	0.127	1	0.607	0.062
GO:0004300	enoyl-CoA hydratase activity	F	1	1	1	1	1	-0.407
GO:0004301	epoxide hydrolase activity	F	1	1	1	1	1	-0.824
GO:0004305	ethanolamine kinase activity	F	1	1	1	1	1	-0.916
GO:0004306	ethanolamine-phosphate cytidylyltransferase activity	F	1	1	1	1	1	-0.834
GO:0004307	ethanolaminephosphotransferase activity	F	0.217	0.156	1	1	1	0.758	0.147
GO:0004309	exopolyphosphatase activity	F	1	1	1	1	1	-0.694
GO:0004310	farnesyl-diphosphate farnesyltransferase activity	F	1	1	1	1	1	-0.279
GO:0004311	farnesyltranstransferase activity	F	1	1	1	1	1	-0.93
GO:0004312	fatty-acid synthase activity	F	1	1	1	1	1	0.448	0.203
GO:0004313	[acyl-carrier-protein] S-acetyltransferase activity	F	0.217	0.156	0.0761	0.0443	0.0121	1	0.014
GO:0004314	[acyl-carrier-protein] S-malonyltransferase activity	F	0.387	0.287	0.146	0.0866	0.024	0.517	0.122
GO:0004315	3-oxoacyl-[acyl-carrier-protein] synthase activity	F	1	1	1	1	1	-0.647
GO:0004316	3-oxoacyl-[acyl-carrier-protein] reductase activity	F	1	1	1	1	1	-0.554
GO:0004317	3-hydroxypalmitoyl-[acyl-carrier-protein] dehydratase activity	F	0.217	0.156	0.0761	0.0443	0.0121	1	0.017
GO:0004318	enoyl-[acyl-carrier-protein] reductase (NADH) activity	F	0.217	0.156	0.0761	0.0443	0.0121	1	0.02
GO:0004322	ferroxidase activity	F	1	1	1	1	1	-0.569
GO:0004325	ferrochelatase activity	F	1	1	1	1	1	-0.083
GO:0004326	tetrahydrofolylpolyglutamate synthase activity	F	0.387	0.287	0.146	1	1	0.468	0.19
GO:0004327	formaldehyde dehydrogenase (glutathione) activity	F	1	1	1	1	1	-0.787
GO:0004329	formate-tetrahydrofolate ligase activity	F	1	1	1	1	1	-0.0814
GO:0004331	fructose-2,6-bisphosphate 2-phosphatase activity	F	1	1	1	1	1	-0.736
GO:0004332	fructose-bisphosphate aldolase activity	F	1	1	1	1	1	-0.423
GO:0004333	fumarate hydratase activity	F	1	1	1	1	1	-0.931
GO:0004335	galactokinase activity	F	1	1	1	1	1	-0.85
GO:0004337	geranyltranstransferase activity	F	1	1	1	1	1	-0.801
GO:0004338	glucan 1,3-beta-glucosidase activity	F	0.382	0.115	0.0184	0.0458	1	0.358	0.087
GO:0004339	glucan 1,4-alpha-glucosidase activity	F	1	1	1	1	1	0.046	0.317
GO:0004340	glucokinase activity	F	0.217	0.156	1	1	1	0.864	0.129
GO:0004343	glucosamine 6-phosphate N-acetyltransferase activity	F	1	1	1	1	1	-0.791
GO:0004345	glucose-6-phosphate 1-dehydrogenase activity	F	1	1	1	1	1	-0.628
GO:0004347	glucose-6-phosphate isomerase activity	F	1	1	1	1	1	-0.0738
GO:0004349	glutamate 5-kinase activity	F	1	1	1	1	1	-0.254
GO:0004350	glutamate-5-semialdehyde dehydrogenase activity	F	1	1	1	1	1	-0.883
GO:0004351	glutamate decarboxylase activity	F	1	1	1	1	1	-0.186
GO:0004352	glutamate dehydrogenase activity	F	0.387	1	1	1	1	-0.0048
GO:0004354	glutamate dehydrogenase (NADP+) activity	F	1	1	1	1	1	-0.419
GO:0004356	glutamate-ammonia ligase activity	F	0.217	1	1	1	1	0.703	0.157
GO:0004357	glutamate-cysteine ligase activity	F	1	1	1	1	1	-0.516
GO:0004358	glutamate N-acetyltransferase activity	F	1	1	1	1	1
GO:0004360	glutamine-fructose-6-phosphate transaminase (isomerizing) activity	F	0.217	0.156	0.0761	1	1	0.965	0.077
GO:0004362	glutathione-disulfide reductase activity	F	1	1	1	1	1	-0.502
GO:0004363	glutathione synthase activity	F	1	1	1	1	1	-0.264
GO:0004364	glutathione transferase activity	F	1	1	0.426	1	1	-0.159
GO:0004365	glyceraldehyde-3-phosphate dehydrogenase (phosphorylating) activity	F	1	1	1	1	1	-0.862
GO:0004366	glycerol-3-phosphate O-acyltransferase activity	F	1	1	1	1	1	-0.0166
GO:0004367	glycerol-3-phosphate dehydrogenase (NAD+) activity	F	1	1	1	1	1	-0.769
GO:0004368	glycerol-3-phosphate dehydrogenase activity	F	0.217	0.156	1	1	1	0.811	0.158
GO:0004370	glycerol kinase activity	F	1	1	1	1	1	-0.538
GO:0004371	glycerone kinase activity	F	1	1	1	1	1	-0.135
GO:0004372	glycine hydroxymethyltransferase activity	F	1	1	1	1	1	0.12	0.391
GO:0004373	glycogen (starch) synthase activity	F	0.387	1	1	1	1	0.459	0.191
GO:0004375	glycine dehydrogenase (decarboxylating) activity	F	1	1	1	1	1	-0.0261
GO:0004376	glycolipid mannosyltransferase activity	F	1	1	1	1	1	0.192	0.291
GO:0004379	glycylpeptide N-tetradecanoyltransferase activity	F	1	1	1	1	1	-0.656
GO:0004382	guanosine-diphosphatase activity	F	0.217	0.156	0.0761	0.0443	1	1	0.019
GO:0004385	guanylate kinase activity	F	1	1	1	1	1	-0.761
GO:0004386	helicase activity	F	0.0438	0.0137	0.0122	0.0354	1	0.64	0.003
GO:0004392	heme oxygenase (decyclizing) activity	F	1	1	1	1	1	0.388	0.239
GO:0004395	hexaprenyldihydroxybenzoate methyltransferase activity	F	1	1	1	1	1	-0.891
GO:0004396	hexokinase activity	F	0.387	0.287	1	1	1	0.441	0.215
GO:0004399	histidinol dehydrogenase activity	F	0.217	1	1	1	1	0.617	0.179
GO:0004400	histidinol-phosphate transaminase activity	F	1	1	1	1	1	-0.566
GO:0004401	histidinol-phosphatase activity	F	1	1	1	1	1	-0.926
GO:0004402	histone acetyltransferase activity	F	1	1	1	1	1	-0.189
GO:0004406	H3/H4 histone acetyltransferase activity	F	0.46	1	0.547	1	1	0.255	0.147
GO:0004407	histone deacetylase activity	F	0.191	0.0341	0.212	0.614	1	0.213	0.117
GO:0004408	holocytochrome-c synthase activity	F	1	1	1	1	1	-0.54
GO:0004409	homoaconitate hydratase activity	F	1	1	1	1	1	-0.619
GO:0004410	homocitrate synthase activity	F	0.047	0.0242	0.00578	0.00195	0.024	1	0.001
GO:0004412	homoserine dehydrogenase activity	F	1	1	1	1	1	-0.798
GO:0004413	homoserine kinase activity	F	1	1	1	1	1	-0.877
GO:0004414	homoserine O-acetyltransferase activity	F	1	1	1	1	1	-0.673
GO:0004416	hydroxyacylglutathione hydrolase activity	F	1	1	1	1	1	-0.564
GO:0004417	hydroxyethylthiazole kinase activity	F	1	1	1	1	1	-0.882
GO:0004418	hydroxymethylbilane synthase activity	F	1	1	1	1	1	-0.895
GO:0004420	hydroxymethylglutaryl-CoA reductase (NADPH) activity	F	1	1	1	1	1	-0.623
GO:0004421	hydroxymethylglutaryl-CoA synthase activity	F	1	1	1	1	1	0.193	0.267
GO:0004422	hypoxanthine phosphoribosyltransferase activity	F	1	1	1	1	1	-0.855
GO:0004424	imidazoleglycerol-phosphate dehydratase activity	F	0.217	0.156	0.0761	1	1	0.969	0.064
GO:0004425	indole-3-glycerol-phosphate synthase activity	F	1	1	1	1	1	-0.837
GO:0004427	inorganic diphosphatase activity	F	1	1	1	1	1	-0.769
GO:0004428	inositol or phosphatidylinositol kinase activity	F	1	1	1	1	1	-0.654
GO:0004430	1-phosphatidylinositol 4-kinase activity	F	1	1	1	1	1	-0.477
GO:0004435	phosphoinositide phospholipase C activity	F	1	1	1	1	1	-0.835
GO:0004437	inositol or phosphatidylinositol phosphatase activity	F	1	1	1	1	1	-0.761
GO:0004438	phosphatidylinositol-3-phosphatase activity	F	0.217	1	1	1	1	0.56	0.195
GO:0004439	phosphoinositide 5-phosphatase activity	F	1	0.492	1	1	1	0.0904	0.336
GO:0004449	isocitrate dehydrogenase (NAD+) activity	F	0.387	0.287	0.146	1	1	0.536	0.099
GO:0004450	isocitrate dehydrogenase (NADP+) activity	F	0.52	0.398	1	1	1	0.38	0.157
GO:0004451	isocitrate lyase activity	F	1	1	1	1	1	-0.935
GO:0004452	isopentenyl-diphosphate delta-isomerase activity	F	1	1	1	1	1	-0.915
GO:0004455	ketol-acid reductoisomerase activity	F	0.217	0.156	0.0761	1	1	0.964	0.069
GO:0004458	D-lactate dehydrogenase (cytochrome) activity	F	0.52	0.398	0.211	0.127	1	0.338	0.188
GO:0004460	L-lactate dehydrogenase (cytochrome) activity	F	1	1	1	1	1	-0.853
GO:0004462	lactoylglutathione lyase activity	F	1	1	1	1	1	-0.998
GO:0004463	leukotriene-A4 hydrolase activity	F	1	1	1	1	1	-0.717
GO:0004467	long-chain-fatty-acid-CoA ligase activity	F	0.0091	0.00255	0.0495	0.0179	1	0.808	0
GO:0004470	malic enzyme activity	F	1	1	1	1	1	-0.0204
GO:0004474	malate synthase activity	F	1	1	1	1	1	-0.852
GO:0004475	mannose-1-phosphate guanylyltransferase activity	F	0.217	0.156	0.0761	0.0443	1	0.998	0.033
GO:0004476	mannose-6-phosphate isomerase activity	F	0.217	1	1	1	1	0.565	0.196
GO:0004477	methenyltetrahydrofolate cyclohydrolase activity	F	1	1	1	1	1	-0.0814
GO:0004478	methionine adenosyltransferase activity	F	0.047	0.0242	0.146	1	1	0.936	0.008
GO:0004479	methionyl-tRNA formyltransferase activity	F	1	1	1	1	1	-0.618
GO:0004482	mRNA (guanine-N7-)-methyltransferase activity	F	1	1	1	1	1	0.0591	0.311
GO:0004484	mRNA guanylyltransferase activity	F	1	1	1	1	1	-0.816
GO:0004487	methylenetetrahydrofolate dehydrogenase (NAD+) activity	F	1	1	1	1	1	0.19	0.264
GO:0004488	methylenetetrahydrofolate dehydrogenase (NADP+) activity	F	1	1	1	1	1	-0.0814
GO:0004489	methylenetetrahydrofolate reductase (NADPH) activity	F	1	1	1	1	1	-0.012
GO:0004496	mevalonate kinase activity	F	1	1	1	1	1	-0.632
GO:0004497	monooxygenase activity	F	1	1	1	1	1	-0.92
GO:0004502	kynurenine 3-monooxygenase activity	F	1	1	1	1	1	-0.351
GO:0004506	squalene monooxygenase activity	F	0.217	1	1	1	1	0.554	0.181
GO:0004512	inositol-3-phosphate synthase activity	F	1	1	1	1	1	-0.921
GO:0004514	nicotinate-nucleotide diphosphorylase (carboxylating) activity	F	1	1	1	1	1	-0.628
GO:0004515	nicotinate-nucleotide adenylyltransferase activity	F	1	1	1	1	1	-0.755
GO:0004516	nicotinate phosphoribosyltransferase activity	F	1	1	1	1	1	-0.847
GO:0004518	nuclease activity	F	1	1	1	1	1	-0.896
GO:0004519	endonuclease activity	F	1	1	1	1	1	0.0191	0.449
GO:0004520	endodeoxyribonuclease activity	F	0.583	1	1	1	1	-0.462
GO:0004521	endoribonuclease activity	F	0.583	1	1	1	1	-0.427
GO:0004523	ribonuclease H activity	F	1	0.492	0.272	1	1	0.289	0.197
GO:0004525	ribonuclease III activity	F	0.217	0.156	0.0761	0.0443	1	0.999	0.021
GO:0004526	ribonuclease P activity	F	0.46	0.194	0.174	0.364	1	0.233	0.145
GO:0004527	exonuclease activity	F	1	1	1	1	1	-0.811
GO:0004528	phosphodiesterase I activity	F	0.047	0.0242	0.146	1	1	0.969	0.002
GO:0004529	exodeoxyribonuclease activity	F	1	1	1	1	1	-0.262
GO:0004534	5'-3' exoribonuclease activity	F	1	1	1	1	1	-0.0197
GO:0004535	poly(A)-specific ribonuclease activity	F	0.387	0.287	1	1	1	0.387	0.268
GO:0004536	deoxyribonuclease activity	F	1	1	1	1	1	-0.789
GO:0004540	ribonuclease activity	F	0.0505	0.147	0.619	1	1	-0.554
GO:0004550	nucleoside diphosphate kinase activity	F	0.217	0.156	0.0761	1	1	0.965	0.081
GO:0004551	nucleotide diphosphatase activity	F	0.047	0.0242	0.146	1	1	0.969	0.006
GO:0004553	hydrolase activity, hydrolyzing O-glycosyl compounds	F	0.387	1	1	1	1	0.53	0.113
GO:0004555	alpha,alpha-trehalase activity	F	1	1	1	1	1	0.189	0.331
GO:0004557	alpha-galactosidase activity	F	0.217	1	1	1	1	0.711	0.168
GO:0004558	alpha-glucosidase activity	F	1	1	1	1	1	-0.237
GO:0004559	alpha-mannosidase activity	F	1	1	1	1	1	-0.206
GO:0004564	beta-fructofuranosidase activity	F	1	1	1	1	1	-0.702
GO:0004571	mannosyl-oligosaccharide 1,2-alpha-mannosidase activity	F	1	1	1	1	1	-0.774
GO:0004573	mannosyl-oligosaccharide glucosidase activity	F	0.217	0.156	0.0761	1	1	0.968	0.068
GO:0004577	N-acetylglucosaminyldiphosphodolichol N-acetylglucosaminyltransferase activity	F	0.387	0.287	0.146	1	1	0.499	0.137
GO:0004579	dolichyl-diphosphooligosaccharide-protein glycotransferase activity	F	0.382	1	1	1	1	0.315	0.108
GO:0004581	dolichyl-phosphate beta-glucosyltransferase activity	F	0.217	0.156	0.0761	1	1	0.966	0.072
GO:0004582	dolichyl-phosphate beta-D-mannosyltransferase activity	F	1	1	1	1	1	-0.249
GO:0004583	dolichyl-phosphate-glucose-glycolipid alpha-glucosyltransferase activity	F	1	1	1	1	1	-0.525
GO:0004585	ornithine carbamoyltransferase activity	F	1	1	1	1	1	-0.515
GO:0004586	ornithine decarboxylase activity	F	0.217	1	1	1	1	0.561	0.198
GO:0004587	ornithine-oxo-acid transaminase activity	F	0.217	0.156	0.0761	0.0443	0.0121	1	0.02
GO:0004588	orotate phosphoribosyltransferase activity	F	0.387	0.287	0.146	1	1	0.516	0.125
GO:0004590	orotidine-5'-phosphate decarboxylase activity	F	1	1	1	1	1	-0.274
GO:0004591	oxoglutarate dehydrogenase (succinyl-transferring) activity	F	1	1	1	1	1	-0.856
GO:0004592	pantoate-beta-alanine ligase activity	F	1	1	1	1	1	-0.76
GO:0004594	pantothenate kinase activity	F	1	1	1	1	1	-0.0962
GO:0004595	pantetheine-phosphate adenylyltransferase activity	F	1	1	1	1	1	-0.531
GO:0004596	peptide alpha-N-acetyltransferase activity	F	0.22	0.371	1	1	1	-0.372
GO:0004601	peroxidase activity	F	1	1	1	1	1	0.388	0.24
GO:0004602	glutathione peroxidase activity	F	1	1	0.378	0.238	0.0703	-0.17
GO:0004604	phosphoadenylyl-sulfate reductase (thioredoxin) activity	F	1	1	1	1	1	-0.425
GO:0004605	phosphatidate cytidylyltransferase activity	F	1	1	1	1	1	0.175	0.308
GO:0004608	phosphatidylethanolamine N-methyltransferase activity	F	1	1	1	1	1	-0.927
GO:0004609	phosphatidylserine decarboxylase activity	F	1	1	1	1	1	-0.677
GO:0004610	phosphoacetylglucosamine mutase activity	F	0.217	0.156	1	1	1	0.917	0.087
GO:0004612	phosphoenolpyruvate carboxykinase (ATP) activity	F	1	1	1	1	1	-0.75
GO:0004614	phosphoglucomutase activity	F	1	1	1	1	1	-0.105
GO:0004615	phosphomannomutase activity	F	0.217	0.156	1	1	1	0.957	0.082
GO:0004616	phosphogluconate dehydrogenase (decarboxylating) activity	F	1	1	1	1	1	-0.788
GO:0004617	phosphoglycerate dehydrogenase activity	F	1	1	1	1	1	-0.818
GO:0004618	phosphoglycerate kinase activity	F	1	1	1	1	1	-0.219
GO:0004619	phosphoglycerate mutase activity	F	1	1	1	1	1	-0.883
GO:0004620	phospholipase activity	F	1	1	1	1	1	-0.879
GO:0004622	lysophospholipase activity	F	0.121	0.065	1	1	1	0.684	0.03
GO:0004629	phospholipase C activity	F	1	1	1	1	1	-0.179
GO:0004630	phospholipase D activity	F	1	1	1	1	1	-0.646
GO:0004631	phosphomevalonate kinase activity	F	0.217	1	1	1	1	0.49	0.216
GO:0004632	phosphopantothenate--cysteine ligase activity	F	1	1	1	1	1	-0.874
GO:0004633	phosphopantothenoylcysteine decarboxylase activity	F	0.52	1	1	1	1	0.185	0.329
GO:0004634	phosphopyruvate hydratase activity	F	0.592	1	1	1	1	-0.854
GO:0004635	phosphoribosyl-AMP cyclohydrolase activity	F	0.217	1	1	1	1	0.617	0.175
GO:0004636	phosphoribosyl-ATP diphosphatase activity	F	0.387	1	1	1	1	0.125	0.342
GO:0004637	phosphoribosylamine-glycine ligase activity	F	1	1	1	1	1	0.181	0.297
GO:0004638	phosphoribosylaminoimidazole carboxylase activity	F	1	1	1	1	1	0.0301	0.298
GO:0004639	phosphoribosylaminoimidazolesuccinocarboxamide synthase activity	F	0.217	1	1	1	1	0.611	0.184
GO:0004640	phosphoribosylanthranilate isomerase activity	F	1	1	1	1	1	-0.751
GO:0004641	phosphoribosylformylglycinamidine cyclo-ligase activity	F	1	1	1	1	1	0.181	0.281
GO:0004642	phosphoribosylformylglycinamidine synthase activity	F	1	1	1	1	1	-0.795
GO:0004643	phosphoribosylaminoimidazolecarboxamide formyltransferase activity	F	1	1	1	1	1	0.0604	0.305
GO:0004644	phosphoribosylglycinamide formyltransferase activity	F	1	1	1	1	1	-0.958
GO:0004647	phosphoserine phosphatase activity	F	0.217	1	1	1	1	0.717	0.147
GO:0004648	phosphoserine transaminase activity	F	1	1	1	1	1	-0.611
GO:0004650	polygalacturonase activity	F	1	1	1	1	1	-0.72
GO:0004651	polynucleotide 5'-phosphatase activity	F	1	1	1	1	1	-0.146
GO:0004652	polynucleotide adenylyltransferase activity	F	1	0.571	1	1	1	-0.0972
GO:0004655	porphobilinogen synthase activity	F	0.217	0.156	0.0761	1	1	0.965	0.067
GO:0004657	proline dehydrogenase activity	F	0.217	0.156	1	1	1	0.933	0.099
GO:0004659	prenyltransferase activity	F	1	1	1	1	1	-0.594
GO:0004660	protein farnesyltransferase activity	F	1	1	1	1	1	-0.846
GO:0004661	protein geranylgeranyltransferase activity	F	1	1	1	1	1	-0.703
GO:0004662	CAAX-protein geranylgeranyltransferase activity	F	1	1	1	1	1	-0.703
GO:0004663	Rab-protein geranylgeranyltransferase activity	F	1	1	1	1	1	-0.885
GO:0004664	prephenate dehydratase activity	F	1	1	1	1	1	-0.595
GO:0004671	protein-S-isoprenylcysteine O-methyltransferase activity	F	1	1	1	1	1	0.129	0.302
GO:0004672	protein kinase activity	F	0.242	0.0841	0.0173	0.00827	0.476	0.189	0.04
GO:0004673	protein histidine kinase activity	F	0.217	0.156	1	1	1	0.863	0.114
GO:0004674	protein serine/threonine kinase activity	F	0.675	0.339	0.313	0.178	0.331	0.131	0.164
GO:0004679	AMP-activated protein kinase activity	F	0.592	1	1	1	1	-0.413
GO:0004680	casein kinase activity	F	1	1	1	1	1	0.224	0.266
GO:0004681	casein kinase I activity	F	0.52	0.398	0.211	0.127	1	0.26	0.261
GO:0004682	protein kinase CK2 activity	F	1	1	1	1	1	-0.717
GO:0004684	calmodulin-dependent protein kinase I activity	F	0.217	0.156	0.0761	1	1	0.992	0.031
GO:0004685	calcium- and calmodulin-dependent protein kinase activity	F	1	1	1	1	1	-0.357
GO:0004691	cAMP-dependent protein kinase activity	F	0.52	0.398	0.211	1	1	0.471	0.107
GO:0004693	cyclin-dependent protein kinase activity	F	0.382	1	1	1	1	0.13	0.268
GO:0004694	eukaryotic translation initiation factor 2alpha kinase activity	F	1	1	1	1	1	-0.818
GO:0004696	glycogen synthase kinase 3 activity	F	0.583	1	1	1	1	-0.146
GO:0004697	protein kinase C activity	F	1	1	1	1	1	-0.202
GO:0004702	receptor signaling protein serine/threonine kinase activity	F	0.387	1	1	1	1	0.252	0.294
GO:0004707	MAP kinase activity	F	0.592	1	1	1	1	-0.571
GO:0004708	MAP kinase kinase activity	F	1	0.492	1	1	1	0.221	0.27
GO:0004709	MAP kinase kinase kinase activity	F	0.583	1	1	1	1	-0.741
GO:0004712	protein threonine/tyrosine kinase activity	F	0.52	0.398	0.211	0.127	0.0358	0.439	0.137
GO:0004713	protein-tyrosine kinase activity	F	1	1	1	1	1	0.0587	0.322
GO:0004721	phosphoprotein phosphatase activity	F	1	0.571	1	1	1	-0.0337
GO:0004722	protein serine/threonine phosphatase activity	F	0.694	0.371	1	1	1	-0.393
GO:0004723	calcium-dependent protein serine/threonine phosphatase activity	F	1	1	1	1	1	-0.351
GO:0004725	protein tyrosine phosphatase activity	F	0.46	1	0.547	1	1	0.126	0.263
GO:0004727	prenylated protein tyrosine phosphatase activity	F	0.217	1	1	1	1	0.518	0.195
GO:0004729	protoporphyrinogen oxidase activity	F	1	1	1	1	1	-0.418
GO:0004730	pseudouridylate synthase activity	F	0.592	1	1	1	1	-0.519
GO:0004731	purine-nucleoside phosphorylase activity	F	1	1	1	1	1	-0.784
GO:0004733	pyridoxamine-phosphate oxidase activity	F	1	1	1	1	1	0.175	0.3
GO:0004735	pyrroline-5-carboxylate reductase activity	F	1	1	1	1	1	-0.916
GO:0004736	pyruvate carboxylase activity	F	1	1	1	1	1	-0.52
GO:0004737	pyruvate decarboxylase activity	F	1	0.492	1	1	1	-0.112
GO:0004739	pyruvate dehydrogenase (acetyl-transferring) activity	F	1	1	1	1	1	-0.84
GO:0004741	[pyruvate dehydrogenase (lipoamide)] phosphatase activity	F	1	1	1	1	1	-0.842
GO:0004742	dihydrolipoyllysine-residue acetyltransferase activity	F	1	1	1	1	1	-0.898
GO:0004743	pyruvate kinase activity	F	1	1	1	1	1	-0.212
GO:0004746	riboflavin synthase activity	F	1	1	1	1	1	-0.876
GO:0004747	ribokinase activity	F	0.217	1	1	1	1	0.719	0.145
GO:0004748	ribonucleoside-diphosphate reductase activity	F	0.207	0.117	0.0313	0.011	1	0.503	0.077
GO:0004749	ribose phosphate diphosphokinase activity	F	1	0.571	1	1	1	-0.0873
GO:0004750	ribulose-phosphate 3-epimerase activity	F	1	1	1	1	1	-0.0243
GO:0004751	ribose-5-phosphate isomerase activity	F	1	1	1	1	1	-0.318
GO:0004754	saccharopine dehydrogenase (NAD+, L-lysine-forming) activity	F	0.217	0.156	0.0761	0.0443	1	1	0.02
GO:0004755	saccharopine dehydrogenase (NADP+, L-glutamate-forming) activity	F	0.217	0.156	0.0761	0.0443	0.0121	1	0.021
GO:0004758	serine C-palmitoyltransferase activity	F	1	1	1	1	1	-0.369
GO:0004759	serine esterase activity	F	1	1	1	1	1	-0.00801
GO:0004764	shikimate 5-dehydrogenase activity	F	1	1	1	1	1	-0.813
GO:0004765	shikimate kinase activity	F	1	1	1	1	1	-0.813
GO:0004766	spermidine synthase activity	F	1	1	1	1	1	0.0948	0.277
GO:0004768	stearoyl-CoA 9-desaturase activity	F	0.217	0.156	0.0761	0.0443	0.0121	1	0.026
GO:0004771	sterol esterase activity	F	0.52	0.398	1	1	1	0.0983	0.415
GO:0004772	sterol O-acyltransferase activity	F	1	1	1	1	1	-0.848
GO:0004775	succinate-CoA ligase (ADP-forming) activity	F	1	1	1	1	1	-0.901
GO:0004781	sulfate adenylyltransferase (ATP) activity	F	1	1	1	1	1	0.454	0.194
GO:0004783	sulfite reductase (NADPH) activity	F	0.387	1	1	1	1	0.402	0.222
GO:0004785	copper, zinc superoxide dismutase activity	F	1	1	1	1	1	-0.929
GO:0004788	thiamin diphosphokinase activity	F	1	1	1	1	1	-0.9
GO:0004789	thiamin-phosphate diphosphorylase activity	F	1	1	1	1	1	-0.882
GO:0004791	thioredoxin-disulfide reductase activity	F	0.387	1	1	1	1	0.307	0.283
GO:0004792	thiosulfate sulfurtransferase activity	F	1	1	1	1	1	-0.999
GO:0004793	threonine aldolase activity	F	1	1	1	1	1	-0.708
GO:0004794	threonine ammonia-lyase activity	F	0.387	0.287	1	1	1	0.331	0.29
GO:0004795	threonine synthase activity	F	1	1	1	1	1	-0.914
GO:0004798	thymidylate kinase activity	F	1	1	1	1	1	0.141	0.288
GO:0004799	thymidylate synthase activity	F	0.217	0.156	0.0761	0.0443	1	1	0.016
GO:0004801	transaldolase activity	F	1	1	1	1	1	-0.61
GO:0004802	transketolase activity	F	1	1	1	1	1	-0.599
GO:0004805	trehalose-phosphatase activity	F	0.121	0.398	0.211	0.127	1	0.586	0.074
GO:0004806	triacylglycerol lipase activity	F	1	0.492	1	1	1	0.319	0.193
GO:0004807	triose-phosphate isomerase activity	F	1	1	1	1	1	-0.302
GO:0004808	tRNA (5-methylaminomethyl-2-thiouridylate)-methyltransferase activity	F	1	1	1	1	1	-0.9
GO:0004809	tRNA (guanine-N2-)-methyltransferase activity	F	0.52	1	1	1	1	0.197	0.328
GO:0004810	tRNA adenylyltransferase activity	F	1	1	1	1	1	-0.835
GO:0004811	tRNA isopentenyltransferase activity	F	0.217	0.156	1	1	1	0.868	0.127
GO:0004813	alanine-tRNA ligase activity	F	1	1	1	1	1	-0.618
GO:0004814	arginine-tRNA ligase activity	F	1	1	1	1	1	-0.878
GO:0004815	aspartate-tRNA ligase activity	F	1	1	1	1	1	-0.57
GO:0004816	asparagine-tRNA ligase activity	F	1	1	1	1	1	-0.713
GO:0004817	cysteine-tRNA ligase activity	F	1	1	1	1	1	-0.682
GO:0004818	glutamate-tRNA ligase activity	F	1	1	1	1	1	-0.818
GO:0004819	glutamine-tRNA ligase activity	F	0.217	0.156	0.0761	1	1	0.974	0.066
GO:0004820	glycine-tRNA ligase activity	F	1	1	1	1	1	-0.613
GO:0004821	histidine-tRNA ligase activity	F	1	1	1	1	1	-0.927
GO:0004822	isoleucine-tRNA ligase activity	F	1	1	1	1	1	-0.348
GO:0004823	leucine-tRNA ligase activity	F	0.387	1	1	1	1	0.192	0.3
GO:0004824	lysine-tRNA ligase activity	F	1	1	1	1	1	-0.712
GO:0004825	methionine-tRNA ligase activity	F	1	1	1	1	1	-0.811
GO:0004826	phenylalanine-tRNA ligase activity	F	1	1	1	1	1	-0.47
GO:0004827	proline-tRNA ligase activity	F	1	1	1	1	1	-0.637
GO:0004828	serine-tRNA ligase activity	F	1	1	1	1	1	-0.618
GO:0004829	threonine-tRNA ligase activity	F	1	1	1	1	1	-0.699
GO:0004830	tryptophan-tRNA ligase activity	F	1	1	1	1	1	-0.547
GO:0004831	tyrosine-tRNA ligase activity	F	1	1	1	1	1	-0.153
GO:0004832	valine-tRNA ligase activity	F	1	1	1	1	1	-0.604
GO:0004833	tryptophan 2,3-dioxygenase activity	F	1	1	1	1	1	-0.877
GO:0004834	tryptophan synthase activity	F	1	1	1	1	1	-0.671
GO:0004839	ubiquitin activating enzyme activity	F	1	1	1	1	1	-0.421
GO:0004842	ubiquitin-protein ligase activity	F	1	0.566	0.185	0.731	0.476	-0.136
GO:0004843	ubiquitin-specific protease activity	F	0.25	0.752	1	1	1	0.0404	0.393
GO:0004844	uracil DNA N-glycosylase activity	F	1	1	1	1	1
GO:0004845	uracil phosphoribosyltransferase activity	F	1	1	1	1	1	-0.141
GO:0004847	urea carboxylase activity	F	1	1	1	1	1	-0.719
GO:0004848	ureidoglycolate hydrolase activity	F	1	1	1	1	1	-0.679
GO:0004849	uridine kinase activity	F	1	1	1	1	1	-0.606
GO:0004851	uroporphyrin-III C-methyltransferase activity	F	1	1	1	1	1	0.116	0.281
GO:0004852	uroporphyrinogen-III synthase activity	F	1	1	1	1	1	-0.674
GO:0004853	uroporphyrinogen decarboxylase activity	F	1	1	1	1	1	-0.496
GO:0004856	xylulokinase activity	F	1	1	1	1	1	-0.803
GO:0004857	enzyme inhibitor activity	F	0.297	0.175	0.0495	0.0179	1	0.412	0.092
GO:0004860	protein kinase inhibitor activity	F	0.207	0.492	1	1	1	0.387	0.128
GO:0004861	cyclin-dependent protein kinase inhibitor activity	F	0.0102	0.00375	0.211	1	1	0.912	0.003
GO:0004862	cAMP-dependent protein kinase inhibitor activity	F	1	1	1	1	1	-0.139
GO:0004864	protein phosphatase inhibitor activity	F	1	1	1	1	1	-0.357
GO:0004866	endopeptidase inhibitor activity	F	0.387	0.287	1	1	1	0.442	0.231
GO:0004871	signal transducer activity	F	0.465	0.263	1	1	1	0.188	0.113
GO:0004872	receptor activity	F	0.121	1	1	1	1	0.274	0.259
GO:0004888	transmembrane receptor activity	F	1	0.571	0.327	1	1	0.0732	0.387
GO:0004930	G-protein coupled receptor activity	F	1	1	1	1	1	-0.644
GO:0004933	mating-type a-factor pheromone receptor activity	F	0.217	0.156	1	1	1	0.845	0.126
GO:0004934	mating-type alpha-factor pheromone receptor activity	F	0.217	0.156	0.0761	1	1	0.97	0.078
GO:0005034	osmosensor activity	F	0.0102	0.00375	0.0165	0.127	1	0.953	0.002
GO:0005047	signal recognition particle binding	F	1	1	1	1	1	-0.0257
GO:0005048	signal sequence binding	F	0.7	0.378	1	1	1	-0.266
GO:0005052	peroxisome targeting signal-1 binding	F	1	1	1	1	1
GO:0005053	peroxisome targeting signal-2 binding	F	0.217	0.156	1	1	1	0.797	0.138
GO:0005057	receptor signaling protein activity	F	1	1	1	1	1	0.0226	0.305
GO:0005078	MAP-kinase scaffold activity	F	1	1	1	1	1	-0.771
GO:0005083	small GTPase regulator activity	F	0.121	0.065	0.211	0.127	1	0.706	0.021
GO:0005084	Rab escort protein activity	F	0.217	1	1	1	1	0.686	0.162
GO:0005085	guanyl-nucleotide exchange factor activity	F	1	0.492	0.623	1	1	0.056	0.361
GO:0005086	ARF guanyl-nucleotide exchange factor activity	F	1	0.492	1	1	1	-0.179
GO:0005088	Ras guanyl-nucleotide exchange factor activity	F	0.686	1	1	1	1	0.00955	0.449
GO:0005089	Rho guanyl-nucleotide exchange factor activity	F	0.583	1	1	1	1	-0.399
GO:0005093	Rab GDP-dissociation inhibitor activity	F	1	1	1	1	1	-0.742
GO:0005094	Rho GDP-dissociation inhibitor activity	F	1	1	1	1	1	0.189	0.267
GO:0005095	GTPase inhibitor activity	F	1	1	1	1	1
GO:0005096	GTPase activator activity	F	0.686	0.36	0.119	0.304	1	0.245	0.18
GO:0005097	Rab GTPase activator activity	F	0.65	0.299	0.426	0.272	1	0.254	0.165
GO:0005098	Ran GTPase activator activity	F	1	1	1	1	1	-0.774
GO:0005099	Ras GTPase activator activity	F	1	1	1	1	1	-0.277
GO:0005100	Rho GTPase activator activity	F	1	1	1	1	1	-0.0406
GO:0005198	structural molecule activity	F	0.608	1	0.0307	0.171	1	-0.0771
GO:0005199	structural constituent of cell wall	F	0.000119	9.15E-05	0.01	0.0962	0.136	0.765	0
GO:0005200	structural constituent of cytoskeleton	F	0.054	0.161	0.0909	0.471	0.443	0.226	0.018
GO:0005215	transporter activity	F	0.09	0.467	0.512	0.401	1	-0.33
GO:0005227	calcium activated cation channel activity	F	0.217	0.156	1	1	1	0.96	0.085
GO:0005244	voltage-gated ion channel activity	F	0.217	0.156	1	1	1	0.96	0.076
GO:0005245	voltage-gated calcium channel activity	F	1	1	1	1	1	-0.0892
GO:0005247	voltage-gated chloride channel activity	F	0.217	1	1	1	1	0.727	0.162
GO:0005262	calcium channel activity	F	0.52	0.398	1	1	1	0.304	0.202
GO:0005267	potassium channel activity	F	0.387	0.287	1	1	1	0.662	0.056
GO:0005272	sodium channel activity	F	0.217	0.156	1	1	1	0.96	0.069
GO:0005274	allantoin permease activity	F	1	1	1	1	1	-0.758
GO:0005275	amine transporter activity	F	1	1	1	1	1	-0.927
GO:0005286	basic amino acid permease activity	F	1	1	1	1	1	-0.866
GO:0005288	arginine permease activity	F	1	1	1	1	1	-0.93
GO:0005290	L-histidine transporter activity	F	1	1	1	1	1	-0.179
GO:0005293	lysine permease activity	F	1	1	1	1	1	-0.93
GO:0005296	L-proline permease activity	F	1	0.492	1	1	1	-0.0944
GO:0005302	L-tyrosine transporter activity	F	0.52	0.398	1	1	1	0.18	0.333
GO:0005310	dicarboxylic acid transporter activity	F	1	1	1	1	1	0.173	0.266
GO:0005313	L-glutamate transporter activity	F	1	1	1	1	1	-0.779
GO:0005315	inorganic phosphate transporter activity	F	0.207	0.492	0.272	1	1	0.352	0.152
GO:0005324	long-chain fatty acid transporter activity	F	0.387	0.287	1	1	1	0.516	0.117
GO:0005337	nucleoside transporter activity	F	1	1	1	1	1	-0.707
GO:0005338	nucleotide-sugar transporter activity	F	0.387	0.287	0.146	1	1	0.563	0.084
GO:0005342	organic acid transporter activity	F	0.592	1	1	1	1	-0.495
GO:0005352	alpha-glucoside:hydrogen symporter activity	F	0.387	0.287	1	1	1	0.706	0.053
GO:0005353	fructose transporter activity	F	0.0275	0.0701	0.318	0.494	1	0.411	0.008
GO:0005354	galactose transporter activity	F	0.121	1	0.378	1	1	0.447	0.044
GO:0005355	glucose transporter activity	F	0.0598	0.0894	0.347	0.516	1	0.415	0.01
GO:0005363	maltose transporter activity	F	1	1	1	1	1
GO:0005364	maltose:hydrogen symporter activity	F	1	1	1	1	1	0.347	0.256
GO:0005365	myo-inositol transporter activity	F	1	1	1	1	1	-0.472
GO:0005371	tricarboxylate carrier activity	F	1	1	1	1	1	-0.631
GO:0005375	copper ion transporter activity	F	1	1	1	1	1	-0.881
GO:0005381	iron ion transporter activity	F	0.178	0.0806	0.426	0.272	0.0816	0.359	0.089
GO:0005384	manganese ion transporter activity	F	0.0716	0.0293	0.327	1	1	0.661	0.014
GO:0005385	zinc ion transporter activity	F	0.583	1	1	1	1	-0.294
GO:0005386	carrier activity	F	1	1	1	1	1	-0.803
GO:0005388	calcium-transporting ATPase activity	F	1	1	1	1	1	-0.917
GO:0005427	proton-dependent oligopeptide transporter activity	F	0.217	1	1	1	1	0.715	0.158
GO:0005459	UDP-galactose transporter activity	F	0.217	0.156	0.0761	1	1	0.993	0.037
GO:0005462	UDP-N-acetylglucosamine transporter activity	F	1	1	1	1	1	-0.377
GO:0005469	succinate:fumarate antiporter activity	F	1	1	1	1	1	0.27	0.251
GO:0005471	ATP:ADP antiporter activity	F	1	1	1	1	1	-0.843
GO:0005476	carnitine:acyl carnitine antiporter activity	F	1	1	1	1	1	-0.844
GO:0005477	pyruvate carrier activity	F	1	1	1	1	1	-0.741
GO:0005478	intracellular transporter activity	F	1	1	1	1	1	-0.354
GO:0005483	soluble NSF attachment protein activity	F	1	1	1	1	1	-0.609
GO:0005484	SNAP receptor activity	F	1	1	1	1	1	-0.698
GO:0005485	v-SNARE activity	F	0.322	0.706	0.617	1	1	-0.287
GO:0005486	t-SNARE activity	F	1	1	0.547	0.364	1	-0.114
GO:0005487	nucleocytoplasmic transporter activity	F	1	1	1	1	1	-0.619
GO:0005488	binding	F	1	1	1	1	1	-0.855
GO:0005498	sterol carrier activity	F	1	1	0.426	1	1	-0.124
GO:0005506	iron ion binding	F	1	1	1	1	1	-0.861
GO:0005507	copper ion binding	F	1	1	1	1	1	-0.255
GO:0005509	calcium ion binding	F	0.592	1	1	1	1	-0.556
GO:0005515	protein binding	F	0.0351	0.134	0.0554	0.111	0.176	-0.16
GO:0005516	calmodulin binding	F	0.217	1	1	1	1	0.664	0.17
GO:0005519	cytoskeletal regulatory protein binding	F	1	0.571	1	1	1	0.159	0.272
GO:0005524	ATP binding	F	0.341	0.718	0.101	0.141	0.167	0.311	0.04
GO:0005525	GTP binding	F	0.475	1	0.582	0.393	1	0.054	0.366
GO:0005529	sugar binding	F	1	1	1	1	1	0.0837	0.304
GO:0005536	glucose binding	F	0.387	1	1	1	1	0.101	0.362
GO:0005537	mannose binding	F	0.583	1	1	1	1	-0.815
GO:0005543	phospholipid binding	F	0.592	1	1	1	1	-0.366
GO:0005545	phosphatidylinositol binding	F	0.382	0.115	0.469	0.304	1	0.273	0.139
GO:0005546	phosphatidylinositol-4,5-bisphosphate binding	F	0.217	0.156	0.0761	1	1	0.988	0.055
GO:0005575	cellular_component	C	0.287	0.226	0.431	0.265	0.0815	-0.0595
GO:0005576	extracellular region	C	0.038	0.0142	0.00931	0.00702	0.197	0.406	0.01
GO:0005619	spore wall (sensu Fungi)	C	0.178	0.0806	0.094	0.0354	1	0.361	0.087
GO:0005621	cellular bud scar	C	0.047	0.287	1	1	1	0.819	0.036
GO:0005622	intracellular	C	0.462	0.536	0.772	0.722	1	-0.0798
GO:0005623	cell	C	1	1	1	1	1	-0.847
GO:0005624	membrane fraction	C	0.503	0.334	0.432	0.172	1	-0.0534
GO:0005625	soluble fraction	C	0.0595	0.0161	0.372	1	1	-0.281
GO:0005628	prospore membrane	C	0.779	0.752	1	0.558	1	-0.151
GO:0005631	chitosan layer of spore wall	C	1	1	1	1	1	-0.844
GO:0005634	nucleus	C	0.0664	0.00932	0.0222	0.12	0.281	0.0721	0.008
GO:0005635	nuclear envelope	C	0.227	0.17	0.269	0.17	0.45	0.143	0.108
GO:0005637	nuclear inner membrane	C	0.132	0.378	1	1	1	-0.395
GO:0005641	nuclear envelope lumen	C	0.583	1	1	1	1	-0.475
GO:0005643	nuclear pore	C	0.158	0.424	0.265	0.723	1	-0.11
GO:0005654	nucleoplasm	C	0.281	0.757	1	0.596	1	-0.294
GO:0005655	nucleolar ribonuclease P complex	C	0.418	0.153	0.146	0.335	1	0.294	0.116
GO:0005656	pre-replicative complex	C	0.00706	0.00439	0.023	0.0263	1	0.523	0.003
GO:0005657	replication fork	C	9.36e-05	0.000415	0.00281	0.000235	0.0119	0.676	0
GO:0005658	alpha DNA polymerase:primase complex	C	0.0438	0.0806	0.426	0.272	1	0.608	0.006
GO:0005662	DNA replication factor A complex	C	0.121	0.065	0.0165	0.127	1	0.708	0.025
GO:0005663	DNA replication factor C complex	C	0.239	0.194	0.174	0.364	1	0.222	0.157
GO:0005664	nuclear origin of replication recognition complex	C	0.617	0.237	0.378	0.238	1	0.352	0.124
GO:0005665	DNA-directed RNA polymerase II, core complex	C	1	0.233	1	1	1	-0.156
GO:0005666	DNA-directed RNA polymerase III complex	C	0.132	0.0894	1	1	1	0.352	0.024
GO:0005667	transcription factor complex	C	0.592	1	1	1	1	-0.552
GO:0005669	transcription factor TFIID complex	C	0.547	0.718	0.318	1	1	0.00596	0.481
GO:0005671	Ada2/Gcn5/Ada3 transcription activator complex	C	0.592	1	1	1	1	-0.543
GO:0005672	transcription factor TFIIA complex	C	1	1	1	1	1	-0.0137
GO:0005673	transcription factor TFIIE complex	C	1	1	1	1	1	-0.673
GO:0005674	transcription factor TFIIF complex	C	1	1	1	1	1	-0.548
GO:0005675	holo TFIIH complex	C	1	1	1	1	1	-0.158
GO:0005677	chromatin silencing complex	C	0.592	1	1	1	1	-0.62
GO:0005678	chromatin assembly complex	C	0.00234	0.000471	0.000439	5.25E-05	0.0703	0.837	0
GO:0005680	anaphase-promoting complex	C	0.363	0.727	1	0.516	1	0.0101	0.449
GO:0005681	spliceosome	C	0.658	0.612	0.166	0.642	1	-0.186
GO:0005682	snRNP U5	C	0.482	0.705	1	1	1	-0.347
GO:0005685	snRNP U1	C	0.327	0.71	1	0.47	1	-0.33
GO:0005686	snRNP U2	C	0.0814	0.234	1	1	1	-0.771
GO:0005687	snRNP U4	C	1	1	1	1	1
GO:0005688	snRNP U6	C	0.359	0.605	1	1	1	-0.514
GO:0005697	telomerase holoenzyme complex	C	1	1	1	1	1	-0.556
GO:0005724	nuclear telomeric heterochromatin	C	0.0438	0.0137	0.426	0.272	1	0.498	0.028
GO:0005727	extrachromosomal circular DNA	C	1	1	1	1	1	0.39	0.214
GO:0005730	nucleolus	C	0.324	0.823	0.284	0.557	0.713	0.174	0.002
GO:0005732	small nucleolar ribonucleoprotein complex	C	0.74	0.708	0.435	0.175	1	0.0294	0.384
GO:0005736	DNA-directed RNA polymerase I complex	C	0.172	0.0391	1	0.445	1	0.348	0.051
GO:0005737	cytoplasm	C	0.535	0.792	1	0.588	0.0583	0.000752	0.51
GO:0005739	mitochondrion	C	2.82e-06	9.26E-06	0.00052	0.0539	0.62	-0.155
GO:0005740	mitochondrial envelope	C	0.547	0.493	0.628	1	1	-0.196
GO:0005741	mitochondrial outer membrane	C	0.261	0.0767	0.124	0.774	1	-0.0708
GO:0005742	mitochondrial outer membrane translocase complex	C	0.359	0.605	1	1	1	-0.494
GO:0005743	mitochondrial inner membrane	C	0.0212	0.013	0.00112	0.0348	0.629	-0.275
GO:0005744	mitochondrial inner membrane presequence translocase complex	C	0.351	0.599	1	1	1	-0.658
GO:0005745	m-AAA complex	C	1	1	1	1	1	-0.788
GO:0005746	mitochondrial respiratory chain	C	1	1	1	1	1	-0.735
GO:0005749	mitochondrial respiratory chain complex II	C	0.207	1	1	1	1	0.162	0.306
GO:0005750	mitochondrial respiratory chain complex III	C	0.686	1	1	1	1	-0.075
GO:0005751	mitochondrial respiratory chain complex IV	C	0.214	0.619	1	1	1	-0.581
GO:0005753	mitochondrial proton-transporting ATP synthase complex	C	1	1	1	1	1	-0.455
GO:0005754	mitochondrial proton-transporting ATP synthase, catalytic core	C	1	1	1	1	1	-0.367
GO:0005756	mitochondrial proton-transporting ATP synthase, central stalk	C	1	1	1	1	1	-0.807
GO:0005758	mitochondrial intermembrane space	C	0.0958	0.414	1	0.628	1	-0.345
GO:0005759	mitochondrial matrix	C	1	1	0.624	1	1	-0.0871
GO:0005761	mitochondrial ribosome	C	1	0.492	1	1	1	-0.103
GO:0005762	mitochondrial large ribosomal subunit	C	0.00214	0.0227	0.111	0.41	1	-0.482
GO:0005763	mitochondrial small ribosomal subunit	C	0.0462	0.0766	0.168	0.401	1	-0.514
GO:0005768	endosome	C	0.503	0.334	0.796	0.501	0.47	-0.135
GO:0005769	early endosome	C	1	1	1	1	1	-0.586
GO:0005770	late endosome	C	0.747	0.71	1	1	1	-0.263
GO:0005771	multivesicular body	C	1	1	1	1	1	-0.721
GO:0005773	vacuole	C	0.747	1	0.619	1	1	-0.173
GO:0005774	vacuolar membrane	C	0.648	0.792	0.0572	0.125	0.289	0.142	0.15
GO:0005775	vacuolar lumen	C	0.217	1	1	1	1	0.511	0.203
GO:0005776	autophagic vacuole	C	1	1	1	1	1	-0.394
GO:0005777	peroxisome	C	1	0.577	0.715	0.626	1	0.0921	0.293
GO:0005778	peroxisomal membrane	C	0.753	1	0.623	1	1	-0.176
GO:0005779	integral to peroxisomal membrane	C	0.65	0.299	0.094	1	1	0.296	0.138
GO:0005780	extrinsic to intraperoxisomal membrane	C	1	1	1	1	1	0.109	0.293
GO:0005782	peroxisomal matrix	C	1	0.44	0.617	1	1	0.0296	0.41
GO:0005783	endoplasmic reticulum	C	0.00217	0.00638	0.2	0.318	0.753	0.187	0
GO:0005784	translocon complex	C	0.52	1	1	1	1	0.157	0.394
GO:0005785	signal recognition particle receptor complex	C	1	1	1	1	1	-0.0257
GO:0005786	signal recognition particle, endoplasmic reticulum targeting	C	1	0.599	1	1	1	-0.0631
GO:0005787	signal peptidase complex	C	0.583	1	1	1	1	-0.816
GO:0005788	endoplasmic reticulum lumen	C	0.178	0.605	1	1	1	0.0614	0.425
GO:0005789	endoplasmic reticulum membrane	C	0.576	1	1	1	0.234	8.63E-05
GO:0005792	microsome	C	0.11	0.273	1	0.494	1	0.287	0.066
GO:0005793	ER-Golgi intermediate compartment	C	0.387	0.287	0.146	0.0866	1	0.483	0.164
GO:0005794	Golgi apparatus	C	0.164	0.38	0.14	0.354	0.531	0.164	0.043
GO:0005797	Golgi medial cisterna	C	1	1	1	1	1	-0.819
GO:0005798	Golgi-associated vesicle	C	0.686	1	1	1	1	-0.0958
GO:0005801	cis-Golgi network	C	0.52	1	1	1	1	-0.0384
GO:0005802	trans-Golgi network	C	1	0.44	0.26	0.111	1	0.0192	0.452
GO:0005811	lipid particle	C	0.0491	0.326	0.732	0.167	1	0.228	0.047
GO:0005816	spindle pole body	C	0.000901	0.00141	2.38E-05	0.015	0.106	0.39	0
GO:0005819	spindle	C	0.785	0.538	0.0605	0.221	1	0.126	0.181
GO:0005821	intermediate layer of spindle pole body	C	1	1	1	1	1	-0.634
GO:0005822	inner plaque of spindle pole body	C	0.207	0.492	0.272	0.166	0.0475	0.587	0.039
GO:0005823	central plaque of spindle pole body	C	1	1	1	1	1	0.0624	0.386
GO:0005824	outer plaque of spindle pole body	C	0.617	0.237	0.378	0.238	0.0703	0.426	0.078
GO:0005825	half bridge of spindle pole body	C	1	0.492	1	1	1	-0.119
GO:0005827	polar microtubule	C	0.217	0.156	0.0761	1	1	0.991	0.053
GO:0005828	kinetochore microtubule	C	0.207	0.492	0.272	1	1	0.38	0.139
GO:0005829	cytosol	C	0.089	0.0303	0.0128	0.162	1	-0.165
GO:0005830	cytosolic ribosome (sensu Eukaryota)	C	0.22	0.493	0.628	1	1	-0.484
GO:0005832	chaperonin-containing T-complex	C	0.713	0.233	1	1	1	0.0498	0.383
GO:0005834	heterotrimeric G-protein complex	C	0.52	0.398	0.211	0.127	0.0358	0.279	0.22
GO:0005835	fatty acid synthase complex	C	0.387	0.287	0.146	0.0866	0.024	0.523	0.11
GO:0005838	proteasome regulatory particle (sensu Eukaryota)	C	1	1	1	1	1	0.255	0.228
GO:0005839	proteasome core complex (sensu Eukaryota)	C	1	1	1	1	1	-0.638
GO:0005840	ribosome	C	0.45	0.388	0.117	0.799	0.315	-0.0562
GO:0005842	cytosolic large ribosomal subunit (sensu Eukaryota)	C	2.24e-06	0.00039	0.00389	0.0496	1	-0.495
GO:0005843	cytosolic small ribosomal subunit (sensu Eukaryota)	C	1.69e-06	0.000122	0.0203	0.179	1	-0.543
GO:0005844	polysome	C	0.327	0.71	0.619	1	1	-0.441
GO:0005845	mRNA cap complex	C	0.121	0.398	1	1	1	0.526	0.096
GO:0005846	nuclear cap binding complex	C	1	1	1	1	1	-0.634
GO:0005847	mRNA cleavage and polyadenylation specificity factor complex	C	0.753	1	1	0.494	1	-0.105
GO:0005849	mRNA cleavage factor complex	C	1	0.638	0.51	0.335	1	0.0118	0.472
GO:0005850	eukaryotic translation initiation factor 2 complex	C	0.52	1	1	1	1	0.0717	0.432
GO:0005851	eukaryotic translation initiation factor 2B complex	C	1	0.571	1	1	1	-0.00504
GO:0005852	eukaryotic translation initiation factor 3 complex	C	0.359	0.605	1	1	1	-0.616
GO:0005853	eukaryotic translation elongation factor 1 complex	C	1	1	1	1	1	-0.203
GO:0005854	nascent polypeptide-associated complex	C	1	1	1	1	1	-0.835
GO:0005856	cytoskeleton	C	0.73	0.234	1	1	1	-0.0399
GO:0005868	cytoplasmic dynein complex	C	1	0.492	1	1	1	0.273	0.209
GO:0005869	dynactin complex	C	0.583	1	1	1	1	-0.684
GO:0005871	kinesin complex	C	0.0226	0.0067	0.000439	5.25E-05	0.00209	0.796	0
GO:0005874	microtubule	C	1	1	1	1	1	-0.254
GO:0005875	microtubule associated complex	C	1	1	1	1	1	-0.369
GO:0005876	spindle microtubule	C	0.46	0.194	0.0351	0.0695	1	0.232	0.164
GO:0005880	nuclear microtubule	C	0.0341	0.0133	0.0313	0.166	1	0.721	0.007
GO:0005881	cytoplasmic microtubule	C	0.0173	0.0184	0.0456	0.0825	0.125	0.612	0.002
GO:0005882	intermediate filament	C	0.387	0.287	0.146	1	1	0.463	0.21
GO:0005884	actin filament	C	1	0.571	0.327	0.203	1	-0.0241
GO:0005885	Arp2/3 protein complex	C	0.359	0.605	1	1	1	-0.386
GO:0005886	plasma membrane	C	0.00999	0.0024	0.0444	0.119	0.32	0.179	0.002
GO:0005887	integral to plasma membrane	C	0.0106	0.00712	0.0168	0.354	1	0.337	0.014
GO:0005933	cellular bud	C	9.16e-05	5.24E-06	1.30E-05	0.000398	0.0065	0.562	0
GO:0005934	cellular bud tip	C	0.00251	0.00829	0.419	0.478	0.45	0.325	0.001
GO:0005935	cellular bud neck	C	1.74e-08	3.22E-10	1.70E-07	8.59E-06	0.0967	0.501	0
GO:0005937	mating projection	C	1	0.571	1	1	1	0.027	0.463
GO:0005938	cell cortex	C	0.00319	0.00318	0.202	0.393	1	0.58	0
GO:0005940	septin ring	C	0.121	0.052	0.00736	0.00155	1	0.595	0.013
GO:0005945	6-phosphofructokinase complex	C	0.387	0.287	1	1	1	0.412	0.238
GO:0005946	alpha,alpha-trehalose-phosphate synthase complex (UDP-forming)	C	0.0341	0.492	0.272	0.166	1	0.621	0.036
GO:0005948	acetolactate synthase complex	C	1	1	1	1	1	-0.903
GO:0005950	anthranilate synthase complex	C	1	1	1	1	1	-0.896
GO:0005951	carbamoyl-phosphate synthase complex	C	1	1	1	1	1	-0.0971
GO:0005952	cAMP-dependent protein kinase complex	C	0.52	0.398	0.211	1	1	0.471	0.122
GO:0005953	CAAX-protein geranylgeranyltransferase complex	C	1	1	1	1	1	-0.703
GO:0005955	calcineurin complex	C	0.583	1	1	1	1	-0.439
GO:0005956	protein kinase CK2 complex	C	0.583	1	1	1	1	-0.314
GO:0005960	glycine cleavage complex	C	1	1	1	1	1	-0.0261
GO:0005965	protein farnesyltransferase complex	C	1	1	1	1	1	-0.846
GO:0005967	mitochondrial pyruvate dehydrogenase complex	C	0.592	1	1	1	1	-0.825
GO:0005968	Rab-protein geranylgeranyltransferase complex	C	1	1	1	1	1	-0.885
GO:0005971	ribonucleoside-diphosphate reductase complex	C	0.207	0.117	0.0313	0.011	1	0.503	0.07
GO:0005975	carbohydrate metabolic process	P	0.73	1	0.614	1	1	0.00968	0.485
GO:0005977	glycogen metabolic process	P	0.322	0.241	0.617	1	1	-0.322
GO:0005978	glycogen biosynthetic process	P	0.121	1	0.378	0.238	1	0.397	0.101
GO:0005979	regulation of glycogen biosynthetic process	P	0.617	0.237	0.378	0.238	0.0703	0.268	0.183
GO:0005980	glycogen catabolic process	P	1	1	1	1	1	0.00273	0.421
GO:0005981	regulation of glycogen catabolic process	P	1	0.492	1	1	1	-0.0271
GO:0005983	starch catabolic process	P	1	1	1	1	1	0.428	0.227
GO:0005987	sucrose catabolic process	P	1	1	1	1	1	-0.702
GO:0005992	trehalose biosynthetic process	P	0.0341	0.492	0.272	0.166	1	0.621	0.033
GO:0005993	trehalose catabolic process	P	1	1	1	1	1	0.189	0.328
GO:0005995	melibiose catabolic process	P	1	1	1	1	1
GO:0005996	monosaccharide metabolic process	P	1	1	1	1	1	-0.419
GO:0005998	xylulose catabolic process	P	1	1	1	1	1	-0.803
GO:0006000	fructose metabolic process	P	0.52	0.398	1	1	1	0.149	0.36
GO:0006003	fructose 2,6-bisphosphate metabolic process	P	1	1	1	1	1	-0.323
GO:0006006	glucose metabolic process	P	1	1	1	1	1	-0.0776
GO:0006008	glucose 1-phosphate utilization	P	1	1	1	1	1	-0.105
GO:0006010	glucose 6-phosphate utilization	P	1	1	1	1	1	-0.105
GO:0006011	UDP-glucose metabolic process	P	1	1	1	1	1	-1
GO:0006012	galactose metabolic process	P	0.0716	0.175	0.327	1	1	0.585	0.019
GO:0006013	mannose metabolic process	P	0.207	0.117	1	1	1	0.394	0.128
GO:0006014	D-ribose metabolic process	P	0.217	1	1	1	1	0.719	0.152
GO:0006020	inositol metabolic process	P	1	0.571	1	1	1	-0.148
GO:0006031	chitin biosynthetic process	P	0.387	0.287	0.146	0.0866	1	0.479	0.154
GO:0006032	chitin catabolic process	P	0.217	0.156	0.0761	0.0443	0.0121	1	0.023
GO:0006033	chitin localization	P	1	1	1	1	1	0.247	0.266
GO:0006038	cell wall chitin biosynthetic process	P	0.418	0.153	0.146	1	1	0.318	0.082
GO:0006039	cell wall chitin catabolic process	P	1	1	1	1	1	-0.556
GO:0006045	N-acetylglucosamine biosynthetic process	P	0.217	0.156	1	1	1	0.917	0.089
GO:0006048	UDP-N-acetylglucosamine biosynthetic process	P	0.387	0.287	0.146	0.0866	1	0.492	0.155
GO:0006066	alcohol metabolic process	P	0.583	1	1	1	1	-0.814
GO:0006067	ethanol metabolic process	P	0.583	1	1	1	1	-0.833
GO:0006071	glycerol metabolic process	P	1	1	1	1	1	-0.553
GO:0006073	glucan metabolic process	P	0.217	0.156	0.0761	1	1	0.971	0.067
GO:0006075	1,3-beta-glucan biosynthetic process	P	1	0.492	0.272	0.166	1	0.0941	0.385
GO:0006077	1,6-beta-glucan metabolic process	P	1	1	1	1	1	-0.161
GO:0006078	1,6-beta-glucan biosynthetic process	P	1	0.492	0.272	1	1	0.225	0.257
GO:0006080	substituted mannan metabolic process	P	0.217	0.156	1	1	1	0.899	0.097
GO:0006081	aldehyde metabolic process	P	1	0.684	1	1	1	-0.148
GO:0006083	acetate metabolic process	P	0.387	1	1	1	1	0.0733	0.401
GO:0006084	acetyl-CoA metabolic process	P	1	1	1	1	1	-0.865
GO:0006085	acetyl-CoA biosynthetic process	P	1	1	1	1	1	-0.903
GO:0006086	acetyl-CoA biosynthetic process from pyruvate	P	1	1	1	1	1	-0.764
GO:0006089	lactate metabolic process	P	0.387	0.287	0.146	0.0866	1	0.64	0.047
GO:0006090	pyruvate metabolic process	P	1	1	1	1	1	-0.229
GO:0006094	gluconeogenesis	P	0.0529	0.149	0.623	1	1	-0.668
GO:0006096	glycolysis	P	1	0.727	0.628	1	1	-0.108
GO:0006097	glyoxylate cycle	P	1	0.492	1	1	1	-0.0673
GO:0006098	pentose-phosphate shunt	P	0.351	0.599	1	1	1	-0.352
GO:0006099	tricarboxylic acid cycle	P	0.341	0.718	1	1	1	0.0771	0.354
GO:0006101	citrate metabolic process	P	1	0.492	1	1	1	-0.01
GO:0006102	isocitrate metabolic process	P	0.297	0.175	0.327	1	1	0.446	0.078
GO:0006103	2-oxoglutarate metabolic process	P	0.387	0.287	1	1	1	0.418	0.221
GO:0006104	succinyl-CoA metabolic process	P	1	1	1	1	1	-0.901
GO:0006106	fumarate metabolic process	P	1	1	1	1	1	-0.931
GO:0006108	malate metabolic process	P	0.52	0.398	1	1	1	0.111	0.39
GO:0006109	regulation of carbohydrate metabolic process	P	1	1	1	1	1	-0.219
GO:0006110	regulation of glycolysis	P	1	1	1	1	1	-0.323
GO:0006113	fermentation	P	1	0.599	1	1	1	-0.24
GO:0006114	glycerol biosynthetic process	P	1	1	1	1	1	-0.952
GO:0006116	NADH oxidation	P	1	0.684	1	1	1	-0.0122
GO:0006118	electron transport	P	1	1	1	1	1	-0.0914
GO:0006119	oxidative phosphorylation	P	1	1	1	1	1	-0.807
GO:0006120	mitochondrial electron transport, NADH to ubiquinone	P	1	1	1	1	1	-0.304
GO:0006121	mitochondrial electron transport, succinate to ubiquinone	P	0.207	1	1	1	1	0.162	0.314
GO:0006122	mitochondrial electron transport, ubiquinol to cytochrome c	P	0.65	1	1	1	1	0.00623	0.46
GO:0006123	mitochondrial electron transport, cytochrome c to oxygen	P	0.351	0.599	1	1	1	-0.673
GO:0006139	nucleobase, nucleoside, nucleotide and nucleic acid metabolic process	P	0.65	0.299	0.094	0.0354	0.0029	0.337	0.117
GO:0006144	purine base metabolic process	P	1	0.492	1	1	1	0.253	0.224
GO:0006146	adenine catabolic process	P	1	1	1	1	1	-0.0617
GO:0006152	purine nucleoside catabolic process	P	1	1	1	1	1	-0.784
GO:0006163	purine nucleotide metabolic process	P	1	1	1	1	1	-0.864
GO:0006164	purine nucleotide biosynthetic process	P	0.0451	0.0559	0.547	1	1	0.456	0.018
GO:0006165	nucleoside diphosphate phosphorylation	P	0.217	0.156	0.0761	1	1	0.965	0.073
GO:0006166	purine ribonucleoside salvage	P	1	0.571	1	1	1	-0.0873
GO:0006167	AMP biosynthetic process	P	1	1	1	1	1	-0.698
GO:0006168	adenine salvage	P	1	1	1	1	1	-0.698
GO:0006172	ADP biosynthetic process	P	1	1	1	1	1	-0.922
GO:0006183	GTP biosynthetic process	P	1	1	1	1	1	-0.531
GO:0006189	'de novo' IMP biosynthetic process	P	0.497	0.44	0.617	1	1	0.155	0.209
GO:0006190	inosine salvage	P	1	1	1	1	1	-0.143
GO:0006206	pyrimidine base metabolic process	P	1	1	1	1	1	0.132	0.29
GO:0006207	'de novo' pyrimidine base biosynthetic process	P	1	1	0.614	1	1	-0.135
GO:0006216	cytidine catabolic process	P	1	1	1	1	1	-0.173
GO:0006217	deoxycytidine catabolic process	P	1	1	1	1	1	-0.173
GO:0006220	pyrimidine nucleotide metabolic process	P	1	1	1	1	1	-0.903
GO:0006221	pyrimidine nucleotide biosynthetic process	P	1	1	1	1	1	-0.721
GO:0006227	dUDP biosynthetic process	P	1	1	1	1	1	0.141	0.296
GO:0006231	dTMP biosynthetic process	P	0.217	0.156	0.0761	0.0443	1	1	0.026
GO:0006233	dTDP biosynthetic process	P	1	1	1	1	1	0.141	0.275
GO:0006235	dTTP biosynthetic process	P	1	1	1	1	1	0.141	0.286
GO:0006241	CTP biosynthetic process	P	1	1	1	1	1	-0.419
GO:0006259	DNA metabolic process	P	1	1	0.614	1	1	0.0619	0.391
GO:0006260	DNA replication	P	0.00125	0.000269	0.000186	0.000379	1	0.54	0
GO:0006261	DNA-dependent DNA replication	P	0.25	0.183	0.153	0.0428	1	0.258	0.076
GO:0006264	mitochondrial DNA replication	P	0.217	0.156	1	1	1	0.92	0.094
GO:0006265	DNA topological change	P	0.0438	0.0137	0.094	0.0354	0.0816	0.529	0.02
GO:0006266	DNA ligation	P	0.217	0.156	0.0761	0.0443	0.0121	1	0.015
GO:0006267	pre-replicative complex formation	P	0.00214	0.00156	0.0136	0.0176	1	0.61	0
GO:0006268	DNA unwinding during replication	P	0.000119	0.000829	0.00126	0.014	0.136	0.684	0
GO:0006269	DNA replication, synthesis of RNA primer	P	0.0716	0.0293	0.0039	0.0179	1	0.702	0.003
GO:0006270	DNA replication initiation	P	3.58e-05	2.39E-05	0.00957	0.00419	0.262	0.588	0
GO:0006271	DNA strand elongation during DNA replication	P	0.382	0.115	0.0184	0.0458	1	0.276	0.151
GO:0006272	leading strand elongation	P	0.00406	0.0533	0.085	0.125	0.157	0.486	0.003
GO:0006273	lagging strand elongation	P	0.000486	0.00133	0.00539	0.00448	0.0155	0.64	0
GO:0006275	regulation of DNA replication	P	0.121	0.065	0.211	1	1	0.675	0.04
GO:0006276	plasmid maintenance	P	0.351	0.599	1	1	1	-0.503
GO:0006279	premeiotic DNA synthesis	P	0.0716	0.0293	1	1	1	0.531	0.033
GO:0006280	mutagenesis	P	0.109	0.0381	0.026	0.335	0.104	0.536	0.014
GO:0006281	DNA repair	P	0.117	0.104	0.0121	0.00503	0.0595	0.152	0.046
GO:0006283	transcription-coupled nucleotide-excision repair	P	1	1	1	1	1	-0.77
GO:0006284	base-excision repair	P	0.109	0.0381	0.026	0.0572	0.0049	0.528	0.011
GO:0006285	base-excision repair, AP site formation	P	0.52	0.398	0.211	0.127	1	0.404	0.13
GO:0006287	base-excision repair, gap-filling	P	1	1	1	1	1	-0.715
GO:0006289	nucleotide-excision repair	P	0.00637	0.0132	0.0117	0.026	0.0388	0.396	0.004
GO:0006295	nucleotide-excision repair, DNA incision, 3'-to lesion	P	0.217	0.156	1	1	1	0.916	0.105
GO:0006296	nucleotide-excision repair, DNA incision, 5'-to lesion	P	0.387	1	1	1	1	0.289	0.3
GO:0006298	mismatch repair	P	0.000743	0.00374	0.000878	0.0146	0.0284	0.532	0
GO:0006301	postreplication repair	P	0.00265	0.00677	0.00539	0.0313	0.0155	0.528	0.002
GO:0006302	double-strand break repair	P	1	1	1	1	1	-0.186
GO:0006303	double-strand break repair via nonhomologous end joining	P	0.312	0.155	0.253	0.271	1	0.146	0.209
GO:0006307	DNA dealkylation	P	1	1	1	1	1	-0.251
GO:0006308	DNA catabolic process	P	1	1	1	1	1	-0.262
GO:0006309	DNA fragmentation during apoptosis	P	1	1	1	1	1	-0.39
GO:0006310	DNA recombination	P	0.25	0.0486	0.0431	0.0428	0.0194	0.273	0.067
GO:0006311	meiotic gene conversion	P	0.217	0.156	0.0761	0.0443	0.0121	1	0.035
GO:0006312	mitotic recombination	P	0.297	0.571	0.327	0.203	0.059	0.274	0.203
GO:0006314	intron homing	P	1	1	1	1	1	-0.818
GO:0006315	homing of group II introns	P	1	1	1	1	1
GO:0006316	movement of group I intron	P	1	1	1	1	1
GO:0006325	establishment and/or maintenance of chromatin architecture	P	0.596	1	1	1	1	-0.103
GO:0006333	chromatin assembly or disassembly	P	0.000224	5.25E-05	5.42E-07	3.02E-09	3.29E-11	0.632	0
GO:0006334	nucleosome assembly	P	0.382	0.115	0.0184	0.00407	1	0.483	0.019
GO:0006335	DNA replication-dependent nucleosome assembly	P	0.217	0.156	0.0761	0.0443	1	1	0.022
GO:0006336	DNA replication-independent nucleosome assembly	P	1	0.571	0.327	0.203	1	0.269	0.203
GO:0006337	nucleosome disassembly	P	0.217	0.156	0.0761	0.0443	1	1	0.018
GO:0006338	chromatin remodeling	P	0.369	0.102	0.258	0.722	1	-0.231
GO:0006342	chromatin silencing	P	0.547	0.273	0.318	0.141	1	0.064	0.344
GO:0006343	establishment of chromatin silencing	P	0.387	0.287	0.146	0.0866	1	0.556	0.094
GO:0006345	loss of chromatin silencing	P	0.217	0.156	1	1	1	0.835	0.122
GO:0006348	chromatin silencing at telomere	P	0.0353	0.325	0.786	0.478	0.45	0.233	0.015
GO:0006350	transcription	P	1	0.797	1	0.37	0.0473	0.0247	0.435
GO:0006351	transcription, DNA-dependent	P	0.217	1	1	1	1	0.703	0.168
GO:0006352	transcription initiation	P	1	1	1	1	1	-0.859
GO:0006353	transcription termination	P	1	1	1	1	1	-0.119
GO:0006354	RNA elongation	P	1	1	1	1	1	-0.558
GO:0006355	regulation of transcription, DNA-dependent	P	0.804	0.781	0.423	0.288	0.253	0.0569	0.345
GO:0006356	regulation of transcription from RNA polymerase I promoter	P	0.583	1	1	1	1	-0.314
GO:0006357	regulation of transcription from RNA polymerase II promoter	P	0.884	0.618	0.649	0.77	0.57	-0.0439
GO:0006358	regulation of global transcription from RNA polymerase II promoter	P	1	1	1	1	1	-0.623
GO:0006359	regulation of transcription from RNA polymerase III promoter	P	0.351	0.599	1	1	1	-0.47
GO:0006360	transcription from RNA polymerase I promoter	P	0.312	0.0747	0.693	0.271	0.244	0.224	0.091
GO:0006363	transcription termination from RNA polymerase I promoter	P	0.217	0.156	0.0761	1	1	0.989	0.055
GO:0006364	rRNA processing	P	0.517	0.854	1	1	1	0.129	0.104
GO:0006365	35S primary transcript processing	P	0.784	1	0.522	0.264	1	0.14	0.061
GO:0006366	transcription from RNA polymerase II promoter	P	0.294	0.427	0.584	0.724	1	-0.169
GO:0006367	transcription initiation from RNA polymerase II promoter	P	1	0.536	1	0.264	1	-0.0184
GO:0006368	RNA elongation from RNA polymerase II promoter	P	0.865	1	0.794	1	0.463	-0.0404
GO:0006369	transcription termination from RNA polymerase II promoter	P	0.65	0.299	0.094	1	1	0.258	0.185
GO:0006370	mRNA capping	P	1	1	1	1	1	-0.0522
GO:0006376	mRNA splice site selection	P	0.121	0.065	0.0165	0.00569	1	0.716	0.021
GO:0006378	mRNA polyadenylation	P	0.566	0.509	0.153	0.0428	0.197	0.161	0.175
GO:0006379	mRNA cleavage	P	0.808	0.263	0.118	0.0964	1	0.124	0.201
GO:0006383	transcription from RNA polymerase III promoter	P	0.0569	0.111	0.661	0.596	1	0.333	0.025
GO:0006384	transcription initiation from RNA polymerase III promoter	P	0.713	0.684	1	1	1	0.0801	0.36
GO:0006387	snRNA capping	P	1	1	1	1	1	-0.251
GO:0006388	tRNA splicing	P	0.327	0.71	0.619	1	1	-0.284
GO:0006390	transcription from mitochondrial promoter	P	1	1	1	1	1	-0.502
GO:0006396	RNA processing	P	0.22	0.371	1	1	1	-0.299
GO:0006397	mRNA processing	P	0.694	1	1	1	1	-0.0948
GO:0006400	tRNA modification	P	1	1	0.72	0.634	1	0.00146	0.465
GO:0006401	RNA catabolic process	P	1	0.492	0.272	0.166	1	0.151	0.33
GO:0006402	mRNA catabolic process	P	0.53	0.641	1	1	1	0.133	0.168
GO:0006403	RNA localization	P	1	1	1	1	1	-0.332
GO:0006404	RNA import into nucleus	P	1	1	1	1	1	-0.535
GO:0006405	RNA export from nucleus	P	0.297	0.571	1	1	1	0.134	0.322
GO:0006406	mRNA export from nucleus	P	0.0211	0.197	0.441	0.518	0.495	-0.182
GO:0006407	rRNA export from nucleus	P	0.633	1	0.258	0.628	1	0.0116	0.484
GO:0006408	snRNA export from nucleus	P	0.448	1	0.414	0.623	1	-0.0224
GO:0006409	tRNA export from nucleus	P	0.49	0.609	0.268	0.634	1	-0.0573
GO:0006412	translation	P	3.46e-16	5.97E-11	9.39E-08	0.000337	0.0748	-0.492
GO:0006413	translational initiation	P	0.126	0.0103	0.168	0.401	1	-0.291
GO:0006414	translational elongation	P	1	0.493	0.628	1	1	-0.201
GO:0006415	translational termination	P	0.583	1	1	1	1	-0.417
GO:0006417	regulation of translation	P	1	0.571	1	1	1	-0.0562
GO:0006418	tRNA aminoacylation for protein translation	P	1	1	1	1	1	-0.676
GO:0006419	alanyl-tRNA aminoacylation	P	1	1	1	1	1	-0.618
GO:0006420	arginyl-tRNA aminoacylation	P	1	1	1	1	1	-0.878
GO:0006421	asparaginyl-tRNA aminoacylation	P	1	1	1	1	1	-0.917
GO:0006423	cysteinyl-tRNA aminoacylation	P	1	1	1	1	1	-0.682
GO:0006424	glutamyl-tRNA aminoacylation	P	1	1	1	1	1	-0.818
GO:0006425	glutaminyl-tRNA aminoacylation	P	0.217	0.156	0.0761	1	1	0.974	0.066
GO:0006426	glycyl-tRNA aminoacylation	P	1	1	1	1	1	-0.613
GO:0006427	histidyl-tRNA aminoacylation	P	1	1	1	1	1	-0.927
GO:0006428	isoleucyl-tRNA aminoacylation	P	1	1	1	1	1	-0.86
GO:0006429	leucyl-tRNA aminoacylation	P	0.387	1	1	1	1	0.192	0.342
GO:0006430	lysyl-tRNA aminoacylation	P	1	1	1	1	1	-0.712
GO:0006431	methionyl-tRNA aminoacylation	P	1	1	1	1	1	-0.744
GO:0006432	phenylalanyl-tRNA aminoacylation	P	1	1	1	1	1	-0.658
GO:0006434	seryl-tRNA aminoacylation	P	1	1	1	1	1	-0.618
GO:0006435	threonyl-tRNA aminoacylation	P	1	1	1	1	1	-0.533
GO:0006436	tryptophanyl-tRNA aminoacylation	P	1	1	1	1	1	-0.547
GO:0006437	tyrosyl-tRNA aminoacylation	P	1	1	1	1	1	-0.153
GO:0006438	valyl-tRNA aminoacylation	P	1	1	1	1	1	-0.604
GO:0006446	regulation of translational initiation	P	0.7	1	1	1	1	-0.152
GO:0006448	regulation of translational elongation	P	1	1	1	1	1	-0.902
GO:0006449	regulation of translational termination	P	1	1	1	1	1	-0.654
GO:0006450	regulation of translational fidelity	P	0.136	0.233	1	1	1	-0.625
GO:0006451	translational readthrough	P	0.217	1	1	1	1	0.554	0.182
GO:0006457	protein folding	P	0.419	0.856	0.799	0.181	1	0.0582	0.287
GO:0006458	'de novo' protein folding	P	0.121	0.398	1	1	1	0.48	0.119
GO:0006461	protein complex assembly	P	0.549	0.647	0.111	0.41	1	-0.206
GO:0006464	protein modification process	P	0.214	0.619	1	1	1	-0.567
GO:0006465	signal peptide processing	P	0.359	0.605	1	1	1	-0.647
GO:0006467	protein thiol-disulfide exchange	P	1	1	1	1	1	-0.491
GO:0006468	protein amino acid phosphorylation	P	0.899	0.665	0.236	0.194	1	0.0368	0.31
GO:0006469	negative regulation of protein kinase activity	P	0.217	0.156	1	1	1	0.804	0.152
GO:0006470	protein amino acid dephosphorylation	P	0.247	0.112	0.268	0.634	1	-0.218
GO:0006473	protein amino acid acetylation	P	1	0.571	1	1	1	-0.133
GO:0006474	N-terminal protein amino acid acetylation	P	0.351	0.599	1	1	1	-0.652
GO:0006476	protein amino acid deacetylation	P	0.52	0.398	1	1	1	0.382	0.172
GO:0006481	C-terminal protein amino acid methylation	P	1	1	1	1	1	0.39	0.253
GO:0006486	protein amino acid glycosylation	P	0.0297	0.0341	0.0705	0.0633	1	0.373	0.01
GO:0006487	protein amino acid N-linked glycosylation	P	1	1	0.313	0.401	1	0.143	0.153
GO:0006488	dolichol-linked oligosaccharide biosynthetic process	P	0.686	0.36	0.119	1	1	0.252	0.189
GO:0006490	oligosaccharide-lipid intermediate assembly	P	1	1	1	1	1	-0.233
GO:0006491	N-glycan processing	P	0.121	0.065	0.0165	0.127	1	0.703	0.024
GO:0006493	protein amino acid O-linked glycosylation	P	0.00143	0.000105	2.61E-07	1.45E-06	0.0136	0.694	0
GO:0006496	protein amino acid terminal N-glycosylation	P	1	1	1	1	1	-0.659
GO:0006499	N-terminal protein myristoylation	P	0.0341	0.0133	0.0313	0.011	1	0.767	0.006
GO:0006501	C-terminal protein lipidation	P	0.583	1	1	1	1	-0.611
GO:0006505	GPI anchor metabolic process	P	1	1	1	1	1	-0.77
GO:0006506	GPI anchor biosynthetic process	P	0.25	0.509	0.643	0.188	1	0.165	0.192
GO:0006508	proteolysis	P	1	0.562	0.407	0.623	1	-0.0406
GO:0006511	ubiquitin-dependent protein catabolic process	P	0.0101	0.00949	0.00884	0.12	1	-0.26
GO:0006512	ubiquitin cycle	P	0.583	1	1	1	1	-0.619
GO:0006513	protein monoubiquitination	P	0.191	0.358	1	0.614	0.226	0.0913	0.282
GO:0006515	misfolded or incompletely synthesized protein catabolic process	P	1	1	1	1	1	-0.812
GO:0006517	protein deglycosylation	P	1	1	1	1	1	-0.875
GO:0006518	peptide metabolic process	P	1	1	1	1	1	-0.0268
GO:0006520	amino acid metabolic process	P	1	1	1	1	1	-0.461
GO:0006521	regulation of amino acid metabolic process	P	1	1	1	1	1	-0.901
GO:0006525	arginine metabolic process	P	1	1	1	1	1	-0.825
GO:0006526	arginine biosynthetic process	P	1	1	1	1	1	-0.0749
GO:0006527	arginine catabolic process	P	0.217	0.156	0.0761	0.0443	0.0121	1	0.018
GO:0006529	asparagine biosynthetic process	P	1	1	1	1	1	-0.462
GO:0006530	asparagine catabolic process	P	0.592	1	1	1	1	-0.851
GO:0006532	aspartate biosynthetic process	P	0.387	0.287	0.146	1	1	0.668	0.055
GO:0006533	aspartate catabolic process	P	0.387	0.287	0.146	1	1	0.668	0.07
GO:0006534	cysteine metabolic process	P	1	1	1	1	1	-0.481
GO:0006536	glutamate metabolic process	P	0.217	0.156	0.0761	1	1	0.967	0.061
GO:0006537	glutamate biosynthetic process	P	0.497	0.13	1	1	1	0.155	0.242
GO:0006538	glutamate catabolic process	P	1	1	1	1	1	-0.186
GO:0006540	glutamate decarboxylation to succinate	P	1	1	1	1	1	-0.324
GO:0006541	glutamine metabolic process	P	1	1	1	1	1	-0.93
GO:0006542	glutamine biosynthetic process	P	0.217	1	1	1	1	0.703	0.168
GO:0006544	glycine metabolic process	P	1	1	1	1	1	-0.592
GO:0006545	glycine biosynthetic process	P	1	1	1	1	1	-0.708
GO:0006546	glycine catabolic process	P	1	1	1	1	1	-0.0261
GO:0006549	isoleucine metabolic process	P	1	1	1	1	1	-0.877
GO:0006550	isoleucine catabolic process	P	1	1	1	1	1	-0.817
GO:0006552	leucine catabolic process	P	1	1	1	1	1	-0.746
GO:0006555	methionine metabolic process	P	0.52	0.468	0.289	1	1	0.228	0.111
GO:0006559	L-phenylalanine catabolic process	P	1	1	1	1	1	-0.679
GO:0006561	proline biosynthetic process	P	1	1	1	1	1	-0.649
GO:0006562	proline catabolic process	P	0.52	1	1	1	1	-0.226
GO:0006564	L-serine biosynthetic process	P	1	1	1	1	1	-0.71
GO:0006566	threonine metabolic process	P	0.592	1	1	1	1	-0.793
GO:0006567	threonine catabolic process	P	0.52	0.398	1	1	1	0.0402	0.459
GO:0006570	tyrosine metabolic process	P	1	1	1	1	1	-0.317
GO:0006574	valine catabolic process	P	1	1	1	1	1	-0.817
GO:0006591	ornithine metabolic process	P	1	1	1	1	1	-0.515
GO:0006592	ornithine biosynthetic process	P	1	1	1	1	1	-0.762
GO:0006597	spermine biosynthetic process	P	1	1	1	1	1	-0.672
GO:0006598	polyamine catabolic process	P	0.387	0.287	1	1	1	0.362	0.272
GO:0006605	protein targeting	P	1	0.599	1	1	1	-0.323
GO:0006606	protein import into nucleus	P	0.247	0.299	1	1	1	-0.255
GO:0006607	NLS-bearing substrate import into nucleus	P	0.448	1	0.414	0.623	1	-0.0224
GO:0006608	snRNP protein import into nucleus	P	0.448	1	0.414	0.623	1	-0.0224
GO:0006609	mRNA-binding (hnRNP) protein import into nucleus	P	0.332	0.787	0.255	0.626	1	-0.0463
GO:0006610	ribosomal protein import into nucleus	P	0.448	1	0.414	0.623	1	-0.0224
GO:0006611	protein export from nucleus	P	0.282	0.464	0.171	0.401	1	-0.136
GO:0006612	protein targeting to membrane	P	0.65	1	1	1	1	-0.0968
GO:0006613	cotranslational protein targeting to membrane	P	1	1	1	1	1	0.0443	0.399
GO:0006614	SRP-dependent cotranslational protein targeting to membrane	P	1	1	1	1	1	-0.237
GO:0006616	SRP-dependent cotranslational protein targeting to membrane, translocation	P	0.418	1	1	1	1	0.11	0.304
GO:0006617	SRP-dependent cotranslational protein targeting to membrane, signal sequence recognition	P	1	0.599	1	1	1	-0.0631
GO:0006620	posttranslational protein targeting to membrane	P	0.592	1	1	1	1	-0.477
GO:0006621	protein retention in ER	P	0.617	1	0.378	1	1	0.023	0.448
GO:0006623	protein targeting to vacuole	P	0.0786	0.0272	0.021	0.184	1	-0.266
GO:0006624	vacuolar protein processing or maturation	P	0.207	1	1	1	1	0.111	0.357
GO:0006625	protein targeting to peroxisome	P	0.713	0.393	1	1	1	0.0443	0.409
GO:0006626	protein targeting to mitochondrion	P	0.121	0.599	1	1	1	0.288	0.171
GO:0006627	mitochondrial protein processing	P	0.351	0.599	1	1	1	-0.704
GO:0006629	lipid metabolic process	P	0.363	0.0894	0.347	0.156	1	0.212	0.12
GO:0006631	fatty acid metabolic process	P	1	0.705	1	1	1	-0.147
GO:0006633	fatty acid biosynthetic process	P	1	0.638	0.146	0.0572	0.104	0.167	0.236
GO:0006635	fatty acid beta-oxidation	P	0.686	0.36	0.469	1	1	0.101	0.335
GO:0006636	fatty acid desaturation	P	0.217	0.156	0.0761	0.0443	0.0121	1	0.023
GO:0006642	triacylglycerol mobilization	P	1	1	1	1	1	0.181	0.331
GO:0006644	phospholipid metabolic process	P	0.475	1	0.582	1	1	-0.201
GO:0006646	phosphatidylethanolamine biosynthetic process	P	1	0.492	1	1	1	-0.181
GO:0006650	glycerophospholipid metabolic process	P	0.217	0.156	1	1	1	0.879	0.117
GO:0006654	phosphatidic acid biosynthetic process	P	0.217	1	1	1	1	0.47	0.259
GO:0006655	phosphatidylglycerol biosynthetic process	P	1	1	1	1	1	0.175	0.294
GO:0006656	phosphatidylcholine biosynthetic process	P	0.359	0.605	1	1	1	-0.432
GO:0006657	CDP-choline pathway	P	1	1	1	1	1	0.0952	0.302
GO:0006658	phosphatidylserine metabolic process	P	1	1	1	1	1	0.175	0.298
GO:0006659	phosphatidylserine biosynthetic process	P	1	1	1	1	1	-0.901
GO:0006660	phosphatidylserine catabolic process	P	0.217	0.156	1	1	1	0.893	0.107
GO:0006661	phosphatidylinositol biosynthetic process	P	1	1	1	1	1	0.333	0.241
GO:0006665	sphingolipid metabolic process	P	0.109	0.153	0.51	0.335	1	0.355	0.056
GO:0006666	3-keto-sphinganine metabolic process	P	0.217	0.156	1	1	1	0.837	0.144
GO:0006672	ceramide metabolic process	P	1	1	1	1	1	-0.664
GO:0006675	mannose inositol phosphoceramide metabolic process	P	0.217	0.156	0.0761	0.0443	1	0.996	0.041
GO:0006676	mannosyl diphosphorylinositol ceramide metabolic process	P	1	1	1	1	1	-0.886
GO:0006688	glycosphingolipid biosynthetic process	P	0.121	0.065	0.211	0.127	1	0.675	0.047
GO:0006696	ergosterol biosynthetic process	P	0.465	0.412	0.255	0.626	1	0.0366	0.408
GO:0006730	one-carbon compound metabolic process	P	1	0.605	1	1	1	0.0504	0.387
GO:0006734	NADH metabolic process	P	1	1	1	1	1	-0.18
GO:0006735	NADH regeneration	P	0.387	0.287	1	1	1	0.463	0.213
GO:0006740	NADPH regeneration	P	1	1	1	1	1	-0.186
GO:0006741	NADP biosynthetic process	P	1	1	1	1	1	-0.811
GO:0006744	ubiquinone biosynthetic process	P	0.418	0.638	0.51	1	1	0.188	0.222
GO:0006747	FAD biosynthetic process	P	1	1	1	1	1	-0.806
GO:0006749	glutathione metabolic process	P	0.686	0.36	0.119	0.304	1	0.162	0.29
GO:0006750	glutathione biosynthetic process	P	1	1	1	1	1	-0.384
GO:0006751	glutathione catabolic process	P	1	0.492	0.272	0.166	1	0.0431	0.453
GO:0006760	folic acid and derivative metabolic process	P	1	1	1	1	1	-0.889
GO:0006769	nicotinamide metabolic process	P	1	1	1	1	1	-0.321
GO:0006772	thiamin metabolic process	P	1	1	1	1	1	-0.834
GO:0006783	heme biosynthetic process	P	1	1	0.469	1	1	-0.0235
GO:0006784	heme a biosynthetic process	P	0.52	0.398	1	1	1	0.0939	0.424
GO:0006790	sulfur metabolic process	P	0.65	1	1	1	1	-0.0491
GO:0006796	phosphate metabolic process	P	0.000527	5.81E-05	0.000243	0.00591	1	0.81	0
GO:0006797	polyphosphate metabolic process	P	1	1	1	1	1	-0.648
GO:0006800	oxygen and reactive oxygen species metabolic process	P	0.52	1	1	1	1	-0.197
GO:0006801	superoxide metabolic process	P	1	1	1	1	1	-0.929
GO:0006807	nitrogen compound metabolic process	P	0.382	1	0.469	1	1	0.0976	0.321
GO:0006808	regulation of nitrogen utilization	P	1	1	0.469	1	1	-0.0483
GO:0006810	transport	P	0.0426	0.142	0.255	0.264	1	-0.3
GO:0006811	ion transport	P	1	1	1	1	1	-0.0474
GO:0006812	cation transport	P	0.387	0.287	0.146	1	1	0.56	0.105
GO:0006813	potassium ion transport	P	0.52	1	1	1	1	-0.167
GO:0006814	sodium ion transport	P	1	1	1	1	1	-0.667
GO:0006816	calcium ion transport	P	0.592	1	1	1	1	-0.372
GO:0006817	phosphate transport	P	0.0451	0.194	0.0351	1	1	0.372	0.051
GO:0006824	cobalt ion transport	P	1	1	1	1	1	0.0379	0.404
GO:0006825	copper ion transport	P	0.52	1	1	1	1	0.0503	0.421
GO:0006826	iron ion transport	P	1	1	1	1	1	-0.238
GO:0006827	high affinity iron ion transport	P	0.207	0.117	0.272	0.166	0.0475	0.499	0.089
GO:0006828	manganese ion transport	P	0.617	0.237	0.378	1	1	0.401	0.094
GO:0006829	zinc ion transport	P	0.592	1	1	1	1	-0.205
GO:0006830	high-affinity zinc ion transport	P	1	1	1	1	1	-0.906
GO:0006831	low-affinity zinc ion transport	P	1	1	1	1	1	-0.735
GO:0006833	water transport	P	1	1	1	1	1	-0.553
GO:0006835	dicarboxylic acid transport	P	1	1	1	1	1	0.173	0.281
GO:0006839	mitochondrial transport	P	0.214	0.619	1	1	1	-0.615
GO:0006842	tricarboxylic acid transport	P	1	1	1	1	1	-0.648
GO:0006843	mitochondrial citrate transport	P	1	1	1	1	1	-0.615
GO:0006846	acetate transport	P	1	1	1	1	1	-0.788
GO:0006850	mitochondrial pyruvate transport	P	1	1	1	1	1	-0.741
GO:0006855	multidrug transport	P	0.0729	0.36	0.469	1	1	0.429	0.04
GO:0006857	oligopeptide transport	P	0.52	1	1	1	1	0.148	0.366
GO:0006863	purine transport	P	1	1	1	1	1	-0.932
GO:0006864	pyrimidine nucleotide transport	P	1	1	1	1	1	-0.0873
GO:0006865	amino acid transport	P	0.547	1	0.628	1	1	-0.263
GO:0006869	lipid transport	P	0.0102	0.00375	0.211	0.127	1	0.96	0.003
GO:0006873	cell ion homeostasis	P	0.747	1	1	0.47	1	-0.0921
GO:0006874	calcium ion homeostasis	P	0.686	0.36	1	1	1	0.114	0.31
GO:0006875	metal ion homeostasis	P	1	1	1	1	1	-0.64
GO:0006876	cadmium ion homeostasis	P	1	1	1	1	1	-0.691
GO:0006878	copper ion homeostasis	P	1	0.605	1	1	1	-0.4
GO:0006879	iron ion homeostasis	P	0.374	0.307	0.166	0.642	1	-0.194
GO:0006880	intracellular sequestering of iron ion	P	0.387	0.287	1	1	1	0.415	0.253
GO:0006882	zinc ion homeostasis	P	0.7	1	1	1	1	-0.0991
GO:0006883	sodium ion homeostasis	P	0.52	1	1	1	1	0.263	0.225
GO:0006885	regulation of pH	P	0.0341	0.0133	0.272	0.166	1	0.732	0.012
GO:0006886	intracellular protein transport	P	0.363	0.727	0.347	0.156	1	0.181	0.141
GO:0006887	exocytosis	P	0.83	0.617	1	1	1	-0.0108
GO:0006888	ER to Golgi vesicle-mediated transport	P	1	0.411	0.37	0.377	1	-0.101
GO:0006890	retrograde vesicle-mediated transport, Golgi to ER	P	0.454	0.407	1	1	1	0.0871	0.275
GO:0006891	intra-Golgi vesicle-mediated transport	P	1	1	0.396	1	1	-0.189
GO:0006892	post-Golgi vesicle-mediated transport	P	0.297	0.175	0.0495	0.203	1	0.368	0.119
GO:0006893	Golgi to plasma membrane transport	P	0.21	0.0841	0.0317	0.288	1	0.23	0.067
GO:0006895	Golgi to endosome transport	P	1	0.66	0.547	0.364	1	0.0117	0.456
GO:0006896	Golgi to vacuole transport	P	0.332	0.569	1	1	1	-0.297
GO:0006897	endocytosis	P	0.333	0.429	1	0.776	0.238	-0.163
GO:0006900	membrane budding	P	1	1	1	1	1	-0.51
GO:0006901	vesicle coating	P	1	1	1	1	1	-0.86
GO:0006903	vesicle targeting	P	0.217	1	1	1	1	0.68	0.184
GO:0006904	vesicle docking during exocytosis	P	0.0283	0.102	0.614	1	1	0.341	0.054
GO:0006906	vesicle fusion	P	0.159	0.296	0.456	0.337	1	0.134	0.214
GO:0006913	nucleocytoplasmic transport	P	1	0.378	1	1	1	-0.105
GO:0006914	autophagy	P	0.658	0.307	0.166	0.642	1	-0.163
GO:0006915	apoptosis	P	0.592	1	1	1	1	-0.256
GO:0006916	anti-apoptosis	P	1	1	1	1	1	-0.486
GO:0006944	membrane fusion	P	1	1	1	1	1	-0.913
GO:0006950	response to stress	P	0.652	0.607	0.483	1	1	0.0469	0.336
GO:0006970	response to osmotic stress	P	0.834	1	0.741	1	1	-0.0157
GO:0006972	hyperosmotic response	P	0.65	1	1	1	1	-0.0432
GO:0006973	intracellular accumulation of glycerol	P	1	1	1	1	1	-0.695
GO:0006974	response to DNA damage stimulus	P	0.295	0.473	0.741	0.189	0.339	0.145	0.149
GO:0006979	response to oxidative stress	P	0.609	0.0531	0.432	1	0.463	-0.199
GO:0006980	redox signal response	P	1	1	1	1	1	-0.561
GO:0006986	response to unfolded protein	P	0.418	0.153	1	1	1	0.189	0.213
GO:0006987	unfolded protein response, activation of signaling protein activity	P	1	1	1	1	1	-0.0783
GO:0006990	unfolded protein response, positive regulation of target gene transcription	P	1	1	1	1	1	-0.935
GO:0006995	cellular response to nitrogen starvation	P	0.592	1	1	1	1	-0.919
GO:0006997	nuclear organization and biogenesis	P	0.592	1	1	1	1	-0.716
GO:0006998	nuclear membrane organization and biogenesis	P	1	1	1	1	1	-0.263
GO:0006999	nuclear pore organization and biogenesis	P	0.243	0.789	0.263	0.631	1	-0.0962
GO:0007000	nucleolus organization and biogenesis	P	0.387	0.287	1	1	1	0.524	0.139
GO:0007001	chromosome organization and biogenesis (sensu Eukaryota)	P	0.297	0.175	0.327	0.203	0.059	0.419	0.092
GO:0007004	telomere maintenance via telomerase	P	0.0173	0.393	0.582	0.393	1	0.463	0.009
GO:0007005	mitochondrion organization and biogenesis	P	0.552	0.825	0.764	0.685	1	-0.0135
GO:0007006	mitochondrial membrane organization and biogenesis	P	1	1	1	1	1	-0.13
GO:0007007	inner mitochondrial membrane organization and biogenesis	P	1	1	1	1	1	-0.198
GO:0007008	outer mitochondrial membrane organization and biogenesis	P	1	1	1	1	1
GO:0007010	cytoskeleton organization and biogenesis	P	1	0.0961	0.393	1	1	0.0205	0.481
GO:0007015	actin filament organization	P	0.865	0.847	0.432	0.727	1	-0.0565
GO:0007017	microtubule-based process	P	0.382	0.36	0.469	0.304	0.0927	0.188	0.227
GO:0007019	microtubule depolymerization	P	0.047	0.287	0.146	0.0866	1	0.843	0.031
GO:0007020	microtubule nucleation	P	0.0373	0.138	0.0812	0.254	0.235	0.373	0.004
GO:0007021	tubulin folding	P	1	0.492	0.272	1	1	0.101	0.367
GO:0007023	post-chaperonin tubulin folding pathway	P	0.583	1	1	1	1	-0.812
GO:0007024	alpha-tubulin folding	P	1	1	1	1	1	-0.795
GO:0007025	beta-tubulin folding	P	1	1	1	1	1	-0.799
GO:0007026	negative regulation of microtubule depolymerization	P	0.121	0.398	0.211	0.127	0.0358	0.549	0.081
GO:0007029	endoplasmic reticulum organization and biogenesis	P	1	1	1	1	1	-0.278
GO:0007030	Golgi organization and biogenesis	P	0.387	1	1	1	1	0.21	0.335
GO:0007031	peroxisome organization and biogenesis	P	1	0.428	0.72	0.634	1	0.0115	0.434
GO:0007033	vacuole organization and biogenesis	P	1	0.705	0.614	0.42	0.136	-0.267
GO:0007034	vacuolar transport	P	1	1	1	1	1	0.00319	0.463
GO:0007035	vacuolar acidification	P	1	0.236	1	0.623	1	-0.317
GO:0007039	vacuolar protein catabolic process	P	0.694	1	1	1	1	-0.122
GO:0007047	cell wall organization and biogenesis	P	0.289	0.0601	0.0425	0.48	1	0.1	0.116
GO:0007049	cell cycle	P	0.554	0.499	0.635	1	1	-0.0891
GO:0007050	cell cycle arrest	P	0.387	0.287	1	1	1	0.361	0.256
GO:0007052	mitotic spindle organization and biogenesis	P	0.217	0.156	1	1	1	0.757	0.161
GO:0007059	chromosome segregation	P	0.343	0.39	0.767	0.703	1	-0.07
GO:0007062	sister chromatid cohesion	P	0.65	1	1	1	1	0.107	0.332
GO:0007064	mitotic sister chromatid cohesion	P	0.00477	0.00169	0.0029	0.00147	0.0237	0.521	0
GO:0007067	mitosis	P	0.686	0.36	0.469	0.304	0.0927	0.161	0.252
GO:0007068	negative regulation of transcription, mitotic	P	1	1	1	1	1	-0.816
GO:0007070	negative regulation of transcription from RNA polymerase II promoter, mitotic	P	1	1	1	1	1	-0.35
GO:0007076	mitotic chromosome condensation	P	0.694	1	1	1	1	-0.288
GO:0007088	regulation of mitosis	P	0.207	0.117	0.272	1	1	0.411	0.133
GO:0007089	traversing start control point of mitotic cell cycle	P	0.617	1	1	1	1	0.116	0.333
GO:0007090	regulation of S phase of mitotic cell cycle	P	0.121	0.065	1	1	1	0.777	0.009
GO:0007091	mitotic metaphase/anaphase transition	P	0.172	0.44	1	0.445	1	0.141	0.227
GO:0007092	anaphase-promoting complex activation during mitotic cell cycle	P	0.047	0.0242	0.146	0.0866	1	0.909	0.013
GO:0007093	mitotic checkpoint	P	0.217	0.156	0.0761	0.0443	1	0.993	0.042
GO:0007094	mitotic spindle checkpoint	P	1	0.757	0.661	0.221	0.216	-0.0512
GO:0007096	regulation of exit from mitosis	P	0.00477	0.00169	0.0149	0.056	0.216	0.529	0
GO:0007097	nuclear migration	P	0.583	1	1	1	1	-0.752
GO:0007103	spindle pole body duplication in nuclear envelope	P	0.172	0.44	1	1	1	0.255	0.132
GO:0007107	membrane addition at site of cytokinesis	P	0.047	0.287	0.146	0.0866	1	0.851	0.013
GO:0007109	cytokinesis, completion of separation	P	0.00673	0.00144	4.61E-05	0.00263	0.0816	0.767	0
GO:0007114	cell budding	P	0.121	0.237	0.0706	0.238	0.0703	0.406	0.081
GO:0007116	regulation of cell budding	P	1	1	1	1	1	0.38	0.222
GO:0007117	budding cell bud growth	P	0.4	0.756	1	1	1	-0.0622
GO:0007118	budding cell apical bud growth	P	0.46	1	1	1	1	0.0844	0.35
GO:0007119	budding cell isotropic bud growth	P	1	0.619	1	1	1	-0.25
GO:0007120	axial cellular bud site selection	P	0.0297	0.00256	0.0038	0.00185	1	0.455	0.001
GO:0007121	bipolar cellular bud site selection	P	0.52	0.315	0.509	0.647	1	0.109	0.237
GO:0007124	pseudohyphal growth	P	0.217	0.036	0.332	1	0.537	0.173	0.036
GO:0007126	meiosis	P	0.136	0.257	0.796	0.733	1	-0.0841
GO:0007127	meiosis I	P	0.387	0.287	0.146	0.0866	0.024	0.479	0.175
GO:0007129	synapsis	P	1	0.619	1	1	1	-0.244
GO:0007130	synaptonemal complex assembly	P	0.617	0.237	0.378	0.238	0.0703	0.335	0.122
GO:0007131	meiotic recombination	P	0.521	0.809	0.511	0.401	1	-0.191
GO:0007155	cell adhesion	P	1	1	1	1	1	-0.697
GO:0007165	signal transduction	P	1	0.641	1	0.403	1	0.11	0.183
GO:0007166	cell surface receptor linked signal transduction	P	1	1	1	1	1	0.132	0.287
GO:0007186	G-protein coupled receptor protein signaling pathway	P	1	1	1	1	1	-0.644
GO:0007188	G-protein signaling, coupled to cAMP nucleotide second messenger	P	1	1	1	1	1	-0.43
GO:0007189	G-protein signaling, adenylate cyclase activating pathway	P	1	1	1	1	1	-0.991
GO:0007190	adenylate cyclase activation	P	0.217	0.156	1	1	1	0.795	0.122
GO:0007231	osmosensory signaling pathway	P	1	1	1	1	1	-0.399
GO:0007232	osmosensory signaling pathway via Sho1 osmosensor	P	0.387	0.287	0.146	0.0866	1	0.5	0.115
GO:0007234	osmosensory signaling pathway via two-component system	P	0.52	0.398	1	1	1	0.0765	0.431
GO:0007242	intracellular signaling cascade	P	0.0341	0.117	1	1	1	0.573	0.029
GO:0007243	protein kinase cascade	P	1	1	1	1	1	-0.512
GO:0007264	small GTPase mediated signal transduction	P	0.603	0.372	0.682	0.254	1	0.211	0.091
GO:0007265	Ras protein signal transduction	P	1	1	1	1	1	-0.143
GO:0007266	Rho protein signal transduction	P	0.39	0.167	0.375	0.538	1	0.205	0.136
GO:0007323	peptide pheromone maturation	P	0.686	0.36	0.469	0.304	1	0.259	0.155
GO:0007329	positive regulation of transcription from RNA polymerase II promoter by pheromones	P	1	1	1	1	1	0.121	0.356
GO:0007346	regulation of progression through mitotic cell cycle	P	0.207	0.117	0.0313	0.166	1	0.594	0.036
GO:0007532	regulation of transcription, mating-type specific	P	1	1	1	1	1	0.000112	0.466
GO:0007533	mating type switching	P	1	1	1	1	1	-0.586
GO:0007534	gene conversion at mating-type locus	P	0.617	0.237	0.0706	1	1	0.237	0.241
GO:0007535	donor selection	P	0.297	0.175	0.327	1	1	0.491	0.059
GO:0007568	aging	P	0.217	0.156	0.0761	0.0443	1	1	0.007
GO:0007569	cell aging	P	1	1	1	1	1	-0.393
GO:0007580	extrachromosomal circular DNA accumulation during cell aging	P	1	1	1	1	1	-0.926
GO:0007584	response to nutrient	P	0.52	0.398	0.211	1	1	0.265	0.228
GO:0007624	ultradian rhythm	P	1	1	1	1	1	-0.592
GO:0008017	microtubule binding	F	1	0.638	0.146	1	1	0.0194	0.448
GO:0008023	transcription elongation factor complex	C	1	1	1	1	1	-0.0346
GO:0008028	monocarboxylic acid transporter activity	F	0.217	1	1	1	1	0.482	0.217
GO:0008033	tRNA processing	P	1	0.468	0.289	0.47	1	0.106	0.286
GO:0008047	enzyme activator activity	F	1	0.44	1	0.445	1	0.0628	0.384
GO:0008053	mitochondrial fusion	P	1	1	1	1	1	-0.302
GO:0008054	cyclin catabolic process	P	0.305	1	0.614	0.42	1	0.0547	0.404
GO:0008060	ARF GTPase activator activity	F	1	0.492	0.272	0.166	1	0.027	0.463
GO:0008079	translation termination factor activity	F	1	1	1	1	1	-0.202
GO:0008080	N-acetyltransferase activity	F	1	1	1	1	1	-0.5
GO:0008081	phosphoric diester hydrolase activity	F	1	1	1	1	1	-0.411
GO:0008092	cytoskeletal protein binding	F	0.686	0.36	0.119	0.304	1	0.156	0.256
GO:0008094	DNA-dependent ATPase activity	F	0.633	1	0.718	1	1	-0.111
GO:0008097	5S rRNA binding	F	0.387	0.287	0.146	0.0866	1	0.716	0.054
GO:0008104	protein localization	P	0.0148	0.36	0.469	1	1	0.473	0.035
GO:0008105	asymmetric protein localization	P	0.217	0.156	0.0761	0.0443	1	1	0.019
GO:0008106	alcohol dehydrogenase (NADP+) activity	F	0.52	0.398	1	1	1	0.0549	0.456
GO:0008112	nicotinamide N-methyltransferase activity	F	1	1	1	1	1	-0.321
GO:0008113	protein-methionine-S-oxide reductase activity	F	1	1	1	1	1	-0.962
GO:0008117	sphinganine-1-phosphate aldolase activity	F	1	1	1	1	1	-0.718
GO:0008121	ubiquinol-cytochrome-c reductase activity	F	0.65	1	1	1	1	-0.00452
GO:0008131	amine oxidase activity	F	1	1	1	1	1	-0.979
GO:0008134	transcription factor binding	F	0.52	0.398	0.211	1	1	0.267	0.223
GO:0008135	translation factor activity, nucleic acid binding	F	1	1	1	1	1	-0.697
GO:0008137	NADH dehydrogenase (ubiquinone) activity	F	1	1	1	1	1	-0.304
GO:0008138	protein tyrosine/serine/threonine phosphatase activity	F	0.217	1	1	1	1	0.655	0.183
GO:0008139	nuclear localization sequence binding	F	1	1	1	1	1	-0.109
GO:0008142	oxysterol binding	F	1	1	0.426	1	1	-0.124
GO:0008143	poly(A) binding	F	0.0716	0.175	0.327	1	1	0.542	0.034
GO:0008144	drug binding	F	0.217	1	1	1	1	0.554	0.209
GO:0008150	biological_process	P	0.293	0.129	0.0381	0.331	0.289	-0.048
GO:0008152	metabolic process	P	1	0.233	1	1	1	-0.243
GO:0008154	actin polymerization and/or depolymerization	P	0.592	1	1	1	1	-0.67
GO:0008156	negative regulation of DNA replication	P	1	1	1	1	1	-0.687
GO:0008157	protein phosphatase 1 binding	F	1	1	1	1	1	-0.376
GO:0008159	positive transcription elongation factor activity	F	1	1	1	1	1	-0.853
GO:0008168	methyltransferase activity	F	1	1	1	1	1	0.075	0.431
GO:0008173	RNA methyltransferase activity	F	0.387	1	1	1	1	0.325	0.286
GO:0008174	mRNA methyltransferase activity	F	1	1	1	1	1	-0.847
GO:0008175	tRNA methyltransferase activity	F	1	1	1	1	1	0.192	0.331
GO:0008176	tRNA (guanine-N7-)-methyltransferase activity	F	1	1	1	1	1	-0.302
GO:0008177	succinate dehydrogenase (ubiquinone) activity	F	0.297	1	1	1	1	0.0168	0.47
GO:0008179	adenylate cyclase binding	F	1	1	1	1	1	-0.437
GO:0008180	signalosome complex	C	1	1	1	1	1	-0.301
GO:0008184	glycogen phosphorylase activity	F	1	1	1	1	1	0.208	0.269
GO:0008186	RNA-dependent ATPase activity	F	0.583	1	1	1	1	0.107	0.345
GO:0008190	eukaryotic initiation factor 4E binding	F	0.217	1	1	1	1	0.71	0.151
GO:0008193	tRNA guanylyltransferase activity	F	1	1	1	1	1	-0.699
GO:0008194	UDP-glycosyltransferase activity	F	0.297	1	1	1	1	-0.119
GO:0008195	phosphatidate phosphatase activity	F	0.52	0.398	0.211	1	1	0.242	0.246
GO:0008198	ferrous iron binding	F	1	1	1	1	1	-0.954
GO:0008202	steroid metabolic process	P	0.387	0.287	1	1	1	0.298	0.29
GO:0008233	peptidase activity	F	0.0332	0.0934	0.635	1	1	-0.562
GO:0008234	cysteine-type peptidase activity	F	0.359	0.605	1	1	1	-0.689
GO:0008236	serine-type peptidase activity	F	0.387	0.287	0.146	0.0866	1	0.719	0.043
GO:0008237	metallopeptidase activity	F	0.583	1	1	1	1	-0.442
GO:0008250	oligosaccharyl transferase complex	C	0.382	1	1	1	1	0.315	0.118
GO:0008251	tRNA specific adenosine deaminase activity	F	1	1	1	1	1	-0.222
GO:0008252	nucleotidase activity	F	1	1	1	1	1	0.132	0.291
GO:0008262	importin-alpha export receptor activity	F	1	1	1	1	1	-0.925
GO:0008270	zinc ion binding	F	1	0.492	0.272	0.166	1	0.426	0.123
GO:0008271	sulfate porter activity	F	1	1	1	1	1	-0.594
GO:0008272	sulfate transport	P	1	1	1	1	1	-0.32
GO:0008276	protein methyltransferase activity	F	1	1	1	1	1	-0.262
GO:0008277	regulation of G-protein coupled receptor protein signaling pathway	P	1	1	1	1	1	0.0226	0.287
GO:0008283	cell proliferation	P	1	0.571	0.327	1	1	0.138	0.34
GO:0008289	lipid binding	F	0.297	0.571	0.327	0.203	1	0.324	0.152
GO:0008290	F-actin capping protein complex	C	0.387	0.287	0.146	0.0866	1	0.496	0.162
GO:0008295	spermidine biosynthetic process	P	1	1	1	1	1	-0.255
GO:0008296	3'-5'-exodeoxyribonuclease activity	F	1	1	1	1	1	-0.39
GO:0008298	intracellular mRNA localization	P	0.46	0.194	0.0351	0.364	1	0.186	0.224
GO:0008299	isoprenoid biosynthetic process	P	0.52	1	1	1	1	-0.219
GO:0008301	DNA bending activity	F	0.713	0.233	1	1	1	0.0214	0.456
GO:0008308	voltage-gated ion-selective channel activity	F	1	1	1	1	1	-0.0474
GO:0008310	single-stranded DNA specific 3'-5' exodeoxyribonuclease activity	F	0.121	0.065	0.211	1	1	0.768	0.014
GO:0008311	double-stranded DNA specific 3'-5' exodeoxyribonuclease activity	F	1	1	1	1	1	-0.411
GO:0008312	7S RNA binding	F	0.217	0.156	0.0761	0.0443	1	0.998	0.036
GO:0008315	meiotic G2/MI transition	P	0.217	0.156	1	1	1	0.914	0.093
GO:0008320	protein carrier activity	F	0.22	0.371	1	1	1	-0.52
GO:0008330	protein tyrosine/threonine phosphatase activity	F	1	1	1	1	1	0.441	0.214
GO:0008333	endosome to lysosome transport	P	1	1	1	1	1	-0.888
GO:0008353	RNA polymerase subunit kinase activity	F	0.217	1	1	1	1	0.72	0.152
GO:0008360	regulation of cell shape	P	1	1	1	1	1	-0.448
GO:0008361	regulation of cell size	P	0.00215	0.000738	0.00109	0.000207	0.298	0.446	0
GO:0008374	O-acyltransferase activity	F	0.52	0.398	1	1	1	0.408	0.162
GO:0008375	acetylglucosaminyltransferase activity	F	1	1	1	1	1	-0.819
GO:0008379	thioredoxin peroxidase activity	F	0.694	0.371	1	1	1	-0.502
GO:0008380	RNA splicing	P	0.592	1	1	1	1	-0.346
GO:0008383	manganese superoxide dismutase activity	F	0.217	1	1	1	1	0.474	0.195
GO:0008398	sterol 14-demethylase activity	F	1	1	1	1	1	0.416	0.212
GO:0008408	3'-5' exonuclease activity	F	0.592	1	1	1	1	-0.474
GO:0008409	5'-3' exonuclease activity	F	0.387	0.287	0.146	1	1	0.494	0.153
GO:0008412	4-hydroxybenzoate octaprenyltransferase activity	F	1	1	1	1	1	-0.902
GO:0008415	acyltransferase activity	F	0.583	1	1	1	1	-0.251
GO:0008418	protein N-terminal asparagine amidohydrolase activity	F	1	1	1	1	1	-0.476
GO:0008419	RNA lariat debranching enzyme activity	F	1	1	1	1	1	-0.501
GO:0008441	3'(2'),5'-bisphosphate nucleotidase activity	F	1	1	1	1	1	-0.869
GO:0008444	CDP-diacylglycerol-glycerol-3-phosphate 3-phosphatidyltransferase activity	F	1	1	1	1	1	-0.906
GO:0008451	X-Pro aminopeptidase activity	F	0.387	1	1	1	1	0.338	0.293
GO:0008453	alanine-glyoxylate transaminase activity	F	1	1	1	1	1	-0.965
GO:0008466	glycogenin glucosyltransferase activity	F	0.387	0.287	0.146	0.0866	1	0.555	0.094
GO:0008474	palmitoyl-(protein) hydrolase activity	F	1	1	1	1	1	-0.694
GO:0008483	transaminase activity	F	1	1	1	1	1	-0.691
GO:0008486	diphosphoinositol-polyphosphate diphosphatase activity	F	1	1	1	1	1	-0.743
GO:0008487	prenyl-dependent CAAX protease activity	F	0.387	0.287	1	1	1	0.414	0.234
GO:0008495	protoheme IX farnesyltransferase activity	F	1	1	1	1	1	-0.188
GO:0008509	anion transporter activity	F	1	1	1	1	1	-0.818
GO:0008519	ammonium transporter activity	F	0.351	0.599	1	1	1	-0.294
GO:0008526	phosphatidylinositol transporter activity	F	0.207	0.492	0.272	0.166	1	0.391	0.131
GO:0008531	riboflavin kinase activity	F	1	1	1	1	1
GO:0008534	oxidized purine base lesion DNA N-glycosylase activity	F	0.387	0.287	0.146	0.0866	1	0.635	0.065
GO:0008535	cytochrome c oxidase complex assembly	P	0.359	0.605	1	1	1	-0.528
GO:0008536	Ran GTPase binding	F	1	1	1	1	1	-0.169
GO:0008538	proteasome activator activity	F	1	1	1	1	1	-0.638
GO:0008540	proteasome regulatory particle, base subcomplex (sensu Eukaryota)	C	0.694	1	1	1	1	-0.353
GO:0008541	proteasome regulatory particle, lid subcomplex (sensu Eukaryota)	C	0.694	0.371	1	1	1	-0.247
GO:0008551	cadmium-exporting ATPase activity	F	1	1	1	1	1	-0.451
GO:0008553	hydrogen-exporting ATPase activity, phosphorylative mechanism	F	0.047	0.0242	0.146	0.0866	1	0.968	0.01
GO:0008554	sodium-exporting ATPase activity, phosphorylative mechanism	F	1	1	1	1	1	-0.747
GO:0008556	potassium-transporting ATPase activity	F	1	1	1	1	1	-0.747
GO:0008559	xenobiotic-transporting ATPase activity	F	0.207	0.117	0.0313	0.166	0.0475	0.487	0.088
GO:0008565	protein transporter activity	F	0.0448	0.00454	0.111	0.41	1	-0.322
GO:0008574	plus-end-directed microtubule motor activity	F	0.217	0.156	1	1	1	0.845	0.132
GO:0008597	calcium-dependent protein serine/threonine phosphatase regulator activity	F	1	1	1	1	1	-0.747
GO:0008599	protein phosphatase type 1 regulator activity	F	0.475	1	0.582	0.393	0.125	-0.0269
GO:0008601	protein phosphatase type 2A regulator activity	F	1	1	1	1	1	-0.837
GO:0008605	protein kinase CK2 regulator activity	F	1	1	1	1	1	-0.011
GO:0008608	attachment of spindle microtubules to kinetochore	P	1	1	1	1	1	-0.616
GO:0008610	lipid biosynthetic process	P	1	1	1	1	1	0.0707	0.422
GO:0008612	hypusine biosynthetic process from peptidyl-lysine	P	1	1	1	1	1	-0.842
GO:0008614	pyridoxine metabolic process	P	0.178	0.299	0.426	1	1	0.326	0.125
GO:0008615	pyridoxine biosynthetic process	P	1	1	1	1	1	-0.318
GO:0008622	epsilon DNA polymerase complex	C	0.0341	0.492	0.272	0.166	1	0.585	0.031
GO:0008623	chromatin accessibility complex	C	1	1	1	1	1	-0.302
GO:0008643	carbohydrate transport	P	1	1	1	1	1	-0.742
GO:0008645	hexose transport	P	0.0598	0.0894	0.347	0.516	1	0.373	0.017
GO:0008650	rRNA (uridine-2'-O-)-methyltransferase activity	F	0.387	1	1	1	1	0.0167	0.421
GO:0008652	amino acid biosynthetic process	P	1	1	1	1	1	-0.511
GO:0008654	phospholipid biosynthetic process	P	0.322	0.241	0.617	1	1	-0.218
GO:0008655	pyrimidine salvage	P	1	0.571	0.327	0.203	1	0.168	0.283
GO:0008670	2,4-dienoyl-CoA reductase (NADPH) activity	F	1	1	1	1	1	-0.434
GO:0008677	2-dehydropantoate 2-reductase activity	F	1	1	1	1	1	-0.422
GO:0008686	3,4-dihydroxy-2-butanone-4-phosphate synthase activity	F	1	1	1	1	1	-0.884
GO:0008710	8-amino-7-oxononanoate synthase activity	F	1	1	1	1	1
GO:0008757	S-adenosylmethionine-dependent methyltransferase activity	F	0.779	0.341	0.393	1	1	-0.0691
GO:0008769	X-His dipeptidase activity	F	1	1	1	1	1	-0.732
GO:0008784	alanine racemase activity	F	1	1	1	1	1	-0.761
GO:0008793	aromatic-amino-acid transaminase activity	F	1	1	1	1	1	-0.448
GO:0008796	bis(5'-nucleosyl)-tetraphosphatase activity	F	0.387	0.287	1	1	1	0.426	0.246
GO:0008806	carboxymethylenebutenolidase activity	F	1	1	1	1	1	0.12	0.296
GO:0008808	cardiolipin synthase activity	F	1	1	1	1	1	0.362	0.246
GO:0008810	cellulase activity	F	0.217	0.156	0.0761	1	1	0.988	0.06
GO:0008821	crossover junction endodeoxyribonuclease activity	F	0.387	0.287	1	1	1	0.354	0.273
GO:0008835	diaminohydroxyphosphoribosylaminopyrimidine deaminase activity	F	1	1	1	1	1	-0.674
GO:0008841	dihydrofolate synthase activity	F	1	1	1	1	1	-0.913
GO:0008843	endochitinase activity	F	0.217	0.156	0.0761	0.0443	0.0121	1	0.016
GO:0008859	exoribonuclease II activity	F	1	1	1	1	1	-0.807
GO:0008863	formate dehydrogenase activity	F	1	1	1	1	1	-0.66
GO:0008889	glycerophosphodiester phosphodiesterase activity	F	1	1	1	1	1	-0.841
GO:0008892	guanine deaminase activity	F	0.217	1	1	1	1	0.659	0.166
GO:0008897	phosphopantetheinyltransferase activity	F	1	1	1	1	1	-0.563
GO:0008898	homocysteine S-methyltransferase activity	F	0.387	0.287	1	1	1	0.374	0.258
GO:0008902	hydroxymethylpyrimidine kinase activity	F	1	1	1	1	1	-0.192
GO:0008934	inositol-1(or 4)-monophosphatase activity	F	1	1	1	1	1	-0.127
GO:0008936	nicotinamidase activity	F	1	1	1	1	1	-0.641
GO:0008972	phosphomethylpyrimidine kinase activity	F	0.52	0.398	1	1	1	0.333	0.194
GO:0008977	prephenate dehydrogenase activity	F	1	1	1	1	1	-0.317
GO:0008989	rRNA (guanine-N1-)-methyltransferase activity	F	1	1	1	1	1	-0.624
GO:0009001	serine O-acetyltransferase activity	F	1	1	1	1	1
GO:0009003	signal peptidase activity	F	1	1	1	1	1	-0.779
GO:0009009	site-specific recombinase activity	F	1	1	1	1	1
GO:0009013	succinate-semialdehyde dehydrogenase [NAD(P)+] activity	F	1	1	1	1	1	-0.324
GO:0009041	uridylate kinase activity	F	1	1	1	1	1	0.141	0.281
GO:0009049	aspartic-type signal peptidase activity	F	0.217	1	1	1	1	0.573	0.203
GO:0009051	pentose-phosphate shunt, oxidative branch	P	1	1	1	1	1	-0.388
GO:0009055	electron carrier activity	F	1	1	1	1	1	0.0303	0.409
GO:0009060	aerobic respiration	P	0.0266	0.0705	0.323	0.522	1	-0.334
GO:0009061	anaerobic respiration	P	1	1	1	1	1	-0.77
GO:0009062	fatty acid catabolic process	P	1	1	1	1	1	-0.434
GO:0009063	amino acid catabolic process	P	0.217	0.156	0.0761	0.0443	0.0121	1	0.019
GO:0009069	serine family amino acid metabolic process	P	1	1	1	1	1	0.168	0.348
GO:0009070	serine family amino acid biosynthetic process	P	0.52	1	1	1	1	0.00421	0.48
GO:0009071	serine family amino acid catabolic process	P	0.217	0.156	1	1	1	0.791	0.153
GO:0009072	aromatic amino acid family metabolic process	P	1	1	1	1	1	-0.448
GO:0009073	aromatic amino acid family biosynthetic process	P	0.592	1	1	1	1	-0.72
GO:0009074	aromatic amino acid family catabolic process	P	1	1	1	1	1	-0.9
GO:0009082	branched chain family amino acid biosynthetic process	P	0.178	0.299	0.426	1	1	0.219	0.228
GO:0009083	branched chain family amino acid catabolic process	P	0.047	0.287	1	1	1	0.727	0.04
GO:0009085	lysine biosynthetic process	P	1	1	1	1	1	-0.833
GO:0009086	methionine biosynthetic process	P	0.351	0.599	1	1	1	-0.183
GO:0009090	homoserine biosynthetic process	P	1	1	1	1	1	-0.728
GO:0009092	homoserine metabolic process	P	1	1	1	1	1	-0.814
GO:0009097	isoleucine biosynthetic process	P	1	1	1	1	1	0.116	0.296
GO:0009098	leucine biosynthetic process	P	0.592	1	1	1	1	-0.543
GO:0009102	biotin biosynthetic process	P	1	1	1	1	1	-0.187
GO:0009105	lipoic acid biosynthetic process	P	1	1	1	1	1	-0.61
GO:0009113	purine base biosynthetic process	P	1	0.571	0.327	1	1	0.0653	0.384
GO:0009117	nucleotide metabolic process	P	0.0226	0.237	0.378	1	1	0.502	0.034
GO:0009127	purine nucleoside monophosphate biosynthetic process	P	1	1	1	1	1	-0.0636
GO:0009142	nucleoside triphosphate biosynthetic process	P	0.217	0.156	0.0761	1	1	0.965	0.069
GO:0009164	nucleoside catabolic process	P	1	1	1	1	1	-0.607
GO:0009202	deoxyribonucleoside triphosphate biosynthetic process	P	0.217	0.156	0.0761	0.0443	0.0121	1	0.02
GO:0009204	deoxyribonucleoside triphosphate catabolic process	P	1	1	1	1	1	-0.613
GO:0009213	pyrimidine deoxyribonucleoside triphosphate catabolic process	P	0.217	0.156	1	1	1	0.807	0.111
GO:0009228	thiamin biosynthetic process	P	0.773	0.322	1	1	1	0.116	0.256
GO:0009229	thiamin diphosphate biosynthetic process	P	1	1	1	1	1	-0.9
GO:0009230	thiamin catabolic process	P	1	1	1	1	1	-0.549
GO:0009231	riboflavin biosynthetic process	P	0.351	0.599	1	1	1	-0.731
GO:0009237	siderophore metabolic process	P	1	1	1	1	1	-0.855
GO:0009249	protein-lipoylation	P	1	1	1	1	1	-0.602
GO:0009266	response to temperature stimulus	P	0.217	0.156	0.0761	0.0443	1	0.996	0.036
GO:0009267	cellular response to starvation	P	1	0.571	1	1	1	-0.0198
GO:0009268	response to pH	P	0.583	1	1	1	1	-0.765
GO:0009269	response to desiccation	P	1	1	0.426	1	1	-0.101
GO:0009272	chitin- and beta-glucan-containing cell wall biogenesis	P	1	1	1	1	1	-0.0571
GO:0009277	chitin- and beta-glucan-containing cell wall	C	7.34e-07	3.71E-08	4.91E-11	1.19E-07	6.23E-07	0.461	0
GO:0009298	GDP-mannose biosynthetic process	P	0.047	0.287	0.146	0.0866	1	0.817	0.035
GO:0009302	snoRNA transcription	P	1	1	1	1	1	-0.913
GO:0009303	rRNA transcription	P	0.387	0.287	1	1	1	0.459	0.203
GO:0009305	protein amino acid biotinylation	P	1	1	1	1	1	-0.866
GO:0009306	protein secretion	P	0.178	1	1	1	1	0.0733	0.363
GO:0009313	oligosaccharide catabolic process	P	1	1	1	1	1	-0.206
GO:0009314	response to radiation	P	1	1	1	1	1	0.34	0.232
GO:0009328	phenylalanine-tRNA ligase complex	C	1	1	1	1	1	-0.658
GO:0009337	sulfite reductase complex (NADPH)	C	0.387	1	1	1	1	0.402	0.229
GO:0009353	mitochondrial oxoglutarate dehydrogenase complex	C	0.52	0.398	1	1	1	0.14	0.415
GO:0009396	folic acid and derivative biosynthetic process	P	0.583	1	1	1	1	-0.376
GO:0009398	FMN biosynthetic process	P	1	1	1	1	1
GO:0009408	response to heat	P	0.595	0.757	1	1	1	-0.124
GO:0009409	response to cold	P	1	0.571	1	1	1	-0.139
GO:0009410	response to xenobiotic stimulus	P	0.297	0.175	1	1	1	0.4	0.086
GO:0009435	NAD biosynthetic process	P	0.359	0.605	1	1	1	-0.519
GO:0009436	glyoxylate catabolic process	P	0.217	1	1	1	1	0.551	0.196
GO:0009437	carnitine metabolic process	P	1	1	1	1	1	-0.297
GO:0009446	putrescine biosynthetic process	P	0.217	1	1	1	1	0.561	0.206
GO:0009450	gamma-aminobutyric acid catabolic process	P	1	1	1	1	1	-0.324
GO:0009636	response to toxin	P	0.454	0.251	0.105	0.288	0.253	0.144	0.179
GO:0009651	response to salt stress	P	1	0.706	0.617	1	1	0.12	0.294
GO:0009743	response to carbohydrate stimulus	P	1	1	1	1	1	-0.863
GO:0009749	response to glucose stimulus	P	0.297	0.571	0.327	0.203	1	0.189	0.246
GO:0009826	unidimensional cell growth	P	0.047	0.287	1	1	1	0.771	0.039
GO:0009847	spore germination	P	0.387	0.287	1	1	1	0.442	0.231
GO:0009922	fatty acid elongase activity	F	0.121	0.398	0.211	0.127	1	0.547	0.095
GO:0009966	regulation of signal transduction	P	1	1	1	1	1	-0.539
GO:0009982	pseudouridine synthase activity	F	1	1	1	1	1	-0.431
GO:0010008	endosome membrane	C	0.52	0.398	0.211	0.127	0.0358	0.37	0.174
GO:0010009	external side of endosome membrane	C	1	1	1	1	1	-0.878
GO:0010032	meiotic chromosome condensation	P	1	1	1	1	1	-0.667
GO:0010038	response to metal ion	P	0.583	1	1	1	1	-0.353
GO:0010043	response to zinc ion	P	0.387	0.287	1	1	1	0.583	0.087
GO:0010044	response to aluminum ion	P	1	1	1	1	1	-0.136
GO:0010107	potassium ion import	P	1	1	1	1	1	-0.264
GO:0010133	proline catabolic process to glutamate	P	0.387	0.287	1	1	1	0.41	0.224
GO:0010142	farnesyl diphosphate biosynthetic process, mevalonate pathway	P	0.217	0.156	0.0761	0.0443	0.0121	1	0.025
GO:0010224	response to UV-B	P	0.217	1	1	1	1	0.562	0.206
GO:0010225	response to UV-C	P	0.217	1	1	1	1	0.562	0.203
GO:0010286	heat acclimation	P	1	1	1	1	1	-0.593
GO:0012505	endomembrane system	C	0.217	1	1	1	1	0.584	0.21
GO:0012510	trans-Golgi network transport vesicle membrane	C	1	1	1	1	1	-0.789
GO:0015031	protein transport	P	1	0.605	1	1	1	-0.0879
GO:0015035	protein disulfide oxidoreductase activity	F	0.297	0.175	0.327	1	1	0.343	0.151
GO:0015039	NADPH-adrenodoxin reductase activity	F	1	1	1	1	1	-0.821
GO:0015071	protein phosphatase type 2C activity	F	0.359	0.605	1	1	1	-0.447
GO:0015075	ion transporter activity	F	1	1	1	1	1	0.152	0.396
GO:0015077	monovalent inorganic cation transporter activity	F	0.217	1	1	1	1	0.564	0.192
GO:0015078	hydrogen ion transporter activity	F	1	1	1	1	1	-0.742
GO:0015079	potassium ion transporter activity	F	0.387	0.287	1	1	1	0.266	0.311
GO:0015082	di-, tri-valent inorganic cation transporter activity	F	1	1	1	1	1	0.276	0.208
GO:0015085	calcium ion transporter activity	F	1	1	1	1	1	0.325	0.233
GO:0015086	cadmium ion transporter activity	F	1	1	1	1	1	-0.91
GO:0015087	cobalt ion transporter activity	F	1	1	1	1	1	-0.215
GO:0015088	copper uptake transporter activity	F	1	1	1	1	1	-0.607
GO:0015093	ferrous iron transporter activity	F	1	1	1	1	1	-0.426
GO:0015095	magnesium ion transporter activity	F	1	1	1	1	1	-0.459
GO:0015105	arsenite transporter activity	F	1	1	1	1	1	-0.534
GO:0015114	phosphate transporter activity	F	0.387	1	1	1	1	0.0867	0.365
GO:0015116	sulfate transporter activity	F	1	1	1	1	1	-0.203
GO:0015123	acetate transporter activity	F	1	1	1	1	1	-0.788
GO:0015124	allantoate transporter activity	F	1	1	1	1	1	-0.905
GO:0015125	bile acid transporter activity	F	1	1	1	1	1	-0.814
GO:0015127	bilirubin transporter activity	F	1	1	1	1	1	-0.915
GO:0015129	lactate transporter activity	F	1	1	1	1	1	-0.342
GO:0015144	carbohydrate transporter activity	F	1	1	1	1	1	-0.742
GO:0015146	pentose transporter activity	F	0.0341	0.117	0.272	0.166	1	0.763	0.003
GO:0015157	oligosaccharide transporter activity	F	1	1	1	1	1	0.448	0.222
GO:0015168	glycerol transporter activity	F	1	1	1	1	1	-0.72
GO:0015171	amino acid transporter activity	F	1	1	1	1	1	-0.203
GO:0015173	aromatic amino acid transporter activity	F	0.217	0.156	1	1	1	0.853	0.121
GO:0015174	basic amino acid transporter activity	F	1	1	1	1	1	-0.375
GO:0015175	neutral amino acid transporter activity	F	1	1	1	1	1	-0.894
GO:0015183	L-aspartate transporter activity	F	1	1	1	1	1	-0.779
GO:0015184	L-cystine transporter activity	F	0.217	0.156	1	1	1	0.875	0.145
GO:0015186	L-glutamine transporter activity	F	0.52	0.398	1	1	1	0.18	0.347
GO:0015188	L-isoleucine transporter activity	F	0.52	0.398	1	1	1	0.18	0.344
GO:0015191	L-methionine transporter activity	F	1	1	1	1	1	-0.916
GO:0015197	peptide transporter activity	F	1	1	1	1	1	0.157	0.277
GO:0015198	oligopeptide transporter activity	F	0.52	1	1	1	1	-0.021
GO:0015203	polyamine transporter activity	F	1	1	1	1	1	-0.509
GO:0015204	urea transporter activity	F	1	1	1	1	1	-0.2
GO:0015212	cytidine transporter activity	F	1	1	1	1	1	-0.932
GO:0015213	uridine transporter activity	F	0.217	0.156	0.0761	1	1	0.976	0.052
GO:0015218	pyrimidine nucleotide transporter activity	F	1	1	1	1	1	-0.0873
GO:0015220	choline transporter activity	F	1	1	1	1	1	-0.908
GO:0015225	biotin transporter activity	F	0.217	0.156	1	1	1	0.89	0.103
GO:0015226	carnitine transporter activity	F	1	1	1	1	1	-0.781
GO:0015228	coenzyme A transporter activity	F	1	1	1	1	1	-0.789
GO:0015230	FAD transporter activity	F	0.207	0.117	0.272	0.166	0.0475	0.553	0.051
GO:0015233	pantothenate transporter activity	F	1	1	1	1	1	-0.664
GO:0015234	thiamin transporter activity	F	1	1	1	1	1	-0.617
GO:0015238	drug transporter activity	F	0.387	1	1	1	1	0.13	0.354
GO:0015239	multidrug transporter activity	F	1	1	1	1	1	-0.282
GO:0015248	sterol transporter activity	F	1	1	1	1	1	-0.504
GO:0015250	water channel activity	F	1	1	1	1	1	-0.553
GO:0015275	stretch-activated, cation-selective, calcium channel activity	F	1	1	1	1	1	-0.825
GO:0015281	nonselective cation channel activity	F	0.217	0.156	1	1	1	0.96	0.081
GO:0015319	sodium:inorganic phosphate symporter activity	F	0.217	0.156	0.0761	1	1	0.973	0.068
GO:0015343	siderophore-iron transporter activity	F	1	1	1	1	1	-0.541
GO:0015344	siderophore-iron (ferrioxamine) uptake transporter activity	F	1	1	1	1	1	0.216	0.282
GO:0015359	amino acid permease activity	F	0.52	0.398	1	1	1	0.103	0.378
GO:0015385	sodium:hydrogen antiporter activity	F	0.217	0.156	1	1	1	0.844	0.113
GO:0015386	potassium:hydrogen antiporter activity	F	1	1	1	1	1	-0.87
GO:0015392	cytosine-purine permease activity	F	1	1	1	1	1	-0.869
GO:0015410	manganese-transporting ATPase activity	F	1	1	1	1	1	-0.902
GO:0015431	glutathione S-conjugate-exporting ATPase activity	F	1	1	1	1	1	-0.919
GO:0015440	peptide-transporting ATPase activity	F	1	1	1	1	1	0.0162	0.334
GO:0015485	cholesterol binding	F	0.217	0.156	0.0761	1	1	0.988	0.042
GO:0015489	putrescine transporter activity	F	1	1	1	1	1	-0.175
GO:0015491	cation:cation antiporter activity	F	0.387	0.287	1	1	1	0.616	0.068
GO:0015495	gamma-aminobutyric acid:hydrogen symporter activity	F	1	1	1	1	1	0.194	0.281
GO:0015505	uracil permease activity	F	1	1	1	1	1	0.237	0.272
GO:0015559	multidrug efflux pump activity	F	0.207	0.492	0.272	1	1	0.517	0.069
GO:0015574	trehalose transporter activity	F	1	1	1	1	1	0.347	0.234
GO:0015578	mannose transporter activity	F	0.0275	0.0701	0.318	0.494	1	0.411	0.012
GO:0015581	maltose porter activity	F	1	1	1	1	1	-0.742
GO:0015606	spermidine transporter activity	F	1	1	1	1	1	0.146	0.319
GO:0015620	ferric-enterobactin transporter activity	F	0.217	0.156	1	1	1	0.887	0.118
GO:0015629	actin cytoskeleton	C	1	1	1	1	1	0.284	0.301
GO:0015630	microtubule cytoskeleton	C	1	1	1	1	1	-0.792
GO:0015631	tubulin binding	F	0.617	0.237	0.378	1	1	0.174	0.284
GO:0015646	permease activity	F	1	1	1	1	1	-0.714
GO:0015662	ATPase activity, coupled to transmembrane movement of ions, phosphorylative mechanism	F	0.694	1	1	1	1	-0.31
GO:0015664	nicotinamide mononucleotide permease activity	F	1	1	1	1	1	-0.899
GO:0015672	monovalent inorganic cation transport	P	0.387	1	1	1	1	0.0713	0.375
GO:0015674	di-, tri-valent inorganic cation transport	P	1	1	1	1	1	-0.0847
GO:0015677	copper ion import	P	1	0.599	1	1	1	-0.305
GO:0015680	intracellular copper ion transport	P	0.592	1	1	1	1	-0.865
GO:0015685	ferric-enterobactin transport	P	0.217	0.156	1	1	1	0.887	0.124
GO:0015691	cadmium ion transport	P	1	1	1	1	1	-0.662
GO:0015693	magnesium ion transport	P	1	1	1	1	1	-0.146
GO:0015696	ammonium transport	P	0.351	0.599	1	1	1	-0.294
GO:0015700	arsenite transport	P	1	1	1	1	1	-0.534
[truncated: 927 more rows]
