# Supplementary material for: ProbCD: enrichment analysis accounting for categorization uncertainty
Source: BMC Bioinformatics. 2007 Oct 12;8:383. doi: 10.1186/1471-2105-8-383 (PMC2169266; doi:10.1186/1471-2105-8-383)
Supplement: Additional file 1 — ProbCD source-code and Examples. Source-code used to build the ProbCD package. Future upgrades will be available at the project website [20]. Dataset and results for the three examples presented in the Results section. [file 1471-2105-8-383-S1.zip › ProbCD/example_4/terms_to_do]

GO:0000001
GO:0000002
GO:0000006
GO:0000007
GO:0000009
GO:0000010
GO:0000011
GO:0000014
GO:0000015
GO:0000017
GO:0000018
GO:0000019
GO:0000022
GO:0000025
GO:0000026
GO:0000027
GO:0000028
GO:0000030
GO:0000031
GO:0000032
GO:0000033
GO:0000034
GO:0000036
GO:0000038
GO:0000040
GO:0000045
GO:0000046
GO:0000048
GO:0000049
GO:0000052
GO:0000053
GO:0000054
GO:0000055
GO:0000056
GO:0000059
GO:0000060
GO:0000062
GO:0000064
GO:0000066
GO:0000070
GO:0000074
GO:0000075
GO:0000076
GO:0000077
GO:0000078
GO:0000079
GO:0000080
GO:0000082
GO:0000083
GO:0000084
GO:0000086
GO:0000087
GO:0000090
GO:0000092
GO:0000095
GO:0000096
GO:0000097
GO:0000100
GO:0000101
GO:0000102
GO:0000103
GO:0000105
GO:0000107
GO:0000108
GO:0000110
GO:0000111
GO:0000112
GO:0000113
GO:0000114
GO:0000115
GO:0000117
GO:0000118
GO:0000119
GO:0000120
GO:0000121
GO:0000122
GO:0000123
GO:0000124
GO:0000126
GO:0000127
GO:0000131
GO:0000132
GO:0000133
GO:0000135
GO:0000136
GO:0000137
GO:0000138
GO:0000139
GO:0000140
GO:0000142
GO:0000144
GO:0000145
GO:0000146
GO:0000147
GO:0000148
GO:0000149
GO:0000150
GO:0000151
GO:0000152
GO:0000154
GO:0000155
GO:0000156
GO:0000158
GO:0000159
GO:0000161
GO:0000162
GO:0000163
GO:0000164
GO:0000165
GO:0000166
GO:0000168
GO:0000169
GO:0000170
GO:0000171
GO:0000172
GO:0000173
GO:0000175
GO:0000176
GO:0000177
GO:0000178
GO:0000179
GO:0000182
GO:0000183
GO:0000184
GO:0000186
GO:0000196
GO:0000208
GO:0000209
GO:0000210
GO:0000213
GO:0000214
GO:0000215
GO:0000217
GO:0000220
GO:0000221
GO:0000224
GO:0000225
GO:0000226
GO:0000227
GO:0000228
GO:0000235
GO:0000243
GO:0000244
GO:0000245
GO:0000246
GO:0000247
GO:0000248
GO:0000249
GO:0000250
GO:0000252
GO:0000253
GO:0000254
GO:0000256
GO:0000257
GO:0000262
GO:0000266
GO:0000267
GO:0000268
GO:0000271
GO:0000274
GO:0000276
GO:0000277
GO:0000278
GO:0000280
GO:0000282
GO:0000285
GO:0000288
GO:0000289
GO:0000290
GO:0000293
GO:0000295
GO:0000297
GO:0000298
GO:0000299
GO:0000300
GO:0000301
GO:0000302
GO:0000304
GO:0000306
GO:0000307
GO:0000309
GO:0000310
GO:0000316
GO:0000318
GO:0000319
GO:0000321
GO:0000324
GO:0000328
GO:0000329
GO:0000332
GO:0000333
GO:0000334
GO:0000335
GO:0000338
GO:0000339
GO:0000346
GO:0000347
GO:0000348
GO:0000349
GO:0000350
GO:0000354
GO:0000356
GO:0000358
GO:0000360
GO:0000370
GO:0000372
GO:0000373
GO:0000386
GO:0000389
GO:0000391
GO:0000395
GO:0000396
GO:0000398
GO:0000400
GO:0000403
GO:0000404
GO:0000406
GO:0000407
GO:0000408
GO:0000411
GO:0000412
GO:0000415
GO:0000417
GO:0000422
GO:0000433
GO:0000500
GO:0000501
GO:0000502
GO:0000506
GO:0000507
GO:0000508
GO:0000509
GO:0000703
GO:0000706
GO:0000707
GO:0000709
GO:0000710
GO:0000715
GO:0000717
GO:0000719
GO:0000721
GO:0000722
GO:0000723
GO:0000724
GO:0000725
GO:0000727
GO:0000728
GO:0000729
GO:0000730
GO:0000731
GO:0000735
GO:0000736
GO:0000739
GO:0000742
GO:0000743
GO:0000747
GO:0000749
GO:0000750
GO:0000751
GO:0000752
GO:0000753
GO:0000754
GO:0000755
GO:0000767
GO:0000770
GO:0000772
GO:0000773
GO:0000774
GO:0000775
GO:0000776
GO:0000778
GO:0000780
GO:0000781
GO:0000783
GO:0000784
GO:0000785
GO:0000788
GO:0000790
GO:0000794
GO:0000795
GO:0000798
GO:0000799
GO:0000800
GO:0000802
GO:0000810
GO:0000811
GO:0000812
GO:0000813
GO:0000814
GO:0000815
GO:0000816
GO:0000817
GO:0000818
GO:0000902
GO:0000903
GO:0000906
GO:0000907
GO:0000910
GO:0000915
GO:0000916
GO:0000917
GO:0000920
GO:0000921
GO:0000922
GO:0000928
GO:0000932
GO:0000938
GO:0000942
GO:0000943
GO:0001100
GO:0001101
GO:0001300
GO:0001302
GO:0001308
GO:0001310
GO:0001320
GO:0001321
GO:0001324
GO:0001400
GO:0001401
GO:0001402
GO:0001403
GO:0001405
GO:0001406
GO:0001407
GO:0001408
GO:0001409
GO:0001510
GO:0001522
GO:0001558
GO:0001578
GO:0001671
GO:0001682
GO:0001718
GO:0001948
GO:0001965
GO:0003674
GO:0003676
GO:0003677
GO:0003678
GO:0003680
GO:0003682
GO:0003684
GO:0003688
GO:0003689
GO:0003690
GO:0003697
GO:0003700
GO:0003701
GO:0003702
GO:0003704
GO:0003706
GO:0003709
GO:0003711
GO:0003712
GO:0003713
GO:0003714
GO:0003716
GO:0003717
GO:0003720
GO:0003721
GO:0003723
GO:0003724
GO:0003729
GO:0003735
GO:0003743
GO:0003746
GO:0003747
GO:0003755
GO:0003756
GO:0003774
GO:0003777
GO:0003779
GO:0003785
GO:0003786
GO:0003810
GO:0003824
GO:0003825
GO:0003838
GO:0003841
GO:0003842
GO:0003843
GO:0003844
GO:0003848
GO:0003849
GO:0003850
GO:0003852
GO:0003855
GO:0003856
GO:0003857
GO:0003860
GO:0003861
GO:0003862
GO:0003864
GO:0003866
GO:0003867
GO:0003869
GO:0003870
GO:0003871
GO:0003872
GO:0003873
GO:0003876
GO:0003879
GO:0003880
GO:0003881
GO:0003882
GO:0003883
GO:0003885
GO:0003887
GO:0003889
GO:0003890
GO:0003891
GO:0003893
GO:0003894
GO:0003895
GO:0003896
GO:0003899
GO:0003904
GO:0003905
GO:0003906
GO:0003908
GO:0003910
GO:0003916
GO:0003917
GO:0003918
GO:0003919
GO:0003922
GO:0003923
GO:0003924
GO:0003934
GO:0003937
GO:0003938
GO:0003939
GO:0003941
GO:0003942
GO:0003949
GO:0003951
GO:0003952
GO:0003954
GO:0003955
GO:0003959
GO:0003961
GO:0003962
GO:0003964
GO:0003972
GO:0003975
GO:0003977
GO:0003978
GO:0003980
GO:0003983
GO:0003984
GO:0003985
GO:0003986
GO:0003987
GO:0003988
GO:0003989
GO:0003991
GO:0003992
GO:0003993
GO:0003994
GO:0003997
GO:0003999
GO:0004001
GO:0004003
GO:0004004
GO:0004012
GO:0004013
GO:0004014
GO:0004015
GO:0004016
GO:0004017
GO:0004018
GO:0004019
GO:0004020
GO:0004022
GO:0004024
GO:0004026
GO:0004028
GO:0004029
GO:0004032
GO:0004033
GO:0004034
GO:0004035
GO:0004037
GO:0004038
GO:0004039
GO:0004040
GO:0004042
GO:0004043
GO:0004044
GO:0004045
GO:0004048
GO:0004049
GO:0004053
GO:0004055
GO:0004056
GO:0004057
GO:0004059
GO:0004061
GO:0004065
GO:0004066
GO:0004067
GO:0004069
GO:0004070
GO:0004072
GO:0004073
GO:0004075
GO:0004076
GO:0004077
GO:0004078
GO:0004079
GO:0004080
GO:0004081
GO:0004084
GO:0004088
GO:0004089
GO:0004092
GO:0004096
GO:0004099
GO:0004100
GO:0004103
GO:0004105
GO:0004106
GO:0004107
GO:0004108
GO:0004109
GO:0004113
GO:0004115
GO:0004121
GO:0004122
GO:0004123
GO:0004124
GO:0004126
GO:0004128
GO:0004129
GO:0004130
GO:0004131
GO:0004132
GO:0004134
GO:0004135
GO:0004140
GO:0004141
GO:0004142
GO:0004144
GO:0004145
GO:0004146
GO:0004148
GO:0004149
GO:0004150
GO:0004151
GO:0004152
GO:0004156
GO:0004160
GO:0004161
GO:0004163
GO:0004164
GO:0004165
GO:0004168
GO:0004169
GO:0004170
GO:0004175
GO:0004176
GO:0004177
GO:0004178
GO:0004186
GO:0004187
GO:0004190
GO:0004196
GO:0004197
GO:0004221
GO:0004222
GO:0004226
GO:0004239
GO:0004240
GO:0004243
GO:0004244
GO:0004247
GO:0004250
GO:0004252
GO:0004300
GO:0004301
GO:0004305
GO:0004306
GO:0004307
GO:0004309
GO:0004310
GO:0004311
GO:0004312
GO:0004313
GO:0004314
GO:0004315
GO:0004316
GO:0004317
GO:0004318
GO:0004322
GO:0004325
GO:0004326
GO:0004327
GO:0004329
GO:0004331
GO:0004332
GO:0004333
GO:0004335
GO:0004337
GO:0004338
GO:0004339
GO:0004340
GO:0004343
GO:0004345
GO:0004347
GO:0004349
GO:0004350
GO:0004351
GO:0004352
GO:0004354
GO:0004356
GO:0004357
GO:0004358
GO:0004360
GO:0004362
GO:0004363
GO:0004364
GO:0004365
GO:0004366
GO:0004367
GO:0004368
GO:0004370
GO:0004371
GO:0004372
GO:0004373
GO:0004375
GO:0004376
GO:0004379
GO:0004382
GO:0004385
GO:0004386
GO:0004392
GO:0004395
GO:0004396
GO:0004399
GO:0004400
GO:0004401
GO:0004402
GO:0004406
GO:0004407
GO:0004408
GO:0004409
GO:0004410
GO:0004412
GO:0004413
GO:0004414
GO:0004416
GO:0004417
GO:0004418
GO:0004420
GO:0004421
GO:0004422
GO:0004424
GO:0004425
GO:0004427
GO:0004428
GO:0004430
GO:0004435
GO:0004437
GO:0004438
GO:0004439
GO:0004449
GO:0004450
GO:0004451
GO:0004452
GO:0004455
GO:0004458
GO:0004460
GO:0004462
GO:0004463
GO:0004467
GO:0004470
GO:0004474
GO:0004475
GO:0004476
GO:0004477
GO:0004478
GO:0004479
GO:0004482
GO:0004484
GO:0004487
GO:0004488
GO:0004489
GO:0004496
GO:0004497
GO:0004502
GO:0004506
GO:0004512
GO:0004514
GO:0004515
GO:0004516
GO:0004518
GO:0004519
GO:0004520
GO:0004521
GO:0004523
GO:0004525
GO:0004526
GO:0004527
GO:0004528
GO:0004529
GO:0004534
GO:0004535
GO:0004536
GO:0004540
GO:0004550
GO:0004551
GO:0004553
GO:0004555
GO:0004557
GO:0004558
GO:0004559
GO:0004564
GO:0004571
GO:0004573
GO:0004577
GO:0004579
GO:0004581
GO:0004582
GO:0004583
GO:0004585
GO:0004586
GO:0004587
GO:0004588
GO:0004590
GO:0004591
GO:0004592
GO:0004594
GO:0004595
GO:0004596
GO:0004601
GO:0004602
GO:0004604
GO:0004605
GO:0004608
GO:0004609
GO:0004610
GO:0004612
GO:0004614
GO:0004615
GO:0004616
GO:0004617
GO:0004618
GO:0004619
GO:0004620
GO:0004622
GO:0004629
GO:0004630
GO:0004631
GO:0004632
GO:0004633
GO:0004634
GO:0004635
GO:0004636
GO:0004637
GO:0004638
GO:0004639
GO:0004640
GO:0004641
GO:0004642
GO:0004643
GO:0004644
GO:0004647
GO:0004648
GO:0004650
GO:0004651
GO:0004652
GO:0004655
GO:0004657
GO:0004659
GO:0004660
GO:0004661
GO:0004662
GO:0004663
GO:0004664
GO:0004671
GO:0004672
GO:0004673
GO:0004674
GO:0004679
GO:0004680
GO:0004681
GO:0004682
GO:0004684
GO:0004685
GO:0004691
GO:0004693
GO:0004694
GO:0004696
GO:0004697
GO:0004702
GO:0004707
GO:0004708
GO:0004709
GO:0004712
GO:0004713
GO:0004721
GO:0004722
GO:0004723
GO:0004725
GO:0004727
GO:0004729
GO:0004730
GO:0004731
GO:0004733
GO:0004735
GO:0004736
GO:0004737
GO:0004739
GO:0004741
GO:0004742
GO:0004743
GO:0004746
GO:0004747
GO:0004748
GO:0004749
GO:0004750
GO:0004751
GO:0004754
GO:0004755
GO:0004758
GO:0004759
GO:0004764
GO:0004765
GO:0004766
GO:0004768
GO:0004771
GO:0004772
GO:0004775
GO:0004781
GO:0004783
GO:0004785
GO:0004788
GO:0004789
GO:0004791
GO:0004792
GO:0004793
GO:0004794
GO:0004795
GO:0004798
GO:0004799
GO:0004801
GO:0004802
GO:0004805
GO:0004806
GO:0004807
GO:0004808
GO:0004809
GO:0004810
GO:0004811
GO:0004813
GO:0004814
GO:0004815
GO:0004816
GO:0004817
GO:0004818
GO:0004819
GO:0004820
GO:0004821
GO:0004822
GO:0004823
GO:0004824
GO:0004825
GO:0004826
GO:0004827
GO:0004828
GO:0004829
GO:0004830
GO:0004831
GO:0004832
GO:0004833
GO:0004834
GO:0004839
GO:0004842
GO:0004843
GO:0004844
GO:0004845
GO:0004847
GO:0004848
GO:0004849
GO:0004851
GO:0004852
GO:0004853
GO:0004856
GO:0004857
GO:0004860
GO:0004861
GO:0004862
GO:0004864
GO:0004866
GO:0004871
GO:0004872
GO:0004888
GO:0004930
GO:0004933
GO:0004934
GO:0005034
GO:0005047
GO:0005048
GO:0005052
GO:0005053
GO:0005057
GO:0005078
GO:0005083
GO:0005084
GO:0005085
GO:0005086
GO:0005088
GO:0005089
GO:0005093
GO:0005094
GO:0005095
GO:0005096
GO:0005097
GO:0005098
GO:0005099
GO:0005100
GO:0005198
GO:0005199
GO:0005200
GO:0005215
GO:0005227
GO:0005244
GO:0005245
GO:0005247
GO:0005262
GO:0005267
GO:0005272
GO:0005274
GO:0005275
GO:0005286
GO:0005288
GO:0005290
GO:0005293
GO:0005296
GO:0005302
GO:0005310
GO:0005313
GO:0005315
GO:0005324
GO:0005337
GO:0005338
GO:0005342
GO:0005352
GO:0005353
GO:0005354
GO:0005355
GO:0005363
GO:0005364
GO:0005365
GO:0005371
GO:0005375
GO:0005381
GO:0005384
GO:0005385
GO:0005386
GO:0005388
GO:0005427
GO:0005459
GO:0005462
GO:0005469
GO:0005471
GO:0005476
GO:0005477
GO:0005478
GO:0005483
GO:0005484
GO:0005485
GO:0005486
GO:0005487
GO:0005488
GO:0005498
GO:0005506
GO:0005507
GO:0005509
GO:0005515
GO:0005516
GO:0005519
GO:0005524
GO:0005525
GO:0005529
GO:0005536
GO:0005537
GO:0005543
GO:0005545
GO:0005546
GO:0005575
GO:0005576
GO:0005619
GO:0005621
GO:0005622
GO:0005623
GO:0005624
GO:0005625
GO:0005628
GO:0005631
GO:0005634
GO:0005635
GO:0005637
GO:0005641
GO:0005643
GO:0005654
GO:0005655
GO:0005656
GO:0005657
GO:0005658
GO:0005662
GO:0005663
GO:0005664
GO:0005665
GO:0005666
GO:0005667
GO:0005669
GO:0005671
GO:0005672
GO:0005673
GO:0005674
GO:0005675
GO:0005677
GO:0005678
GO:0005680
GO:0005681
GO:0005682
GO:0005685
GO:0005686
GO:0005687
GO:0005688
GO:0005697
GO:0005724
GO:0005727
GO:0005730
GO:0005732
GO:0005736
GO:0005737
GO:0005739
GO:0005740
GO:0005741
GO:0005742
GO:0005743
GO:0005744
GO:0005745
GO:0005746
GO:0005749
GO:0005750
GO:0005751
GO:0005753
GO:0005754
GO:0005756
GO:0005758
GO:0005759
GO:0005761
GO:0005762
GO:0005763
GO:0005768
GO:0005769
GO:0005770
GO:0005771
GO:0005773
GO:0005774
GO:0005775
GO:0005776
GO:0005777
GO:0005778
GO:0005779
GO:0005780
GO:0005782
GO:0005783
GO:0005784
GO:0005785
GO:0005786
GO:0005787
GO:0005788
GO:0005789
GO:0005792
GO:0005793
GO:0005794
GO:0005797
GO:0005798
GO:0005801
GO:0005802
GO:0005811
GO:0005816
GO:0005819
GO:0005821
GO:0005822
GO:0005823
GO:0005824
GO:0005825
GO:0005827
GO:0005828
GO:0005829
GO:0005830
GO:0005832
GO:0005834
GO:0005835
GO:0005838
GO:0005839
GO:0005840
GO:0005842
GO:0005843
GO:0005844
GO:0005845
GO:0005846
GO:0005847
GO:0005849
GO:0005850
GO:0005851
GO:0005852
GO:0005853
GO:0005854
GO:0005856
GO:0005868
GO:0005869
GO:0005871
GO:0005874
GO:0005875
GO:0005876
GO:0005880
GO:0005881
GO:0005882
GO:0005884
GO:0005885
GO:0005886
GO:0005887
GO:0005933
GO:0005934
GO:0005935
GO:0005937
GO:0005938
GO:0005940
GO:0005945
GO:0005946
GO:0005948
GO:0005950
GO:0005951
GO:0005952
GO:0005953
GO:0005955
GO:0005956
GO:0005960
GO:0005965
GO:0005967
GO:0005968
GO:0005971
GO:0005975
GO:0005977
GO:0005978
GO:0005979
GO:0005980
GO:0005981
GO:0005983
GO:0005987
GO:0005992
GO:0005993
GO:0005995
GO:0005996
GO:0005998
GO:0006000
GO:0006003
GO:0006006
GO:0006008
GO:0006010
GO:0006011
GO:0006012
GO:0006013
GO:0006014
GO:0006020
GO:0006031
GO:0006032
GO:0006033
GO:0006038
GO:0006039
GO:0006045
GO:0006048
GO:0006066
GO:0006067
GO:0006071
GO:0006073
GO:0006075
GO:0006077
GO:0006078
GO:0006080
GO:0006081
GO:0006083
GO:0006084
GO:0006085
GO:0006086
GO:0006089
GO:0006090
GO:0006094
GO:0006096
GO:0006097
GO:0006098
GO:0006099
GO:0006101
GO:0006102
GO:0006103
GO:0006104
GO:0006106
GO:0006108
GO:0006109
GO:0006110
GO:0006113
GO:0006114
GO:0006116
GO:0006118
GO:0006119
GO:0006120
GO:0006121
GO:0006122
GO:0006123
GO:0006139
GO:0006144
GO:0006146
GO:0006152
GO:0006163
GO:0006164
GO:0006165
GO:0006166
GO:0006167
GO:0006168
GO:0006172
GO:0006183
GO:0006189
GO:0006190
GO:0006206
GO:0006207
GO:0006216
GO:0006217
GO:0006220
GO:0006221
GO:0006227
GO:0006231
GO:0006233
GO:0006235
GO:0006241
GO:0006259
GO:0006260
GO:0006261
GO:0006264
GO:0006265
GO:0006266
GO:0006267
GO:0006268
GO:0006269
GO:0006270
GO:0006271
GO:0006272
GO:0006273
GO:0006275
GO:0006276
GO:0006279
GO:0006280
GO:0006281
GO:0006283
GO:0006284
GO:0006285
GO:0006287
GO:0006289
GO:0006295
GO:0006296
GO:0006298
GO:0006301
GO:0006302
GO:0006303
GO:0006307
GO:0006308
GO:0006309
GO:0006310
GO:0006311
GO:0006312
GO:0006314
GO:0006315
GO:0006316
GO:0006325
GO:0006333
GO:0006334
GO:0006335
GO:0006336
GO:0006337
GO:0006338
GO:0006342
GO:0006343
GO:0006345
GO:0006348
GO:0006350
GO:0006351
GO:0006352
GO:0006353
GO:0006354
GO:0006355
GO:0006356
GO:0006357
GO:0006358
GO:0006359
GO:0006360
GO:0006363
GO:0006364
GO:0006365
GO:0006366
GO:0006367
GO:0006368
GO:0006369
GO:0006370
GO:0006376
GO:0006378
GO:0006379
GO:0006383
GO:0006384
GO:0006387
GO:0006388
GO:0006390
GO:0006396
GO:0006397
GO:0006400
GO:0006401
GO:0006402
GO:0006403
GO:0006404
GO:0006405
GO:0006406
GO:0006407
GO:0006408
GO:0006409
GO:0006412
GO:0006413
GO:0006414
GO:0006415
GO:0006417
GO:0006418
GO:0006419
GO:0006420
GO:0006421
GO:0006423
GO:0006424
GO:0006425
GO:0006426
GO:0006427
GO:0006428
GO:0006429
GO:0006430
GO:0006431
GO:0006432
GO:0006434
GO:0006435
GO:0006436
GO:0006437
GO:0006438
GO:0006446
GO:0006448
GO:0006449
GO:0006450
GO:0006451
GO:0006457
GO:0006458
GO:0006461
GO:0006464
GO:0006465
GO:0006467
GO:0006468
GO:0006469
GO:0006470
GO:0006473
GO:0006474
GO:0006476
GO:0006481
GO:0006486
GO:0006487
GO:0006488
GO:0006490
GO:0006491
GO:0006493
GO:0006496
GO:0006499
GO:0006501
GO:0006505
GO:0006506
GO:0006508
GO:0006511
GO:0006512
GO:0006513
GO:0006515
GO:0006517
GO:0006518
GO:0006520
GO:0006521
GO:0006525
GO:0006526
GO:0006527
GO:0006529
GO:0006530
GO:0006532
GO:0006533
GO:0006534
GO:0006536
GO:0006537
GO:0006538
GO:0006540
GO:0006541
GO:0006542
GO:0006544
GO:0006545
GO:0006546
GO:0006549
GO:0006550
GO:0006552
GO:0006555
GO:0006559
GO:0006561
GO:0006562
GO:0006564
GO:0006566
GO:0006567
GO:0006570
GO:0006574
GO:0006591
GO:0006592
GO:0006597
GO:0006598
GO:0006605
GO:0006606
GO:0006607
GO:0006608
GO:0006609
GO:0006610
GO:0006611
GO:0006612
GO:0006613
GO:0006614
GO:0006616
GO:0006617
GO:0006620
GO:0006621
GO:0006623
GO:0006624
GO:0006625
GO:0006626
GO:0006627
GO:0006629
GO:0006631
GO:0006633
GO:0006635
GO:0006636
GO:0006642
GO:0006644
GO:0006646
GO:0006650
GO:0006654
GO:0006655
GO:0006656
GO:0006657
GO:0006658
GO:0006659
GO:0006660
GO:0006661
GO:0006665
GO:0006666
GO:0006672
GO:0006675
GO:0006676
GO:0006688
GO:0006696
GO:0006730
GO:0006734
GO:0006735
GO:0006740
GO:0006741
GO:0006744
GO:0006747
GO:0006749
GO:0006750
GO:0006751
GO:0006760
GO:0006769
GO:0006772
GO:0006783
GO:0006784
GO:0006790
GO:0006796
GO:0006797
GO:0006800
GO:0006801
GO:0006807
GO:0006808
GO:0006810
GO:0006811
GO:0006812
GO:0006813
GO:0006814
GO:0006816
GO:0006817
GO:0006824
GO:0006825
GO:0006826
GO:0006827
GO:0006828
GO:0006829
GO:0006830
GO:0006831
GO:0006833
GO:0006835
GO:0006839
GO:0006842
GO:0006843
GO:0006846
GO:0006850
GO:0006855
GO:0006857
GO:0006863
GO:0006864
GO:0006865
GO:0006869
GO:0006873
GO:0006874
GO:0006875
GO:0006876
GO:0006878
GO:0006879
GO:0006880
GO:0006882
GO:0006883
GO:0006885
GO:0006886
GO:0006887
GO:0006888
GO:0006890
GO:0006891
GO:0006892
GO:0006893
GO:0006895
GO:0006896
GO:0006897
GO:0006900
GO:0006901
GO:0006903
GO:0006904
GO:0006906
GO:0006913
GO:0006914
GO:0006915
GO:0006916
GO:0006944
GO:0006950
GO:0006970
GO:0006972
GO:0006973
GO:0006974
GO:0006979
GO:0006980
GO:0006986
GO:0006987
GO:0006990
GO:0006995
GO:0006997
GO:0006998
GO:0006999
GO:0007000
GO:0007001
GO:0007004
GO:0007005
GO:0007006
GO:0007007
GO:0007008
GO:0007010
GO:0007015
GO:0007017
GO:0007019
GO:0007020
GO:0007021
GO:0007023
GO:0007024
GO:0007025
GO:0007026
GO:0007029
GO:0007030
GO:0007031
GO:0007033
GO:0007034
GO:0007035
GO:0007039
GO:0007047
GO:0007049
GO:0007050
GO:0007052
GO:0007059
GO:0007062
GO:0007064
GO:0007067
GO:0007068
GO:0007070
GO:0007076
GO:0007088
GO:0007089
GO:0007090
GO:0007091
GO:0007092
GO:0007093
GO:0007094
GO:0007096
GO:0007097
GO:0007103
GO:0007107
GO:0007109
GO:0007114
GO:0007116
GO:0007117
GO:0007118
GO:0007119
GO:0007120
GO:0007121
GO:0007124
GO:0007126
GO:0007127
GO:0007129
GO:0007130
GO:0007131
GO:0007155
GO:0007165
GO:0007166
GO:0007186
GO:0007188
GO:0007189
GO:0007190
GO:0007231
GO:0007232
GO:0007234
GO:0007242
GO:0007243
GO:0007264
GO:0007265
GO:0007266
GO:0007323
GO:0007329
GO:0007346
GO:0007532
GO:0007533
GO:0007534
GO:0007535
GO:0007568
GO:0007569
GO:0007580
GO:0007584
GO:0007624
GO:0008017
GO:0008023
GO:0008028
GO:0008033
GO:0008047
GO:0008053
GO:0008054
GO:0008060
GO:0008079
GO:0008080
GO:0008081
GO:0008092
GO:0008094
GO:0008097
GO:0008104
GO:0008105
GO:0008106
GO:0008112
GO:0008113
GO:0008117
GO:0008121
GO:0008131
GO:0008134
GO:0008135
GO:0008137
GO:0008138
GO:0008139
GO:0008142
GO:0008143
GO:0008144
GO:0008150
GO:0008152
GO:0008154
GO:0008156
GO:0008157
GO:0008159
GO:0008168
GO:0008173
GO:0008174
GO:0008175
GO:0008176
GO:0008177
GO:0008179
GO:0008180
GO:0008184
GO:0008186
GO:0008190
GO:0008193
GO:0008194
GO:0008195
GO:0008198
GO:0008202
GO:0008233
GO:0008234
GO:0008236
GO:0008237
GO:0008250
GO:0008251
GO:0008252
GO:0008262
GO:0008270
GO:0008271
GO:0008272
GO:0008276
GO:0008277
GO:0008283
GO:0008289
GO:0008290
GO:0008295
GO:0008296
GO:0008298
GO:0008299
GO:0008301
GO:0008308
GO:0008310
GO:0008311
GO:0008312
GO:0008315
GO:0008320
GO:0008330
GO:0008333
GO:0008353
GO:0008360
GO:0008361
GO:0008374
GO:0008375
GO:0008379
GO:0008380
GO:0008383
GO:0008398
GO:0008408
GO:0008409
GO:0008412
GO:0008415
GO:0008418
GO:0008419
GO:0008441
GO:0008444
GO:0008451
GO:0008453
GO:0008466
GO:0008474
GO:0008483
GO:0008486
GO:0008487
GO:0008495
GO:0008509
GO:0008519
GO:0008526
GO:0008531
GO:0008534
GO:0008535
GO:0008536
GO:0008538
GO:0008540
GO:0008541
GO:0008551
GO:0008553
GO:0008554
GO:0008556
GO:0008559
GO:0008565
GO:0008574
GO:0008597
GO:0008599
GO:0008601
GO:0008605
GO:0008608
GO:0008610
GO:0008612
GO:0008614
GO:0008615
GO:0008622
GO:0008623
GO:0008643
GO:0008645
GO:0008650
GO:0008652
GO:0008654
GO:0008655
GO:0008670
GO:0008677
GO:0008686
GO:0008710
GO:0008757
GO:0008769
GO:0008784
GO:0008793
GO:0008796
GO:0008806
GO:0008808
GO:0008810
GO:0008821
GO:0008835
GO:0008841
GO:0008843
GO:0008859
GO:0008863
GO:0008889
GO:0008892
GO:0008897
GO:0008898
GO:0008902
GO:0008934
GO:0008936
GO:0008972
GO:0008977
GO:0008989
GO:0009001
GO:0009003
GO:0009009
GO:0009013
GO:0009041
GO:0009049
GO:0009051
GO:0009055
GO:0009060
GO:0009061
GO:0009062
GO:0009063
GO:0009069
GO:0009070
GO:0009071
GO:0009072
GO:0009073
GO:0009074
GO:0009082
GO:0009083
GO:0009085
GO:0009086
GO:0009090
GO:0009092
GO:0009097
GO:0009098
GO:0009102
GO:0009105
GO:0009113
GO:0009117
GO:0009127
GO:0009142
GO:0009164
GO:0009202
GO:0009204
GO:0009213
GO:0009228
GO:0009229
GO:0009230
GO:0009231
GO:0009237
GO:0009249
GO:0009266
GO:0009267
GO:0009268
GO:0009269
GO:0009272
GO:0009277
GO:0009298
GO:0009302
GO:0009303
GO:0009305
GO:0009306
GO:0009313
GO:0009314
GO:0009328
GO:0009337
GO:0009353
GO:0009396
GO:0009398
GO:0009408
GO:0009409
GO:0009410
GO:0009435
GO:0009436
GO:0009437
GO:0009446
GO:0009450
GO:0009636
GO:0009651
GO:0009743
GO:0009749
GO:0009826
GO:0009847
GO:0009922
GO:0009966
GO:0009982
GO:0010008
GO:0010009
GO:0010032
GO:0010038
GO:0010043
GO:0010044
GO:0010107
GO:0010133
GO:0010142
GO:0010224
GO:0010225
GO:0010286
GO:0012505
GO:0012510
GO:0015031
GO:0015035
GO:0015039
GO:0015071
GO:0015075
GO:0015077
GO:0015078
GO:0015079
GO:0015082
GO:0015085
GO:0015086
GO:0015087
GO:0015088
GO:0015093
GO:0015095
GO:0015105
GO:0015114
GO:0015116
GO:0015123
GO:0015124
GO:0015125
GO:0015127
GO:0015129
GO:0015144
GO:0015146
GO:0015157
GO:0015168
GO:0015171
GO:0015173
GO:0015174
GO:0015175
GO:0015183
GO:0015184
GO:0015186
GO:0015188
GO:0015191
GO:0015197
GO:0015198
GO:0015203
GO:0015204
GO:0015212
GO:0015213
GO:0015218
GO:0015220
GO:0015225
GO:0015226
GO:0015228
GO:0015230
GO:0015233
GO:0015234
GO:0015238
GO:0015239
GO:0015248
GO:0015250
GO:0015275
GO:0015281
GO:0015319
GO:0015343
GO:0015344
GO:0015359
GO:0015385
GO:0015386
GO:0015392
GO:0015410
GO:0015431
GO:0015440
GO:0015485
GO:0015489
GO:0015491
GO:0015495
GO:0015505
GO:0015559
GO:0015574
GO:0015578
GO:0015581
GO:0015606
GO:0015620
GO:0015629
GO:0015630
GO:0015631
GO:0015646
GO:0015662
GO:0015664
GO:0015672
GO:0015674
GO:0015677
GO:0015680
GO:0015685
GO:0015691
GO:0015693
GO:0015696
GO:0015700
GO:0015718
GO:0015719
GO:0015720
GO:0015721
GO:0015723
GO:0015727
GO:0015729
GO:0015741
GO:0015744
GO:0015757
GO:0015758
GO:0015768
GO:0015771
GO:0015772
GO:0015780
GO:0015785
GO:0015788
GO:0015793
GO:0015798
GO:0015801
GO:0015802
GO:0015804
GO:0015805
GO:0015806
GO:0015809
GO:0015810
GO:0015811
GO:0015813
GO:0015817
GO:0015819
GO:0015824
GO:0015833
GO:0015837
GO:0015840
GO:0015846
GO:0015847
GO:0015848
GO:0015849
GO:0015856
GO:0015857
GO:0015858
GO:0015861
GO:0015862
GO:0015866
GO:0015867
GO:0015871
GO:0015878
GO:0015879
GO:0015880
GO:0015883
GO:0015887
GO:0015888
GO:0015890
GO:0015891
GO:0015892
GO:0015893
GO:0015908
GO:0015909
GO:0015914
GO:0015918
GO:0015923
GO:0015926
GO:0015937
GO:0015940
GO:0015959
GO:0015978
GO:0015986
GO:0015992
GO:0015997
GO:0015999
GO:0016020
GO:0016021
GO:0016023
GO:0016035
GO:0016036
GO:0016040
GO:0016044
GO:0016049
GO:0016050
GO:0016070
GO:0016071
GO:0016072
GO:0016074
GO:0016075
GO:0016076
GO:0016077
GO:0016078
GO:0016114
GO:0016125
GO:0016126
GO:0016149
GO:0016156
GO:0016180
GO:0016192
GO:0016197
GO:0016208
GO:0016226
GO:0016227
GO:0016233
GO:0016236
GO:0016237
GO:0016251
GO:0016255
GO:0016259
GO:0016272
GO:0016274
GO:0016279
GO:0016281
GO:0016291
GO:0016298
GO:0016299
GO:0016301
GO:0016303
GO:0016308
GO:0016310
GO:0016311
GO:0016337
GO:0016363
GO:0016407
GO:0016409
GO:0016423
GO:0016424
GO:0016428
GO:0016429
GO:0016431
GO:0016435
GO:0016439
GO:0016455
GO:0016460
GO:0016462
GO:0016480
GO:0016481
GO:0016485
GO:0016491
GO:0016514
GO:0016530
GO:0016531
GO:0016532
GO:0016538
GO:0016556
GO:0016558
GO:0016559
GO:0016563
GO:0016564
GO:0016565
GO:0016566
GO:0016567
GO:0016568
GO:0016571
GO:0016573
GO:0016574
GO:0016575
GO:0016576
GO:0016577
GO:0016578
GO:0016579
GO:0016580
GO:0016584
GO:0016585
GO:0016586
GO:0016587
GO:0016591
GO:0016592
GO:0016593
GO:0016598
GO:0016602
GO:0016616
GO:0016620
GO:0016631
GO:0016649
GO:0016651
GO:0016653
GO:0016654
GO:0016667
GO:0016702
GO:0016722
GO:0016726
GO:0016740
GO:0016756
GO:0016757
GO:0016758
GO:0016763
GO:0016765
GO:0016768
GO:0016772
GO:0016787
GO:0016788
GO:0016789
GO:0016791
GO:0016806
GO:0016810
GO:0016811
GO:0016818
GO:0016831
GO:0016846
GO:0016874
GO:0016884
GO:0016887
GO:0016889
GO:0016906
GO:0016925
GO:0016926
GO:0016929
GO:0016944
GO:0016948
GO:0016966
GO:0016971
GO:0016972
GO:0016973
GO:0016976
GO:0017004
GO:0017005
GO:0017016
GO:0017017
GO:0017022
GO:0017024
GO:0017025
GO:0017040
GO:0017050
GO:0017056
GO:0017057
GO:0017059
GO:0017061
GO:0017062
GO:0017076
GO:0017087
GO:0017102
GO:0017103
GO:0017108
GO:0017110
GO:0017111
GO:0017112
GO:0017119
GO:0017120
GO:0017125
GO:0017136
GO:0017137
GO:0017140
GO:0017148
GO:0017150
GO:0017157
GO:0017171
GO:0017173
GO:0017183
GO:0017196
GO:0018008
GO:0018023
GO:0018026
GO:0018027
GO:0018063
GO:0018065
GO:0018195
GO:0018216
GO:0018279
GO:0018283
GO:0018318
GO:0018347
GO:0018348
GO:0018364
GO:0018444
GO:0018456
GO:0018545
GO:0018738
GO:0018741
GO:0018909
GO:0018987
GO:0019001
GO:0019005
GO:0019135
GO:0019170
GO:0019171
GO:0019187
GO:0019207
GO:0019209
GO:0019211
GO:0019220
GO:0019236
GO:0019237
GO:0019238
GO:0019243
GO:0019265
GO:0019266
GO:0019274
GO:0019284
GO:0019318
GO:0019344
GO:0019346
GO:0019354
GO:0019358
GO:0019368
GO:0019388
GO:0019395
GO:0019408
GO:0019413
GO:0019415
GO:0019432
GO:0019433
GO:0019439
GO:0019478
GO:0019483
GO:0019509
GO:0019538
GO:0019541
GO:0019547
GO:0019563
GO:0019568
GO:0019627
GO:0019650
GO:0019653
GO:0019654
GO:0019655
GO:0019674
GO:0019677
GO:0019706
GO:0019722
GO:0019740
GO:0019748
GO:0019773
GO:0019774
GO:0019776
GO:0019777
GO:0019778
GO:0019779
GO:0019781
GO:0019789
GO:0019829
GO:0019843
GO:0019853
GO:0019856
GO:0019858
GO:0019878
GO:0019887
GO:0019888
GO:0019897
GO:0019898
GO:0019904
GO:0019912
GO:0019915
GO:0019933
GO:0019948
GO:0019949
GO:0019985
GO:0019988
GO:0020037
GO:0030001
GO:0030003
GO:0030004
GO:0030007
GO:0030008
GO:0030014
GO:0030015
GO:0030026
GO:0030029
GO:0030031
GO:0030036
GO:0030037
GO:0030042
GO:0030050
GO:0030060
GO:0030071
GO:0030100
GO:0030120
GO:0030121
GO:0030122
GO:0030123
GO:0030125
GO:0030126
GO:0030127
GO:0030133
GO:0030134
GO:0030135
GO:0030136
GO:0030137
GO:0030140
GO:0030145
GO:0030148
GO:0030149
GO:0030150
GO:0030162
GO:0030163
GO:0030170
GO:0030173
GO:0030174
GO:0030176
GO:0030188
GO:0030189
GO:0030190
GO:0030192
GO:0030234
GO:0030242
GO:0030246
GO:0030259
GO:0030261
GO:0030272
GO:0030276
GO:0030287
GO:0030295
GO:0030332
GO:0030337
GO:0030371
GO:0030384
GO:0030397
GO:0030414
GO:0030427
GO:0030428
GO:0030429
GO:0030433
GO:0030435
GO:0030437
GO:0030447
GO:0030466
GO:0030467
GO:0030468
GO:0030469
GO:0030472
GO:0030473
GO:0030474
GO:0030476
GO:0030478
GO:0030479
GO:0030482
GO:0030488
GO:0030489
GO:0030490
GO:0030491
GO:0030497
GO:0030503
GO:0030508
GO:0030515
GO:0030527
GO:0030528
GO:0030529
GO:0030530
GO:0030532
GO:0030533
GO:0030543
GO:0030544
GO:0030559
GO:0030562
GO:0030611
GO:0030619
GO:0030620
GO:0030623
GO:0030627
GO:0030636
GO:0030674
GO:0030678
GO:0030684
GO:0030686
GO:0030687
GO:0030688
GO:0030690
GO:0030691
GO:0030692
GO:0030693
GO:0030695
GO:0030696
GO:0030818
GO:0030846
GO:0030847
GO:0030848
GO:0030866
GO:0030869
GO:0030870
GO:0030897
GO:0030904
GO:0030915
GO:0030950
GO:0030968
GO:0030969
GO:0030974
GO:0031011
GO:0031026
GO:0031055
GO:0031071
GO:0031072
GO:0031087
GO:0031110
GO:0031118
GO:0031119
GO:0031124
GO:0031126
GO:0031145
GO:0031146
GO:0031167
GO:0031201
GO:0031202
GO:0031204
GO:0031206
GO:0031207
GO:0031211
GO:0031234
GO:0031251
GO:0031262
GO:0031301
GO:0031305
GO:0031307
GO:0031310
GO:0031314
GO:0031315
GO:0031321
GO:0031371
GO:0031382
GO:0031384
GO:0031385
GO:0031386
GO:0031415
GO:0031416
GO:0031417
GO:0031422
GO:0031428
GO:0031429
GO:0031431
GO:0031463
GO:0031475
GO:0031489
GO:0031490
GO:0031491
GO:0031499
GO:0031505
GO:0031518
GO:0031578
GO:0031588
GO:0031684
GO:0031848
GO:0031902
GO:0031930
GO:0031931
GO:0031932
GO:0031939
GO:0031941
GO:0031942
GO:0031966
GO:0031982
GO:0032038
GO:0032040
GO:0032041
GO:0032042
GO:0032044
GO:0032045
GO:0032048
GO:0032093
GO:0032126
GO:0032135
GO:0032137
GO:0032138
GO:0032139
GO:0032184
GO:0032197
GO:0032212
GO:0032216
GO:0032217
GO:0032218
GO:0032220
GO:0032258
GO:0032263
GO:0032264
GO:0032265
GO:0032266
GO:0032299
GO:0032320
GO:0032435
GO:0032443
GO:0032445
GO:0032447
GO:0032453
GO:0032454
GO:0032473
GO:0032777
GO:0032786
GO:0032794
GO:0032795
GO:0032806
GO:0032872
GO:0032889
GO:0032977
GO:0032979
GO:0033062
GO:0033100
GO:0033149
GO:0035004
GO:0035064
GO:0035091
GO:0035101
GO:0035267
GO:0040008
GO:0040020
GO:0040031
GO:0042026
GO:0042054
GO:0042124
GO:0042132
GO:0042134
GO:0042138
GO:0042144
GO:0042147
GO:0042148
GO:0042149
GO:0042150
GO:0042162
GO:0042167
GO:0042174
GO:0042175
GO:0042176
GO:0042177
GO:0042183
GO:0042219
GO:0042221
GO:0042254
GO:0042255
GO:0042256
GO:0042273
GO:0042274
GO:0042283
GO:0042292
GO:0042307
GO:0042326
GO:0042391
GO:0042392
GO:0042393
GO:0042406
GO:0042493
GO:0042538
GO:0042542
GO:0042555
GO:0042576
GO:0042578
GO:0042602
GO:0042623
GO:0042624
GO:0042625
GO:0042626
GO:0042645
GO:0042710
GO:0042719
GO:0042720
GO:0042721
GO:0042723
GO:0042729
GO:0042736
GO:0042762
GO:0042765
GO:0042775
GO:0042779
GO:0042781
GO:0042787
GO:0042790
GO:0042800
GO:0042802
GO:0042803
GO:0042843
GO:0042936
GO:0042937
GO:0042938
GO:0042939
GO:0042989
GO:0042994
GO:0043001
GO:0043007
GO:0043008
GO:0043014
GO:0043021
GO:0043022
GO:0043023
GO:0043035
GO:0043044
GO:0043065
GO:0043085
GO:0043115
GO:0043130
GO:0043132
GO:0043137
GO:0043138
GO:0043139
GO:0043140
GO:0043141
GO:0043144
GO:0043148
GO:0043161
GO:0043162
GO:0043166
GO:0043200
GO:0043224
GO:0043248
GO:0043254
GO:0043291
GO:0043325
GO:0043328
GO:0043330
GO:0043332
GO:0043334
GO:0043458
GO:0043461
GO:0043486
GO:0043488
GO:0043495
GO:0043529
GO:0043539
GO:0043541
GO:0043565
GO:0043614
GO:0043618
GO:0043625
GO:0043626
GO:0043629
GO:0043630
GO:0043631
GO:0043634
GO:0043666
GO:0044419
GO:0045002
GO:0045003
GO:0045005
GO:0045009
GO:0045010
GO:0045011
GO:0045015
GO:0045016
GO:0045021
GO:0045022
GO:0045026
GO:0045033
GO:0045039
GO:0045040
GO:0045041
GO:0045045
GO:0045046
GO:0045047
GO:0045053
GO:0045103
GO:0045116
GO:0045117
GO:0045118
GO:0045121
GO:0045129
GO:0045132
GO:0045134
GO:0045140
GO:0045141
GO:0045142
GO:0045143
GO:0045144
GO:0045153
GO:0045159
GO:0045182
GO:0045184
GO:0045290
GO:0045298
GO:0045324
GO:0045332
GO:0045333
GO:0045337
GO:0045449
GO:0045462
GO:0045471
GO:0045490
GO:0045547
GO:0045552
GO:0045703
GO:0045721
GO:0045722
GO:0045727
GO:0045732
GO:0045739
GO:0045740
GO:0045761
GO:0045786
GO:0045787
GO:0045821
GO:0045835
GO:0045836
GO:0045860
GO:0045861
GO:0045876
GO:0045892
GO:0045893
GO:0045898
GO:0045910
GO:0045922
GO:0045941
GO:0045944
GO:0045950
GO:0045955
GO:0046015
GO:0046020
GO:0046027
GO:0046029
GO:0046037
GO:0046084
GO:0046087
GO:0046098
GO:0046100
GO:0046107
GO:0046135
GO:0046294
GO:0046323
GO:0046324
GO:0046403
GO:0046421
GO:0046459
GO:0046470
GO:0046475
GO:0046482
GO:0046488
GO:0046495
GO:0046498
GO:0046513
GO:0046515
GO:0046526
GO:0046540
GO:0046547
GO:0046580
GO:0046624
GO:0046656
GO:0046658
GO:0046677
GO:0046685
GO:0046686
GO:0046688
GO:0046689
GO:0046695
GO:0046713
GO:0046714
GO:0046715
GO:0046820
GO:0046854
GO:0046855
GO:0046856
GO:0046872
GO:0046873
GO:0046907
GO:0046933
GO:0046938
GO:0046961
GO:0046967
GO:0046969
GO:0046970
GO:0046975
GO:0046982
GO:0047046
GO:0047066
GO:0047389
GO:0047429
GO:0047484
GO:0047938
GO:0047964
GO:0048017
GO:0048025
GO:0048026
GO:0048039
GO:0048188
GO:0048193
GO:0048205
GO:0048228
GO:0048250
GO:0048255
GO:0048278
GO:0048280
GO:0048306
GO:0048309
GO:0048313
GO:0048471
GO:0048476
GO:0048487
GO:0050000
GO:0050072
GO:0050177
GO:0050261
GO:0050263
GO:0050291
GO:0050334
GO:0050483
GO:0050516
GO:0050517
GO:0050613
GO:0050660
GO:0050667
GO:0050790
GO:0050821
GO:0050826
GO:0050839
GO:0051014
GO:0051015
GO:0051016
GO:0051031
GO:0051037
GO:0051082
GO:0051083
GO:0051085
GO:0051087
GO:0051131
GO:0051177
GO:0051180
GO:0051183
GO:0051204
GO:0051219
GO:0051220
GO:0051225
GO:0051227
GO:0051228
GO:0051233
GO:0051260
GO:0051268
GO:0051269
GO:0051292
GO:0051300
GO:0051312
GO:0051377
GO:0051382
GO:0051436
GO:0051443
GO:0051453
GO:0051500
GO:0051598
GO:0051599
GO:0051646
GO:0051666
GO:0051724
GO:0051730
GO:0051754
GO:0051791
GO:0051864
GO:0051865
GO:0051879
GO:0051908
GO:0051920
GO:0051972
