# Supplementary material for: ProbCD: enrichment analysis accounting for categorization uncertainty
Source: BMC Bioinformatics. 2007 Oct 12;8:383. doi: 10.1186/1471-2105-8-383 (PMC2169266; doi:10.1186/1471-2105-8-383)
Supplement: Additional file 1 — ProbCD source-code and Examples. Source-code used to build the ProbCD package. Future upgrades will be available at the project website [20]. Dataset and results for the three examples presented in the Results section. [file 1471-2105-8-383-S1.zip › ProbCD/example_4/yeast_prob_cyclic.txt]

S000000001	0.01612
S000000002	0.013797
S000000003	0.049538
S000000004	0.328567
S000000005	0.002491
S000000006	0.03688
S000000007	0.042583
S000000008	0.084739
S000000009	0.063782
S000000010	0.161404
S000000011	0.032982
S000000012	0.07294
S000000013	0.243725
S000000014	0.064742
S000000015	0.30886
S000000016	0.064202
S000000017	0.063417
S000000018	0.049946
S000000019	0.825432
S000000020	0.058478
S000000021	0.998672
S000000022	0.037901
S000000023	0.661627
S000000024	0.027134
S000000025	0.03614
S000000026	0.605958
S000000027	0.124354
S000000028	0.027257
S000000029	0.105376
S000000030	0.013137
S000000031	0.014165
S000000033	0.050882
S000000034	0.014238
S000000035	0.122677
S000000036	0.024183
S000000037	0.095251
S000000038	0.999911
S000000039	0.374712
S000000040	0.573171
S000000041	0.094179
S000000042	0.340281
S000000043	0.031702
S000000044	0.224346
S000000045	0.012943
S000000046	0.054809
S000000047	0.428835
S000000048	0.08911
S000000049	0.292335
S000000050	0.023574
S000000051	0.015672
S000000052	0.364507
S000000054	0.024725
S000000055	0.740395
S000000056	0.126153
S000000057	0.072317
S000000058	0.017098
S000000059	0.013569
S000000060	0.142319
S000000061	0.047312
S000000062	0.067109
S000000063	0.01295
S000000064	0.355129
S000000065	0.058864
S000000066	0.390594
S000000067	0.018719
S000000068	0.028605
S000000069	0.37909
S000000070	0.599644
S000000071	0.451671
S000000072	0.175777
S000000073	0.016063
S000000074	0.012792
S000000075	0.320495
S000000076	0.033329
S000000077	0.639072
S000000078	0.341637
S000000079	0.267271
S000000080	0.01694
S000000081	0.047331
S000000083	0.029587
S000000084	0.029594
S000000085	0.558279
S000000086	0.057234
S000000087	0.805115
S000000088	0.017363
S000000089	0.028552
S000000091	0.137469
S000000092	0.114906
S000000093	0.020307
S000000094	0.995691
S000000095	0.940571
S000000097	0.531292
S000000098	0.999947
S000000099	0.999964
S000000100	0.98183
S000000101	0.016326
S000000102	0.177953
S000000103	0.069217
S000000104	0.026641
S000000105	0.828864
S000000106	0.065548
S000000107	0.447276
S000000108	0.122072
S000000109	0.078803
S000000110	0.749638
S000000111	0.025654
S000000112	0.077651
S000000113	0.181757
S000000114	0.439545
S000000115	0.124069
S000000116	0.487467
S000000117	0.051488
S000000118	0.017593
S000000119	0.775157
S000000120	0.105799
S000000121	0.000112
S000000122	0.436876
S000000123	0.046675
S000000124	0.892559
S000000125	0.024304
S000000126	0.057755
S000000127	0.040441
S000000128	0.995129
S000000129	0.088843
S000000130	0.081188
S000000131	0.949956
S000000132	0.04684
S000000133	1.6e-05
S000000134	0.021852
S000000135	0.236601
S000000136	0.02255
S000000137	0.003205
S000000138	0.967284
S000000139	0.044013
S000000140	0.020373
S000000141	0.022996
S000000142	0.027438
S000000143	0.015689
S000000144	0.141322
S000000145	0.023145
S000000146	0.080845
S000000147	0.013638
S000000148	0.979105
S000000149	0.95183
S000000150	0.363396
S000000151	0.137158
S000000152	0.387832
S000000153	0.121552
S000000154	0.093374
S000000155	0.371477
S000000156	0.014803
S000000157	0.472168
S000000158	0.143155
S000000159	0.112025
S000000160	0.507273
S000000161	0.107851
S000000162	0.048366
S000000163	0.02147
S000000164	0.049033
S000000165	0.800561
S000000166	0.160018
S000000167	0.053929
S000000168	0.172892
S000000169	0.23274
S000000170	0.021041
S000000171	0.578842
S000000172	0.271963
S000000173	0.025899
S000000174	0.225665
S000000175	0.017169
S000000176	0.995951
S000000177	0.309005
S000000178	0.987235
S000000179	0.825527
S000000180	0.033795
S000000181	0.020668
S000000182	0.047005
S000000183	0.870815
S000000184	0.679489
S000000185	0.027442
S000000186	0.017924
S000000187	0.05059
S000000188	0.020887
S000000189	0.057893
S000000190	0.020998
S000000191	0.245965
S000000192	0.225135
S000000193	0.082377
S000000194	0.148201
S000000195	0.05537
S000000196	0.322533
S000000197	0.473207
S000000198	0.062658
S000000199	0.032141
S000000200	0.046418
S000000201	0.193982
S000000202	0.026632
S000000203	0.083903
S000000204	0.025627
S000000205	0.468807
S000000206	0.034119
S000000207	0.193734
S000000208	0.076578
S000000209	0.057914
S000000210	0.155986
S000000211	0.553104
S000000212	0.245484
S000000213	0.999562
S000000214	0.999988
S000000215	0.077345
S000000216	0.099264
S000000217	0.047457
S000000218	0.025562
S000000219	0.879953
S000000220	0.142768
S000000221	0.13689
S000000222	0.522598
S000000223	0.04398
S000000224	0.028572
S000000225	0.370032
S000000226	0.024859
S000000227	0.832229
S000000228	0.096676
S000000229	0.018733
S000000230	0.11874
S000000231	0.029717
S000000232	0.177139
S000000233	0.340182
S000000234	0.083052
S000000235	0.015784
S000000236	0.077848
S000000237	0.016516
S000000238	0.106758
S000000239	0.340395
S000000240	0.01292
S000000241	0.092515
S000000242	0.336159
S000000243	0.040278
S000000244	0.999928
S000000245	0.934216
S000000246	0.055253
S000000247	0.987512
S000000248	0.745759
S000000249	0.28448
S000000250	0.051152
S000000251	0.021384
S000000252	0.148468
S000000253	0.985133
S000000254	0.185382
S000000255	0.055788
S000000256	0.096722
S000000257	0.280751
S000000258	0.443532
S000000259	0.042484
S000000260	0.662128
S000000261	0.046193
S000000262	0.504343
S000000263	0.059284
S000000264	0.346327
S000000265	0.428186
S000000266	0.103458
S000000267	0.118015
S000000268	0.038252
S000000269	0.148413
S000000270	0.847103
S000000271	0.989404
S000000272	0.283837
S000000273	0.288982
S000000274	0.983497
S000000275	0.999416
S000000276	0.118524
S000000277	0.183149
S000000278	0.238632
S000000280	0.017902
S000000281	0.479325
S000000282	0.749894
S000000283	0.048915
S000000284	0.025756
S000000285	0.732868
S000000286	0.523296
S000000287	0.759628
S000000288	0.442099
S000000289	0.031993
S000000290	0.992431
S000000291	0.658558
S000000292	1
S000000293	0.991564
S000000294	0.435024
S000000295	0.027169
S000000296	0.993467
S000000297	0.999346
S000000298	0.45847
S000000299	0.023839
S000000300	0.016873
S000000301	0.057358
S000000302	0.859539
S000000303	0.15458
S000000305	0.019903
S000000306	0.02046
S000000307	0.026168
S000000308	0.114665
S000000309	0.050645
S000000310	0.064901
S000000311	0.703252
S000000312	0.021102
S000000313	0.033059
S000000314	0.027295
S000000315	0.030902
S000000316	0.013037
S000000317	0.702399
S000000318	0.049551
S000000319	0.077441
S000000320	0.098408
S000000321	0.148053
S000000322	0.006198
S000000323	0.029678
S000000324	0.787274
S000000325	0.020022
S000000326	0.369002
S000000327	0.727645
S000000328	0.205518
S000000329	0.044872
S000000330	0.688295
S000000331	0.000327
S000000332	0.080423
S000000333	0.049515
S000000334	0.982513
S000000335	0.305852
S000000336	0.042606
S000000337	0.835338
S000000338	0.90452
S000000339	0.874656
S000000340	0.271913
S000000341	0.164373
S000000342	0.70531
S000000343	0.294098
S000000344	0.09453
S000000345	0.019237
S000000346	0.224781
S000000347	0.272104
S000000348	0.05037
S000000349	0.012169
S000000350	0.025174
S000000351	0.045091
S000000352	0.014468
S000000353	0.163804
S000000354	0.080878
S000000355	0.018086
S000000356	0.718868
S000000357	0.065822
S000000358	0.014842
S000000359	0.202657
S000000360	0.087839
S000000361	0.033809
S000000362	0.990712
S000000363	0.429185
S000000364	0.015143
S000000365	0.946435
S000000366	0.274103
S000000367	0.020274
S000000368	0.1833
S000000369	0.206543
S000000370	0.15831
S000000371	0.182781
S000000372	0.469483
S000000373	0.282996
S000000374	0.081055
S000000375	0.120447
S000000376	0.542622
S000000377	0.172435
S000000378	0.191077
S000000379	0.058378
S000000380	0.011992
S000000381	0.020975
S000000382	0.017191
S000000383	0.571686
S000000384	0.013563
S000000385	0.027005
S000000386	0.582546
S000000387	0.104814
S000000388	0.590716
S000000389	0.043516
S000000390	0.06821
S000000391	0.636324
S000000392	0.01697
S000000393	0.059901
S000000394	0.505926
S000000395	0.079496
S000000396	0.233204
S000000397	0.236636
S000000398	0.234167
S000000399	0.012939
S000000400	0.238093
S000000401	0.009998
S000000402	0.758019
S000000403	0.078691
S000000404	0.205504
S000000405	0.057053
S000000406	0.519239
S000000407	0.092027
S000000408	0.732812
S000000409	0.040981
S000000410	0.168844
S000000411	0.946862
S000000412	0.056001
S000000413	0.033815
S000000414	0.026372
S000000415	0.023999
S000000416	0.018433
S000000417	0.046701
S000000418	0.298933
S000000419	0.317978
S000000420	0.034075
S000000421	0.031791
S000000422	0.019887
S000000423	0.049394
S000000424	0.080682
S000000425	0.01821
S000000426	0.282901
S000000427	0.478567
S000000428	0.030588
S000000429	0.006906
S000000430	0.24973
S000000431	0.074086
S000000432	0.042567
S000000433	0.570786
S000000434	0.267364
S000000435	0.026194
S000000436	0.055583
S000000437	0.395933
S000000438	0.114139
S000000439	0.202152
S000000440	0.289672
S000000441	0.145578
S000000442	0.024713
S000000443	0.042452
S000000444	0.414278
S000000445	0.04919
S000000446	0.06755
S000000447	0.399919
S000000448	1
S000000449	0.097689
S000000450	0.133076
S000000451	0.301359
S000000452	0.241849
S000000453	0.021587
S000000454	0.015205
S000000455	0.0401
S000000456	0.771917
S000000457	0.72017
S000000458	0.380439
S000000459	0.048002
S000000460	0.023396
S000000461	0.990847
S000000462	0.018244
S000000463	0.051839
S000000464	0.050826
S000000465	0.069757
S000000466	0.0368
S000000467	0.280513
S000000468	0.055346
S000000469	0.80266
S000000470	0.426278
S000000471	0.483684
S000000472	0.310561
S000000473	0.273598
S000000474	0.024489
S000000475	0.057578
S000000476	0.442715
S000000477	0.906616
S000000478	0.068604
S000000479	0.357097
S000000480	0.482847
S000000481	0.055499
S000000482	0.647496
S000000483	7.2e-05
S000000484	0.442223
S000000485	0.092144
S000000486	0.028231
S000000487	0.349038
S000000488	0.063518
S000000489	0.076391
S000000490	0.017341
S000000491	0.976782
S000000492	0.030897
S000000493	0.036594
S000000494	0.234802
S000000495	0.079581
S000000496	0.013773
S000000497	0.046059
S000000498	0.308359
S000000499	0.120477
S000000500	0.963466
S000000501	0.951153
S000000502	0.927522
S000000503	0.257258
S000000504	0.074717
S000000505	0.691958
S000000506	0.890348
S000000507	0.044416
S000000508	0.019906
S000000510	0.017533
S000000511	0.377046
S000000513	0.049312
S000000514	0.015871
S000000515	0.023299
S000000516	0.016954
S000000517	0.130694
S000000520	0.396554
S000000521	0.018204
S000000522	0.018403
S000000523	0.242737
S000000524	0.029505
S000000525	0.030122
S000000527	0.99958
S000000528	0.674466
S000000529	0.151416
S000000530	0.022825
S000000532	0.086791
S000000533	0.037909
S000000534	0.013405
S000000535	0.604429
S000000536	0.301506
S000000537	0.060489
S000000538	0.000812
S000000539	0.013135
S000000540	0.037513
S000000541	0.250624
S000000542	0.020812
S000000543	0.428197
S000000544	0.014152
S000000545	0.832284
S000000546	0.112013
S000000547	0.90693
S000000548	0.077015
S000000549	0.048833
S000000550	0.127933
S000000551	0.014504
S000000552	0.013848
S000000553	0.069248
S000000554	0.046293
S000000555	0.012976
S000000556	0.023991
S000000557	0.027256
S000000559	0.02004
S000000560	0.459474
S000000561	0.067185
S000000562	0.2651
S000000563	0.022429
S000000564	0.323024
S000000566	0.275147
S000000568	0.973665
S000000569	0.756611
S000000570	0.0367
S000000571	0.029554
S000000572	0.188482
S000000573	0.029138
S000000574	0.016862
S000000579	0.101981
S000000580	0.043183
S000000581	0.084802
S000000594	0.072055
S000000595	0.173689
S000000596	0.042384
S000000597	0.025504
S000000598	0.058583
S000000599	0.239045
S000000600	0.156545
S000000601	0.925685
S000000602	0.089954
S000000603	0.041247
S000000604	0.845096
S000000605	0.188356
S000000606	0.035121
S000000607	0.056696
S000000608	0.7001
S000000609	0.203653
S000000610	0.774515
S000000611	0.148727
S000000612	0.084318
S000000613	0.031673
S000000614	0.023606
S000000615	0.048395
S000000616	0.112179
S000000617	0.012282
S000000618	0.099073
S000000619	0.956569
S000000620	0.242435
S000000621	0.985675
S000000622	0.166206
S000000623	0.068292
S000000626	0.908011
S000000627	0.133424
S000000628	0.024732
S000000629	0.997024
S000000630	0.553747
S000000631	0.614945
S000000632	0.689318
S000000633	1e-06
S000000634	0.156983
S000000635	0.314878
S000000636	0.046188
S000000637	0.101533
S000000638	0.958453
S000000639	0.643264
S000000640	0.116466
S000000641	0.999335
S000000642	0.029955
S000000643	0.380846
S000000644	0.038077
S000000645	0.003701
S000000646	0.14622
S000000647	0.040071
S000000648	0.039032
S000000649	0.015943
S000000650	0.042536
S000000653	0.277263
S000000655	0.018531
S000000656	0.016861
S000000657	0.01188
S000000659	0.115166
S000000660	0.030735
S000000661	0.950909
S000000662	0.21828
S000000663	0.052309
S000000664	0.5282
S000000665	0.201196
S000000667	0.039776
S000000668	0.337179
S000000669	0.071991
S000000671	0.844882
S000000672	0.743253
S000000673	0.457014
S000000677	0.035131
S000000678	0.610142
S000000679	0.068428
S000000680	0.284516
S000000681	0.152997
S000000682	0.022984
S000000683	0.209529
S000000684	0.018603
S000000685	0.545656
S000000686	0.014581
S000000687	0.016647
S000000688	0.014511
S000000689	0.065992
S000000690	0.101364
S000000691	0.034037
S000000692	0.236376
S000000695	0.198369
S000000696	0.159463
S000000697	0.157435
S000000698	0.068591
S000000699	0.962751
S000000701	0.085394
S000000702	0.034952
S000000703	0.253494
S000000704	0.037669
S000000727	0.024194
S000000728	0.085835
S000000729	0.02633
S000000730	0.140735
S000000731	0.058198
S000000732	0.127192
S000000733	0.046666
S000000734	0.084705
S000000735	0
S000000736	0.026629
S000000737	0.584322
S000000738	0.06703
S000000739	0
S000000740	0.386971
S000000741	0.043213
S000000742	0.930228
S000000743	0.999433
S000000744	0.200138
S000000745	0.928517
S000000746	0.015842
S000000747	0.17103
S000000748	0.021104
S000000749	0.044217
S000000750	0.843431
S000000751	0.090259
S000000752	0.515128
S000000753	0.051007
S000000754	0.029391
S000000755	0.101307
S000000756	0.522085
S000000757	0.926383
S000000758	0.885947
S000000759	0.015807
S000000760	0.016096
S000000761	0.012928
S000000762	0.024916
S000000763	0.830168
S000000764	0.014154
S000000765	0.103098
S000000766	0.97414
S000000767	0.028707
S000000768	0.999631
S000000769	0.045617
S000000770	0.064925
S000000771	0.09496
S000000772	0.058306
S000000773	0.180533
S000000774	0.173127
S000000775	0.81271
S000000776	0.226684
S000000777	0.015538
S000000778	0.24746
S000000779	0.026977
S000000780	0.025719
S000000781	0.86162
S000000782	0.412844
S000000783	0.015419
S000000784	0.893021
S000000785	0.025418
S000000786	0.162153
S000000787	0.992288
S000000788	0.035066
S000000789	0.012958
S000000790	0.944829
S000000791	0.359962
S000000792	0.189718
S000000793	0.02092
S000000794	0.089218
S000000795	0.249214
S000000796	0.022772
S000000797	0.99946
S000000798	0.04681
S000000799	0.276037
S000000800	0.534324
S000000801	0.977044
S000000802	0.984206
S000000803	0.999614
S000000804	0.49815
S000000805	0.566041
S000000806	0.121196
S000000807	0.013278
S000000808	0.020435
S000000809	0.018822
S000000810	0.063479
S000000811	0.013872
S000000812	0.048595
S000000813	0.090524
S000000814	0.00661
S000000815	0.065702
S000000816	0.129523
S000000817	0.030386
S000000818	0.622031
S000000819	0.017793
S000000820	0.318713
S000000821	0.201541
S000000822	0.828001
S000000823	0.038693
S000000824	0.077587
S000000825	0.015637
S000000826	0.072072
S000000827	0.517569
S000000828	0.018518
S000000829	0.123002
S000000830	0.02669
S000000831	0.013996
S000000832	0.812764
S000000833	0.091171
S000000834	0.999999
S000000835	0.021087
S000000836	0.500615
S000000837	0.076134
S000000838	0.286967
S000000839	0.015536
S000000840	0.096923
S000000841	0.067536
S000000842	0.037002
S000000843	0.025861
S000000844	0.00696
S000000845	0.546617
S000000846	0.079589
S000000847	0.016193
S000000848	0.404097
S000000849	0.277993
S000000850	0.018102
S000000851	0.55819
S000000852	0.002746
S000000853	0.021687
S000000854	0.062487
S000000855	0.217767
S000000856	0.348189
S000000857	0.496686
S000000858	0.012526
S000000859	0.017198
S000000860	0.218199
S000000861	0.074342
S000000862	0.036934
S000000863	0.487239
S000000864	0.013379
S000000865	0.675077
S000000866	0.091333
S000000867	0.012058
S000000868	0.273546
S000000869	0.147851
S000000870	0.078847
S000000871	0.018927
S000000872	0.9981
S000000873	0.88189
S000000874	0.999912
S000000875	0.077091
S000000876	0.114219
S000000877	0.039446
S000000878	0.034669
S000000879	0.023471
S000000880	0.54485
S000000881	0.153194
S000000882	0.051428
S000000883	0.034971
S000000884	0.202067
S000000885	0.01492
S000000886	0.040339
S000000887	0.037583
S000000888	0.08153
S000000889	0.03087
S000000890	0.831912
S000000891	0.028708
S000000892	0.007818
S000000893	0.241642
S000000894	0.022664
S000000895	0.01466
S000000896	0.030277
S000000897	0.928109
S000000898	0.014387
S000000899	0.018864
S000000900	0.054038
S000000901	0.22144
S000000902	0.14473
S000000903	0.01549
S000000904	0.391202
S000000905	0.108398
S000000906	0.041978
S000000907	0.457927
S000000908	0.045215
S000000909	0.017447
S000000911	0
S000000912	0.231535
S000000913	0.999924
S000000914	0.02105
S000000915	0.014512
S000000916	0.258023
S000000917	0.069732
S000000918	0.063632
S000000919	0.047638
S000000920	0.998524
S000000921	0.01447
S000000922	0.701709
S000000923	0.012926
S000000924	0.996371
S000000925	0.118842
S000000926	0.021232
S000000927	0.999904
S000000928	0.62597
S000000929	0.128436
S000000930	0.021689
S000000931	0.015678
S000000932	0.269486
S000000933	0.058659
S000000934	0.016199
S000000935	0.038863
S000000936	0.063789
S000000937	0.015653
S000000938	0.051004
S000000939	0.020599
S000000940	0.472998
S000000941	0.100889
S000000942	0.026922
S000000943	0.012964
S000000944	0.102499
S000000945	0.014486
S000000946	0.05185
S000000947	1
S000000948	0.019131
S000000949	0.460978
S000000950	0.21529
S000000951	0.855248
S000000952	0.353586
S000000953	0.943831
S000000954	0.525069
S000000955	0.930476
S000000956	0.070787
S000000957	0.06288
S000000958	0.358378
S000000959	0.111153
S000000960	0.617481
S000000961	0.199078
S000000962	0.125406
S000000963	0.302907
S000000964	0.024677
S000000965	0.119161
S000000966	0.020933
S000000967	0.046103
S000000968	0.019342
S000000969	0.744729
S000000970	0.031579
S000000971	0.955546
S000000972	0.616121
S000000973	0.056399
S000000974	0.014388
S000000975	0.022463
S000000976	0.106429
S000000977	0.047637
S000000978	0.017655
S000000979	0.018252
S000000980	0.038342
S000000981	0.018243
S000000982	0.016361
S000000983	0.029472
S000000984	0.026764
S000000985	0.211512
S000000986	0.075136
S000000987	0.083673
S000000988	0.044859
S000000989	0.360133
S000000990	0.425237
S000000991	0.997163
S000000992	0.812611
S000000993	0.008653
S000000994	0.049693
S000000995	0.82447
S000000996	0.023037
S000000997	0.017642
S000000998	0.015612
S000000999	0.022732
S000001000	0.057657
S000001001	0.105631
S000001002	0.38605
S000001003	0.706555
S000001004	0.039927
S000001005	0.047839
S000001006	0.164645
S000001007	0.019447
S000001008	0.19443
S000001009	0.013111
S000001010	0.009226
S000001011	0.025126
S000001012	0.033472
S000001013	0.694912
S000001014	0.064025
S000001015	0.021672
S000001016	0.082579
S000001017	0.105955
S000001018	0.93996
S000001019	0.038301
S000001020	0.304763
S000001021	0.113922
S000001022	0.054814
S000001023	0.019792
S000001024	0.098052
S000001025	0.017605
S000001026	0.072523
S000001027	0.014079
S000001028	0.015678
S000001029	0.013011
S000001030	0.035648
S000001031	0.014667
S000001032	0.167451
S000001033	0.045619
S000001034	0.04346
S000001035	0.185991
S000001036	0.052479
S000001037	0.098775
S000001038	0.08101
S000001039	0.027478
S000001040	0.455859
S000001041	0.996768
S000001042	0.122009
S000001043	0.029248
S000001044	0.041075
S000001045	0.844212
S000001046	0.013869
S000001047	0.999992
S000001048	0.262909
S000001049	0.467458
S000001050	0.503551
S000001051	0.032724
S000001052	0.121116
S000001053	0.129356
S000001054	0.041892
S000001055	0.028275
S000001056	0.014992
S000001057	0.156886
S000001058	0.227563
S000001059	0.293427
S000001060	0.706881
S000001061	0.015365
S000001062	0.117971
S000001063	0.029111
S000001064	0.048443
S000001065	0.969398
S000001066	0.13011
S000001067	0.023278
S000001068	0.090325
S000001069	0.006647
S000001070	0.097202
S000001071	0.233501
S000001072	0.230598
S000001073	0.732567
S000001074	0.610309
S000001075	0.698227
S000001076	0.016953
S000001077	0.02894
S000001078	0.027092
S000001079	0.014963
S000001080	0.193788
S000001081	0.044154
S000001082	0.152546
S000001083	0.015186
S000001084	0.04625
S000001085	0.085483
S000001086	0.378682
S000001087	0.077032
S000001088	0.39737
S000001089	0.253548
S000001090	0.131079
S000001091	0.996441
S000001092	0.916703
S000001093	0.195008
S000001094	0.788187
S000001095	0.055408
S000001096	0.290588
S000001097	0.0546
S000001098	0.047672
S000001099	0.091892
S000001100	0.035595
S000001101	0.129164
S000001102	0.043356
S000001103	0.997915
S000001104	0.020633
S000001105	0.128449
S000001106	0.013217
S000001107	0.169265
S000001108	0.25877
S000001109	0.046899
S000001110	0.030153
S000001111	0.356625
S000001112	0.883148
S000001113	0.041074
S000001114	0.588124
S000001115	0.060087
S000001116	0.26841
S000001117	0.354869
S000001118	0.237885
S000001119	0.225638
S000001120	0.145154
S000001121	0.236471
S000001122	0.064063
S000001123	0.660275
S000001124	0.105593
S000001125	0.048259
S000001126	0.696137
S000001127	0.042178
S000001128	0.992887
S000001129	0.185262
S000001130	0.245839
S000001131	0.037804
S000001132	0.154147
S000001133	0.019897
S000001134	0.919569
S000001135	0.083512
S000001136	0.692305
S000001137	0.030332
S000001138	0.137019
S000001139	0.392231
S000001140	1.7e-05
S000001141	0.038052
S000001142	0.115961
S000001143	0.015426
S000001144	0.00051
S000001145	0.037619
S000001146	0.371024
S000001147	0.170417
S000001148	0.535473
S000001149	0.760208
S000001150	0.992141
S000001151	0.066094
S000001152	0.998088
S000001153	0.062165
S000001154	0.017371
S000001155	0.778993
S000001156	0.650049
S000001157	0.1009
S000001158	0.054003
S000001159	0.014625
S000001160	0.064165
S000001161	0.652022
S000001162	0.015919
S000001163	0.014167
S000001164	0.074495
S000001165	0.72433
S000001166	0.066338
S000001167	0.026286
S000001168	0.989606
S000001169	0.209027
S000001170	0.214244
S000001171	0.055948
S000001172	0.03736
S000001173	0.04601
S000001174	0.035057
S000001175	0.030442
S000001176	0.563781
S000001177	0.997271
S000001178	0.994081
S000001179	0.173038
S000001180	0.017282
S000001181	0.996687
S000001182	0.80075
S000001183	0.071321
S000001184	0.044047
S000001186	0.024507
S000001187	0.018215
S000001188	0.021368
S000001189	0.885804
S000001190	0.022796
S000001191	0.019554
S000001192	0.944193
S000001193	0
S000001194	0.521733
S000001195	0.999984
S000001196	0.709682
S000001197	0.027985
S000001198	0.053145
S000001199	0.058488
S000001200	0.049855
S000001201	0.070585
S000001202	0.664007
S000001203	0.297139
S000001204	0.020062
S000001205	0.021289
S000001206	0.021168
S000001207	0.013428
S000001208	0.147691
S000001209	0.125755
S000001210	0.051717
S000001211	0.17851
S000001212	0.29375
S000001213	0.410957
S000001214	0.016355
S000001215	0.342671
S000001216	0.98311
S000001217	0.02431
S000001218	0.024994
S000001219	0.014899
S000001220	0.024619
S000001221	0.385596
S000001222	0.042091
S000001223	0.025695
S000001224	0.069235
S000001225	0.585812
S000001226	0.018366
S000001227	0.012976
S000001228	0.020365
S000001229	0.136284
S000001230	0.037883
S000001231	0.884336
S000001232	0.588401
S000001233	0.16966
S000001234	0.045366
S000001235	0.057996
S000001236	0.013213
S000001237	0.125133
S000001238	0.284192
S000001239	0.324007
S000001240	0.013104
S000001241	0.020347
S000001242	0.027488
S000001243	0.00272
S000001244	0.061406
S000001245	0
S000001246	0.063627
S000001247	0.06389
S000001248	0.996074
S000001249	0.521559
S000001250	0.174937
S000001251	0.544379
S000001252	0.013638
S000001253	0.425355
S000001254	0.024934
S000001255	0.035313
S000001256	0.145983
S000001257	0.555847
S000001258	0.999204
S000001259	0.057208
S000001260	0.108584
S000001261	0.073666
S000001262	0.148646
S000001263	0.761789
S000001264	0.059407
S000001265	0.514791
S000001266	0.275498
S000001267	0.025667
S000001268	0.051054
S000001269	0.021041
S000001270	0.671964
S000001271	0.995476
S000001272	0.070147
S000001273	0.177353
S000001274	0.034499
S000001275	0.022683
S000001276	0.032394
S000001277	0.151671
S000001278	0.035326
S000001280	0.467144
S000001281	0.943773
S000001282	0.027869
S000001283	0.530573
S000001284	0.019263
S000001285	0.055525
S000001286	0.051691
S000001287	0.036628
S000001288	0.819109
S000001289	0.12024
S000001290	0.795427
S000001291	0.098671
S000001292	0.161374
S000001293	0.222206
S000001294	0.034568
S000001295	0.214988
S000001296	0.997891
S000001297	0.088276
S000001298	0.276591
S000001299	0.147038
S000001300	0.827554
S000001301	0.018475
S000001302	0.031126
S000001303	0.014485
S000001304	0.017622
S000001305	0.01894
S000001306	0.072309
S000001307	0.29174
S000001308	0.031781
S000001309	0.442705
S000001310	0.113109
S000001311	0.088409
S000001312	0.896474
S000001313	0.31392
S000001314	0.046987
S000001315	0.000137
S000001316	0.04021
S000001317	0.394372
S000001318	0.187438
S000001319	0.017047
S000001320	0.058701
S000001321	0.036526
S000001322	0.014341
S000001323	0.034253
S000001324	0.01756
S000001325	0.065801
S000001326	0.100017
S000001327	0.015374
S000001328	0.99982
S000001329	0.271972
S000001330	0.504734
S000001331	0.032648
S000001332	0.077515
S000001334	0.024809
S000001335	0.127092
S000001337	0.118005
S000001338	0.03994
S000001339	0.11942
S000001340	0.0214
S000001341	0.113314
S000001342	0.10326
S000001344	0.059783
S000001345	0.023855
S000001346	0.027154
S000001347	0.000511
S000001348	0.124176
S000001349	0.061131
S000001350	0.078314
S000001351	0.027969
S000001352	0.410497
S000001353	8e-06
S000001354	0.143275
S000001355	0.018963
S000001356	0.031956
S000001357	0.021548
S000001358	0.170818
S000001359	0.038892
S000001360	0.005777
S000001361	0.284275
S000001362	0.017119
S000001363	0.024715
S000001364	0.046838
S000001365	0.024323
S000001366	0.018686
S000001367	0.378532
S000001368	0.999215
S000001369	0.038559
S000001370	0.098209
S000001371	0.15337
S000001372	0.468381
S000001373	0.020469
S000001374	0.096713
S000001375	0.923412
S000001376	0.315949
S000001377	0.131282
S000001378	0.091148
S000001379	0.231868
S000001380	0.853489
S000001381	0.273471
S000001382	0.511927
S000001383	0.174208
S000001384	0.452718
S000001385	0.999972
S000001386	0.50097
S000001387	0.019392
S000001388	0.041198
S000001389	0.268037
S000001390	0.032402
S000001391	0.999996
S000001392	0.019686
S000001393	0.962036
S000001394	0.839675
S000001395	0.023421
S000001396	0.019238
S000001397	0.0385
S000001398	0.531183
S000001399	0.052504
S000001400	1.6e-05
S000001401	0.982499
S000001402	0.998859
S000001403	0.997736
S000001404	0.380384
S000001405	0.0333
S000001406	0.631967
S000001407	0.04713
S000001408	0.060863
S000001409	0.831625
S000001410	0.064659
S000001411	0.091062
S000001412	0.024039
S000001413	0.184267
S000001414	0.02603
S000001415	0.019419
S000001416	0.186715
S000001417	0.776202
S000001418	0.688498
S000001419	0.050868
S000001420	0.999995
S000001421	0.03884
S000001422	0.000174
S000001423	0.134243
S000001424	0.059765
S000001425	0.035651
S000001426	0.069499
S000001427	0.051144
S000001428	0.026391
S000001429	0.487592
S000001430	0.186197
S000001431	0.410198
S000001432	0.970733
S000001433	0.875238
S000001434	0.040538
S000001435	0.030182
S000001436	0.095594
S000001437	0.197366
S000001438	0.19091
S000001439	0.999828
S000001440	0.218303
S000001441	0.919897
S000001442	0.408366
S000001443	0.150959
S000001444	0.032967
S000001445	0.014023
S000001446	0.017193
S000001447	0.334343
S000001448	0.074871
S000001449	0.99851
S000001450	0.14239
S000001451	0.121349
S000001452	0.097292
S000001453	0.115261
S000001454	0.067423
S000001455	0.026215
S000001456	0.016
S000001457	0.118065
S000001458	0.114275
S000001459	0.047521
S000001460	0.291912
S000001461	0.072043
S000001462	0.190285
S000001463	0.213497
S000001464	0.081669
S000001465	0.63469
S000001466	0.105997
S000001467	0.047437
S000001468	0.025097
S000001469	0.145539
S000001470	0.027687
S000001471	0.06483
S000001472	0.844593
S000001473	0.9994
S000001474	0.044732
S000001475	0.907964
S000001476	0.032883
S000001477	0.026831
S000001478	0.033985
S000001479	0.225788
S000001480	0.021801
S000001481	0.901307
S000001482	0.639422
S000001483	0.297138
S000001484	0.413506
S000001485	0.015952
S000001486	0.028912
S000001487	0.912672
S000001488	0.04572
S000001489	0.00027
S000001490	0.037814
S000001491	0.999817
S000001492	0.158856
S000001493	0.035004
S000001494	0.143075
S000001495	0.034463
S000001496	0.169471
S000001497	0.090469
S000001498	0.523519
S000001499	0.034754
S000001500	0.218637
S000001501	0.162028
S000001502	0.017088
S000001503	0.041468
S000001504	0.308371
S000001505	0.024552
S000001506	0.12024
S000001507	0.020693
S000001508	0.07632
S000001509	0.014162
S000001510	0.261939
S000001511	0.031532
S000001512	0.258059
S000001513	0.774517
S000001514	0.022073
S000001515	0.582551
S000001516	0.402648
S000001517	0.024474
S000001518	7.6e-05
S000001519	0.079077
S000001520	0.366492
S000001521	0.031102
S000001522	0.146626
S000001523	0.043594
S000001524	0.070364
S000001525	0.075081
S000001526	0.363561
S000001527	0.384052
S000001528	0.998041
S000001529	0.264034
S000001530	0.22447
S000001531	0.160656
S000001532	0.452057
S000001533	0.025224
S000001534	0.069128
S000001535	0.225714
S000001536	0.029255
S000001537	0.095369
S000001538	0.116403
S000001539	0.023066
S000001540	0.35093
S000001541	0.065736
S000001542	0.377211
S000001543	0.128069
S000001544	0.016815
S000001545	0.023855
S000001546	0.542456
S000001547	0.169847
S000001548	0.075063
S000001549	0.914032
S000001550	0.953391
S000001551	0.090855
S000001552	0.997044
S000001553	0.995546
S000001554	0.020304
S000001555	0.557404
S000001556	0.04718
S000001557	0.015977
S000001558	0.055403
S000001559	0.137164
S000001560	0.017396
S000001561	0.365518
S000001562	0.807551
S000001563	0.013485
S000001564	0.05046
S000001565	0.779594
S000001566	0.023815
S000001567	0.068615
S000001568	0.051008
S000001569	0.277924
S000001570	0.100341
S000001571	0.61073
S000001572	0.332812
S000001573	0.767519
S000001574	0.106448
S000001575	0.299133
S000001576	0.05871
S000001577	0.080872
S000001578	0.035093
S000001579	0.662867
S000001580	0.03965
S000001581	0.021579
S000001582	0.69451
S000001583	0.085359
S000001584	0.999499
S000001585	0.032312
S000001586	0.112416
S000001587	0.953335
S000001588	0.03125
S000001589	0.334069
S000001590	0.025671
S000001591	0.001914
S000001592	0.116294
S000001593	0.318788
S000001594	0.97838
S000001595	0.675615
S000001596	0.999766
S000001597	0.138758
S000001598	0.020806
S000001599	0.588997
S000001600	0.053534
S000001601	0.264134
S000001602	0.044248
S000001603	0.084419
S000001604	0.065931
S000001605	0.152174
S000001606	0.031268
S000001607	0.027771
S000001608	0
S000001609	0.226822
S000001610	0.024517
S000001611	0.166834
S000001612	0.01875
S000001613	0.954393
S000001614	0.019301
S000001615	0.964197
S000001616	0.041937
S000001617	0.025529
S000001618	0.014373
S000001619	0.047962
S000001620	0.013106
S000001621	0.884873
S000001622	0.021518
S000001623	0.086555
S000001624	0.070685
S000001625	0.038845
S000001626	0.535176
S000001627	0.22458
S000001628	0.050182
S000001629	0.095493
S000001630	0.027873
S000001631	0.578318
S000001632	0.107381
S000001633	0.205048
S000001634	0.024138
S000001635	0.022101
S000001636	0.01551
S000001637	0.34296
S000001638	0.015596
S000001639	0.242132
S000001640	0.255622
S000001642	0.049888
S000001643	0.979956
S000001644	0.014617
S000001645	0.109553
S000001646	0.999285
S000001647	0.916238
S000001648	0.999079
S000001649	0.489523
S000001650	0.017931
S000001651	0.09846
S000001652	0.017616
S000001653	0.041006
S000001654	0.197769
S000001655	0.59178
S000001656	0.014829
S000001657	0.203887
S000001658	0.042604
S000001659	0.01544
S000001660	0.994035
S000001661	0.811791
S000001662	0.016831
S000001663	0.013244
S000001664	0.039412
S000001665	0.999966
S000001666	0.457266
S000001667	0.562941
S000001668	0.877254
S000001669	0.002205
S000001670	0.035303
S000001671	0.160288
S000001672	0.171955
S000001673	0.013727
S000001674	0.70675
S000001675	0.016924
S000001676	0.024409
S000001677	0.099342
S000001678	0.01788
S000001679	0.285774
S000001680	0.015513
S000001681	0.035563
S000001684	0.322671
S000001685	0.246322
S000001686	0.093103
S000001687	0.681153
S000001688	0.156927
S000001689	0.019271
S000001690	0.098704
S000001691	0.17542
S000001692	0.744234
S000001693	0.128694
S000001694	0.031188
S000001695	0.075648
S000001696	0.069893
S000001697	0.049253
S000001698	0.018386
S000001699	0.106027
S000001700	0.150993
S000001701	0.657661
S000001702	0.082079
S000001703	0.036051
S000001704	0.026095
S000001705	0.126324
S000001706	0.051195
S000001707	0.047614
S000001708	0.292032
S000001709	0.483543
S000001710	0.044919
S000001711	0.074528
S000001712	0.022712
S000001713	0.74758
S000001714	0.058168
S000001715	0.020567
S000001716	0.031869
S000001717	0.132458
S000001718	0.999979
S000001719	0.014874
S000001720	0.95351
S000001721	0.982059
S000001722	0.037431
S000001723	0.09402
S000001724	0.288807
S000001725	0.175211
S000001726	0.03261
S000001727	0.041089
S000001728	0.028429
S000001729	0.929668
S000001730	0.189204
S000001731	0.013492
S000001732	0.490195
S000001733	0.976952
S000001734	0.040282
S000001735	0.022861
S000001736	0.015478
S000001737	0.083931
S000001738	0.304697
S000001739	0.072372
S000001740	0.005593
S000001741	0.014161
S000001742	0.02231
S000001743	0.13562
S000001744	0.477494
S000001745	0.140017
S000001746	0.022208
S000001747	0.069696
S000001748	0.772778
S000001749	0.944079
S000001750	0.161299
S000001751	0.02421
S000001752	0.766039
S000001753	0.286057
S000001754	0.073993
S000001755	0.797724
S000001756	0.386893
S000001757	0.026518
S000001758	0.744928
S000001759	0.662102
S000001760	0.055404
S000001761	0.984951
S000001762	0.231296
S000001763	0.807517
S000001764	0.608911
S000001765	0.07812
S000001766	0.11899
S000001767	0.285403
S000001768	0.19139
S000001769	0.304246
S000001770	0.100734
S000001771	0.457639
S000001772	0.152008
S000001773	0.028399
S000001774	0.111619
S000001775	0.071743
S000001776	0.085546
S000001777	0.313918
S000001778	0.018458
S000001779	0.14386
S000001780	0.382391
S000001781	0.964069
S000001782	0.198087
S000001783	0.176121
S000001784	0.057932
S000001785	0.994914
S000001786	0.280856
S000001787	1e-06
S000001788	0.347259
S000001789	0.997738
S000001790	0.347912
S000001791	0.016066
S000001792	0.020073
S000001793	0.003285
S000001794	0.036649
S000001795	0.048877
S000001796	0.195574
S000001797	0.36511
S000001798	0.957346
S000001799	0.194526
S000001800	0.671352
S000001801	0.331923
S000001802	0.022987
S000001803	0.023642
S000001804	0.015292
S000001805	0.049143
S000001806	0.95755
S000001807	0.987242
S000001808	0.168358
S000001809	0.118405
S000001810	0.07414
S000001811	0.151104
S000001812	0.343729
S000001813	0.089851
S000001814	0.039256
S000001817	0.023909
S000001821	0.012801
S000001826	0.999672
S000001827	0.999938
S000001828	0.06796
S000001829	0.988801
S000001830	0.994754
S000001831	0.452547
S000001832	0.989272
S000001833	0.718941
S000001834	0.962688
S000001835	0.113449
S000001836	0.08192
S000001837	0.057583
S000001838	0.002194
S000001839	0.040335
S000001840	0.048978
S000001841	0.377681
S000001842	0.153833
S000001843	0.095184
S000001844	0.32817
S000001845	0.023556
S000001846	0.069695
S000001847	0.315294
S000001848	0.061429
S000001849	0.943231
S000001850	0.061274
S000001852	0.953686
S000001853	0.048423
S000001854	0.034272
S000001855	0.027687
S000001856	0.360501
S000001857	0.988311
S000001858	9e-05
S000001859	0.014151
S000001860	0.530287
S000001861	0.050914
S000001862	0.158858
S000001863	0.024022
S000001864	0.006327
S000001865	0.092627
S000001866	0.003821
S000001867	0.234037
S000001868	0.959441
S000001869	0.044976
S000001870	0.990205
S000001871	0.062466
S000001872	0.067092
S000001873	0.171811
S000001874	0.09731
S000001875	0.994547
S000001876	0.035254
S000001877	0.040625
S000001878	0.064965
S000001879	0.002972
S000001880	0.044969
S000001881	0.021805
S000001882	0.032714
S000001883	0.987424
S000001884	0.03039
S000001885	0.012959
S000001886	0.230917
S000001887	0.074063
S000001889	0.994807
S000001890	0.973849
S000001891	0.074126
S000001894	0.093044
S000001895	0.172241
S000001897	0.062728
S000001898	0.322375
S000001899	0.01566
S000001900	0.116907
S000001901	0.025292
S000001902	0.300286
S000001903	0.021764
S000001904	0.425963
S000001905	0.012929
S000001906	0.596926
S000001907	0.015465
S000001908	0.033702
S000001909	0.2618
S000001910	0.988811
S000001911	0.466803
S000001912	0.031254
S000001913	0.637631
S000001914	0.196717
S000001915	0.022815
S000001916	0.118553
S000001917	0.032848
S000001918	0.508943
S000001919	0.050481
S000001921	0.013806
S000001922	0.524522
S000001923	0.991148
S000001924	0.288945
S000001925	0.031961
S000001926	0.638202
S000001927	0.031472
S000001928	0.035118
S000001929	0.126108
S000001930	0.906874
S000001931	0.139413
S000001932	0.15021
S000001933	0.026487
S000001934	0.034733
S000001935	0.766897
S000001936	0.028437
S000001937	0.361847
S000001938	0.083239
S000001939	0.078952
S000001940	0.014252
S000001941	0.035367
S000001942	0.056223
S000001943	0.076414
S000001944	0.021929
S000001945	0.853472
S000001946	0.303646
S000001947	0.388932
S000001948	0.239636
S000001949	0.730578
S000001950	0.031696
S000001951	0.216472
S000001952	0.021707
S000001953	0.143835
S000001956	0.85891
S000002133	0.102838
S000002134	0.034253
S000002136	0.297353
S000002146	0.01519
S000002147	0.118461
S000002150	0.028777
S000002151	0.968709
S000002152	0.953755
S000002153	0.032994
S000002154	0.033576
S000002155	0.014861
S000002156	0.020071
S000002157	0.036443
S000002158	0.551174
S000002159	1.7e-05
S000002160	0.046412
S000002161	0.018161
S000002162	0.030419
S000002163	0.05276
S000002164	0.020007
S000002165	0.064874
S000002166	0.024954
S000002167	0.587951
S000002168	0.99099
S000002169	0.344832
S000002170	0.057632
S000002171	0.017032
S000002172	0.327709
S000002173	0.160378
S000002174	0.028303
S000002175	0.888424
S000002176	0.956198
S000002177	0.052143
S000002178	0.369185
S000002179	0.00027
S000002180	0.061206
S000002181	0.252838
S000002182	0.074104
S000002183	0.019046
S000002184	0.840413
S000002185	0.921427
S000002186	0.057992
S000002187	0.199179
S000002188	0.044212
S000002189	0.01511
S000002190	0.085263
S000002191	0.018802
S000002192	0.975374
S000002193	0.072832
S000002194	0.067472
S000002195	0.089074
S000002196	0.089424
S000002197	0.589966
S000002198	0.252217
S000002199	0.022795
S000002200	0.112134
S000002201	0.060368
S000002202	0.381522
S000002203	0.037464
S000002204	0.080449
S000002205	0.075732
S000002206	0.102323
S000002207	0.395657
S000002208	0.080589
S000002209	0.180546
S000002210	0.178959
S000002211	0.144876
S000002212	0.021124
S000002213	0.997666
S000002214	0.073354
S000002215	0.040279
S000002216	0.022513
S000002217	0.067625
S000002218	0.476125
S000002219	0.019366
S000002220	0.414478
S000002221	0.232052
S000002222	0.588773
S000002223	0.065198
S000002224	0.85987
S000002225	0.016128
S000002226	0.034897
S000002227	0.060784
S000002228	0.828508
S000002229	0.021983
S000002230	0.025425
S000002231	0.278329
S000002232	0.744091
S000002233	0.035097
S000002234	0.033816
S000002235	0.029992
S000002236	0.862645
S000002237	0.106644
S000002238	0.22047
S000002239	0.020583
S000002240	0.069855
S000002241	0.11874
S000002242	0.050349
S000002243	0.440298
S000002244	0.3157
S000002245	0.071354
S000002246	0.399775
S000002247	0.998871
S000002248	0.041704
S000002249	0.068984
S000002250	0.127021
S000002251	0.999999
S000002252	0.809148
S000002253	0.999963
S000002254	0.992064
S000002255	0.526603
S000002256	0.776203
S000002257	0.069374
S000002258	0.439136
S000002259	0.311762
S000002260	0.814623
S000002261	0.990789
S000002262	0.080464
S000002263	0.138427
S000002264	0.017507
S000002265	0.129837
S000002266	0.689522
S000002267	0.018451
S000002268	0.196631
S000002269	0.040964
S000002270	0.178058
S000002271	0.416396
S000002272	0.245242
S000002273	0.282017
S000002274	0.820332
S000002275	0.931789
S000002276	0.227678
S000002277	0.126484
S000002278	0.008439
S000002279	0.843468
S000002280	0.834529
S000002281	0.536999
S000002282	0.086105
[truncated: 3,993 more rows]
