# Supplementary material for: ProbCD: enrichment analysis accounting for categorization uncertainty
Source: BMC Bioinformatics. 2007 Oct 12;8:383. doi: 10.1186/1471-2105-8-383 (PMC2169266; doi:10.1186/1471-2105-8-383)
Supplement: Additional file 1 — ProbCD source-code and Examples. Source-code used to build the ProbCD package. Future upgrades will be available at the project website [20]. Dataset and results for the three examples presented in the Results section. [file 1471-2105-8-383-S1.zip › ProbCD/example_4/yeast_annot_Aug2007.txt]

S000000001	GO:0000127	1.00
S000000001	GO:0003709	1.00
S000000001	GO:0005739	1.00
S000000001	GO:0006384	1.00
S000000002	GO:0003674	1.00
S000000002	GO:0005624	1.00
S000000002	GO:0045324	1.00
S000000003	GO:0003746	1.00
S000000003	GO:0005840	1.00
S000000003	GO:0005853	1.00
S000000003	GO:0006414	1.00
S000000004	GO:0000060	1.00
S000000004	GO:0000329	1.00
S000000004	GO:0005634	1.00
S000000004	GO:0005737	1.00
S000000004	GO:0005832	1.00
S000000004	GO:0006412	1.00
S000000004	GO:0006457	1.00
S000000004	GO:0006616	1.00
S000000004	GO:0006626	1.00
S000000004	GO:0006950	1.00
S000000004	GO:0009277	1.00
S000000004	GO:0016887	1.00
S000000004	GO:0042026	1.00
S000000004	GO:0051082	1.00
S000000005	GO:0003674	1.00
S000000005	GO:0006888	1.00
S000000005	GO:0030134	1.00
S000000006	GO:0003674	1.00
S000000006	GO:0005739	1.00
S000000006	GO:0005741	1.00
S000000006	GO:0008150	1.00
S000000007	GO:0003674	1.00
S000000007	GO:0006997	1.00
S000000007	GO:0007126	1.00
S000000007	GO:0016021	1.00
S000000007	GO:0030437	1.00
S000000007	GO:0042175	1.00
S000000008	GO:0000001	1.00
S000000008	GO:0000002	1.00
S000000008	GO:0000723	1.00
S000000008	GO:0001401	1.00
S000000008	GO:0003674	1.00
S000000008	GO:0005741	1.00
S000000008	GO:0006461	1.00
S000000008	GO:0007005	1.00
S000000009	GO:0000812	1.00
S000000009	GO:0003674	1.00
S000000009	GO:0005634	1.00
S000000009	GO:0005739	1.00
S000000009	GO:0006338	1.00
S000000009	GO:0007029	1.00
S000000009	GO:0042493	1.00
S000000009	GO:0043486	1.00
S000000010	GO:0000096	1.00
S000000010	GO:0004123	1.00
S000000010	GO:0005737	1.00
S000000010	GO:0006534	1.00
S000000010	GO:0019346	1.00
S000000010	GO:0042493	1.00
S000000011	GO:0000508	1.00
S000000011	GO:0000723	1.00
S000000011	GO:0004407	1.00
S000000011	GO:0005634	1.00
S000000011	GO:0006357	1.00
S000000011	GO:0006644	1.00
S000000011	GO:0016575	1.00
S000000011	GO:0030528	1.00
S000000012	GO:0005484	1.00
S000000012	GO:0005768	1.00
S000000012	GO:0006810	1.00
S000000013	GO:0000703	1.00
S000000013	GO:0003906	1.00
S000000013	GO:0005634	1.00
S000000013	GO:0005739	1.00
S000000013	GO:0006281	1.00
S000000013	GO:0006284	1.00
S000000013	GO:0006285	1.00
S000000013	GO:0008534	1.00
S000000014	GO:0000158	1.00
S000000014	GO:0000159	1.00
S000000014	GO:0005634	1.00
S000000014	GO:0005737	1.00
S000000014	GO:0005816	1.00
S000000014	GO:0005934	1.00
S000000014	GO:0005935	1.00
S000000014	GO:0006412	1.00
S000000014	GO:0006470	1.00
S000000014	GO:0007015	1.00
S000000014	GO:0007094	1.00
S000000014	GO:0007117	1.00
S000000014	GO:0043332	1.00
S000000015	GO:0004674	1.00
S000000015	GO:0005737	1.00
S000000015	GO:0006468	1.00
S000000015	GO:0019318	1.00
S000000016	GO:0003674	1.00
S000000016	GO:0005575	1.00
S000000016	GO:0008150	1.00
S000000017	GO:0003674	1.00
S000000017	GO:0005634	1.00
S000000017	GO:0005739	1.00
S000000017	GO:0007001	1.00
S000000018	GO:0000226	1.00
S000000018	GO:0003674	1.00
S000000018	GO:0005737	1.00
S000000018	GO:0006400	1.00
S000000018	GO:0007017	1.00
S000000018	GO:0007117	1.00
S000000019	GO:0000175	1.00
S000000019	GO:0000288	1.00
S000000019	GO:0000289	1.00
S000000019	GO:0005737	1.00
S000000019	GO:0006357	1.00
S000000019	GO:0006368	1.00
S000000019	GO:0007089	1.00
S000000019	GO:0016593	1.00
S000000019	GO:0030015	1.00
S000000019	GO:0042493	1.00
S000000020	GO:0005337	1.00
S000000020	GO:0005622	1.00
S000000020	GO:0015858	1.00
S000000020	GO:0016020	1.00
S000000021	GO:0004169	1.00
S000000021	GO:0005783	1.00
S000000021	GO:0006493	1.00
S000000022	GO:0005085	1.00
S000000022	GO:0005933	1.00
S000000022	GO:0007096	1.00
S000000022	GO:0016192	1.00
S000000022	GO:0031578	1.00
S000000022	GO:0042493	1.00
S000000023	GO:0003674	1.00
S000000023	GO:0005730	1.00
S000000023	GO:0030489	1.00
S000000023	GO:0042254	1.00
S000000023	GO:0042273	1.00
S000000024	GO:0004012	1.00
S000000024	GO:0005802	1.00
S000000024	GO:0006886	1.00
S000000024	GO:0006892	1.00
S000000024	GO:0006897	1.00
S000000024	GO:0015662	1.00
S000000024	GO:0045332	1.00
S000000025	GO:0003674	1.00
S000000025	GO:0005634	1.00
S000000025	GO:0008150	1.00
S000000026	GO:0003674	1.00
S000000026	GO:0005783	1.00
S000000026	GO:0006950	1.00
S000000027	GO:0000146	1.00
S000000027	GO:0005739	1.00
S000000027	GO:0005933	1.00
S000000027	GO:0007534	1.00
S000000027	GO:0008298	1.00
S000000027	GO:0031475	1.00
S000000027	GO:0031941	1.00
S000000027	GO:0048309	1.00
S000000027	GO:0051015	1.00
S000000028	GO:0005485	1.00
S000000028	GO:0005768	1.00
S000000028	GO:0005802	1.00
S000000028	GO:0006893	1.00
S000000028	GO:0006897	1.00
S000000028	GO:0006906	1.00
S000000028	GO:0030133	1.00
S000000028	GO:0031201	1.00
S000000029	GO:0005737	1.00
S000000029	GO:0007059	1.00
S000000029	GO:0008157	1.00
S000000029	GO:0008599	1.00
S000000029	GO:0043666	1.00
S000000030	GO:0000398	1.00
S000000030	GO:0005634	1.00
S000000030	GO:0005681	1.00
S000000030	GO:0016563	1.00
S000000030	GO:0045944	1.00
S000000031	GO:0000171	1.00
S000000031	GO:0000172	1.00
S000000031	GO:0004526	1.00
S000000031	GO:0005655	1.00
S000000031	GO:0006364	1.00
S000000031	GO:0006379	1.00
S000000031	GO:0008033	1.00
S000000032	GO:0000818	1.00
S000000032	GO:0000922	1.00
S000000032	GO:0003674	1.00
S000000032	GO:0007059	1.00
S000000033	GO:0003743	1.00
S000000033	GO:0003924	1.00
S000000033	GO:0005739	1.00
S000000033	GO:0005843	1.00
S000000033	GO:0006413	1.00
S000000034	GO:0005525	1.00
S000000034	GO:0005737	1.00
S000000034	GO:0042254	1.00
S000000035	GO:0003674	1.00
S000000035	GO:0005575	1.00
S000000035	GO:0008150	1.00
S000000036	GO:0004743	1.00
S000000036	GO:0005829	1.00
S000000036	GO:0006090	1.00
S000000036	GO:0006096	1.00
S000000037	GO:0004408	1.00
S000000037	GO:0005739	1.00
S000000037	GO:0005758	1.00
S000000037	GO:0018063	1.00
S000000038	GO:0000079	1.00
S000000038	GO:0000082	1.00
S000000038	GO:0005634	1.00
S000000038	GO:0007033	1.00
S000000038	GO:0008361	1.00
S000000038	GO:0016538	1.00
S000000038	GO:0042144	1.00
S000000039	GO:0000131	1.00
S000000039	GO:0000750	1.00
S000000039	GO:0000753	1.00
S000000039	GO:0001403	1.00
S000000039	GO:0004871	1.00
S000000039	GO:0005089	1.00
S000000039	GO:0005634	1.00
S000000039	GO:0005935	1.00
S000000039	GO:0006033	1.00
S000000039	GO:0007096	1.00
S000000039	GO:0007118	1.00
S000000039	GO:0007119	1.00
S000000039	GO:0007124	1.00
S000000039	GO:0007264	1.00
S000000039	GO:0030468	1.00
S000000039	GO:0043332	1.00
S000000040	GO:0003674	1.00
S000000040	GO:0006888	1.00
S000000040	GO:0030134	1.00
S000000040	GO:0030173	1.00
S000000040	GO:0030176	1.00
S000000041	GO:0003723	1.00
S000000041	GO:0005847	1.00
S000000041	GO:0005849	1.00
S000000041	GO:0006378	1.00
S000000041	GO:0006379	1.00
S000000041	GO:0008033	1.00
S000000041	GO:0030846	1.00
S000000041	GO:0030847	1.00
S000000042	GO:0000723	1.00
S000000042	GO:0004375	1.00
S000000042	GO:0005739	1.00
S000000042	GO:0005960	1.00
S000000042	GO:0006546	1.00
S000000042	GO:0006730	1.00
S000000044	GO:0003674	1.00
S000000044	GO:0005575	1.00
S000000044	GO:0008150	1.00
S000000045	GO:0000022	1.00
S000000045	GO:0000070	1.00
S000000045	GO:0005200	1.00
S000000045	GO:0005824	1.00
S000000045	GO:0007020	1.00
S000000045	GO:0030473	1.00
S000000046	GO:0003924	1.00
S000000046	GO:0005739	1.00
S000000046	GO:0005741	1.00
S000000046	GO:0016192	1.00
S000000047	GO:0003674	1.00
S000000047	GO:0005737	1.00
S000000047	GO:0008150	1.00
S000000048	GO:0003677	1.00
S000000048	GO:0005634	1.00
S000000048	GO:0006631	1.00
S000000048	GO:0007031	1.00
S000000048	GO:0016563	1.00
S000000048	GO:0045941	1.00
S000000049	GO:0005737	1.00
S000000049	GO:0005783	1.00
S000000049	GO:0006457	1.00
S000000049	GO:0009272	1.00
S000000049	GO:0015230	1.00
S000000049	GO:0015883	1.00
S000000050	GO:0003987	1.00
S000000050	GO:0005739	1.00
S000000050	GO:0005829	1.00
S000000050	GO:0006085	1.00
S000000050	GO:0016573	1.00
S000000050	GO:0019654	1.00
S000000051	GO:0003674	1.00
S000000051	GO:0005777	1.00
S000000051	GO:0006625	1.00
S000000052	GO:0000723	1.00
S000000052	GO:0001403	1.00
S000000052	GO:0004860	1.00
S000000052	GO:0004871	1.00
S000000052	GO:0005737	1.00
S000000052	GO:0005739	1.00
S000000052	GO:0005886	1.00
S000000052	GO:0007165	1.00
S000000052	GO:0030437	1.00
S000000052	GO:0030447	1.00
S000000052	GO:0032794	1.00
S000000052	GO:0042326	1.00
S000000052	GO:0045944	1.00
S000000052	GO:0046580	1.00
S000000054	GO:0006457	1.00
S000000054	GO:0030176	1.00
S000000054	GO:0030433	1.00
S000000054	GO:0051082	1.00
S000000055	GO:0000055	1.00
S000000055	GO:0003674	1.00
S000000055	GO:0005634	1.00
S000000055	GO:0005654	1.00
S000000055	GO:0005730	1.00
S000000055	GO:0007047	1.00
S000000056	GO:0000721	1.00
S000000056	GO:0005737	1.00
S000000056	GO:0019650	1.00
S000000057	GO:0005634	1.00
S000000057	GO:0005737	1.00
S000000057	GO:0008150	1.00
S000000057	GO:0016616	1.00
S000000058	GO:0004352	1.00
S000000058	GO:0005625	1.00
S000000058	GO:0005634	1.00
S000000058	GO:0005739	1.00
S000000058	GO:0006537	1.00
S000000059	GO:0000501	1.00
S000000059	GO:0005537	1.00
S000000059	GO:0009277	1.00
S000000060	GO:0003674	1.00
S000000060	GO:0005575	1.00
S000000060	GO:0008150	1.00
S000000062	GO:0005215	1.00
S000000062	GO:0006810	1.00
S000000062	GO:0016020	1.00
S000000063	GO:0000059	1.00
S000000063	GO:0000723	1.00
S000000063	GO:0005643	1.00
S000000063	GO:0006913	1.00
S000000063	GO:0017056	1.00
S000000064	GO:0000723	1.00
S000000064	GO:0006348	1.00
S000000064	GO:0006355	1.00
S000000064	GO:0016571	1.00
S000000064	GO:0042800	1.00
S000000064	GO:0048188	1.00
S000000065	GO:0000722	1.00
S000000065	GO:0000724	1.00
S000000065	GO:0000781	1.00
S000000065	GO:0003684	1.00
S000000065	GO:0003697	1.00
S000000065	GO:0005634	1.00
S000000065	GO:0005662	1.00
S000000065	GO:0005737	1.00
S000000065	GO:0006268	1.00
S000000065	GO:0006269	1.00
S000000065	GO:0006271	1.00
S000000065	GO:0006289	1.00
S000000065	GO:0006301	1.00
S000000065	GO:0006310	1.00
S000000066	GO:0000213	1.00
S000000066	GO:0000214	1.00
S000000066	GO:0005637	1.00
S000000066	GO:0005739	1.00
S000000066	GO:0005741	1.00
S000000066	GO:0006388	1.00
S000000067	GO:0000943	1.00
S000000067	GO:0003723	1.00
S000000067	GO:0003887	1.00
S000000067	GO:0003964	1.00
S000000067	GO:0004540	1.00
S000000067	GO:0005515	1.00
S000000067	GO:0008233	1.00
S000000067	GO:0032197	1.00
S000000068	GO:0000943	1.00
S000000068	GO:0003723	1.00
S000000068	GO:0005515	1.00
S000000068	GO:0032197	1.00
S000000069	GO:0000131	1.00
S000000069	GO:0000903	1.00
S000000069	GO:0005934	1.00
S000000069	GO:0005935	1.00
S000000069	GO:0006355	1.00
S000000069	GO:0007010	1.00
S000000069	GO:0008599	1.00
S000000070	GO:0004639	1.00
S000000070	GO:0005634	1.00
S000000070	GO:0005737	1.00
S000000070	GO:0006164	1.00
S000000070	GO:0006189	1.00
S000000070	GO:0042493	1.00
S000000071	GO:0004672	1.00
S000000071	GO:0005575	1.00
S000000071	GO:0007059	1.00
S000000072	GO:0000910	1.00
S000000072	GO:0004672	1.00
S000000072	GO:0005816	1.00
S000000072	GO:0005935	1.00
S000000072	GO:0006468	1.00
S000000072	GO:0007096	1.00
S000000073	GO:0003674	1.00
S000000073	GO:0005575	1.00
S000000073	GO:0008150	1.00
S000000074	GO:0003674	1.00
S000000074	GO:0005575	1.00
S000000074	GO:0008150	1.00
S000000075	GO:0003674	1.00
S000000075	GO:0005635	1.00
S000000075	GO:0008150	1.00
S000000076	GO:0003674	1.00
S000000076	GO:0005575	1.00
S000000076	GO:0008150	1.00
S000000077	GO:0003674	1.00
S000000077	GO:0005737	1.00
S000000077	GO:0008150	1.00
S000000078	GO:0003674	1.00
S000000078	GO:0005783	1.00
S000000078	GO:0005886	1.00
S000000078	GO:0016021	1.00
S000000078	GO:0016050	1.00
S000000078	GO:0019236	1.00
S000000079	GO:0005515	1.00
S000000079	GO:0005783	1.00
S000000079	GO:0005794	1.00
S000000079	GO:0016021	1.00
S000000079	GO:0016050	1.00
S000000080	GO:0004092	1.00
S000000080	GO:0005739	1.00
S000000080	GO:0006066	1.00
S000000080	GO:0009437	1.00
S000000081	GO:0000138	1.00
S000000081	GO:0005498	1.00
S000000081	GO:0005545	1.00
S000000081	GO:0005635	1.00
S000000081	GO:0005769	1.00
S000000081	GO:0005783	1.00
S000000081	GO:0006887	1.00
S000000081	GO:0006897	1.00
S000000081	GO:0008142	1.00
S000000081	GO:0015918	1.00
S000000081	GO:0030469	1.00
S000000084	GO:0000501	1.00
S000000084	GO:0005537	1.00
S000000084	GO:0009277	1.00
S000000087	GO:0003674	1.00
S000000087	GO:0005575	1.00
S000000087	GO:0008150	1.00
S000000088	GO:0003674	1.00
S000000088	GO:0005575	1.00
S000000088	GO:0008150	1.00
S000000089	GO:0003674	1.00
S000000089	GO:0005575	1.00
S000000089	GO:0008150	1.00
S000000091	GO:0003674	1.00
S000000091	GO:0005575	1.00
S000000091	GO:0008150	1.00
S000000094	GO:0003993	1.00
S000000094	GO:0005576	1.00
S000000094	GO:0006796	1.00
S000000097	GO:0003674	1.00
S000000097	GO:0005634	1.00
S000000097	GO:0005737	1.00
S000000097	GO:0007047	1.00
S000000098	GO:0000788	1.00
S000000098	GO:0003677	1.00
S000000098	GO:0006333	1.00
S000000099	GO:0000788	1.00
S000000099	GO:0003677	1.00
S000000099	GO:0006281	1.00
S000000099	GO:0006333	1.00
S000000100	GO:0005730	1.00
S000000100	GO:0005732	1.00
S000000100	GO:0005737	1.00
S000000100	GO:0006365	1.00
S000000100	GO:0030515	1.00
S000000101	GO:0003677	1.00
S000000101	GO:0005634	1.00
S000000101	GO:0005737	1.00
S000000101	GO:0006357	1.00
S000000101	GO:0016563	1.00
S000000101	GO:0042493	1.00
S000000101	GO:0045893	1.00
S000000102	GO:0000032	1.00
S000000102	GO:0000723	1.00
S000000102	GO:0006368	1.00
S000000102	GO:0008094	1.00
S000000102	GO:0016586	1.00
S000000102	GO:0043044	1.00
S000000103	GO:0000147	1.00
S000000103	GO:0006897	1.00
S000000103	GO:0007015	1.00
S000000103	GO:0007047	1.00
S000000103	GO:0007121	1.00
S000000103	GO:0008092	1.00
S000000103	GO:0030479	1.00
S000000103	GO:0030674	1.00
S000000103	GO:0043130	1.00
S000000104	GO:0000417	1.00
S000000104	GO:0000775	1.00
S000000104	GO:0003714	1.00
S000000104	GO:0005634	1.00
S000000104	GO:0006336	1.00
S000000104	GO:0006357	1.00
S000000104	GO:0006368	1.00
S000000105	GO:0004672	1.00
S000000105	GO:0004674	1.00
S000000105	GO:0005575	1.00
S000000105	GO:0006468	1.00
S000000105	GO:0007067	1.00
S000000105	GO:0007126	1.00
S000000106	GO:0003674	1.00
S000000106	GO:0008150	1.00
S000000106	GO:0030136	1.00
S000000107	GO:0004366	1.00
S000000107	GO:0005783	1.00
S000000107	GO:0008654	1.00
S000000109	GO:0004479	1.00
S000000109	GO:0005739	1.00
S000000109	GO:0006413	1.00
S000000109	GO:0006431	1.00
S000000110	GO:0000120	1.00
S000000110	GO:0003701	1.00
S000000110	GO:0006360	1.00
S000000111	GO:0003986	1.00
S000000111	GO:0005739	1.00
S000000111	GO:0005829	1.00
S000000111	GO:0006083	1.00
S000000111	GO:0006084	1.00
S000000112	GO:0000750	1.00
S000000112	GO:0001402	1.00
S000000112	GO:0001403	1.00
S000000112	GO:0004707	1.00
S000000112	GO:0005634	1.00
S000000112	GO:0005737	1.00
S000000112	GO:0005739	1.00
S000000112	GO:0006468	1.00
S000000112	GO:0007050	1.00
S000000112	GO:0043332	1.00
S000000113	GO:0005048	1.00
S000000113	GO:0005794	1.00
S000000113	GO:0006623	1.00
S000000113	GO:0007034	1.00
S000000114	GO:0000171	1.00
S000000114	GO:0000172	1.00
S000000114	GO:0004526	1.00
S000000114	GO:0005655	1.00
S000000114	GO:0006364	1.00
S000000114	GO:0006379	1.00
S000000114	GO:0008033	1.00
S000000115	GO:0003906	1.00
S000000115	GO:0005634	1.00
S000000115	GO:0006284	1.00
S000000115	GO:0008081	1.00
S000000115	GO:0008311	1.00
S000000116	GO:0005789	1.00
S000000116	GO:0006487	1.00
S000000116	GO:0015157	1.00
S000000116	GO:0015772	1.00
S000000117	GO:0005634	1.00
S000000117	GO:0006109	1.00
S000000117	GO:0006350	1.00
S000000117	GO:0016563	1.00
S000000117	GO:0016602	1.00
S000000118	GO:0004176	1.00
S000000118	GO:0005739	1.00
S000000118	GO:0005759	1.00
S000000118	GO:0006508	1.00
S000000118	GO:0009408	1.00
S000000119	GO:0003682	1.00
S000000119	GO:0004003	1.00
S000000119	GO:0005634	1.00
S000000119	GO:0005656	1.00
S000000119	GO:0005737	1.00
S000000119	GO:0006267	1.00
S000000119	GO:0006268	1.00
S000000119	GO:0006270	1.00
S000000119	GO:0042555	1.00
S000000120	GO:0005634	1.00
S000000120	GO:0016428	1.00
S000000120	GO:0030488	1.00
S000000120	GO:0042254	1.00
S000000121	GO:0000182	1.00
S000000121	GO:0000500	1.00
S000000121	GO:0003701	1.00
S000000121	GO:0006360	1.00
S000000122	GO:0000398	1.00
S000000122	GO:0003723	1.00
S000000122	GO:0005688	1.00
S000000122	GO:0005730	1.00
S000000122	GO:0005732	1.00
S000000122	GO:0006402	1.00
S000000122	GO:0031202	1.00
S000000122	GO:0046540	1.00
S000000123	GO:0003735	1.00
S000000123	GO:0005842	1.00
S000000123	GO:0006412	1.00
S000000124	GO:0003674	1.00
S000000124	GO:0005634	1.00
S000000124	GO:0005730	1.00
S000000124	GO:0005840	1.00
S000000124	GO:0042254	1.00
S000000125	GO:0003674	1.00
S000000125	GO:0005634	1.00
S000000125	GO:0005737	1.00
S000000125	GO:0008150	1.00
S000000126	GO:0005471	1.00
S000000126	GO:0005739	1.00
S000000126	GO:0005743	1.00
S000000126	GO:0006839	1.00
S000000126	GO:0009060	1.00
S000000126	GO:0009061	1.00
S000000126	GO:0015866	1.00
S000000126	GO:0015867	1.00
S000000127	GO:0003674	1.00
S000000127	GO:0008150	1.00
S000000127	GO:0015630	1.00
S000000128	GO:0000784	1.00
S000000128	GO:0003729	1.00
S000000128	GO:0005737	1.00
S000000128	GO:0007004	1.00
S000000128	GO:0008298	1.00
S000000129	GO:0005634	1.00
S000000129	GO:0005737	1.00
S000000129	GO:0009231	1.00
S000000129	GO:0019238	1.00
S000000129	GO:0042493	1.00
S000000130	GO:0005200	1.00
S000000130	GO:0005816	1.00
S000000130	GO:0007020	1.00
S000000131	GO:0003889	1.00
S000000131	GO:0005634	1.00
S000000131	GO:0005635	1.00
S000000131	GO:0005658	1.00
S000000131	GO:0006270	1.00
S000000131	GO:0006273	1.00
S000000131	GO:0016233	1.00
S000000132	GO:0005622	1.00
S000000132	GO:0006520	1.00
S000000132	GO:0008784	1.00
S000000132	GO:0030170	1.00
S000000133	GO:0003674	1.00
S000000133	GO:0016192	1.00
S000000133	GO:0030122	1.00
S000000134	GO:0000048	1.00
S000000134	GO:0003735	1.00
S000000134	GO:0005739	1.00
S000000134	GO:0005762	1.00
S000000134	GO:0006412	1.00
S000000135	GO:0003883	1.00
S000000135	GO:0005829	1.00
S000000135	GO:0006241	1.00
S000000135	GO:0008654	1.00
S000000135	GO:0019856	1.00
S000000136	GO:0006621	1.00
S000000136	GO:0006888	1.00
S000000136	GO:0030176	1.00
S000000136	GO:0045015	1.00
S000000137	GO:0004175	1.00
S000000137	GO:0006511	1.00
S000000137	GO:0019774	1.00
S000000138	GO:0005886	1.00
S000000138	GO:0015213	1.00
S000000138	GO:0015862	1.00
S000000139	GO:0003674	1.00
S000000139	GO:0005575	1.00
S000000139	GO:0007047	1.00
S000000140	GO:0003674	1.00
S000000140	GO:0005575	1.00
S000000140	GO:0008150	1.00
S000000141	GO:0005739	1.00
S000000141	GO:0005750	1.00
S000000141	GO:0008121	1.00
S000000141	GO:0009060	1.00
S000000142	GO:0005634	1.00
S000000142	GO:0006470	1.00
S000000142	GO:0019888	1.00
S000000142	GO:0042493	1.00
S000000143	GO:0005934	1.00
S000000143	GO:0005935	1.00
S000000143	GO:0006897	1.00
S000000143	GO:0030479	1.00
S000000143	GO:0043130	1.00
S000000145	GO:0003674	1.00
S000000145	GO:0005575	1.00
S000000145	GO:0008150	1.00
S000000146	GO:0000300	1.00
S000000146	GO:0005483	1.00
S000000146	GO:0006888	1.00
S000000146	GO:0042144	1.00
S000000147	GO:0000077	1.00
S000000147	GO:0000086	1.00
S000000147	GO:0003674	1.00
S000000147	GO:0005737	1.00
S000000148	GO:0004406	1.00
S000000148	GO:0006348	1.00
S000000148	GO:0016568	1.00
S000000148	GO:0016573	1.00
S000000148	GO:0030466	1.00
S000000148	GO:0033100	1.00
S000000150	GO:0003674	1.00
S000000150	GO:0005634	1.00
S000000150	GO:0005737	1.00
S000000150	GO:0042254	1.00
S000000151	GO:0004519	1.00
S000000151	GO:0005737	1.00
S000000151	GO:0006309	1.00
S000000151	GO:0006979	1.00
S000000151	GO:0008296	1.00
S000000152	GO:0000079	1.00
S000000152	GO:0000173	1.00
S000000152	GO:0005634	1.00
S000000152	GO:0005737	1.00
S000000152	GO:0006470	1.00
S000000152	GO:0015071	1.00
S000000153	GO:0004045	1.00
S000000153	GO:0005737	1.00
S000000153	GO:0005739	1.00
S000000153	GO:0005741	1.00
S000000153	GO:0006412	1.00
S000000153	GO:0032435	1.00
S000000154	GO:0000723	1.00
S000000154	GO:0005634	1.00
S000000154	GO:0005737	1.00
S000000154	GO:0005977	1.00
S000000154	GO:0008599	1.00
S000000154	GO:0030437	1.00
S000000154	GO:0043161	1.00
S000000155	GO:0003674	1.00
S000000155	GO:0005739	1.00
S000000155	GO:0008150	1.00
S000000156	GO:0003674	1.00
S000000156	GO:0005737	1.00
S000000156	GO:0005935	1.00
S000000156	GO:0008150	1.00
S000000157	GO:0000131	1.00
S000000157	GO:0000144	1.00
S000000157	GO:0000910	1.00
S000000157	GO:0005935	1.00
S000000157	GO:0006038	1.00
S000000157	GO:0006970	1.00
S000000157	GO:0008047	1.00
S000000159	GO:0000092	1.00
S000000159	GO:0003777	1.00
S000000159	GO:0005200	1.00
S000000159	GO:0005816	1.00
S000000159	GO:0005871	1.00
S000000159	GO:0005876	1.00
S000000159	GO:0007020	1.00
S000000160	GO:0005739	1.00
S000000160	GO:0006979	1.00
S000000160	GO:0008379	1.00
S000000160	GO:0030503	1.00
S000000162	GO:0003674	1.00
S000000162	GO:0005575	1.00
S000000162	GO:0008150	1.00
S000000163	GO:0004843	1.00
S000000163	GO:0005575	1.00
S000000163	GO:0008150	1.00
S000000164	GO:0000105	1.00
S000000164	GO:0000162	1.00
S000000164	GO:0004749	1.00
S000000164	GO:0005737	1.00
S000000164	GO:0006166	1.00
S000000164	GO:0006189	1.00
S000000164	GO:0006207	1.00
S000000164	GO:0042254	1.00
S000000165	GO:0003674	1.00
S000000165	GO:0006612	1.00
S000000165	GO:0019898	1.00
S000000168	GO:0003735	1.00
S000000168	GO:0005843	1.00
S000000168	GO:0006412	1.00
S000000170	GO:0000244	1.00
S000000170	GO:0003674	1.00
S000000170	GO:0005682	1.00
S000000171	GO:0005829	1.00
S000000171	GO:0006457	1.00
S000000171	GO:0006616	1.00
S000000171	GO:0006950	1.00
S000000171	GO:0016887	1.00
S000000171	GO:0051082	1.00
S000000172	GO:0004822	1.00
S000000172	GO:0005829	1.00
S000000172	GO:0006412	1.00
S000000174	GO:0000407	1.00
S000000174	GO:0005776	1.00
S000000174	GO:0005875	1.00
S000000174	GO:0006501	1.00
S000000174	GO:0006623	1.00
S000000174	GO:0006914	1.00
S000000174	GO:0008017	1.00
S000000175	GO:0000059	1.00
S000000175	GO:0005198	1.00
S000000175	GO:0005643	1.00
S000000175	GO:0006406	1.00
S000000175	GO:0006407	1.00
S000000175	GO:0006408	1.00
S000000175	GO:0006409	1.00
S000000175	GO:0006607	1.00
S000000175	GO:0006608	1.00
S000000175	GO:0006609	1.00
S000000175	GO:0006610	1.00
S000000175	GO:0006611	1.00
S000000175	GO:0006999	1.00
S000000175	GO:0007059	1.00
S000000176	GO:0003674	1.00
S000000176	GO:0005739	1.00
S000000176	GO:0006412	1.00
S000000176	GO:0007005	1.00
S000000176	GO:0009060	1.00
S000000177	GO:0003674	1.00
S000000177	GO:0005575	1.00
S000000177	GO:0008150	1.00
S000000178	GO:0000033	1.00
S000000178	GO:0005783	1.00
S000000178	GO:0006486	1.00
S000000178	GO:0006488	1.00
S000000180	GO:0000022	1.00
S000000180	GO:0000070	1.00
S000000180	GO:0004842	1.00
S000000180	GO:0005515	1.00
S000000180	GO:0005680	1.00
S000000180	GO:0007091	1.00
S000000180	GO:0008054	1.00
S000000180	GO:0016567	1.00
S000000180	GO:0031145	1.00
S000000181	GO:0005543	1.00
S000000181	GO:0005933	1.00
S000000181	GO:0005935	1.00
S000000181	GO:0007266	1.00
S000000181	GO:0030427	1.00
S000000181	GO:0030468	1.00
S000000182	GO:0003674	1.00
S000000182	GO:0005575	1.00
S000000182	GO:0008150	1.00
S000000183	GO:0003735	1.00
S000000183	GO:0005842	1.00
S000000183	GO:0006412	1.00
S000000184	GO:0000723	1.00
S000000184	GO:0000729	1.00
S000000184	GO:0004672	1.00
S000000184	GO:0005634	1.00
S000000184	GO:0005739	1.00
S000000184	GO:0006974	1.00
S000000184	GO:0007004	1.00
S000000184	GO:0016310	1.00
S000000185	GO:0005215	1.00
S000000185	GO:0005575	1.00
S000000185	GO:0006810	1.00
S000000186	GO:0003735	1.00
S000000186	GO:0005739	1.00
S000000186	GO:0005763	1.00
S000000186	GO:0006412	1.00
S000000186	GO:0006413	1.00
S000000187	GO:0004239	1.00
S000000187	GO:0005737	1.00
S000000187	GO:0006508	1.00
S000000188	GO:0003735	1.00
S000000188	GO:0005842	1.00
S000000188	GO:0006412	1.00
S000000189	GO:0000119	1.00
S000000189	GO:0005634	1.00
S000000189	GO:0006366	1.00
S000000189	GO:0016455	1.00
S000000191	GO:0003674	1.00
S000000191	GO:0005739	1.00
S000000191	GO:0008150	1.00
S000000193	GO:0000070	1.00
S000000193	GO:0000799	1.00
S000000193	GO:0003674	1.00
S000000193	GO:0005634	1.00
S000000193	GO:0007076	1.00
S000000194	GO:0004502	1.00
S000000194	GO:0005739	1.00
S000000194	GO:0005741	1.00
S000000194	GO:0009435	1.00
S000000195	GO:0005739	1.00
S000000195	GO:0005754	1.00
S000000195	GO:0015986	1.00
S000000195	GO:0042645	1.00
S000000195	GO:0046933	1.00
S000000197	GO:0003674	1.00
S000000197	GO:0005737	1.00
S000000197	GO:0007047	1.00
S000000198	GO:0000139	1.00
S000000198	GO:0003674	1.00
S000000198	GO:0006895	1.00
S000000199	GO:0003704	1.00
S000000199	GO:0005634	1.00
S000000199	GO:0005737	1.00
S000000199	GO:0006367	1.00
S000000199	GO:0031930	1.00
S000000200	GO:0003674	1.00
S000000200	GO:0005737	1.00
S000000200	GO:0008150	1.00
S000000201	GO:0004697	1.00
S000000201	GO:0005634	1.00
S000000201	GO:0005737	1.00
S000000201	GO:0005856	1.00
S000000201	GO:0006468	1.00
S000000201	GO:0007015	1.00
S000000201	GO:0007047	1.00
S000000201	GO:0007165	1.00
S000000201	GO:0007243	1.00
S000000201	GO:0030427	1.00
S000000202	GO:0003674	1.00
S000000202	GO:0005886	1.00
S000000202	GO:0006887	1.00
S000000202	GO:0006893	1.00
S000000203	GO:0003674	1.00
S000000203	GO:0005737	1.00
S000000203	GO:0008150	1.00
S000000205	GO:0004555	1.00
S000000205	GO:0005737	1.00
S000000205	GO:0005739	1.00
S000000205	GO:0005993	1.00
S000000205	GO:0006950	1.00
S000000206	GO:0004659	1.00
S000000206	GO:0005783	1.00
S000000206	GO:0006486	1.00
S000000206	GO:0006888	1.00
S000000206	GO:0019408	1.00
S000000206	GO:0045547	1.00
S000000207	GO:0000010	1.00
S000000207	GO:0005739	1.00
S000000207	GO:0006744	1.00
S000000208	GO:0000030	1.00
S000000208	GO:0005739	1.00
S000000208	GO:0005783	1.00
S000000208	GO:0006506	1.00
S000000209	GO:0003674	1.00
S000000209	GO:0007047	1.00
S000000209	GO:0016192	1.00
S000000209	GO:0030176	1.00
S000000210	GO:0005737	1.00
S000000210	GO:0006540	1.00
S000000210	GO:0006979	1.00
S000000210	GO:0009013	1.00
S000000210	GO:0009450	1.00
S000000211	GO:0003674	1.00
S000000211	GO:0005575	1.00
S000000211	GO:0008150	1.00
S000000212	GO:0005887	1.00
S000000212	GO:0009636	1.00
S000000212	GO:0015239	1.00
S000000213	GO:0000788	1.00
S000000213	GO:0003677	1.00
S000000213	GO:0006333	1.00
S000000214	GO:0000788	1.00
S000000214	GO:0003677	1.00
S000000214	GO:0005634	1.00
S000000214	GO:0006333	1.00
S000000215	GO:0004427	1.00
S000000215	GO:0005829	1.00
S000000215	GO:0006796	1.00
S000000217	GO:0003674	1.00
S000000217	GO:0005575	1.00
S000000217	GO:0008150	1.00
S000000218	GO:0000324	1.00
S000000218	GO:0003674	1.00
S000000218	GO:0005624	1.00
S000000218	GO:0008150	1.00
S000000219	GO:0000026	1.00
S000000219	GO:0005794	1.00
S000000219	GO:0006486	1.00
S000000220	GO:0003674	1.00
S000000220	GO:0005886	1.00
S000000220	GO:0009269	1.00
S000000221	GO:0005829	1.00
S000000221	GO:0006606	1.00
S000000221	GO:0006609	1.00
S000000221	GO:0007049	1.00
S000000221	GO:0008139	1.00
S000000222	GO:0005737	1.00
S000000222	GO:0017103	1.00
S000000222	GO:0019388	1.00
S000000223	GO:0003978	1.00
S000000223	GO:0004034	1.00
S000000223	GO:0005625	1.00
S000000223	GO:0019388	1.00
S000000224	GO:0000411	1.00
S000000224	GO:0004335	1.00
S000000224	GO:0005737	1.00
S000000224	GO:0015757	1.00
S000000224	GO:0019388	1.00
S000000224	GO:0030528	1.00
S000000225	GO:0005886	1.00
S000000225	GO:0015505	1.00
S000000225	GO:0015857	1.00
S000000225	GO:0045121	1.00
S000000226	GO:0005575	1.00
S000000226	GO:0006388	1.00
S000000226	GO:0016791	1.00
S000000227	GO:0000131	1.00
S000000227	GO:0000910	1.00
S000000227	GO:0004100	1.00
S000000227	GO:0005628	1.00
S000000227	GO:0005737	1.00
S000000227	GO:0005935	1.00
S000000227	GO:0006038	1.00
S000000227	GO:0030476	1.00
S000000227	GO:0045009	1.00
S000000228	GO:0005739	1.00
S000000228	GO:0005740	1.00
S000000228	GO:0006825	1.00
S000000228	GO:0008379	1.00
S000000229	GO:0003674	1.00
S000000229	GO:0005737	1.00
S000000229	GO:0008150	1.00
S000000230	GO:0005739	1.00
S000000230	GO:0006633	1.00
S000000230	GO:0009060	1.00
S000000230	GO:0016631	1.00
S000000232	GO:0004672	1.00
S000000232	GO:0005737	1.00
S000000232	GO:0008150	1.00
S000000233	GO:0004605	1.00
S000000233	GO:0005739	1.00
S000000233	GO:0005783	1.00
S000000233	GO:0006655	1.00
S000000233	GO:0006658	1.00
S000000234	GO:0003674	1.00
S000000234	GO:0005634	1.00
S000000234	GO:0006644	1.00
S000000235	GO:0003735	1.00
S000000235	GO:0005842	1.00
S000000235	GO:0006412	1.00
S000000237	GO:0003674	1.00
S000000237	GO:0005575	1.00
S000000237	GO:0008150	1.00
S000000238	GO:0005634	1.00
S000000238	GO:0006406	1.00
S000000238	GO:0016274	1.00
S000000238	GO:0018195	1.00
S000000238	GO:0042254	1.00
S000000239	GO:0000723	1.00
S000000239	GO:0004733	1.00
S000000239	GO:0005575	1.00
S000000239	GO:0006631	1.00
S000000240	GO:0006688	1.00
S000000240	GO:0006874	1.00
S000000240	GO:0030176	1.00
S000000240	GO:0030234	1.00
S000000240	GO:0042493	1.00
S000000241	GO:0005507	1.00
S000000241	GO:0005739	1.00
S000000241	GO:0005743	1.00
S000000241	GO:0006461	1.00
S000000241	GO:0006825	1.00
S000000241	GO:0006980	1.00
S000000241	GO:0008379	1.00
S000000242	GO:0000910	1.00
S000000242	GO:0000916	1.00
S000000242	GO:0004100	1.00
S000000242	GO:0005935	1.00
S000000243	GO:0005739	1.00
S000000243	GO:0005756	1.00
S000000243	GO:0015986	1.00
S000000243	GO:0046933	1.00
S000000244	GO:0000753	1.00
S000000244	GO:0000755	1.00
S000000244	GO:0003674	1.00
S000000244	GO:0009277	1.00
S000000244	GO:0043332	1.00
S000000245	GO:0000038	1.00
S000000245	GO:0004467	1.00
S000000245	GO:0005324	1.00
S000000245	GO:0005777	1.00
S000000245	GO:0005792	1.00
S000000245	GO:0005811	1.00
S000000245	GO:0005886	1.00
S000000245	GO:0006869	1.00
S000000246	GO:0005811	1.00
S000000246	GO:0008415	1.00
S000000246	GO:0008654	1.00
S000000247	GO:0005886	1.00
S000000247	GO:0005887	1.00
S000000247	GO:0006855	1.00
S000000247	GO:0015559	1.00
S000000248	GO:0005739	1.00
S000000248	GO:0005743	1.00
S000000248	GO:0006461	1.00
S000000248	GO:0051082	1.00
S000000249	GO:0000164	1.00
S000000249	GO:0005628	1.00
S000000249	GO:0008157	1.00
S000000249	GO:0008599	1.00
S000000249	GO:0030476	1.00
S000000249	GO:0043666	1.00
S000000250	GO:0003674	1.00
S000000250	GO:0005634	1.00
S000000250	GO:0005737	1.00
S000000250	GO:0008150	1.00
S000000251	GO:0003674	1.00
S000000251	GO:0005739	1.00
S000000251	GO:0008150	1.00
S000000252	GO:0000028	1.00
S000000252	GO:0000723	1.00
S000000252	GO:0003735	1.00
S000000252	GO:0005843	1.00
S000000252	GO:0006412	1.00
S000000252	GO:0006450	1.00
S000000253	GO:0003702	1.00
S000000253	GO:0003716	1.00
S000000253	GO:0005634	1.00
S000000253	GO:0006357	1.00
S000000253	GO:0006363	1.00
S000000254	GO:0000122	1.00
S000000254	GO:0000164	1.00
S000000254	GO:0008599	1.00
S000000256	GO:0003674	1.00
S000000256	GO:0005737	1.00
S000000256	GO:0008150	1.00
S000000257	GO:0003674	1.00
S000000257	GO:0005575	1.00
S000000257	GO:0008150	1.00
S000000258	GO:0003674	1.00
S000000258	GO:0005739	1.00
S000000258	GO:0005933	1.00
S000000258	GO:0008150	1.00
S000000259	GO:0000398	1.00
S000000259	GO:0031202	1.00
S000000259	GO:0046540	1.00
S000000260	GO:0003674	1.00
S000000260	GO:0005737	1.00
S000000260	GO:0008150	1.00
S000000261	GO:0003674	1.00
S000000261	GO:0005737	1.00
S000000261	GO:0006279	1.00
S000000262	GO:0004843	1.00
S000000262	GO:0005737	1.00
S000000262	GO:0016579	1.00
S000000262	GO:0042493	1.00
S000000262	GO:0045721	1.00
S000000263	GO:0004672	1.00
S000000263	GO:0005737	1.00
S000000263	GO:0005935	1.00
S000000263	GO:0030036	1.00
S000000263	GO:0030100	1.00
S000000264	GO:0003688	1.00
S000000264	GO:0005656	1.00
S000000264	GO:0005664	1.00
S000000264	GO:0006267	1.00
S000000264	GO:0006270	1.00
S000000264	GO:0030466	1.00
S000000265	GO:0005737	1.00
S000000265	GO:0006412	1.00
S000000265	GO:0008175	1.00
S000000265	GO:0030488	1.00
S000000266	GO:0003674	1.00
S000000266	GO:0005575	1.00
S000000266	GO:0008150	1.00
S000000267	GO:0003674	1.00
S000000267	GO:0005575	1.00
S000000267	GO:0008150	1.00
S000000269	GO:0000398	1.00
S000000269	GO:0003674	1.00
S000000269	GO:0005634	1.00
S000000269	GO:0007047	1.00
S000000270	GO:0001403	1.00
S000000270	GO:0005634	1.00
S000000270	GO:0007124	1.00
S000000270	GO:0016564	1.00
S000000270	GO:0042710	1.00
S000000271	GO:0005199	1.00
S000000271	GO:0007047	1.00
S000000271	GO:0009277	1.00
S000000271	GO:0016298	1.00
S000000272	GO:0005886	1.00
S000000272	GO:0006865	1.00
S000000272	GO:0015171	1.00
S000000273	GO:0005886	1.00
S000000273	GO:0006865	1.00
S000000273	GO:0015171	1.00
S000000274	GO:0004577	1.00
S000000274	GO:0005624	1.00
S000000274	GO:0006488	1.00
S000000274	GO:0030176	1.00
S000000274	GO:0042175	1.00
S000000274	GO:0043495	1.00
S000000274	GO:0043541	1.00
S000000275	GO:0003674	1.00
S000000275	GO:0005737	1.00
S000000275	GO:0008150	1.00
S000000276	GO:0005634	1.00
S000000276	GO:0005737	1.00
S000000276	GO:0006457	1.00
S000000276	GO:0006950	1.00
S000000276	GO:0051082	1.00
S000000277	GO:0000727	1.00
S000000277	GO:0003916	1.00
S000000277	GO:0005634	1.00
S000000277	GO:0007131	1.00
S000000277	GO:0008094	1.00
S000000277	GO:0030491	1.00
S000000277	GO:0045144	1.00
S000000278	GO:0003674	1.00
S000000278	GO:0005575	1.00
S000000278	GO:0008150	1.00
S000000280	GO:0003674	1.00
S000000280	GO:0005575	1.00
S000000280	GO:0007047	1.00
S000000281	GO:0000329	1.00
S000000281	GO:0005737	1.00
S000000281	GO:0005774	1.00
S000000281	GO:0007165	1.00
S000000281	GO:0016237	1.00
S000000281	GO:0031902	1.00
S000000281	GO:0042493	1.00
S000000281	GO:0043325	1.00
S000000282	GO:0003674	1.00
S000000282	GO:0005739	1.00
S000000282	GO:0005886	1.00
S000000282	GO:0007047	1.00
S000000282	GO:0009277	1.00
S000000283	GO:0000131	1.00
S000000283	GO:0003743	1.00
S000000283	GO:0005737	1.00
S000000283	GO:0005840	1.00
S000000283	GO:0005852	1.00
S000000283	GO:0006413	1.00
S000000284	GO:0000011	1.00
S000000284	GO:0005737	1.00
S000000284	GO:0006888	1.00
S000000284	GO:0016887	1.00
S000000284	GO:0019897	1.00
S000000284	GO:0042144	1.00
S000000285	GO:0000124	1.00
S000000285	GO:0000747	1.00
S000000285	GO:0005198	1.00
S000000285	GO:0005739	1.00
S000000285	GO:0006461	1.00
S000000285	GO:0016568	1.00
S000000285	GO:0016573	1.00
S000000285	GO:0046695	1.00
S000000286	GO:0000209	1.00
S000000286	GO:0000502	1.00
S000000286	GO:0004842	1.00
S000000286	GO:0006513	1.00
S000000286	GO:0006950	1.00
S000000286	GO:0016567	1.00
S000000286	GO:0030437	1.00
S000000286	GO:0043162	1.00
S000000287	GO:0001403	1.00
S000000287	GO:0003704	1.00
S000000287	GO:0005634	1.00
S000000287	GO:0007124	1.00
S000000287	GO:0045944	1.00
S000000288	GO:0001718	1.00
S000000288	GO:0004329	1.00
S000000288	GO:0004477	1.00
S000000288	GO:0004488	1.00
S000000288	GO:0005739	1.00
S000000288	GO:0006139	1.00
S000000288	GO:0019415	1.00
S000000288	GO:0019653	1.00
S000000288	GO:0042254	1.00
S000000288	GO:0046656	1.00
S000000289	GO:0005471	1.00
S000000289	GO:0005739	1.00
S000000289	GO:0005743	1.00
S000000289	GO:0009061	1.00
S000000290	GO:0003674	1.00
S000000290	GO:0005886	1.00
S000000290	GO:0005933	1.00
S000000290	GO:0006970	1.00
S000000291	GO:0003689	1.00
S000000291	GO:0005663	1.00
S000000291	GO:0006272	1.00
S000000291	GO:0006298	1.00
S000000291	GO:0007062	1.00
S000000292	GO:0005634	1.00
S000000292	GO:0005657	1.00
S000000292	GO:0006272	1.00
S000000292	GO:0006273	1.00
S000000292	GO:0006280	1.00
S000000292	GO:0006284	1.00
S000000292	GO:0006289	1.00
S000000292	GO:0006298	1.00
S000000292	GO:0006301	1.00
S000000292	GO:0006348	1.00
S000000292	GO:0030337	1.00
S000000292	GO:0030466	1.00
S000000292	GO:0043626	1.00
S000000294	GO:0003674	1.00
S000000294	GO:0005634	1.00
S000000294	GO:0005737	1.00
S000000294	GO:0008150	1.00
S000000295	GO:0005739	1.00
S000000295	GO:0005758	1.00
S000000295	GO:0008565	1.00
S000000295	GO:0042721	1.00
S000000295	GO:0045039	1.00
S000000296	GO:0003993	1.00
S000000296	GO:0006796	1.00
S000000296	GO:0030287	1.00
S000000296	GO:0042723	1.00
S000000297	GO:0003993	1.00
S000000297	GO:0006796	1.00
S000000297	GO:0008361	1.00
S000000297	GO:0009277	1.00
S000000297	GO:0016036	1.00
S000000297	GO:0017111	1.00
S000000297	GO:0030287	1.00
S000000297	GO:0047429	1.00
S000000298	GO:0000932	1.00
S000000298	GO:0003674	1.00
S000000298	GO:0005737	1.00
S000000298	GO:0008150	1.00
S000000299	GO:0000122	1.00
S000000299	GO:0000508	1.00
S000000299	GO:0000747	1.00
S000000299	GO:0001403	1.00
S000000299	GO:0004407	1.00
S000000299	GO:0005634	1.00
S000000299	GO:0016575	1.00
S000000300	GO:0003674	1.00
S000000300	GO:0005783	1.00
S000000300	GO:0008150	1.00
S000000301	GO:0000139	1.00
S000000301	GO:0000723	1.00
S000000301	GO:0004674	1.00
S000000301	GO:0005739	1.00
S000000301	GO:0006468	1.00
S000000301	GO:0006623	1.00
S000000301	GO:0045053	1.00
S000000301	GO:0048017	1.00
S000000302	GO:0003713	1.00
S000000302	GO:0004519	1.00
S000000302	GO:0005634	1.00
S000000302	GO:0006265	1.00
S000000302	GO:0006281	1.00
S000000302	GO:0006974	1.00
S000000302	GO:0007131	1.00
S000000302	GO:0008821	1.00
S000000302	GO:0048476	1.00
S000000305	GO:0000774	1.00
S000000305	GO:0005829	1.00
S000000305	GO:0005830	1.00
S000000305	GO:0006412	1.00
S000000306	GO:0000131	1.00
S000000306	GO:0000145	1.00
S000000306	GO:0000245	1.00
S000000306	GO:0005515	1.00
S000000306	GO:0005934	1.00
S000000306	GO:0005935	1.00
S000000306	GO:0006887	1.00
S000000307	GO:0000118	1.00
S000000307	GO:0000122	1.00
S000000307	GO:0003714	1.00
S000000307	GO:0005634	1.00
S000000307	GO:0006348	1.00
S000000307	GO:0016575	1.00
S000000307	GO:0017136	1.00
S000000307	GO:0045129	1.00
S000000307	GO:0045835	1.00
S000000308	GO:0005342	1.00
S000000308	GO:0005739	1.00
S000000308	GO:0006839	1.00
S000000309	GO:0003674	1.00
S000000309	GO:0016023	1.00
S000000309	GO:0016192	1.00
S000000309	GO:0019898	1.00
S000000309	GO:0045721	1.00
S000000310	GO:0000723	1.00
S000000310	GO:0003674	1.00
S000000310	GO:0005739	1.00
S000000310	GO:0006817	1.00
S000000310	GO:0016020	1.00
S000000311	GO:0000942	1.00
S000000311	GO:0003674	1.00
S000000311	GO:0007059	1.00
S000000311	GO:0030437	1.00
S000000311	GO:0045144	1.00
S000000312	GO:0003674	1.00
S000000312	GO:0008150	1.00
S000000312	GO:0045121	1.00
S000000313	GO:0000131	1.00
S000000313	GO:0005509	1.00
S000000313	GO:0005515	1.00
S000000313	GO:0005737	1.00
S000000313	GO:0005823	1.00
S000000313	GO:0005934	1.00
S000000313	GO:0005935	1.00
S000000313	GO:0006897	1.00
S000000313	GO:0007010	1.00
S000000313	GO:0007067	1.00
S000000313	GO:0007114	1.00
S000000313	GO:0042144	1.00
S000000313	GO:0043332	1.00
S000000313	GO:0048306	1.00
S000000314	GO:0005783	1.00
S000000314	GO:0006487	1.00
S000000314	GO:0006490	1.00
S000000314	GO:0016021	1.00
S000000314	GO:0019187	1.00
S000000315	GO:0004636	1.00
S000000315	GO:0005634	1.00
S000000315	GO:0005737	1.00
S000000315	GO:0005739	1.00
S000000315	GO:0008150	1.00
S000000316	GO:0000723	1.00
S000000316	GO:0003713	1.00
S000000316	GO:0005634	1.00
S000000316	GO:0006338	1.00
S000000316	GO:0016481	1.00
S000000316	GO:0016565	1.00
S000000316	GO:0016584	1.00
S000000318	GO:0000108	1.00
S000000318	GO:0000113	1.00
S000000318	GO:0000715	1.00
S000000318	GO:0003684	1.00
S000000318	GO:0008094	1.00
S000000319	GO:0004043	1.00
S000000319	GO:0005737	1.00
S000000319	GO:0019878	1.00
S000000321	GO:0004802	1.00
S000000321	GO:0005634	1.00
S000000321	GO:0005737	1.00
S000000321	GO:0006098	1.00
S000000322	GO:0003746	1.00
S000000322	GO:0005840	1.00
S000000322	GO:0005853	1.00
S000000322	GO:0006409	1.00
S000000322	GO:0006414	1.00
S000000323	GO:0000398	1.00
S000000323	GO:0003723	1.00
S000000323	GO:0005685	1.00
S000000324	GO:0003674	1.00
S000000324	GO:0005739	1.00
S000000324	GO:0006412	1.00
S000000325	GO:0004820	1.00
S000000325	GO:0005737	1.00
S000000325	GO:0005739	1.00
S000000325	GO:0006353	1.00
S000000325	GO:0006426	1.00
S000000326	GO:0003735	1.00
S000000326	GO:0005739	1.00
S000000326	GO:0005762	1.00
S000000326	GO:0006412	1.00
S000000327	GO:0000127	1.00
S000000327	GO:0003709	1.00
S000000327	GO:0006384	1.00
S000000329	GO:0005737	1.00
S000000329	GO:0008150	1.00
S000000329	GO:0015071	1.00
S000000330	GO:0003825	1.00
S000000330	GO:0005737	1.00
S000000330	GO:0005946	1.00
S000000330	GO:0005975	1.00
S000000330	GO:0005992	1.00
S000000330	GO:0006950	1.00
S000000330	GO:0042493	1.00
S000000331	GO:0000221	1.00
S000000331	GO:0005737	1.00
S000000331	GO:0006874	1.00
S000000331	GO:0007035	1.00
S000000331	GO:0046961	1.00
S000000332	GO:0003674	1.00
S000000332	GO:0005624	1.00
S000000332	GO:0006914	1.00
S000000333	GO:0000747	1.00
S000000333	GO:0003674	1.00
S000000333	GO:0005737	1.00
S000000333	GO:0005739	1.00
S000000334	GO:0003729	1.00
S000000334	GO:0005737	1.00
S000000334	GO:0007534	1.00
S000000334	GO:0008298	1.00
S000000334	GO:0030478	1.00
S000000334	GO:0048309	1.00
S000000335	GO:0000046	1.00
S000000335	GO:0005085	1.00
S000000335	GO:0005770	1.00
S000000335	GO:0005773	1.00
S000000335	GO:0006623	1.00
S000000335	GO:0006914	1.00
S000000335	GO:0007034	1.00
S000000335	GO:0016020	1.00
S000000335	GO:0048278	1.00
S000000336	GO:0000723	1.00
S000000336	GO:0005774	1.00
S000000336	GO:0005789	1.00
S000000336	GO:0005887	1.00
S000000336	GO:0006631	1.00
S000000336	GO:0006865	1.00
S000000336	GO:0006970	1.00
S000000336	GO:0015171	1.00
S000000336	GO:0015203	1.00
S000000336	GO:0015226	1.00
S000000336	GO:0015846	1.00
S000000336	GO:0015879	1.00
S000000337	GO:0000074	1.00
S000000337	GO:0000086	1.00
S000000337	GO:0005935	1.00
S000000337	GO:0016274	1.00
S000000339	GO:0000074	1.00
S000000339	GO:0005634	1.00
S000000339	GO:0005737	1.00
S000000339	GO:0006350	1.00
S000000339	GO:0030295	1.00
S000000339	GO:0043130	1.00
S000000340	GO:0000076	1.00
S000000340	GO:0000077	1.00
S000000340	GO:0000722	1.00
S000000340	GO:0000723	1.00
S000000340	GO:0004672	1.00
S000000340	GO:0005634	1.00
S000000340	GO:0005739	1.00
S000000340	GO:0006139	1.00
S000000340	GO:0006310	1.00
S000000340	GO:0007131	1.00
S000000341	GO:0003674	1.00
S000000341	GO:0005737	1.00
S000000341	GO:0008150	1.00
S000000342	GO:0003674	1.00
S000000342	GO:0005737	1.00
S000000342	GO:0008150	1.00
S000000343	GO:0000324	1.00
S000000343	GO:0004186	1.00
S000000343	GO:0017171	1.00
S000000343	GO:0046938	1.00
S000000344	GO:0005099	1.00
S000000344	GO:0005739	1.00
S000000344	GO:0016020	1.00
S000000344	GO:0030818	1.00
S000000344	GO:0032320	1.00
S000000344	GO:0045761	1.00
S000000344	GO:0046580	1.00
S000000345	GO:0003674	1.00
S000000345	GO:0005730	1.00
S000000345	GO:0008150	1.00
S000000346	GO:0000027	1.00
S000000346	GO:0004004	1.00
S000000346	GO:0005730	1.00
S000000346	GO:0006364	1.00
S000000346	GO:0042254	1.00
S000000347	GO:0000910	1.00
S000000347	GO:0005829	1.00
S000000347	GO:0006415	1.00
S000000347	GO:0016149	1.00
S000000347	GO:0018444	1.00
S000000349	GO:0004022	1.00
S000000349	GO:0005634	1.00
S000000349	GO:0005737	1.00
S000000349	GO:0006116	1.00
S000000349	GO:0043458	1.00
S000000350	GO:0003735	1.00
S000000350	GO:0005739	1.00
S000000350	GO:0005763	1.00
S000000350	GO:0006412	1.00
S000000351	GO:0003674	1.00
S000000351	GO:0005739	1.00
S000000351	GO:0008150	1.00
S000000352	GO:0003674	1.00
S000000352	GO:0005575	1.00
S000000352	GO:0008150	1.00
S000000353	GO:0004032	1.00
S000000353	GO:0004033	1.00
S000000353	GO:0005829	1.00
S000000353	GO:0005975	1.00
S000000353	GO:0045290	1.00
S000000354	GO:0003674	1.00
S000000354	GO:0005634	1.00
S000000354	GO:0005737	1.00
S000000354	GO:0005739	1.00
S000000354	GO:0008150	1.00
S000000355	GO:0003674	1.00
S000000355	GO:0005634	1.00
S000000355	GO:0005737	1.00
S000000355	GO:0008150	1.00
S000000356	GO:0000349	1.00
S000000356	GO:0000398	1.00
S000000356	GO:0005515	1.00
S000000356	GO:0031202	1.00
S000000356	GO:0046540	1.00
S000000357	GO:0005575	1.00
S000000357	GO:0008835	1.00
S000000357	GO:0009231	1.00
S000000358	GO:0003899	1.00
S000000358	GO:0005665	1.00
S000000358	GO:0005666	1.00
S000000358	GO:0005736	1.00
S000000358	GO:0006360	1.00
S000000358	GO:0006366	1.00
S000000358	GO:0006383	1.00
S000000359	GO:0005737	1.00
S000000359	GO:0006457	1.00
S000000359	GO:0030544	1.00
S000000359	GO:0051879	1.00
S000000360	GO:0000723	1.00
S000000360	GO:0005828	1.00
S000000360	GO:0005876	1.00
S000000360	GO:0006468	1.00
S000000360	GO:0007059	1.00
S000000360	GO:0030295	1.00
S000000360	GO:0051233	1.00
S000000361	GO:0003674	1.00
S000000361	GO:0005575	1.00
S000000361	GO:0008150	1.00
S000000362	GO:0001100	1.00
S000000362	GO:0005515	1.00
S000000362	GO:0005634	1.00
S000000362	GO:0005737	1.00
S000000362	GO:0005933	1.00
S000000362	GO:0007093	1.00
S000000363	GO:0005783	1.00
S000000363	GO:0016021	1.00
S000000363	GO:0030497	1.00
S000000363	GO:0045703	1.00
S000000364	GO:0000074	1.00
S000000364	GO:0000082	1.00
S000000364	GO:0000084	1.00
S000000364	GO:0000086	1.00
S000000364	GO:0004693	1.00
S000000364	GO:0005634	1.00
S000000364	GO:0005737	1.00
S000000364	GO:0005840	1.00
S000000364	GO:0006350	1.00
S000000364	GO:0006468	1.00
S000000364	GO:0040020	1.00
S000000365	GO:0000030	1.00
S000000365	GO:0000324	1.00
S000000365	GO:0006688	1.00
S000000365	GO:0016757	1.00
S000000365	GO:0030148	1.00
S000000366	GO:0000324	1.00
S000000366	GO:0003674	1.00
S000000366	GO:0009277	1.00
S000000366	GO:0042493	1.00
S000000367	GO:0003674	1.00
S000000367	GO:0005739	1.00
S000000367	GO:0008150	1.00
S000000368	GO:0003924	1.00
S000000368	GO:0005625	1.00
S000000368	GO:0005794	1.00
S000000368	GO:0006623	1.00
S000000368	GO:0016192	1.00
S000000368	GO:0043001	1.00
S000000369	GO:0003674	1.00
S000000369	GO:0005634	1.00
S000000369	GO:0006611	1.00
S000000369	GO:0016567	1.00
S000000370	GO:0005737	1.00
S000000370	GO:0006570	1.00
S000000370	GO:0008977	1.00
S000000371	GO:0000171	1.00
S000000371	GO:0000172	1.00
S000000371	GO:0004526	1.00
S000000371	GO:0005655	1.00
S000000371	GO:0006364	1.00
S000000371	GO:0006379	1.00
S000000371	GO:0008033	1.00
S000000372	GO:0003674	1.00
S000000372	GO:0005779	1.00
S000000372	GO:0007031	1.00
S000000373	GO:0000774	1.00
S000000373	GO:0005737	1.00
S000000373	GO:0006457	1.00
S000000373	GO:0042026	1.00
S000000374	GO:0003674	1.00
S000000374	GO:0005783	1.00
S000000374	GO:0030433	1.00
S000000374	GO:0042175	1.00
S000000375	GO:0005789	1.00
S000000375	GO:0006620	1.00
S000000375	GO:0008565	1.00
S000000375	GO:0030447	1.00
S000000375	GO:0031207	1.00
S000000376	GO:0003674	1.00
S000000376	GO:0005737	1.00
S000000376	GO:0007010	1.00
S000000377	GO:0003674	1.00
S000000377	GO:0005634	1.00
S000000377	GO:0005737	1.00
S000000377	GO:0006511	1.00
S000000377	GO:0006974	1.00
S000000377	GO:0043248	1.00
S000000379	GO:0000723	1.00
S000000379	GO:0006348	1.00
S000000379	GO:0016571	1.00
S000000379	GO:0042800	1.00
S000000379	GO:0048188	1.00
S000000380	GO:0003864	1.00
S000000380	GO:0005739	1.00
S000000380	GO:0015940	1.00
S000000381	GO:0004026	1.00
S000000381	GO:0005739	1.00
S000000381	GO:0005741	1.00
S000000381	GO:0005811	1.00
S000000381	GO:0006629	1.00
S000000381	GO:0016788	1.00
S000000381	GO:0017171	1.00
S000000381	GO:0051791	1.00
S000000383	GO:0003924	1.00
S000000383	GO:0005739	1.00
S000000383	GO:0005741	1.00
S000000383	GO:0005743	1.00
S000000383	GO:0007005	1.00
S000000383	GO:0008053	1.00
S000000384	GO:0005275	1.00
S000000384	GO:0005628	1.00
S000000384	GO:0015239	1.00
S000000384	GO:0015837	1.00
S000000384	GO:0030476	1.00
S000000385	GO:0003735	1.00
S000000385	GO:0005732	1.00
S000000385	GO:0005737	1.00
S000000385	GO:0005843	1.00
S000000385	GO:0006412	1.00
S000000386	GO:0003700	1.00
S000000386	GO:0005634	1.00
S000000386	GO:0005737	1.00
S000000386	GO:0008301	1.00
S000000386	GO:0045944	1.00
S000000386	GO:0047484	1.00
S000000387	GO:0005783	1.00
S000000387	GO:0006672	1.00
S000000387	GO:0017040	1.00
S000000388	GO:0003674	1.00
S000000388	GO:0005575	1.00
S000000388	GO:0008150	1.00
S000000389	GO:0003674	1.00
S000000389	GO:0005739	1.00
S000000389	GO:0005743	1.00
S000000389	GO:0007007	1.00
S000000389	GO:0009060	1.00
S000000390	GO:0003674	1.00
S000000390	GO:0005730	1.00
S000000390	GO:0040020	1.00
S000000391	GO:0000324	1.00
S000000391	GO:0003674	1.00
S000000391	GO:0008150	1.00
S000000392	GO:0000398	1.00
S000000392	GO:0005681	1.00
S000000392	GO:0031202	1.00
S000000393	GO:0003735	1.00
S000000393	GO:0005732	1.00
S000000393	GO:0005843	1.00
S000000393	GO:0006412	1.00
S000000393	GO:0006450	1.00
S000000395	GO:0003735	1.00
S000000395	GO:0005842	1.00
S000000395	GO:0006412	1.00
S000000396	GO:0000002	1.00
S000000396	GO:0005215	1.00
S000000396	GO:0005739	1.00
S000000396	GO:0006864	1.00
S000000396	GO:0015218	1.00
S000000397	GO:0000119	1.00
S000000397	GO:0006366	1.00
S000000397	GO:0016455	1.00
S000000397	GO:0016592	1.00
S000000398	GO:0003674	1.00
S000000398	GO:0005737	1.00
S000000398	GO:0008150	1.00
S000000399	GO:0005677	1.00
S000000399	GO:0005678	1.00
S000000399	GO:0006281	1.00
S000000399	GO:0006334	1.00
S000000399	GO:0006342	1.00
S000000399	GO:0007265	1.00
S000000399	GO:0030528	1.00
S000000400	GO:0004347	1.00
S000000400	GO:0005739	1.00
S000000400	GO:0005829	1.00
S000000400	GO:0006094	1.00
S000000400	GO:0006096	1.00
S000000400	GO:0006098	1.00
S000000401	GO:0003674	1.00
S000000401	GO:0005634	1.00
S000000401	GO:0005737	1.00
S000000401	GO:0008150	1.00
S000000402	GO:0000114	1.00
S000000402	GO:0000124	1.00
S000000402	GO:0005669	1.00
S000000402	GO:0006325	1.00
S000000402	GO:0006367	1.00
S000000402	GO:0006473	1.00
S000000402	GO:0016251	1.00
S000000402	GO:0016568	1.00
S000000402	GO:0016573	1.00
S000000402	GO:0046695	1.00
S000000403	GO:0000030	1.00
S000000403	GO:0005794	1.00
S000000403	GO:0006487	1.00
S000000404	GO:0000131	1.00
S000000404	GO:0000753	1.00
S000000404	GO:0005515	1.00
S000000404	GO:0005934	1.00
S000000404	GO:0005935	1.00
S000000404	GO:0030468	1.00
S000000404	GO:0032266	1.00
S000000404	GO:0043332	1.00
S000000405	GO:0005515	1.00
S000000405	GO:0005789	1.00
S000000405	GO:0030433	1.00
S000000406	GO:0003682	1.00
S000000406	GO:0004003	1.00
S000000406	GO:0005524	1.00
S000000406	GO:0005634	1.00
S000000406	GO:0005656	1.00
S000000406	GO:0005737	1.00
S000000406	GO:0006267	1.00
S000000406	GO:0006268	1.00
S000000406	GO:0006270	1.00
S000000406	GO:0042555	1.00
S000000407	GO:0003674	1.00
S000000407	GO:0005739	1.00
S000000407	GO:0007165	1.00
S000000408	GO:0005575	1.00
S000000408	GO:0008150	1.00
S000000408	GO:0017171	1.00
S000000409	GO:0000030	1.00
S000000409	GO:0005624	1.00
S000000409	GO:0006487	1.00
S000000409	GO:0006493	1.00
S000000409	GO:0007047	1.00
S000000411	GO:0000329	1.00
S000000411	GO:0005381	1.00
S000000411	GO:0006827	1.00
S000000411	GO:0006897	1.00
S000000412	GO:0000256	1.00
S000000412	GO:0004039	1.00
S000000412	GO:0004847	1.00
S000000412	GO:0005737	1.00
S000000412	GO:0019627	1.00
S000000414	GO:0003674	1.00
S000000414	GO:0006888	1.00
S000000414	GO:0007120	1.00
S000000414	GO:0030134	1.00
S000000415	GO:0000776	1.00
S000000415	GO:0000817	1.00
S000000415	GO:0003674	1.00
S000000415	GO:0005816	1.00
S000000415	GO:0008608	1.00
S000000416	GO:0000932	1.00
S000000416	GO:0003697	1.00
S000000416	GO:0003723	1.00
S000000416	GO:0005737	1.00
S000000416	GO:0007005	1.00
S000000416	GO:0040008	1.00
S000000416	GO:0045182	1.00
S000000416	GO:0048471	1.00
S000000417	GO:0000103	1.00
S000000417	GO:0004325	1.00
S000000417	GO:0005575	1.00
S000000417	GO:0019354	1.00
S000000417	GO:0042493	1.00
S000000417	GO:0043115	1.00
S000000418	GO:0003674	1.00
S000000418	GO:0005737	1.00
S000000418	GO:0006259	1.00
S000000418	GO:0006897	1.00
S000000418	GO:0007126	1.00
S000000419	GO:0000083	1.00
S000000419	GO:0000417	1.00
S000000419	GO:0005634	1.00
S000000419	GO:0006336	1.00
S000000419	GO:0006368	1.00
S000000419	GO:0030528	1.00
S000000420	GO:0003674	1.00
S000000420	GO:0005737	1.00
S000000420	GO:0006979	1.00
S000000421	GO:0005624	1.00
S000000421	GO:0006623	1.00
S000000421	GO:0006914	1.00
S000000421	GO:0031386	1.00
S000000422	GO:0004736	1.00
S000000422	GO:0005829	1.00
S000000422	GO:0006094	1.00
S000000422	GO:0006740	1.00
S000000423	GO:0003674	1.00
S000000423	GO:0005575	1.00
S000000423	GO:0008150	1.00
S000000424	GO:0003674	1.00
S000000424	GO:0005575	1.00
S000000424	GO:0008150	1.00
S000000425	GO:0004739	1.00
S000000425	GO:0005739	1.00
S000000425	GO:0005967	1.00
S000000425	GO:0006090	1.00
S000000425	GO:0042645	1.00
S000000426	GO:0005737	1.00
S000000426	GO:0005778	1.00
S000000426	GO:0005782	1.00
S000000426	GO:0008150	1.00
S000000426	GO:0016208	1.00
S000000427	GO:0005634	1.00
S000000427	GO:0006281	1.00
S000000427	GO:0017005	1.00
S000000429	GO:0003674	1.00
S000000429	GO:0005575	1.00
S000000429	GO:0008150	1.00
S000000431	GO:0005524	1.00
S000000431	GO:0005739	1.00
S000000431	GO:0005759	1.00
S000000431	GO:0008150	1.00
S000000431	GO:0051082	1.00
S000000432	GO:0005634	1.00
S000000432	GO:0006261	1.00
S000000432	GO:0006974	1.00
S000000432	GO:0017108	1.00
S000000433	GO:0004558	1.00
S000000433	GO:0005739	1.00
S000000433	GO:0005783	1.00
S000000433	GO:0005788	1.00
S000000433	GO:0009272	1.00
S000000434	GO:0003674	1.00
S000000434	GO:0005739	1.00
S000000434	GO:0008150	1.00
S000000434	GO:0031307	1.00
S000000435	GO:0000812	1.00
S000000435	GO:0003674	1.00
S000000435	GO:0005634	1.00
S000000435	GO:0006338	1.00
S000000435	GO:0043486	1.00
S000000437	GO:0003674	1.00
S000000437	GO:0005737	1.00
S000000437	GO:0008150	1.00
S000000438	GO:0000001	1.00
S000000438	GO:0005200	1.00
S000000438	GO:0005885	1.00
S000000438	GO:0007015	1.00
S000000438	GO:0045010	1.00
S000000439	GO:0005575	1.00
S000000439	GO:0008150	1.00
S000000439	GO:0015075	1.00
S000000440	GO:0004482	1.00
S000000440	GO:0005634	1.00
S000000440	GO:0006370	1.00
S000000440	GO:0016591	1.00
S000000441	GO:0000370	1.00
S000000441	GO:0004004	1.00
S000000441	GO:0005681	1.00
S000000441	GO:0031202	1.00
S000000442	GO:0003674	1.00
S000000442	GO:0005737	1.00
S000000442	GO:0005739	1.00
S000000442	GO:0042254	1.00
S000000443	GO:0003674	1.00
S000000443	GO:0005634	1.00
S000000443	GO:0005737	1.00
S000000443	GO:0008150	1.00
S000000444	GO:0005634	1.00
S000000444	GO:0009228	1.00
S000000444	GO:0016563	1.00
S000000444	GO:0045944	1.00
S000000445	GO:0000329	1.00
S000000445	GO:0003674	1.00
S000000445	GO:0008150	1.00
S000000446	GO:0003674	1.00
S000000446	GO:0005634	1.00
S000000446	GO:0005737	1.00
S000000446	GO:0008150	1.00
S000000447	GO:0003975	1.00
S000000447	GO:0005783	1.00
S000000447	GO:0006487	1.00
S000000448	GO:0004602	1.00
S000000448	GO:0005634	1.00
S000000448	GO:0005737	1.00
S000000448	GO:0006979	1.00
S000000448	GO:0047066	1.00
S000000449	GO:0006338	1.00
S000000449	GO:0006354	1.00
S000000449	GO:0016587	1.00
S000000449	GO:0016887	1.00
S000000450	GO:0003674	1.00
S000000450	GO:0005575	1.00
S000000450	GO:0008150	1.00
S000000451	GO:0005634	1.00
S000000451	GO:0005730	1.00
S000000451	GO:0006364	1.00
S000000451	GO:0006365	1.00
S000000451	GO:0030515	1.00
S000000451	GO:0030688	1.00
S000000451	GO:0042254	1.00
S000000452	GO:0000105	1.00
S000000452	GO:0000107	1.00
S000000452	GO:0005622	1.00
S000000452	GO:0009127	1.00
S000000453	GO:0003849	1.00
S000000453	GO:0005634	1.00
S000000453	GO:0005737	1.00
S000000453	GO:0009073	1.00
S000000454	GO:0003674	1.00
S000000454	GO:0005575	1.00
S000000454	GO:0007126	1.00
S000000455	GO:0003735	1.00
S000000455	GO:0005739	1.00
S000000455	GO:0005763	1.00
S000000455	GO:0006412	1.00
S000000456	GO:0004170	1.00
S000000456	GO:0005634	1.00
S000000456	GO:0005737	1.00
S000000456	GO:0009213	1.00
S000000457	GO:0000119	1.00
S000000457	GO:0005198	1.00
S000000457	GO:0006366	1.00
S000000457	GO:0016455	1.00
S000000457	GO:0016592	1.00
S000000458	GO:0005088	1.00
S000000458	GO:0006888	1.00
S000000458	GO:0030008	1.00
[truncated: 27,542 more rows]
