# Supplementary material for: ProbCD: enrichment analysis accounting for categorization uncertainty
Source: BMC Bioinformatics. 2007 Oct 12;8:383. doi: 10.1186/1471-2105-8-383 (PMC2169266; doi:10.1186/1471-2105-8-383)
Supplement: Additional file 1 — ProbCD source-code and Examples. Source-code used to build the ProbCD package. Future upgrades will be available at the project website [20]. Dataset and results for the three examples presented in the Results section. [file 1471-2105-8-383-S1.zip › ProbCD/example_4/README.txt]

To run this example:

R < run.R yeast_annot_Aug2007.txt yeast_prob_cyclic.txt terms_to_do OUTPUT.txt 1000 0

It can take some time to be done.
