# Supplementary material for: ProbCD: enrichment analysis accounting for categorization uncertainty
Source: BMC Bioinformatics. 2007 Oct 12;8:383. doi: 10.1186/1471-2105-8-383 (PMC2169266; doi:10.1186/1471-2105-8-383)
Supplement: Additional file 1 — ProbCD source-code and Examples. Source-code used to build the ProbCD package. Future upgrades will be available at the project website [20]. Dataset and results for the three examples presented in the Results section. [file 1471-2105-8-383-S1.zip › ProbCD/example_3/README.txt]

An example to show the effect of using the levels discrimination.

For sake of simplicity, it is just deterministic scenario (without loss of generality).


	i	-i			i	-i
A+AA	20	380		AA	15	2
not A	180	3420	===>	A	5	378
				not A	180	3420


p-value = 0.54
rho = 0
p = 0.48

        ||
        ||
        \/

rho = 0.98
p < 10^-4


The ordered categories must be placed side-by-side in a decrescent order. See the example file as an illustration. Note that, in the general case,
the sum of all numbers in a given row must be 1 since each column is a probability value.
