# Supplementary material for: ProbCD: enrichment analysis accounting for categorization uncertainty
Source: BMC Bioinformatics. 2007 Oct 12;8:383. doi: 10.1186/1471-2105-8-383 (PMC2169266; doi:10.1186/1471-2105-8-383)
Supplement: Additional file 1 — ProbCD source-code and Examples. Source-code used to build the ProbCD package. Future upgrades will be available at the project website [20]. Dataset and results for the three examples presented in the Results section. [file 1471-2105-8-383-S1.zip › ProbCD/example_3/network_ordered.txt]

gene0001	1	0	0
gene0002	1	0	0
gene0003	1	0	0
gene0004	1	0	0
gene0005	1	0	0
gene0006	1	0	0
gene0007	1	0	0
gene0008	1	0	0
gene0009	1	0	0
gene0010	1	0	0
gene0011	1	0	0
gene0012	1	0	0
gene0013	1	0	0
gene0014	1	0	0
gene0015	1	0	0
gene0016	0	1	0
gene0017	0	1	0
gene0018	0	1	0
gene0019	0	1	0
gene0020	0	1	0
gene0021	0	0	1
gene0022	0	0	1
gene0023	0	0	1
gene0024	0	0	1
gene0025	0	0	1
gene0026	0	0	1
gene0027	0	0	1
gene0028	0	0	1
gene0029	0	0	1
gene0030	0	0	1
gene0031	0	0	1
gene0032	0	0	1
gene0033	0	0	1
gene0034	0	0	1
gene0035	0	0	1
gene0036	0	0	1
gene0037	0	0	1
gene0038	0	0	1
gene0039	0	0	1
gene0040	0	0	1
gene0041	0	0	1
gene0042	0	0	1
gene0043	0	0	1
gene0044	0	0	1
gene0045	0	0	1
gene0046	0	0	1
gene0047	0	0	1
gene0048	0	0	1
gene0049	0	0	1
gene0050	0	0	1
gene0051	0	0	1
gene0052	0	0	1
gene0053	0	0	1
gene0054	0	0	1
gene0055	0	0	1
gene0056	0	0	1
gene0057	0	0	1
gene0058	0	0	1
gene0059	0	0	1
gene0060	0	0	1
gene0061	0	0	1
gene0062	0	0	1
gene0063	0	0	1
gene0064	0	0	1
gene0065	0	0	1
gene0066	0	0	1
gene0067	0	0	1
gene0068	0	0	1
gene0069	0	0	1
gene0070	0	0	1
gene0071	0	0	1
gene0072	0	0	1
gene0073	0	0	1
gene0074	0	0	1
gene0075	0	0	1
gene0076	0	0	1
gene0077	0	0	1
gene0078	0	0	1
gene0079	0	0	1
gene0080	0	0	1
gene0081	0	0	1
gene0082	0	0	1
gene0083	0	0	1
gene0084	0	0	1
gene0085	0	0	1
gene0086	0	0	1
gene0087	0	0	1
gene0088	0	0	1
gene0089	0	0	1
gene0090	0	0	1
gene0091	0	0	1
gene0092	0	0	1
gene0093	0	0	1
gene0094	0	0	1
gene0095	0	0	1
gene0096	0	0	1
gene0097	0	0	1
gene0098	0	0	1
gene0099	0	0	1
gene0100	0	0	1
gene0101	0	0	1
gene0102	0	0	1
gene0103	0	0	1
gene0104	0	0	1
gene0105	0	0	1
gene0106	0	0	1
gene0107	0	0	1
gene0108	0	0	1
gene0109	0	0	1
gene0110	0	0	1
gene0111	0	0	1
gene0112	0	0	1
gene0113	0	0	1
gene0114	0	0	1
gene0115	0	0	1
gene0116	0	0	1
gene0117	0	0	1
gene0118	0	0	1
gene0119	0	0	1
gene0120	0	0	1
gene0121	0	0	1
gene0122	0	0	1
gene0123	0	0	1
gene0124	0	0	1
gene0125	0	0	1
gene0126	0	0	1
gene0127	0	0	1
gene0128	0	0	1
gene0129	0	0	1
gene0130	0	0	1
gene0131	0	0	1
gene0132	0	0	1
gene0133	0	0	1
gene0134	0	0	1
gene0135	0	0	1
gene0136	0	0	1
gene0137	0	0	1
gene0138	0	0	1
gene0139	0	0	1
gene0140	0	0	1
gene0141	0	0	1
gene0142	0	0	1
gene0143	0	0	1
gene0144	0	0	1
gene0145	0	0	1
gene0146	0	0	1
gene0147	0	0	1
gene0148	0	0	1
gene0149	0	0	1
gene0150	0	0	1
gene0151	0	0	1
gene0152	0	0	1
gene0153	0	0	1
gene0154	0	0	1
gene0155	0	0	1
gene0156	0	0	1
gene0157	0	0	1
gene0158	0	0	1
gene0159	0	0	1
gene0160	0	0	1
gene0161	0	0	1
gene0162	0	0	1
gene0163	0	0	1
gene0164	0	0	1
gene0165	0	0	1
gene0166	0	0	1
gene0167	0	0	1
gene0168	0	0	1
gene0169	0	0	1
gene0170	0	0	1
gene0171	0	0	1
gene0172	0	0	1
gene0173	0	0	1
gene0174	0	0	1
gene0175	0	0	1
gene0176	0	0	1
gene0177	0	0	1
gene0178	0	0	1
gene0179	0	0	1
gene0180	0	0	1
gene0181	0	0	1
gene0182	0	0	1
gene0183	0	0	1
gene0184	0	0	1
gene0185	0	0	1
gene0186	0	0	1
gene0187	0	0	1
gene0188	0	0	1
gene0189	0	0	1
gene0190	0	0	1
gene0191	0	0	1
gene0192	0	0	1
gene0193	0	0	1
gene0194	0	0	1
gene0195	0	0	1
gene0196	0	0	1
gene0197	0	0	1
gene0198	0	0	1
gene0199	0	0	1
gene0200	0	0	1
gene0201	1	0	0
gene0202	1	0	0
gene0203	0	1	0
gene0204	0	1	0
gene0205	0	1	0
gene0206	0	1	0
gene0207	0	1	0
gene0208	0	1	0
gene0209	0	1	0
gene0210	0	1	0
gene0211	0	1	0
gene0212	0	1	0
gene0213	0	1	0
gene0214	0	1	0
gene0215	0	1	0
gene0216	0	1	0
gene0217	0	1	0
gene0218	0	1	0
gene0219	0	1	0
gene0220	0	1	0
gene0221	0	1	0
gene0222	0	1	0
gene0223	0	1	0
gene0224	0	1	0
gene0225	0	1	0
gene0226	0	1	0
gene0227	0	1	0
gene0228	0	1	0
gene0229	0	1	0
gene0230	0	1	0
gene0231	0	1	0
gene0232	0	1	0
gene0233	0	1	0
gene0234	0	1	0
gene0235	0	1	0
gene0236	0	1	0
gene0237	0	1	0
gene0238	0	1	0
gene0239	0	1	0
gene0240	0	1	0
gene0241	0	1	0
gene0242	0	1	0
gene0243	0	1	0
gene0244	0	1	0
gene0245	0	1	0
gene0246	0	1	0
gene0247	0	1	0
gene0248	0	1	0
gene0249	0	1	0
gene0250	0	1	0
gene0251	0	1	0
gene0252	0	1	0
gene0253	0	1	0
gene0254	0	1	0
gene0255	0	1	0
gene0256	0	1	0
gene0257	0	1	0
gene0258	0	1	0
gene0259	0	1	0
gene0260	0	1	0
gene0261	0	1	0
gene0262	0	1	0
gene0263	0	1	0
gene0264	0	1	0
gene0265	0	1	0
gene0266	0	1	0
gene0267	0	1	0
gene0268	0	1	0
gene0269	0	1	0
gene0270	0	1	0
gene0271	0	1	0
gene0272	0	1	0
gene0273	0	1	0
gene0274	0	1	0
gene0275	0	1	0
gene0276	0	1	0
gene0277	0	1	0
gene0278	0	1	0
gene0279	0	1	0
gene0280	0	1	0
gene0281	0	1	0
gene0282	0	1	0
gene0283	0	1	0
gene0284	0	1	0
gene0285	0	1	0
gene0286	0	1	0
gene0287	0	1	0
gene0288	0	1	0
gene0289	0	1	0
gene0290	0	1	0
gene0291	0	1	0
gene0292	0	1	0
gene0293	0	1	0
gene0294	0	1	0
gene0295	0	1	0
gene0296	0	1	0
gene0297	0	1	0
gene0298	0	1	0
gene0299	0	1	0
gene0300	0	1	0
gene0301	0	1	0
gene0302	0	1	0
gene0303	0	1	0
gene0304	0	1	0
gene0305	0	1	0
gene0306	0	1	0
gene0307	0	1	0
gene0308	0	1	0
gene0309	0	1	0
gene0310	0	1	0
gene0311	0	1	0
gene0312	0	1	0
gene0313	0	1	0
gene0314	0	1	0
gene0315	0	1	0
gene0316	0	1	0
gene0317	0	1	0
gene0318	0	1	0
gene0319	0	1	0
gene0320	0	1	0
gene0321	0	1	0
gene0322	0	1	0
gene0323	0	1	0
gene0324	0	1	0
gene0325	0	1	0
gene0326	0	1	0
gene0327	0	1	0
gene0328	0	1	0
gene0329	0	1	0
gene0330	0	1	0
gene0331	0	1	0
gene0332	0	1	0
gene0333	0	1	0
gene0334	0	1	0
gene0335	0	1	0
gene0336	0	1	0
gene0337	0	1	0
gene0338	0	1	0
gene0339	0	1	0
gene0340	0	1	0
gene0341	0	1	0
gene0342	0	1	0
gene0343	0	1	0
gene0344	0	1	0
gene0345	0	1	0
gene0346	0	1	0
gene0347	0	1	0
gene0348	0	1	0
gene0349	0	1	0
gene0350	0	1	0
gene0351	0	1	0
gene0352	0	1	0
gene0353	0	1	0
gene0354	0	1	0
gene0355	0	1	0
gene0356	0	1	0
gene0357	0	1	0
gene0358	0	1	0
gene0359	0	1	0
gene0360	0	1	0
gene0361	0	1	0
gene0362	0	1	0
gene0363	0	1	0
gene0364	0	1	0
gene0365	0	1	0
gene0366	0	1	0
gene0367	0	1	0
gene0368	0	1	0
gene0369	0	1	0
gene0370	0	1	0
gene0371	0	1	0
gene0372	0	1	0
gene0373	0	1	0
gene0374	0	1	0
gene0375	0	1	0
gene0376	0	1	0
gene0377	0	1	0
gene0378	0	1	0
gene0379	0	1	0
gene0380	0	1	0
gene0381	0	1	0
gene0382	0	1	0
gene0383	0	1	0
gene0384	0	1	0
gene0385	0	1	0
gene0386	0	1	0
gene0387	0	1	0
gene0388	0	1	0
gene0389	0	1	0
gene0390	0	1	0
gene0391	0	1	0
gene0392	0	1	0
gene0393	0	1	0
gene0394	0	1	0
gene0395	0	1	0
gene0396	0	1	0
gene0397	0	1	0
gene0398	0	1	0
gene0399	0	1	0
gene0400	0	1	0
gene0401	0	1	0
gene0402	0	1	0
gene0403	0	1	0
gene0404	0	1	0
gene0405	0	1	0
gene0406	0	1	0
gene0407	0	1	0
gene0408	0	1	0
gene0409	0	1	0
gene0410	0	1	0
gene0411	0	1	0
gene0412	0	1	0
gene0413	0	1	0
gene0414	0	1	0
gene0415	0	1	0
gene0416	0	1	0
gene0417	0	1	0
gene0418	0	1	0
gene0419	0	1	0
gene0420	0	1	0
gene0421	0	1	0
gene0422	0	1	0
gene0423	0	1	0
gene0424	0	1	0
gene0425	0	1	0
gene0426	0	1	0
gene0427	0	1	0
gene0428	0	1	0
gene0429	0	1	0
gene0430	0	1	0
gene0431	0	1	0
gene0432	0	1	0
gene0433	0	1	0
gene0434	0	1	0
gene0435	0	1	0
gene0436	0	1	0
gene0437	0	1	0
gene0438	0	1	0
gene0439	0	1	0
gene0440	0	1	0
gene0441	0	1	0
gene0442	0	1	0
gene0443	0	1	0
gene0444	0	1	0
gene0445	0	1	0
gene0446	0	1	0
gene0447	0	1	0
gene0448	0	1	0
gene0449	0	1	0
gene0450	0	1	0
gene0451	0	1	0
gene0452	0	1	0
gene0453	0	1	0
gene0454	0	1	0
gene0455	0	1	0
gene0456	0	1	0
gene0457	0	1	0
gene0458	0	1	0
gene0459	0	1	0
gene0460	0	1	0
gene0461	0	1	0
gene0462	0	1	0
gene0463	0	1	0
gene0464	0	1	0
gene0465	0	1	0
gene0466	0	1	0
gene0467	0	1	0
gene0468	0	1	0
gene0469	0	1	0
gene0470	0	1	0
gene0471	0	1	0
gene0472	0	1	0
gene0473	0	1	0
gene0474	0	1	0
gene0475	0	1	0
gene0476	0	1	0
gene0477	0	1	0
gene0478	0	1	0
gene0479	0	1	0
gene0480	0	1	0
gene0481	0	1	0
gene0482	0	1	0
gene0483	0	1	0
gene0484	0	1	0
gene0485	0	1	0
gene0486	0	1	0
gene0487	0	1	0
gene0488	0	1	0
gene0489	0	1	0
gene0490	0	1	0
gene0491	0	1	0
gene0492	0	1	0
gene0493	0	1	0
gene0494	0	1	0
gene0495	0	1	0
gene0496	0	1	0
gene0497	0	1	0
gene0498	0	1	0
gene0499	0	1	0
gene0500	0	1	0
gene0501	0	1	0
gene0502	0	1	0
gene0503	0	1	0
gene0504	0	1	0
gene0505	0	1	0
gene0506	0	1	0
gene0507	0	1	0
gene0508	0	1	0
gene0509	0	1	0
gene0510	0	1	0
gene0511	0	1	0
gene0512	0	1	0
gene0513	0	1	0
gene0514	0	1	0
gene0515	0	1	0
gene0516	0	1	0
gene0517	0	1	0
gene0518	0	1	0
gene0519	0	1	0
gene0520	0	1	0
gene0521	0	1	0
gene0522	0	1	0
gene0523	0	1	0
gene0524	0	1	0
gene0525	0	1	0
gene0526	0	1	0
gene0527	0	1	0
gene0528	0	1	0
gene0529	0	1	0
gene0530	0	1	0
gene0531	0	1	0
gene0532	0	1	0
gene0533	0	1	0
gene0534	0	1	0
gene0535	0	1	0
gene0536	0	1	0
gene0537	0	1	0
gene0538	0	1	0
gene0539	0	1	0
gene0540	0	1	0
gene0541	0	1	0
gene0542	0	1	0
gene0543	0	1	0
gene0544	0	1	0
gene0545	0	1	0
gene0546	0	1	0
gene0547	0	1	0
gene0548	0	1	0
gene0549	0	1	0
gene0550	0	1	0
gene0551	0	1	0
gene0552	0	1	0
gene0553	0	1	0
gene0554	0	1	0
gene0555	0	1	0
gene0556	0	1	0
gene0557	0	1	0
gene0558	0	1	0
gene0559	0	1	0
gene0560	0	1	0
gene0561	0	1	0
gene0562	0	1	0
gene0563	0	1	0
gene0564	0	1	0
gene0565	0	1	0
gene0566	0	1	0
gene0567	0	1	0
gene0568	0	1	0
gene0569	0	1	0
gene0570	0	1	0
gene0571	0	1	0
gene0572	0	1	0
gene0573	0	1	0
gene0574	0	1	0
gene0575	0	1	0
gene0576	0	1	0
gene0577	0	1	0
gene0578	0	1	0
gene0579	0	1	0
gene0580	0	1	0
gene0581	0	0	1
gene0582	0	0	1
gene0583	0	0	1
gene0584	0	0	1
gene0585	0	0	1
gene0586	0	0	1
gene0587	0	0	1
gene0588	0	0	1
gene0589	0	0	1
gene0590	0	0	1
gene0591	0	0	1
gene0592	0	0	1
gene0593	0	0	1
gene0594	0	0	1
gene0595	0	0	1
gene0596	0	0	1
gene0597	0	0	1
gene0598	0	0	1
gene0599	0	0	1
gene0600	0	0	1
gene0601	0	0	1
gene0602	0	0	1
gene0603	0	0	1
gene0604	0	0	1
gene0605	0	0	1
gene0606	0	0	1
gene0607	0	0	1
gene0608	0	0	1
gene0609	0	0	1
gene0610	0	0	1
gene0611	0	0	1
gene0612	0	0	1
gene0613	0	0	1
gene0614	0	0	1
gene0615	0	0	1
gene0616	0	0	1
gene0617	0	0	1
gene0618	0	0	1
gene0619	0	0	1
gene0620	0	0	1
gene0621	0	0	1
gene0622	0	0	1
gene0623	0	0	1
gene0624	0	0	1
gene0625	0	0	1
gene0626	0	0	1
gene0627	0	0	1
gene0628	0	0	1
gene0629	0	0	1
gene0630	0	0	1
gene0631	0	0	1
gene0632	0	0	1
gene0633	0	0	1
gene0634	0	0	1
gene0635	0	0	1
gene0636	0	0	1
gene0637	0	0	1
gene0638	0	0	1
gene0639	0	0	1
gene0640	0	0	1
gene0641	0	0	1
gene0642	0	0	1
gene0643	0	0	1
gene0644	0	0	1
gene0645	0	0	1
gene0646	0	0	1
gene0647	0	0	1
gene0648	0	0	1
gene0649	0	0	1
gene0650	0	0	1
gene0651	0	0	1
gene0652	0	0	1
gene0653	0	0	1
gene0654	0	0	1
gene0655	0	0	1
gene0656	0	0	1
gene0657	0	0	1
gene0658	0	0	1
gene0659	0	0	1
gene0660	0	0	1
gene0661	0	0	1
gene0662	0	0	1
gene0663	0	0	1
gene0664	0	0	1
gene0665	0	0	1
gene0666	0	0	1
gene0667	0	0	1
gene0668	0	0	1
gene0669	0	0	1
gene0670	0	0	1
gene0671	0	0	1
gene0672	0	0	1
gene0673	0	0	1
gene0674	0	0	1
gene0675	0	0	1
gene0676	0	0	1
gene0677	0	0	1
gene0678	0	0	1
gene0679	0	0	1
gene0680	0	0	1
gene0681	0	0	1
gene0682	0	0	1
gene0683	0	0	1
gene0684	0	0	1
gene0685	0	0	1
gene0686	0	0	1
gene0687	0	0	1
gene0688	0	0	1
gene0689	0	0	1
gene0690	0	0	1
gene0691	0	0	1
gene0692	0	0	1
gene0693	0	0	1
gene0694	0	0	1
gene0695	0	0	1
gene0696	0	0	1
gene0697	0	0	1
gene0698	0	0	1
gene0699	0	0	1
gene0700	0	0	1
gene0701	0	0	1
gene0702	0	0	1
gene0703	0	0	1
gene0704	0	0	1
gene0705	0	0	1
gene0706	0	0	1
gene0707	0	0	1
gene0708	0	0	1
gene0709	0	0	1
gene0710	0	0	1
gene0711	0	0	1
gene0712	0	0	1
gene0713	0	0	1
gene0714	0	0	1
gene0715	0	0	1
gene0716	0	0	1
gene0717	0	0	1
gene0718	0	0	1
gene0719	0	0	1
gene0720	0	0	1
gene0721	0	0	1
gene0722	0	0	1
gene0723	0	0	1
gene0724	0	0	1
gene0725	0	0	1
gene0726	0	0	1
gene0727	0	0	1
gene0728	0	0	1
gene0729	0	0	1
gene0730	0	0	1
gene0731	0	0	1
gene0732	0	0	1
gene0733	0	0	1
gene0734	0	0	1
gene0735	0	0	1
gene0736	0	0	1
gene0737	0	0	1
gene0738	0	0	1
gene0739	0	0	1
gene0740	0	0	1
gene0741	0	0	1
gene0742	0	0	1
gene0743	0	0	1
gene0744	0	0	1
gene0745	0	0	1
gene0746	0	0	1
gene0747	0	0	1
gene0748	0	0	1
gene0749	0	0	1
gene0750	0	0	1
gene0751	0	0	1
gene0752	0	0	1
gene0753	0	0	1
gene0754	0	0	1
gene0755	0	0	1
gene0756	0	0	1
gene0757	0	0	1
gene0758	0	0	1
gene0759	0	0	1
gene0760	0	0	1
gene0761	0	0	1
gene0762	0	0	1
gene0763	0	0	1
gene0764	0	0	1
gene0765	0	0	1
gene0766	0	0	1
gene0767	0	0	1
gene0768	0	0	1
gene0769	0	0	1
gene0770	0	0	1
gene0771	0	0	1
gene0772	0	0	1
gene0773	0	0	1
gene0774	0	0	1
gene0775	0	0	1
gene0776	0	0	1
gene0777	0	0	1
gene0778	0	0	1
gene0779	0	0	1
gene0780	0	0	1
gene0781	0	0	1
gene0782	0	0	1
gene0783	0	0	1
gene0784	0	0	1
gene0785	0	0	1
gene0786	0	0	1
gene0787	0	0	1
gene0788	0	0	1
gene0789	0	0	1
gene0790	0	0	1
gene0791	0	0	1
gene0792	0	0	1
gene0793	0	0	1
gene0794	0	0	1
gene0795	0	0	1
gene0796	0	0	1
gene0797	0	0	1
gene0798	0	0	1
gene0799	0	0	1
gene0800	0	0	1
gene0801	0	0	1
gene0802	0	0	1
gene0803	0	0	1
gene0804	0	0	1
gene0805	0	0	1
gene0806	0	0	1
gene0807	0	0	1
gene0808	0	0	1
gene0809	0	0	1
gene0810	0	0	1
gene0811	0	0	1
gene0812	0	0	1
gene0813	0	0	1
gene0814	0	0	1
gene0815	0	0	1
gene0816	0	0	1
gene0817	0	0	1
gene0818	0	0	1
gene0819	0	0	1
gene0820	0	0	1
gene0821	0	0	1
gene0822	0	0	1
gene0823	0	0	1
gene0824	0	0	1
gene0825	0	0	1
gene0826	0	0	1
gene0827	0	0	1
gene0828	0	0	1
gene0829	0	0	1
gene0830	0	0	1
gene0831	0	0	1
gene0832	0	0	1
gene0833	0	0	1
gene0834	0	0	1
gene0835	0	0	1
gene0836	0	0	1
gene0837	0	0	1
gene0838	0	0	1
gene0839	0	0	1
gene0840	0	0	1
gene0841	0	0	1
gene0842	0	0	1
gene0843	0	0	1
gene0844	0	0	1
gene0845	0	0	1
gene0846	0	0	1
gene0847	0	0	1
gene0848	0	0	1
gene0849	0	0	1
gene0850	0	0	1
gene0851	0	0	1
gene0852	0	0	1
gene0853	0	0	1
gene0854	0	0	1
gene0855	0	0	1
gene0856	0	0	1
gene0857	0	0	1
gene0858	0	0	1
gene0859	0	0	1
gene0860	0	0	1
gene0861	0	0	1
gene0862	0	0	1
gene0863	0	0	1
gene0864	0	0	1
gene0865	0	0	1
gene0866	0	0	1
gene0867	0	0	1
gene0868	0	0	1
gene0869	0	0	1
gene0870	0	0	1
gene0871	0	0	1
gene0872	0	0	1
gene0873	0	0	1
gene0874	0	0	1
gene0875	0	0	1
gene0876	0	0	1
gene0877	0	0	1
gene0878	0	0	1
gene0879	0	0	1
gene0880	0	0	1
gene0881	0	0	1
gene0882	0	0	1
gene0883	0	0	1
gene0884	0	0	1
gene0885	0	0	1
gene0886	0	0	1
gene0887	0	0	1
gene0888	0	0	1
gene0889	0	0	1
gene0890	0	0	1
gene0891	0	0	1
gene0892	0	0	1
gene0893	0	0	1
gene0894	0	0	1
gene0895	0	0	1
gene0896	0	0	1
gene0897	0	0	1
gene0898	0	0	1
gene0899	0	0	1
gene0900	0	0	1
gene0901	0	0	1
gene0902	0	0	1
gene0903	0	0	1
gene0904	0	0	1
gene0905	0	0	1
gene0906	0	0	1
gene0907	0	0	1
gene0908	0	0	1
gene0909	0	0	1
gene0910	0	0	1
gene0911	0	0	1
gene0912	0	0	1
gene0913	0	0	1
gene0914	0	0	1
gene0915	0	0	1
gene0916	0	0	1
gene0917	0	0	1
gene0918	0	0	1
gene0919	0	0	1
gene0920	0	0	1
gene0921	0	0	1
gene0922	0	0	1
gene0923	0	0	1
gene0924	0	0	1
gene0925	0	0	1
gene0926	0	0	1
gene0927	0	0	1
gene0928	0	0	1
gene0929	0	0	1
gene0930	0	0	1
gene0931	0	0	1
gene0932	0	0	1
gene0933	0	0	1
gene0934	0	0	1
gene0935	0	0	1
gene0936	0	0	1
gene0937	0	0	1
gene0938	0	0	1
gene0939	0	0	1
gene0940	0	0	1
gene0941	0	0	1
gene0942	0	0	1
gene0943	0	0	1
gene0944	0	0	1
gene0945	0	0	1
gene0946	0	0	1
gene0947	0	0	1
gene0948	0	0	1
gene0949	0	0	1
gene0950	0	0	1
gene0951	0	0	1
gene0952	0	0	1
gene0953	0	0	1
gene0954	0	0	1
gene0955	0	0	1
gene0956	0	0	1
gene0957	0	0	1
gene0958	0	0	1
gene0959	0	0	1
gene0960	0	0	1
gene0961	0	0	1
gene0962	0	0	1
gene0963	0	0	1
gene0964	0	0	1
gene0965	0	0	1
gene0966	0	0	1
gene0967	0	0	1
gene0968	0	0	1
gene0969	0	0	1
gene0970	0	0	1
gene0971	0	0	1
gene0972	0	0	1
gene0973	0	0	1
gene0974	0	0	1
gene0975	0	0	1
gene0976	0	0	1
gene0977	0	0	1
gene0978	0	0	1
gene0979	0	0	1
gene0980	0	0	1
gene0981	0	0	1
gene0982	0	0	1
gene0983	0	0	1
gene0984	0	0	1
gene0985	0	0	1
gene0986	0	0	1
gene0987	0	0	1
gene0988	0	0	1
gene0989	0	0	1
gene0990	0	0	1
gene0991	0	0	1
gene0992	0	0	1
gene0993	0	0	1
gene0994	0	0	1
gene0995	0	0	1
gene0996	0	0	1
gene0997	0	0	1
gene0998	0	0	1
gene0999	0	0	1
gene1000	0	0	1
gene1001	0	0	1
gene1002	0	0	1
gene1003	0	0	1
gene1004	0	0	1
gene1005	0	0	1
gene1006	0	0	1
gene1007	0	0	1
gene1008	0	0	1
gene1009	0	0	1
gene1010	0	0	1
gene1011	0	0	1
gene1012	0	0	1
gene1013	0	0	1
gene1014	0	0	1
gene1015	0	0	1
gene1016	0	0	1
gene1017	0	0	1
gene1018	0	0	1
gene1019	0	0	1
gene1020	0	0	1
gene1021	0	0	1
gene1022	0	0	1
gene1023	0	0	1
gene1024	0	0	1
gene1025	0	0	1
gene1026	0	0	1
gene1027	0	0	1
gene1028	0	0	1
gene1029	0	0	1
gene1030	0	0	1
gene1031	0	0	1
gene1032	0	0	1
gene1033	0	0	1
gene1034	0	0	1
gene1035	0	0	1
gene1036	0	0	1
gene1037	0	0	1
gene1038	0	0	1
gene1039	0	0	1
gene1040	0	0	1
gene1041	0	0	1
gene1042	0	0	1
gene1043	0	0	1
gene1044	0	0	1
gene1045	0	0	1
gene1046	0	0	1
gene1047	0	0	1
gene1048	0	0	1
gene1049	0	0	1
gene1050	0	0	1
gene1051	0	0	1
gene1052	0	0	1
gene1053	0	0	1
gene1054	0	0	1
gene1055	0	0	1
gene1056	0	0	1
gene1057	0	0	1
gene1058	0	0	1
gene1059	0	0	1
gene1060	0	0	1
gene1061	0	0	1
gene1062	0	0	1
gene1063	0	0	1
gene1064	0	0	1
gene1065	0	0	1
gene1066	0	0	1
gene1067	0	0	1
gene1068	0	0	1
gene1069	0	0	1
gene1070	0	0	1
gene1071	0	0	1
gene1072	0	0	1
gene1073	0	0	1
gene1074	0	0	1
gene1075	0	0	1
gene1076	0	0	1
gene1077	0	0	1
gene1078	0	0	1
gene1079	0	0	1
gene1080	0	0	1
gene1081	0	0	1
gene1082	0	0	1
gene1083	0	0	1
gene1084	0	0	1
gene1085	0	0	1
gene1086	0	0	1
gene1087	0	0	1
gene1088	0	0	1
gene1089	0	0	1
gene1090	0	0	1
gene1091	0	0	1
gene1092	0	0	1
gene1093	0	0	1
gene1094	0	0	1
gene1095	0	0	1
gene1096	0	0	1
gene1097	0	0	1
gene1098	0	0	1
gene1099	0	0	1
gene1100	0	0	1
gene1101	0	0	1
gene1102	0	0	1
gene1103	0	0	1
gene1104	0	0	1
gene1105	0	0	1
gene1106	0	0	1
gene1107	0	0	1
gene1108	0	0	1
gene1109	0	0	1
gene1110	0	0	1
gene1111	0	0	1
gene1112	0	0	1
gene1113	0	0	1
gene1114	0	0	1
gene1115	0	0	1
gene1116	0	0	1
gene1117	0	0	1
gene1118	0	0	1
gene1119	0	0	1
gene1120	0	0	1
gene1121	0	0	1
gene1122	0	0	1
gene1123	0	0	1
gene1124	0	0	1
gene1125	0	0	1
gene1126	0	0	1
gene1127	0	0	1
gene1128	0	0	1
gene1129	0	0	1
gene1130	0	0	1
gene1131	0	0	1
gene1132	0	0	1
gene1133	0	0	1
gene1134	0	0	1
gene1135	0	0	1
gene1136	0	0	1
gene1137	0	0	1
gene1138	0	0	1
gene1139	0	0	1
gene1140	0	0	1
gene1141	0	0	1
gene1142	0	0	1
gene1143	0	0	1
gene1144	0	0	1
gene1145	0	0	1
gene1146	0	0	1
gene1147	0	0	1
gene1148	0	0	1
gene1149	0	0	1
gene1150	0	0	1
gene1151	0	0	1
gene1152	0	0	1
gene1153	0	0	1
gene1154	0	0	1
gene1155	0	0	1
gene1156	0	0	1
gene1157	0	0	1
gene1158	0	0	1
gene1159	0	0	1
gene1160	0	0	1
gene1161	0	0	1
gene1162	0	0	1
gene1163	0	0	1
gene1164	0	0	1
gene1165	0	0	1
gene1166	0	0	1
gene1167	0	0	1
gene1168	0	0	1
gene1169	0	0	1
gene1170	0	0	1
gene1171	0	0	1
gene1172	0	0	1
gene1173	0	0	1
gene1174	0	0	1
gene1175	0	0	1
gene1176	0	0	1
gene1177	0	0	1
gene1178	0	0	1
gene1179	0	0	1
gene1180	0	0	1
gene1181	0	0	1
gene1182	0	0	1
gene1183	0	0	1
gene1184	0	0	1
gene1185	0	0	1
gene1186	0	0	1
gene1187	0	0	1
gene1188	0	0	1
gene1189	0	0	1
gene1190	0	0	1
gene1191	0	0	1
gene1192	0	0	1
gene1193	0	0	1
gene1194	0	0	1
gene1195	0	0	1
gene1196	0	0	1
gene1197	0	0	1
gene1198	0	0	1
gene1199	0	0	1
gene1200	0	0	1
gene1201	0	0	1
gene1202	0	0	1
gene1203	0	0	1
gene1204	0	0	1
gene1205	0	0	1
gene1206	0	0	1
gene1207	0	0	1
gene1208	0	0	1
gene1209	0	0	1
gene1210	0	0	1
gene1211	0	0	1
gene1212	0	0	1
gene1213	0	0	1
gene1214	0	0	1
gene1215	0	0	1
gene1216	0	0	1
gene1217	0	0	1
gene1218	0	0	1
gene1219	0	0	1
gene1220	0	0	1
gene1221	0	0	1
gene1222	0	0	1
gene1223	0	0	1
gene1224	0	0	1
gene1225	0	0	1
gene1226	0	0	1
gene1227	0	0	1
gene1228	0	0	1
gene1229	0	0	1
gene1230	0	0	1
gene1231	0	0	1
gene1232	0	0	1
gene1233	0	0	1
gene1234	0	0	1
gene1235	0	0	1
gene1236	0	0	1
gene1237	0	0	1
gene1238	0	0	1
gene1239	0	0	1
gene1240	0	0	1
gene1241	0	0	1
gene1242	0	0	1
gene1243	0	0	1
gene1244	0	0	1
gene1245	0	0	1
gene1246	0	0	1
gene1247	0	0	1
gene1248	0	0	1
gene1249	0	0	1
gene1250	0	0	1
gene1251	0	0	1
gene1252	0	0	1
gene1253	0	0	1
gene1254	0	0	1
gene1255	0	0	1
gene1256	0	0	1
gene1257	0	0	1
gene1258	0	0	1
gene1259	0	0	1
gene1260	0	0	1
gene1261	0	0	1
gene1262	0	0	1
gene1263	0	0	1
gene1264	0	0	1
gene1265	0	0	1
gene1266	0	0	1
gene1267	0	0	1
gene1268	0	0	1
gene1269	0	0	1
gene1270	0	0	1
gene1271	0	0	1
gene1272	0	0	1
gene1273	0	0	1
gene1274	0	0	1
gene1275	0	0	1
gene1276	0	0	1
gene1277	0	0	1
gene1278	0	0	1
gene1279	0	0	1
gene1280	0	0	1
gene1281	0	0	1
gene1282	0	0	1
gene1283	0	0	1
gene1284	0	0	1
gene1285	0	0	1
gene1286	0	0	1
gene1287	0	0	1
gene1288	0	0	1
gene1289	0	0	1
gene1290	0	0	1
gene1291	0	0	1
gene1292	0	0	1
gene1293	0	0	1
gene1294	0	0	1
gene1295	0	0	1
gene1296	0	0	1
gene1297	0	0	1
gene1298	0	0	1
gene1299	0	0	1
gene1300	0	0	1
gene1301	0	0	1
gene1302	0	0	1
gene1303	0	0	1
gene1304	0	0	1
gene1305	0	0	1
gene1306	0	0	1
gene1307	0	0	1
gene1308	0	0	1
gene1309	0	0	1
gene1310	0	0	1
gene1311	0	0	1
gene1312	0	0	1
gene1313	0	0	1
gene1314	0	0	1
gene1315	0	0	1
gene1316	0	0	1
gene1317	0	0	1
gene1318	0	0	1
gene1319	0	0	1
gene1320	0	0	1
gene1321	0	0	1
gene1322	0	0	1
gene1323	0	0	1
gene1324	0	0	1
gene1325	0	0	1
gene1326	0	0	1
gene1327	0	0	1
gene1328	0	0	1
gene1329	0	0	1
gene1330	0	0	1
gene1331	0	0	1
gene1332	0	0	1
gene1333	0	0	1
gene1334	0	0	1
gene1335	0	0	1
gene1336	0	0	1
gene1337	0	0	1
gene1338	0	0	1
gene1339	0	0	1
gene1340	0	0	1
gene1341	0	0	1
gene1342	0	0	1
gene1343	0	0	1
gene1344	0	0	1
gene1345	0	0	1
gene1346	0	0	1
gene1347	0	0	1
gene1348	0	0	1
gene1349	0	0	1
gene1350	0	0	1
gene1351	0	0	1
gene1352	0	0	1
gene1353	0	0	1
gene1354	0	0	1
gene1355	0	0	1
gene1356	0	0	1
gene1357	0	0	1
gene1358	0	0	1
gene1359	0	0	1
gene1360	0	0	1
gene1361	0	0	1
gene1362	0	0	1
gene1363	0	0	1
gene1364	0	0	1
gene1365	0	0	1
gene1366	0	0	1
gene1367	0	0	1
gene1368	0	0	1
gene1369	0	0	1
gene1370	0	0	1
gene1371	0	0	1
gene1372	0	0	1
gene1373	0	0	1
gene1374	0	0	1
gene1375	0	0	1
gene1376	0	0	1
gene1377	0	0	1
gene1378	0	0	1
gene1379	0	0	1
gene1380	0	0	1
gene1381	0	0	1
gene1382	0	0	1
gene1383	0	0	1
gene1384	0	0	1
gene1385	0	0	1
gene1386	0	0	1
gene1387	0	0	1
gene1388	0	0	1
gene1389	0	0	1
gene1390	0	0	1
gene1391	0	0	1
gene1392	0	0	1
gene1393	0	0	1
gene1394	0	0	1
gene1395	0	0	1
gene1396	0	0	1
gene1397	0	0	1
gene1398	0	0	1
gene1399	0	0	1
gene1400	0	0	1
gene1401	0	0	1
gene1402	0	0	1
gene1403	0	0	1
gene1404	0	0	1
gene1405	0	0	1
gene1406	0	0	1
gene1407	0	0	1
gene1408	0	0	1
gene1409	0	0	1
gene1410	0	0	1
gene1411	0	0	1
gene1412	0	0	1
gene1413	0	0	1
gene1414	0	0	1
gene1415	0	0	1
gene1416	0	0	1
gene1417	0	0	1
gene1418	0	0	1
gene1419	0	0	1
gene1420	0	0	1
gene1421	0	0	1
gene1422	0	0	1
gene1423	0	0	1
gene1424	0	0	1
gene1425	0	0	1
gene1426	0	0	1
gene1427	0	0	1
gene1428	0	0	1
gene1429	0	0	1
gene1430	0	0	1
gene1431	0	0	1
gene1432	0	0	1
gene1433	0	0	1
gene1434	0	0	1
gene1435	0	0	1
gene1436	0	0	1
gene1437	0	0	1
gene1438	0	0	1
gene1439	0	0	1
gene1440	0	0	1
gene1441	0	0	1
gene1442	0	0	1
gene1443	0	0	1
gene1444	0	0	1
gene1445	0	0	1
gene1446	0	0	1
gene1447	0	0	1
gene1448	0	0	1
gene1449	0	0	1
gene1450	0	0	1
gene1451	0	0	1
gene1452	0	0	1
gene1453	0	0	1
gene1454	0	0	1
gene1455	0	0	1
gene1456	0	0	1
gene1457	0	0	1
gene1458	0	0	1
gene1459	0	0	1
gene1460	0	0	1
gene1461	0	0	1
gene1462	0	0	1
gene1463	0	0	1
gene1464	0	0	1
gene1465	0	0	1
gene1466	0	0	1
gene1467	0	0	1
gene1468	0	0	1
gene1469	0	0	1
gene1470	0	0	1
gene1471	0	0	1
gene1472	0	0	1
gene1473	0	0	1
gene1474	0	0	1
gene1475	0	0	1
gene1476	0	0	1
gene1477	0	0	1
gene1478	0	0	1
gene1479	0	0	1
gene1480	0	0	1
gene1481	0	0	1
gene1482	0	0	1
gene1483	0	0	1
gene1484	0	0	1
gene1485	0	0	1
gene1486	0	0	1
gene1487	0	0	1
gene1488	0	0	1
gene1489	0	0	1
gene1490	0	0	1
gene1491	0	0	1
gene1492	0	0	1
gene1493	0	0	1
gene1494	0	0	1
gene1495	0	0	1
gene1496	0	0	1
gene1497	0	0	1
gene1498	0	0	1
gene1499	0	0	1
gene1500	0	0	1
gene1501	0	0	1
gene1502	0	0	1
gene1503	0	0	1
gene1504	0	0	1
gene1505	0	0	1
gene1506	0	0	1
gene1507	0	0	1
gene1508	0	0	1
gene1509	0	0	1
gene1510	0	0	1
gene1511	0	0	1
gene1512	0	0	1
gene1513	0	0	1
gene1514	0	0	1
gene1515	0	0	1
gene1516	0	0	1
gene1517	0	0	1
gene1518	0	0	1
gene1519	0	0	1
gene1520	0	0	1
gene1521	0	0	1
gene1522	0	0	1
gene1523	0	0	1
gene1524	0	0	1
gene1525	0	0	1
gene1526	0	0	1
gene1527	0	0	1
gene1528	0	0	1
gene1529	0	0	1
gene1530	0	0	1
gene1531	0	0	1
gene1532	0	0	1
gene1533	0	0	1
gene1534	0	0	1
gene1535	0	0	1
gene1536	0	0	1
gene1537	0	0	1
gene1538	0	0	1
gene1539	0	0	1
gene1540	0	0	1
gene1541	0	0	1
gene1542	0	0	1
gene1543	0	0	1
gene1544	0	0	1
gene1545	0	0	1
gene1546	0	0	1
gene1547	0	0	1
gene1548	0	0	1
gene1549	0	0	1
gene1550	0	0	1
gene1551	0	0	1
gene1552	0	0	1
gene1553	0	0	1
gene1554	0	0	1
gene1555	0	0	1
gene1556	0	0	1
gene1557	0	0	1
gene1558	0	0	1
gene1559	0	0	1
gene1560	0	0	1
gene1561	0	0	1
gene1562	0	0	1
gene1563	0	0	1
gene1564	0	0	1
gene1565	0	0	1
gene1566	0	0	1
gene1567	0	0	1
gene1568	0	0	1
gene1569	0	0	1
gene1570	0	0	1
gene1571	0	0	1
gene1572	0	0	1
gene1573	0	0	1
gene1574	0	0	1
gene1575	0	0	1
gene1576	0	0	1
gene1577	0	0	1
gene1578	0	0	1
gene1579	0	0	1
gene1580	0	0	1
gene1581	0	0	1
gene1582	0	0	1
gene1583	0	0	1
gene1584	0	0	1
gene1585	0	0	1
gene1586	0	0	1
gene1587	0	0	1
gene1588	0	0	1
gene1589	0	0	1
gene1590	0	0	1
gene1591	0	0	1
gene1592	0	0	1
gene1593	0	0	1
gene1594	0	0	1
gene1595	0	0	1
gene1596	0	0	1
gene1597	0	0	1
gene1598	0	0	1
gene1599	0	0	1
gene1600	0	0	1
gene1601	0	0	1
gene1602	0	0	1
gene1603	0	0	1
gene1604	0	0	1
gene1605	0	0	1
gene1606	0	0	1
gene1607	0	0	1
gene1608	0	0	1
gene1609	0	0	1
gene1610	0	0	1
gene1611	0	0	1
gene1612	0	0	1
gene1613	0	0	1
gene1614	0	0	1
gene1615	0	0	1
gene1616	0	0	1
gene1617	0	0	1
gene1618	0	0	1
gene1619	0	0	1
gene1620	0	0	1
gene1621	0	0	1
gene1622	0	0	1
gene1623	0	0	1
gene1624	0	0	1
gene1625	0	0	1
gene1626	0	0	1
gene1627	0	0	1
gene1628	0	0	1
gene1629	0	0	1
gene1630	0	0	1
gene1631	0	0	1
gene1632	0	0	1
gene1633	0	0	1
gene1634	0	0	1
gene1635	0	0	1
gene1636	0	0	1
gene1637	0	0	1
gene1638	0	0	1
gene1639	0	0	1
gene1640	0	0	1
gene1641	0	0	1
gene1642	0	0	1
gene1643	0	0	1
gene1644	0	0	1
gene1645	0	0	1
gene1646	0	0	1
gene1647	0	0	1
gene1648	0	0	1
gene1649	0	0	1
gene1650	0	0	1
gene1651	0	0	1
gene1652	0	0	1
gene1653	0	0	1
gene1654	0	0	1
gene1655	0	0	1
gene1656	0	0	1
gene1657	0	0	1
gene1658	0	0	1
gene1659	0	0	1
gene1660	0	0	1
gene1661	0	0	1
gene1662	0	0	1
gene1663	0	0	1
gene1664	0	0	1
gene1665	0	0	1
gene1666	0	0	1
gene1667	0	0	1
gene1668	0	0	1
gene1669	0	0	1
gene1670	0	0	1
gene1671	0	0	1
gene1672	0	0	1
gene1673	0	0	1
gene1674	0	0	1
gene1675	0	0	1
gene1676	0	0	1
gene1677	0	0	1
gene1678	0	0	1
gene1679	0	0	1
gene1680	0	0	1
gene1681	0	0	1
gene1682	0	0	1
gene1683	0	0	1
gene1684	0	0	1
gene1685	0	0	1
gene1686	0	0	1
gene1687	0	0	1
gene1688	0	0	1
gene1689	0	0	1
gene1690	0	0	1
gene1691	0	0	1
gene1692	0	0	1
gene1693	0	0	1
gene1694	0	0	1
gene1695	0	0	1
gene1696	0	0	1
gene1697	0	0	1
gene1698	0	0	1
gene1699	0	0	1
gene1700	0	0	1
gene1701	0	0	1
gene1702	0	0	1
gene1703	0	0	1
gene1704	0	0	1
gene1705	0	0	1
gene1706	0	0	1
gene1707	0	0	1
gene1708	0	0	1
gene1709	0	0	1
gene1710	0	0	1
gene1711	0	0	1
gene1712	0	0	1
gene1713	0	0	1
gene1714	0	0	1
gene1715	0	0	1
gene1716	0	0	1
gene1717	0	0	1
gene1718	0	0	1
gene1719	0	0	1
gene1720	0	0	1
gene1721	0	0	1
gene1722	0	0	1
gene1723	0	0	1
gene1724	0	0	1
gene1725	0	0	1
gene1726	0	0	1
gene1727	0	0	1
gene1728	0	0	1
gene1729	0	0	1
gene1730	0	0	1
gene1731	0	0	1
gene1732	0	0	1
gene1733	0	0	1
gene1734	0	0	1
gene1735	0	0	1
gene1736	0	0	1
gene1737	0	0	1
gene1738	0	0	1
gene1739	0	0	1
gene1740	0	0	1
gene1741	0	0	1
gene1742	0	0	1
gene1743	0	0	1
gene1744	0	0	1
gene1745	0	0	1
gene1746	0	0	1
gene1747	0	0	1
gene1748	0	0	1
gene1749	0	0	1
gene1750	0	0	1
gene1751	0	0	1
gene1752	0	0	1
gene1753	0	0	1
gene1754	0	0	1
gene1755	0	0	1
gene1756	0	0	1
gene1757	0	0	1
gene1758	0	0	1
gene1759	0	0	1
gene1760	0	0	1
gene1761	0	0	1
gene1762	0	0	1
gene1763	0	0	1
gene1764	0	0	1
gene1765	0	0	1
gene1766	0	0	1
gene1767	0	0	1
gene1768	0	0	1
gene1769	0	0	1
gene1770	0	0	1
gene1771	0	0	1
gene1772	0	0	1
gene1773	0	0	1
gene1774	0	0	1
gene1775	0	0	1
gene1776	0	0	1
gene1777	0	0	1
gene1778	0	0	1
gene1779	0	0	1
gene1780	0	0	1
gene1781	0	0	1
gene1782	0	0	1
gene1783	0	0	1
gene1784	0	0	1
gene1785	0	0	1
gene1786	0	0	1
gene1787	0	0	1
gene1788	0	0	1
gene1789	0	0	1
gene1790	0	0	1
gene1791	0	0	1
gene1792	0	0	1
gene1793	0	0	1
gene1794	0	0	1
gene1795	0	0	1
gene1796	0	0	1
gene1797	0	0	1
gene1798	0	0	1
gene1799	0	0	1
gene1800	0	0	1
gene1801	0	0	1
gene1802	0	0	1
gene1803	0	0	1
gene1804	0	0	1
gene1805	0	0	1
gene1806	0	0	1
gene1807	0	0	1
gene1808	0	0	1
gene1809	0	0	1
gene1810	0	0	1
gene1811	0	0	1
gene1812	0	0	1
gene1813	0	0	1
gene1814	0	0	1
gene1815	0	0	1
gene1816	0	0	1
gene1817	0	0	1
gene1818	0	0	1
gene1819	0	0	1
gene1820	0	0	1
gene1821	0	0	1
gene1822	0	0	1
gene1823	0	0	1
gene1824	0	0	1
gene1825	0	0	1
gene1826	0	0	1
gene1827	0	0	1
gene1828	0	0	1
gene1829	0	0	1
gene1830	0	0	1
gene1831	0	0	1
gene1832	0	0	1
gene1833	0	0	1
gene1834	0	0	1
gene1835	0	0	1
gene1836	0	0	1
gene1837	0	0	1
gene1838	0	0	1
gene1839	0	0	1
gene1840	0	0	1
gene1841	0	0	1
gene1842	0	0	1
gene1843	0	0	1
gene1844	0	0	1
gene1845	0	0	1
gene1846	0	0	1
gene1847	0	0	1
gene1848	0	0	1
gene1849	0	0	1
gene1850	0	0	1
gene1851	0	0	1
gene1852	0	0	1
gene1853	0	0	1
gene1854	0	0	1
gene1855	0	0	1
gene1856	0	0	1
gene1857	0	0	1
gene1858	0	0	1
gene1859	0	0	1
gene1860	0	0	1
gene1861	0	0	1
gene1862	0	0	1
gene1863	0	0	1
gene1864	0	0	1
gene1865	0	0	1
gene1866	0	0	1
gene1867	0	0	1
gene1868	0	0	1
gene1869	0	0	1
gene1870	0	0	1
gene1871	0	0	1
gene1872	0	0	1
gene1873	0	0	1
gene1874	0	0	1
gene1875	0	0	1
gene1876	0	0	1
gene1877	0	0	1
gene1878	0	0	1
gene1879	0	0	1
gene1880	0	0	1
gene1881	0	0	1
gene1882	0	0	1
gene1883	0	0	1
gene1884	0	0	1
gene1885	0	0	1
gene1886	0	0	1
gene1887	0	0	1
gene1888	0	0	1
gene1889	0	0	1
gene1890	0	0	1
gene1891	0	0	1
gene1892	0	0	1
gene1893	0	0	1
gene1894	0	0	1
gene1895	0	0	1
gene1896	0	0	1
gene1897	0	0	1
gene1898	0	0	1
gene1899	0	0	1
gene1900	0	0	1
gene1901	0	0	1
gene1902	0	0	1
gene1903	0	0	1
gene1904	0	0	1
gene1905	0	0	1
gene1906	0	0	1
gene1907	0	0	1
gene1908	0	0	1
gene1909	0	0	1
gene1910	0	0	1
gene1911	0	0	1
gene1912	0	0	1
gene1913	0	0	1
gene1914	0	0	1
gene1915	0	0	1
gene1916	0	0	1
gene1917	0	0	1
gene1918	0	0	1
gene1919	0	0	1
gene1920	0	0	1
gene1921	0	0	1
gene1922	0	0	1
gene1923	0	0	1
gene1924	0	0	1
gene1925	0	0	1
gene1926	0	0	1
gene1927	0	0	1
gene1928	0	0	1
gene1929	0	0	1
gene1930	0	0	1
gene1931	0	0	1
gene1932	0	0	1
gene1933	0	0	1
gene1934	0	0	1
gene1935	0	0	1
gene1936	0	0	1
gene1937	0	0	1
gene1938	0	0	1
gene1939	0	0	1
gene1940	0	0	1
gene1941	0	0	1
gene1942	0	0	1
gene1943	0	0	1
gene1944	0	0	1
gene1945	0	0	1
gene1946	0	0	1
gene1947	0	0	1
gene1948	0	0	1
gene1949	0	0	1
gene1950	0	0	1
gene1951	0	0	1
gene1952	0	0	1
gene1953	0	0	1
gene1954	0	0	1
gene1955	0	0	1
gene1956	0	0	1
gene1957	0	0	1
gene1958	0	0	1
gene1959	0	0	1
gene1960	0	0	1
gene1961	0	0	1
gene1962	0	0	1
gene1963	0	0	1
gene1964	0	0	1
gene1965	0	0	1
gene1966	0	0	1
gene1967	0	0	1
gene1968	0	0	1
gene1969	0	0	1
gene1970	0	0	1
gene1971	0	0	1
gene1972	0	0	1
gene1973	0	0	1
gene1974	0	0	1
gene1975	0	0	1
gene1976	0	0	1
gene1977	0	0	1
gene1978	0	0	1
gene1979	0	0	1
gene1980	0	0	1
gene1981	0	0	1
gene1982	0	0	1
gene1983	0	0	1
gene1984	0	0	1
gene1985	0	0	1
gene1986	0	0	1
gene1987	0	0	1
gene1988	0	0	1
gene1989	0	0	1
gene1990	0	0	1
gene1991	0	0	1
gene1992	0	0	1
gene1993	0	0	1
gene1994	0	0	1
gene1995	0	0	1
gene1996	0	0	1
gene1997	0	0	1
gene1998	0	0	1
gene1999	0	0	1
gene2000	0	0	1
[truncated: 2,000 more rows]
