# Supplementary material for: ProbCD: enrichment analysis accounting for categorization uncertainty
Source: BMC Bioinformatics. 2007 Oct 12;8:383. doi: 10.1186/1471-2105-8-383 (PMC2169266; doi:10.1186/1471-2105-8-383)
Supplement: Additional file 1 — ProbCD source-code and Examples. Source-code used to build the ProbCD package. Future upgrades will be available at the project website [20]. Dataset and results for the three examples presented in the Results section. [file 1471-2105-8-383-S1.zip › ProbCD/example_3/network_NOorder.txt]

gene0001	1
gene0002	1
gene0003	1
gene0004	1
gene0005	1
gene0006	1
gene0007	1
gene0008	1
gene0009	1
gene0010	1
gene0011	1
gene0012	1
gene0013	1
gene0014	1
gene0015	1
gene0016	1
gene0017	1
gene0018	1
gene0019	1
gene0020	1
gene0021	0
gene0022	0
gene0023	0
gene0024	0
gene0025	0
gene0026	0
gene0027	0
gene0028	0
gene0029	0
gene0030	0
gene0031	0
gene0032	0
gene0033	0
gene0034	0
gene0035	0
gene0036	0
gene0037	0
gene0038	0
gene0039	0
gene0040	0
gene0041	0
gene0042	0
gene0043	0
gene0044	0
gene0045	0
gene0046	0
gene0047	0
gene0048	0
gene0049	0
gene0050	0
gene0051	0
gene0052	0
gene0053	0
gene0054	0
gene0055	0
gene0056	0
gene0057	0
gene0058	0
gene0059	0
gene0060	0
gene0061	0
gene0062	0
gene0063	0
gene0064	0
gene0065	0
gene0066	0
gene0067	0
gene0068	0
gene0069	0
gene0070	0
gene0071	0
gene0072	0
gene0073	0
gene0074	0
gene0075	0
gene0076	0
gene0077	0
gene0078	0
gene0079	0
gene0080	0
gene0081	0
gene0082	0
gene0083	0
gene0084	0
gene0085	0
gene0086	0
gene0087	0
gene0088	0
gene0089	0
gene0090	0
gene0091	0
gene0092	0
gene0093	0
gene0094	0
gene0095	0
gene0096	0
gene0097	0
gene0098	0
gene0099	0
gene0100	0
gene0101	0
gene0102	0
gene0103	0
gene0104	0
gene0105	0
gene0106	0
gene0107	0
gene0108	0
gene0109	0
gene0110	0
gene0111	0
gene0112	0
gene0113	0
gene0114	0
gene0115	0
gene0116	0
gene0117	0
gene0118	0
gene0119	0
gene0120	0
gene0121	0
gene0122	0
gene0123	0
gene0124	0
gene0125	0
gene0126	0
gene0127	0
gene0128	0
gene0129	0
gene0130	0
gene0131	0
gene0132	0
gene0133	0
gene0134	0
gene0135	0
gene0136	0
gene0137	0
gene0138	0
gene0139	0
gene0140	0
gene0141	0
gene0142	0
gene0143	0
gene0144	0
gene0145	0
gene0146	0
gene0147	0
gene0148	0
gene0149	0
gene0150	0
gene0151	0
gene0152	0
gene0153	0
gene0154	0
gene0155	0
gene0156	0
gene0157	0
gene0158	0
gene0159	0
gene0160	0
gene0161	0
gene0162	0
gene0163	0
gene0164	0
gene0165	0
gene0166	0
gene0167	0
gene0168	0
gene0169	0
gene0170	0
gene0171	0
gene0172	0
gene0173	0
gene0174	0
gene0175	0
gene0176	0
gene0177	0
gene0178	0
gene0179	0
gene0180	0
gene0181	0
gene0182	0
gene0183	0
gene0184	0
gene0185	0
gene0186	0
gene0187	0
gene0188	0
gene0189	0
gene0190	0
gene0191	0
gene0192	0
gene0193	0
gene0194	0
gene0195	0
gene0196	0
gene0197	0
gene0198	0
gene0199	0
gene0200	0
gene0201	1
gene0202	1
gene0203	1
gene0204	1
gene0205	1
gene0206	1
gene0207	1
gene0208	1
gene0209	1
gene0210	1
gene0211	1
gene0212	1
gene0213	1
gene0214	1
gene0215	1
gene0216	1
gene0217	1
gene0218	1
gene0219	1
gene0220	1
gene0221	1
gene0222	1
gene0223	1
gene0224	1
gene0225	1
gene0226	1
gene0227	1
gene0228	1
gene0229	1
gene0230	1
gene0231	1
gene0232	1
gene0233	1
gene0234	1
gene0235	1
gene0236	1
gene0237	1
gene0238	1
gene0239	1
gene0240	1
gene0241	1
gene0242	1
gene0243	1
gene0244	1
gene0245	1
gene0246	1
gene0247	1
gene0248	1
gene0249	1
gene0250	1
gene0251	1
gene0252	1
gene0253	1
gene0254	1
gene0255	1
gene0256	1
gene0257	1
gene0258	1
gene0259	1
gene0260	1
gene0261	1
gene0262	1
gene0263	1
gene0264	1
gene0265	1
gene0266	1
gene0267	1
gene0268	1
gene0269	1
gene0270	1
gene0271	1
gene0272	1
gene0273	1
gene0274	1
gene0275	1
gene0276	1
gene0277	1
gene0278	1
gene0279	1
gene0280	1
gene0281	1
gene0282	1
gene0283	1
gene0284	1
gene0285	1
gene0286	1
gene0287	1
gene0288	1
gene0289	1
gene0290	1
gene0291	1
gene0292	1
gene0293	1
gene0294	1
gene0295	1
gene0296	1
gene0297	1
gene0298	1
gene0299	1
gene0300	1
gene0301	1
gene0302	1
gene0303	1
gene0304	1
gene0305	1
gene0306	1
gene0307	1
gene0308	1
gene0309	1
gene0310	1
gene0311	1
gene0312	1
gene0313	1
gene0314	1
gene0315	1
gene0316	1
gene0317	1
gene0318	1
gene0319	1
gene0320	1
gene0321	1
gene0322	1
gene0323	1
gene0324	1
gene0325	1
gene0326	1
gene0327	1
gene0328	1
gene0329	1
gene0330	1
gene0331	1
gene0332	1
gene0333	1
gene0334	1
gene0335	1
gene0336	1
gene0337	1
gene0338	1
gene0339	1
gene0340	1
gene0341	1
gene0342	1
gene0343	1
gene0344	1
gene0345	1
gene0346	1
gene0347	1
gene0348	1
gene0349	1
gene0350	1
gene0351	1
gene0352	1
gene0353	1
gene0354	1
gene0355	1
gene0356	1
gene0357	1
gene0358	1
gene0359	1
gene0360	1
gene0361	1
gene0362	1
gene0363	1
gene0364	1
gene0365	1
gene0366	1
gene0367	1
gene0368	1
gene0369	1
gene0370	1
gene0371	1
gene0372	1
gene0373	1
gene0374	1
gene0375	1
gene0376	1
gene0377	1
gene0378	1
gene0379	1
gene0380	1
gene0381	1
gene0382	1
gene0383	1
gene0384	1
gene0385	1
gene0386	1
gene0387	1
gene0388	1
gene0389	1
gene0390	1
gene0391	1
gene0392	1
gene0393	1
gene0394	1
gene0395	1
gene0396	1
gene0397	1
gene0398	1
gene0399	1
gene0400	1
gene0401	1
gene0402	1
gene0403	1
gene0404	1
gene0405	1
gene0406	1
gene0407	1
gene0408	1
gene0409	1
gene0410	1
gene0411	1
gene0412	1
gene0413	1
gene0414	1
gene0415	1
gene0416	1
gene0417	1
gene0418	1
gene0419	1
gene0420	1
gene0421	1
gene0422	1
gene0423	1
gene0424	1
gene0425	1
gene0426	1
gene0427	1
gene0428	1
gene0429	1
gene0430	1
gene0431	1
gene0432	1
gene0433	1
gene0434	1
gene0435	1
gene0436	1
gene0437	1
gene0438	1
gene0439	1
gene0440	1
gene0441	1
gene0442	1
gene0443	1
gene0444	1
gene0445	1
gene0446	1
gene0447	1
gene0448	1
gene0449	1
gene0450	1
gene0451	1
gene0452	1
gene0453	1
gene0454	1
gene0455	1
gene0456	1
gene0457	1
gene0458	1
gene0459	1
gene0460	1
gene0461	1
gene0462	1
gene0463	1
gene0464	1
gene0465	1
gene0466	1
gene0467	1
gene0468	1
gene0469	1
gene0470	1
gene0471	1
gene0472	1
gene0473	1
gene0474	1
gene0475	1
gene0476	1
gene0477	1
gene0478	1
gene0479	1
gene0480	1
gene0481	1
gene0482	1
gene0483	1
gene0484	1
gene0485	1
gene0486	1
gene0487	1
gene0488	1
gene0489	1
gene0490	1
gene0491	1
gene0492	1
gene0493	1
gene0494	1
gene0495	1
gene0496	1
gene0497	1
gene0498	1
gene0499	1
gene0500	1
gene0501	1
gene0502	1
gene0503	1
gene0504	1
gene0505	1
gene0506	1
gene0507	1
gene0508	1
gene0509	1
gene0510	1
gene0511	1
gene0512	1
gene0513	1
gene0514	1
gene0515	1
gene0516	1
gene0517	1
gene0518	1
gene0519	1
gene0520	1
gene0521	1
gene0522	1
gene0523	1
gene0524	1
gene0525	1
gene0526	1
gene0527	1
gene0528	1
gene0529	1
gene0530	1
gene0531	1
gene0532	1
gene0533	1
gene0534	1
gene0535	1
gene0536	1
gene0537	1
gene0538	1
gene0539	1
gene0540	1
gene0541	1
gene0542	1
gene0543	1
gene0544	1
gene0545	1
gene0546	1
gene0547	1
gene0548	1
gene0549	1
gene0550	1
gene0551	1
gene0552	1
gene0553	1
gene0554	1
gene0555	1
gene0556	1
gene0557	1
gene0558	1
gene0559	1
gene0560	1
gene0561	1
gene0562	1
gene0563	1
gene0564	1
gene0565	1
gene0566	1
gene0567	1
gene0568	1
gene0569	1
gene0570	1
gene0571	1
gene0572	1
gene0573	1
gene0574	1
gene0575	1
gene0576	1
gene0577	1
gene0578	1
gene0579	1
gene0580	1
gene0581	0
gene0582	0
gene0583	0
gene0584	0
gene0585	0
gene0586	0
gene0587	0
gene0588	0
gene0589	0
gene0590	0
gene0591	0
gene0592	0
gene0593	0
gene0594	0
gene0595	0
gene0596	0
gene0597	0
gene0598	0
gene0599	0
gene0600	0
gene0601	0
gene0602	0
gene0603	0
gene0604	0
gene0605	0
gene0606	0
gene0607	0
gene0608	0
gene0609	0
gene0610	0
gene0611	0
gene0612	0
gene0613	0
gene0614	0
gene0615	0
gene0616	0
gene0617	0
gene0618	0
gene0619	0
gene0620	0
gene0621	0
gene0622	0
gene0623	0
gene0624	0
gene0625	0
gene0626	0
gene0627	0
gene0628	0
gene0629	0
gene0630	0
gene0631	0
gene0632	0
gene0633	0
gene0634	0
gene0635	0
gene0636	0
gene0637	0
gene0638	0
gene0639	0
gene0640	0
gene0641	0
gene0642	0
gene0643	0
gene0644	0
gene0645	0
gene0646	0
gene0647	0
gene0648	0
gene0649	0
gene0650	0
gene0651	0
gene0652	0
gene0653	0
gene0654	0
gene0655	0
gene0656	0
gene0657	0
gene0658	0
gene0659	0
gene0660	0
gene0661	0
gene0662	0
gene0663	0
gene0664	0
gene0665	0
gene0666	0
gene0667	0
gene0668	0
gene0669	0
gene0670	0
gene0671	0
gene0672	0
gene0673	0
gene0674	0
gene0675	0
gene0676	0
gene0677	0
gene0678	0
gene0679	0
gene0680	0
gene0681	0
gene0682	0
gene0683	0
gene0684	0
gene0685	0
gene0686	0
gene0687	0
gene0688	0
gene0689	0
gene0690	0
gene0691	0
gene0692	0
gene0693	0
gene0694	0
gene0695	0
gene0696	0
gene0697	0
gene0698	0
gene0699	0
gene0700	0
gene0701	0
gene0702	0
gene0703	0
gene0704	0
gene0705	0
gene0706	0
gene0707	0
gene0708	0
gene0709	0
gene0710	0
gene0711	0
gene0712	0
gene0713	0
gene0714	0
gene0715	0
gene0716	0
gene0717	0
gene0718	0
gene0719	0
gene0720	0
gene0721	0
gene0722	0
gene0723	0
gene0724	0
gene0725	0
gene0726	0
gene0727	0
gene0728	0
gene0729	0
gene0730	0
gene0731	0
gene0732	0
gene0733	0
gene0734	0
gene0735	0
gene0736	0
gene0737	0
gene0738	0
gene0739	0
gene0740	0
gene0741	0
gene0742	0
gene0743	0
gene0744	0
gene0745	0
gene0746	0
gene0747	0
gene0748	0
gene0749	0
gene0750	0
gene0751	0
gene0752	0
gene0753	0
gene0754	0
gene0755	0
gene0756	0
gene0757	0
gene0758	0
gene0759	0
gene0760	0
gene0761	0
gene0762	0
gene0763	0
gene0764	0
gene0765	0
gene0766	0
gene0767	0
gene0768	0
gene0769	0
gene0770	0
gene0771	0
gene0772	0
gene0773	0
gene0774	0
gene0775	0
gene0776	0
gene0777	0
gene0778	0
gene0779	0
gene0780	0
gene0781	0
gene0782	0
gene0783	0
gene0784	0
gene0785	0
gene0786	0
gene0787	0
gene0788	0
gene0789	0
gene0790	0
gene0791	0
gene0792	0
gene0793	0
gene0794	0
gene0795	0
gene0796	0
gene0797	0
gene0798	0
gene0799	0
gene0800	0
gene0801	0
gene0802	0
gene0803	0
gene0804	0
gene0805	0
gene0806	0
gene0807	0
gene0808	0
gene0809	0
gene0810	0
gene0811	0
gene0812	0
gene0813	0
gene0814	0
gene0815	0
gene0816	0
gene0817	0
gene0818	0
gene0819	0
gene0820	0
gene0821	0
gene0822	0
gene0823	0
gene0824	0
gene0825	0
gene0826	0
gene0827	0
gene0828	0
gene0829	0
gene0830	0
gene0831	0
gene0832	0
gene0833	0
gene0834	0
gene0835	0
gene0836	0
gene0837	0
gene0838	0
gene0839	0
gene0840	0
gene0841	0
gene0842	0
gene0843	0
gene0844	0
gene0845	0
gene0846	0
gene0847	0
gene0848	0
gene0849	0
gene0850	0
gene0851	0
gene0852	0
gene0853	0
gene0854	0
gene0855	0
gene0856	0
gene0857	0
gene0858	0
gene0859	0
gene0860	0
gene0861	0
gene0862	0
gene0863	0
gene0864	0
gene0865	0
gene0866	0
gene0867	0
gene0868	0
gene0869	0
gene0870	0
gene0871	0
gene0872	0
gene0873	0
gene0874	0
gene0875	0
gene0876	0
gene0877	0
gene0878	0
gene0879	0
gene0880	0
gene0881	0
gene0882	0
gene0883	0
gene0884	0
gene0885	0
gene0886	0
gene0887	0
gene0888	0
gene0889	0
gene0890	0
gene0891	0
gene0892	0
gene0893	0
gene0894	0
gene0895	0
gene0896	0
gene0897	0
gene0898	0
gene0899	0
gene0900	0
gene0901	0
gene0902	0
gene0903	0
gene0904	0
gene0905	0
gene0906	0
gene0907	0
gene0908	0
gene0909	0
gene0910	0
gene0911	0
gene0912	0
gene0913	0
gene0914	0
gene0915	0
gene0916	0
gene0917	0
gene0918	0
gene0919	0
gene0920	0
gene0921	0
gene0922	0
gene0923	0
gene0924	0
gene0925	0
gene0926	0
gene0927	0
gene0928	0
gene0929	0
gene0930	0
gene0931	0
gene0932	0
gene0933	0
gene0934	0
gene0935	0
gene0936	0
gene0937	0
gene0938	0
gene0939	0
gene0940	0
gene0941	0
gene0942	0
gene0943	0
gene0944	0
gene0945	0
gene0946	0
gene0947	0
gene0948	0
gene0949	0
gene0950	0
gene0951	0
gene0952	0
gene0953	0
gene0954	0
gene0955	0
gene0956	0
gene0957	0
gene0958	0
gene0959	0
gene0960	0
gene0961	0
gene0962	0
gene0963	0
gene0964	0
gene0965	0
gene0966	0
gene0967	0
gene0968	0
gene0969	0
gene0970	0
gene0971	0
gene0972	0
gene0973	0
gene0974	0
gene0975	0
gene0976	0
gene0977	0
gene0978	0
gene0979	0
gene0980	0
gene0981	0
gene0982	0
gene0983	0
gene0984	0
gene0985	0
gene0986	0
gene0987	0
gene0988	0
gene0989	0
gene0990	0
gene0991	0
gene0992	0
gene0993	0
gene0994	0
gene0995	0
gene0996	0
gene0997	0
gene0998	0
gene0999	0
gene1000	0
gene1001	0
gene1002	0
gene1003	0
gene1004	0
gene1005	0
gene1006	0
gene1007	0
gene1008	0
gene1009	0
gene1010	0
gene1011	0
gene1012	0
gene1013	0
gene1014	0
gene1015	0
gene1016	0
gene1017	0
gene1018	0
gene1019	0
gene1020	0
gene1021	0
gene1022	0
gene1023	0
gene1024	0
gene1025	0
gene1026	0
gene1027	0
gene1028	0
gene1029	0
gene1030	0
gene1031	0
gene1032	0
gene1033	0
gene1034	0
gene1035	0
gene1036	0
gene1037	0
gene1038	0
gene1039	0
gene1040	0
gene1041	0
gene1042	0
gene1043	0
gene1044	0
gene1045	0
gene1046	0
gene1047	0
gene1048	0
gene1049	0
gene1050	0
gene1051	0
gene1052	0
gene1053	0
gene1054	0
gene1055	0
gene1056	0
gene1057	0
gene1058	0
gene1059	0
gene1060	0
gene1061	0
gene1062	0
gene1063	0
gene1064	0
gene1065	0
gene1066	0
gene1067	0
gene1068	0
gene1069	0
gene1070	0
gene1071	0
gene1072	0
gene1073	0
gene1074	0
gene1075	0
gene1076	0
gene1077	0
gene1078	0
gene1079	0
gene1080	0
gene1081	0
gene1082	0
gene1083	0
gene1084	0
gene1085	0
gene1086	0
gene1087	0
gene1088	0
gene1089	0
gene1090	0
gene1091	0
gene1092	0
gene1093	0
gene1094	0
gene1095	0
gene1096	0
gene1097	0
gene1098	0
gene1099	0
gene1100	0
gene1101	0
gene1102	0
gene1103	0
gene1104	0
gene1105	0
gene1106	0
gene1107	0
gene1108	0
gene1109	0
gene1110	0
gene1111	0
gene1112	0
gene1113	0
gene1114	0
gene1115	0
gene1116	0
gene1117	0
gene1118	0
gene1119	0
gene1120	0
gene1121	0
gene1122	0
gene1123	0
gene1124	0
gene1125	0
gene1126	0
gene1127	0
gene1128	0
gene1129	0
gene1130	0
gene1131	0
gene1132	0
gene1133	0
gene1134	0
gene1135	0
gene1136	0
gene1137	0
gene1138	0
gene1139	0
gene1140	0
gene1141	0
gene1142	0
gene1143	0
gene1144	0
gene1145	0
gene1146	0
gene1147	0
gene1148	0
gene1149	0
gene1150	0
gene1151	0
gene1152	0
gene1153	0
gene1154	0
gene1155	0
gene1156	0
gene1157	0
gene1158	0
gene1159	0
gene1160	0
gene1161	0
gene1162	0
gene1163	0
gene1164	0
gene1165	0
gene1166	0
gene1167	0
gene1168	0
gene1169	0
gene1170	0
gene1171	0
gene1172	0
gene1173	0
gene1174	0
gene1175	0
gene1176	0
gene1177	0
gene1178	0
gene1179	0
gene1180	0
gene1181	0
gene1182	0
gene1183	0
gene1184	0
gene1185	0
gene1186	0
gene1187	0
gene1188	0
gene1189	0
gene1190	0
gene1191	0
gene1192	0
gene1193	0
gene1194	0
gene1195	0
gene1196	0
gene1197	0
gene1198	0
gene1199	0
gene1200	0
gene1201	0
gene1202	0
gene1203	0
gene1204	0
gene1205	0
gene1206	0
gene1207	0
gene1208	0
gene1209	0
gene1210	0
gene1211	0
gene1212	0
gene1213	0
gene1214	0
gene1215	0
gene1216	0
gene1217	0
gene1218	0
gene1219	0
gene1220	0
gene1221	0
gene1222	0
gene1223	0
gene1224	0
gene1225	0
gene1226	0
gene1227	0
gene1228	0
gene1229	0
gene1230	0
gene1231	0
gene1232	0
gene1233	0
gene1234	0
gene1235	0
gene1236	0
gene1237	0
gene1238	0
gene1239	0
gene1240	0
gene1241	0
gene1242	0
gene1243	0
gene1244	0
gene1245	0
gene1246	0
gene1247	0
gene1248	0
gene1249	0
gene1250	0
gene1251	0
gene1252	0
gene1253	0
gene1254	0
gene1255	0
gene1256	0
gene1257	0
gene1258	0
gene1259	0
gene1260	0
gene1261	0
gene1262	0
gene1263	0
gene1264	0
gene1265	0
gene1266	0
gene1267	0
gene1268	0
gene1269	0
gene1270	0
gene1271	0
gene1272	0
gene1273	0
gene1274	0
gene1275	0
gene1276	0
gene1277	0
gene1278	0
gene1279	0
gene1280	0
gene1281	0
gene1282	0
gene1283	0
gene1284	0
gene1285	0
gene1286	0
gene1287	0
gene1288	0
gene1289	0
gene1290	0
gene1291	0
gene1292	0
gene1293	0
gene1294	0
gene1295	0
gene1296	0
gene1297	0
gene1298	0
gene1299	0
gene1300	0
gene1301	0
gene1302	0
gene1303	0
gene1304	0
gene1305	0
gene1306	0
gene1307	0
gene1308	0
gene1309	0
gene1310	0
gene1311	0
gene1312	0
gene1313	0
gene1314	0
gene1315	0
gene1316	0
gene1317	0
gene1318	0
gene1319	0
gene1320	0
gene1321	0
gene1322	0
gene1323	0
gene1324	0
gene1325	0
gene1326	0
gene1327	0
gene1328	0
gene1329	0
gene1330	0
gene1331	0
gene1332	0
gene1333	0
gene1334	0
gene1335	0
gene1336	0
gene1337	0
gene1338	0
gene1339	0
gene1340	0
gene1341	0
gene1342	0
gene1343	0
gene1344	0
gene1345	0
gene1346	0
gene1347	0
gene1348	0
gene1349	0
gene1350	0
gene1351	0
gene1352	0
gene1353	0
gene1354	0
gene1355	0
gene1356	0
gene1357	0
gene1358	0
gene1359	0
gene1360	0
gene1361	0
gene1362	0
gene1363	0
gene1364	0
gene1365	0
gene1366	0
gene1367	0
gene1368	0
gene1369	0
gene1370	0
gene1371	0
gene1372	0
gene1373	0
gene1374	0
gene1375	0
gene1376	0
gene1377	0
gene1378	0
gene1379	0
gene1380	0
gene1381	0
gene1382	0
gene1383	0
gene1384	0
gene1385	0
gene1386	0
gene1387	0
gene1388	0
gene1389	0
gene1390	0
gene1391	0
gene1392	0
gene1393	0
gene1394	0
gene1395	0
gene1396	0
gene1397	0
gene1398	0
gene1399	0
gene1400	0
gene1401	0
gene1402	0
gene1403	0
gene1404	0
gene1405	0
gene1406	0
gene1407	0
gene1408	0
gene1409	0
gene1410	0
gene1411	0
gene1412	0
gene1413	0
gene1414	0
gene1415	0
gene1416	0
gene1417	0
gene1418	0
gene1419	0
gene1420	0
gene1421	0
gene1422	0
gene1423	0
gene1424	0
gene1425	0
gene1426	0
gene1427	0
gene1428	0
gene1429	0
gene1430	0
gene1431	0
gene1432	0
gene1433	0
gene1434	0
gene1435	0
gene1436	0
gene1437	0
gene1438	0
gene1439	0
gene1440	0
gene1441	0
gene1442	0
gene1443	0
gene1444	0
gene1445	0
gene1446	0
gene1447	0
gene1448	0
gene1449	0
gene1450	0
gene1451	0
gene1452	0
gene1453	0
gene1454	0
gene1455	0
gene1456	0
gene1457	0
gene1458	0
gene1459	0
gene1460	0
gene1461	0
gene1462	0
gene1463	0
gene1464	0
gene1465	0
gene1466	0
gene1467	0
gene1468	0
gene1469	0
gene1470	0
gene1471	0
gene1472	0
gene1473	0
gene1474	0
gene1475	0
gene1476	0
gene1477	0
gene1478	0
gene1479	0
gene1480	0
gene1481	0
gene1482	0
gene1483	0
gene1484	0
gene1485	0
gene1486	0
gene1487	0
gene1488	0
gene1489	0
gene1490	0
gene1491	0
gene1492	0
gene1493	0
gene1494	0
gene1495	0
gene1496	0
gene1497	0
gene1498	0
gene1499	0
gene1500	0
gene1501	0
gene1502	0
gene1503	0
gene1504	0
gene1505	0
gene1506	0
gene1507	0
gene1508	0
gene1509	0
gene1510	0
gene1511	0
gene1512	0
gene1513	0
gene1514	0
gene1515	0
gene1516	0
gene1517	0
gene1518	0
gene1519	0
gene1520	0
gene1521	0
gene1522	0
gene1523	0
gene1524	0
gene1525	0
gene1526	0
gene1527	0
gene1528	0
gene1529	0
gene1530	0
gene1531	0
gene1532	0
gene1533	0
gene1534	0
gene1535	0
gene1536	0
gene1537	0
gene1538	0
gene1539	0
gene1540	0
gene1541	0
gene1542	0
gene1543	0
gene1544	0
gene1545	0
gene1546	0
gene1547	0
gene1548	0
gene1549	0
gene1550	0
gene1551	0
gene1552	0
gene1553	0
gene1554	0
gene1555	0
gene1556	0
gene1557	0
gene1558	0
gene1559	0
gene1560	0
gene1561	0
gene1562	0
gene1563	0
gene1564	0
gene1565	0
gene1566	0
gene1567	0
gene1568	0
gene1569	0
gene1570	0
gene1571	0
gene1572	0
gene1573	0
gene1574	0
gene1575	0
gene1576	0
gene1577	0
gene1578	0
gene1579	0
gene1580	0
gene1581	0
gene1582	0
gene1583	0
gene1584	0
gene1585	0
gene1586	0
gene1587	0
gene1588	0
gene1589	0
gene1590	0
gene1591	0
gene1592	0
gene1593	0
gene1594	0
gene1595	0
gene1596	0
gene1597	0
gene1598	0
gene1599	0
gene1600	0
gene1601	0
gene1602	0
gene1603	0
gene1604	0
gene1605	0
gene1606	0
gene1607	0
gene1608	0
gene1609	0
gene1610	0
gene1611	0
gene1612	0
gene1613	0
gene1614	0
gene1615	0
gene1616	0
gene1617	0
gene1618	0
gene1619	0
gene1620	0
gene1621	0
gene1622	0
gene1623	0
gene1624	0
gene1625	0
gene1626	0
gene1627	0
gene1628	0
gene1629	0
gene1630	0
gene1631	0
gene1632	0
gene1633	0
gene1634	0
gene1635	0
gene1636	0
gene1637	0
gene1638	0
gene1639	0
gene1640	0
gene1641	0
gene1642	0
gene1643	0
gene1644	0
gene1645	0
gene1646	0
gene1647	0
gene1648	0
gene1649	0
gene1650	0
gene1651	0
gene1652	0
gene1653	0
gene1654	0
gene1655	0
gene1656	0
gene1657	0
gene1658	0
gene1659	0
gene1660	0
gene1661	0
gene1662	0
gene1663	0
gene1664	0
gene1665	0
gene1666	0
gene1667	0
gene1668	0
gene1669	0
gene1670	0
gene1671	0
gene1672	0
gene1673	0
gene1674	0
gene1675	0
gene1676	0
gene1677	0
gene1678	0
gene1679	0
gene1680	0
gene1681	0
gene1682	0
gene1683	0
gene1684	0
gene1685	0
gene1686	0
gene1687	0
gene1688	0
gene1689	0
gene1690	0
gene1691	0
gene1692	0
gene1693	0
gene1694	0
gene1695	0
gene1696	0
gene1697	0
gene1698	0
gene1699	0
gene1700	0
gene1701	0
gene1702	0
gene1703	0
gene1704	0
gene1705	0
gene1706	0
gene1707	0
gene1708	0
gene1709	0
gene1710	0
gene1711	0
gene1712	0
gene1713	0
gene1714	0
gene1715	0
gene1716	0
gene1717	0
gene1718	0
gene1719	0
gene1720	0
gene1721	0
gene1722	0
gene1723	0
gene1724	0
gene1725	0
gene1726	0
gene1727	0
gene1728	0
gene1729	0
gene1730	0
gene1731	0
gene1732	0
gene1733	0
gene1734	0
gene1735	0
gene1736	0
gene1737	0
gene1738	0
gene1739	0
gene1740	0
gene1741	0
gene1742	0
gene1743	0
gene1744	0
gene1745	0
gene1746	0
gene1747	0
gene1748	0
gene1749	0
gene1750	0
gene1751	0
gene1752	0
gene1753	0
gene1754	0
gene1755	0
gene1756	0
gene1757	0
gene1758	0
gene1759	0
gene1760	0
gene1761	0
gene1762	0
gene1763	0
gene1764	0
gene1765	0
gene1766	0
gene1767	0
gene1768	0
gene1769	0
gene1770	0
gene1771	0
gene1772	0
gene1773	0
gene1774	0
gene1775	0
gene1776	0
gene1777	0
gene1778	0
gene1779	0
gene1780	0
gene1781	0
gene1782	0
gene1783	0
gene1784	0
gene1785	0
gene1786	0
gene1787	0
gene1788	0
gene1789	0
gene1790	0
gene1791	0
gene1792	0
gene1793	0
gene1794	0
gene1795	0
gene1796	0
gene1797	0
gene1798	0
gene1799	0
gene1800	0
gene1801	0
gene1802	0
gene1803	0
gene1804	0
gene1805	0
gene1806	0
gene1807	0
gene1808	0
gene1809	0
gene1810	0
gene1811	0
gene1812	0
gene1813	0
gene1814	0
gene1815	0
gene1816	0
gene1817	0
gene1818	0
gene1819	0
gene1820	0
gene1821	0
gene1822	0
gene1823	0
gene1824	0
gene1825	0
gene1826	0
gene1827	0
gene1828	0
gene1829	0
gene1830	0
gene1831	0
gene1832	0
gene1833	0
gene1834	0
gene1835	0
gene1836	0
gene1837	0
gene1838	0
gene1839	0
gene1840	0
gene1841	0
gene1842	0
gene1843	0
gene1844	0
gene1845	0
gene1846	0
gene1847	0
gene1848	0
gene1849	0
gene1850	0
gene1851	0
gene1852	0
gene1853	0
gene1854	0
gene1855	0
gene1856	0
gene1857	0
gene1858	0
gene1859	0
gene1860	0
gene1861	0
gene1862	0
gene1863	0
gene1864	0
gene1865	0
gene1866	0
gene1867	0
gene1868	0
gene1869	0
gene1870	0
gene1871	0
gene1872	0
gene1873	0
gene1874	0
gene1875	0
gene1876	0
gene1877	0
gene1878	0
gene1879	0
gene1880	0
gene1881	0
gene1882	0
gene1883	0
gene1884	0
gene1885	0
gene1886	0
gene1887	0
gene1888	0
gene1889	0
gene1890	0
gene1891	0
gene1892	0
gene1893	0
gene1894	0
gene1895	0
gene1896	0
gene1897	0
gene1898	0
gene1899	0
gene1900	0
gene1901	0
gene1902	0
gene1903	0
gene1904	0
gene1905	0
gene1906	0
gene1907	0
gene1908	0
gene1909	0
gene1910	0
gene1911	0
gene1912	0
gene1913	0
gene1914	0
gene1915	0
gene1916	0
gene1917	0
gene1918	0
gene1919	0
gene1920	0
gene1921	0
gene1922	0
gene1923	0
gene1924	0
gene1925	0
gene1926	0
gene1927	0
gene1928	0
gene1929	0
gene1930	0
gene1931	0
gene1932	0
gene1933	0
gene1934	0
gene1935	0
gene1936	0
gene1937	0
gene1938	0
gene1939	0
gene1940	0
gene1941	0
gene1942	0
gene1943	0
gene1944	0
gene1945	0
gene1946	0
gene1947	0
gene1948	0
gene1949	0
gene1950	0
gene1951	0
gene1952	0
gene1953	0
gene1954	0
gene1955	0
gene1956	0
gene1957	0
gene1958	0
gene1959	0
gene1960	0
gene1961	0
gene1962	0
gene1963	0
gene1964	0
gene1965	0
gene1966	0
gene1967	0
gene1968	0
gene1969	0
gene1970	0
gene1971	0
gene1972	0
gene1973	0
gene1974	0
gene1975	0
gene1976	0
gene1977	0
gene1978	0
gene1979	0
gene1980	0
gene1981	0
gene1982	0
gene1983	0
gene1984	0
gene1985	0
gene1986	0
gene1987	0
gene1988	0
gene1989	0
gene1990	0
gene1991	0
gene1992	0
gene1993	0
gene1994	0
gene1995	0
gene1996	0
gene1997	0
gene1998	0
gene1999	0
gene2000	0
[truncated: 2,000 more rows]
