# Supplementary material for: ProbCD: enrichment analysis accounting for categorization uncertainty
Source: BMC Bioinformatics. 2007 Oct 12;8:383. doi: 10.1186/1471-2105-8-383 (PMC2169266; doi:10.1186/1471-2105-8-383)
Supplement: Additional file 1 — ProbCD source-code and Examples. Source-code used to build the ProbCD package. Future upgrades will be available at the project website [20]. Dataset and results for the three examples presented in the Results section. [file 1471-2105-8-383-S1.zip › ProbCD/example_3/prob_annot.txt]

gene0001	GO:i	1
gene0002	GO:i	1
gene0003	GO:i	1
gene0004	GO:i	1
gene0005	GO:i	1
gene0006	GO:i	1
gene0007	GO:i	1
gene0008	GO:i	1
gene0009	GO:i	1
gene0010	GO:i	1
gene0011	GO:i	1
gene0012	GO:i	1
gene0013	GO:i	1
gene0014	GO:i	1
gene0015	GO:i	1
gene0016	GO:i	1
gene0017	GO:i	1
gene0018	GO:i	1
gene0019	GO:i	1
gene0020	GO:i	1
gene0021	GO:i	1
gene0022	GO:i	1
gene0023	GO:i	1
gene0024	GO:i	1
gene0025	GO:i	1
gene0026	GO:i	1
gene0027	GO:i	1
gene0028	GO:i	1
gene0029	GO:i	1
gene0030	GO:i	1
gene0031	GO:i	1
gene0032	GO:i	1
gene0033	GO:i	1
gene0034	GO:i	1
gene0035	GO:i	1
gene0036	GO:i	1
gene0037	GO:i	1
gene0038	GO:i	1
gene0039	GO:i	1
gene0040	GO:i	1
gene0041	GO:i	1
gene0042	GO:i	1
gene0043	GO:i	1
gene0044	GO:i	1
gene0045	GO:i	1
gene0046	GO:i	1
gene0047	GO:i	1
gene0048	GO:i	1
gene0049	GO:i	1
gene0050	GO:i	1
gene0051	GO:i	1
gene0052	GO:i	1
gene0053	GO:i	1
gene0054	GO:i	1
gene0055	GO:i	1
gene0056	GO:i	1
gene0057	GO:i	1
gene0058	GO:i	1
gene0059	GO:i	1
gene0060	GO:i	1
gene0061	GO:i	1
gene0062	GO:i	1
gene0063	GO:i	1
gene0064	GO:i	1
gene0065	GO:i	1
gene0066	GO:i	1
gene0067	GO:i	1
gene0068	GO:i	1
gene0069	GO:i	1
gene0070	GO:i	1
gene0071	GO:i	1
gene0072	GO:i	1
gene0073	GO:i	1
gene0074	GO:i	1
gene0075	GO:i	1
gene0076	GO:i	1
gene0077	GO:i	1
gene0078	GO:i	1
gene0079	GO:i	1
gene0080	GO:i	1
gene0081	GO:i	1
gene0082	GO:i	1
gene0083	GO:i	1
gene0084	GO:i	1
gene0085	GO:i	1
gene0086	GO:i	1
gene0087	GO:i	1
gene0088	GO:i	1
gene0089	GO:i	1
gene0090	GO:i	1
gene0091	GO:i	1
gene0092	GO:i	1
gene0093	GO:i	1
gene0094	GO:i	1
gene0095	GO:i	1
gene0096	GO:i	1
gene0097	GO:i	1
gene0098	GO:i	1
gene0099	GO:i	1
gene0100	GO:i	1
gene0101	GO:i	1
gene0102	GO:i	1
gene0103	GO:i	1
gene0104	GO:i	1
gene0105	GO:i	1
gene0106	GO:i	1
gene0107	GO:i	1
gene0108	GO:i	1
gene0109	GO:i	1
gene0110	GO:i	1
gene0111	GO:i	1
gene0112	GO:i	1
gene0113	GO:i	1
gene0114	GO:i	1
gene0115	GO:i	1
gene0116	GO:i	1
gene0117	GO:i	1
gene0118	GO:i	1
gene0119	GO:i	1
gene0120	GO:i	1
gene0121	GO:i	1
gene0122	GO:i	1
gene0123	GO:i	1
gene0124	GO:i	1
gene0125	GO:i	1
gene0126	GO:i	1
gene0127	GO:i	1
gene0128	GO:i	1
gene0129	GO:i	1
gene0130	GO:i	1
gene0131	GO:i	1
gene0132	GO:i	1
gene0133	GO:i	1
gene0134	GO:i	1
gene0135	GO:i	1
gene0136	GO:i	1
gene0137	GO:i	1
gene0138	GO:i	1
gene0139	GO:i	1
gene0140	GO:i	1
gene0141	GO:i	1
gene0142	GO:i	1
gene0143	GO:i	1
gene0144	GO:i	1
gene0145	GO:i	1
gene0146	GO:i	1
gene0147	GO:i	1
gene0148	GO:i	1
gene0149	GO:i	1
gene0150	GO:i	1
gene0151	GO:i	1
gene0152	GO:i	1
gene0153	GO:i	1
gene0154	GO:i	1
gene0155	GO:i	1
gene0156	GO:i	1
gene0157	GO:i	1
gene0158	GO:i	1
gene0159	GO:i	1
gene0160	GO:i	1
gene0161	GO:i	1
gene0162	GO:i	1
gene0163	GO:i	1
gene0164	GO:i	1
gene0165	GO:i	1
gene0166	GO:i	1
gene0167	GO:i	1
gene0168	GO:i	1
gene0169	GO:i	1
gene0170	GO:i	1
gene0171	GO:i	1
gene0172	GO:i	1
gene0173	GO:i	1
gene0174	GO:i	1
gene0175	GO:i	1
gene0176	GO:i	1
gene0177	GO:i	1
gene0178	GO:i	1
gene0179	GO:i	1
gene0180	GO:i	1
gene0181	GO:i	1
gene0182	GO:i	1
gene0183	GO:i	1
gene0184	GO:i	1
gene0185	GO:i	1
gene0186	GO:i	1
gene0187	GO:i	1
gene0188	GO:i	1
gene0189	GO:i	1
gene0190	GO:i	1
gene0191	GO:i	1
gene0192	GO:i	1
gene0193	GO:i	1
gene0194	GO:i	1
gene0195	GO:i	1
gene0196	GO:i	1
gene0197	GO:i	1
gene0198	GO:i	1
gene0199	GO:i	1
gene0200	GO:i	1
gene0201	GO:other	1
gene0202	GO:other	1
gene0203	GO:other	1
gene0204	GO:other	1
gene0205	GO:other	1
gene0206	GO:other	1
gene0207	GO:other	1
gene0208	GO:other	1
gene0209	GO:other	1
gene0210	GO:other	1
gene0211	GO:other	1
gene0212	GO:other	1
gene0213	GO:other	1
gene0214	GO:other	1
gene0215	GO:other	1
gene0216	GO:other	1
gene0217	GO:other	1
gene0218	GO:other	1
gene0219	GO:other	1
gene0220	GO:other	1
gene0221	GO:other	1
gene0222	GO:other	1
gene0223	GO:other	1
gene0224	GO:other	1
gene0225	GO:other	1
gene0226	GO:other	1
gene0227	GO:other	1
gene0228	GO:other	1
gene0229	GO:other	1
gene0230	GO:other	1
gene0231	GO:other	1
gene0232	GO:other	1
gene0233	GO:other	1
gene0234	GO:other	1
gene0235	GO:other	1
gene0236	GO:other	1
gene0237	GO:other	1
gene0238	GO:other	1
gene0239	GO:other	1
gene0240	GO:other	1
gene0241	GO:other	1
gene0242	GO:other	1
gene0243	GO:other	1
gene0244	GO:other	1
gene0245	GO:other	1
gene0246	GO:other	1
gene0247	GO:other	1
gene0248	GO:other	1
gene0249	GO:other	1
gene0250	GO:other	1
gene0251	GO:other	1
gene0252	GO:other	1
gene0253	GO:other	1
gene0254	GO:other	1
gene0255	GO:other	1
gene0256	GO:other	1
gene0257	GO:other	1
gene0258	GO:other	1
gene0259	GO:other	1
gene0260	GO:other	1
gene0261	GO:other	1
gene0262	GO:other	1
gene0263	GO:other	1
gene0264	GO:other	1
gene0265	GO:other	1
gene0266	GO:other	1
gene0267	GO:other	1
gene0268	GO:other	1
gene0269	GO:other	1
gene0270	GO:other	1
gene0271	GO:other	1
gene0272	GO:other	1
gene0273	GO:other	1
gene0274	GO:other	1
gene0275	GO:other	1
gene0276	GO:other	1
gene0277	GO:other	1
gene0278	GO:other	1
gene0279	GO:other	1
gene0280	GO:other	1
gene0281	GO:other	1
gene0282	GO:other	1
gene0283	GO:other	1
gene0284	GO:other	1
gene0285	GO:other	1
gene0286	GO:other	1
gene0287	GO:other	1
gene0288	GO:other	1
gene0289	GO:other	1
gene0290	GO:other	1
gene0291	GO:other	1
gene0292	GO:other	1
gene0293	GO:other	1
gene0294	GO:other	1
gene0295	GO:other	1
gene0296	GO:other	1
gene0297	GO:other	1
gene0298	GO:other	1
gene0299	GO:other	1
gene0300	GO:other	1
gene0301	GO:other	1
gene0302	GO:other	1
gene0303	GO:other	1
gene0304	GO:other	1
gene0305	GO:other	1
gene0306	GO:other	1
gene0307	GO:other	1
gene0308	GO:other	1
gene0309	GO:other	1
gene0310	GO:other	1
gene0311	GO:other	1
gene0312	GO:other	1
gene0313	GO:other	1
gene0314	GO:other	1
gene0315	GO:other	1
gene0316	GO:other	1
gene0317	GO:other	1
gene0318	GO:other	1
gene0319	GO:other	1
gene0320	GO:other	1
gene0321	GO:other	1
gene0322	GO:other	1
gene0323	GO:other	1
gene0324	GO:other	1
gene0325	GO:other	1
gene0326	GO:other	1
gene0327	GO:other	1
gene0328	GO:other	1
gene0329	GO:other	1
gene0330	GO:other	1
gene0331	GO:other	1
gene0332	GO:other	1
gene0333	GO:other	1
gene0334	GO:other	1
gene0335	GO:other	1
gene0336	GO:other	1
gene0337	GO:other	1
gene0338	GO:other	1
gene0339	GO:other	1
gene0340	GO:other	1
gene0341	GO:other	1
gene0342	GO:other	1
gene0343	GO:other	1
gene0344	GO:other	1
gene0345	GO:other	1
gene0346	GO:other	1
gene0347	GO:other	1
gene0348	GO:other	1
gene0349	GO:other	1
gene0350	GO:other	1
gene0351	GO:other	1
gene0352	GO:other	1
gene0353	GO:other	1
gene0354	GO:other	1
gene0355	GO:other	1
gene0356	GO:other	1
gene0357	GO:other	1
gene0358	GO:other	1
gene0359	GO:other	1
gene0360	GO:other	1
gene0361	GO:other	1
gene0362	GO:other	1
gene0363	GO:other	1
gene0364	GO:other	1
gene0365	GO:other	1
gene0366	GO:other	1
gene0367	GO:other	1
gene0368	GO:other	1
gene0369	GO:other	1
gene0370	GO:other	1
gene0371	GO:other	1
gene0372	GO:other	1
gene0373	GO:other	1
gene0374	GO:other	1
gene0375	GO:other	1
gene0376	GO:other	1
gene0377	GO:other	1
gene0378	GO:other	1
gene0379	GO:other	1
gene0380	GO:other	1
gene0381	GO:other	1
gene0382	GO:other	1
gene0383	GO:other	1
gene0384	GO:other	1
gene0385	GO:other	1
gene0386	GO:other	1
gene0387	GO:other	1
gene0388	GO:other	1
gene0389	GO:other	1
gene0390	GO:other	1
gene0391	GO:other	1
gene0392	GO:other	1
gene0393	GO:other	1
gene0394	GO:other	1
gene0395	GO:other	1
gene0396	GO:other	1
gene0397	GO:other	1
gene0398	GO:other	1
gene0399	GO:other	1
gene0400	GO:other	1
gene0401	GO:other	1
gene0402	GO:other	1
gene0403	GO:other	1
gene0404	GO:other	1
gene0405	GO:other	1
gene0406	GO:other	1
gene0407	GO:other	1
gene0408	GO:other	1
gene0409	GO:other	1
gene0410	GO:other	1
gene0411	GO:other	1
gene0412	GO:other	1
gene0413	GO:other	1
gene0414	GO:other	1
gene0415	GO:other	1
gene0416	GO:other	1
gene0417	GO:other	1
gene0418	GO:other	1
gene0419	GO:other	1
gene0420	GO:other	1
gene0421	GO:other	1
gene0422	GO:other	1
gene0423	GO:other	1
gene0424	GO:other	1
gene0425	GO:other	1
gene0426	GO:other	1
gene0427	GO:other	1
gene0428	GO:other	1
gene0429	GO:other	1
gene0430	GO:other	1
gene0431	GO:other	1
gene0432	GO:other	1
gene0433	GO:other	1
gene0434	GO:other	1
gene0435	GO:other	1
gene0436	GO:other	1
gene0437	GO:other	1
gene0438	GO:other	1
gene0439	GO:other	1
gene0440	GO:other	1
gene0441	GO:other	1
gene0442	GO:other	1
gene0443	GO:other	1
gene0444	GO:other	1
gene0445	GO:other	1
gene0446	GO:other	1
gene0447	GO:other	1
gene0448	GO:other	1
gene0449	GO:other	1
gene0450	GO:other	1
gene0451	GO:other	1
gene0452	GO:other	1
gene0453	GO:other	1
gene0454	GO:other	1
gene0455	GO:other	1
gene0456	GO:other	1
gene0457	GO:other	1
gene0458	GO:other	1
gene0459	GO:other	1
gene0460	GO:other	1
gene0461	GO:other	1
gene0462	GO:other	1
gene0463	GO:other	1
gene0464	GO:other	1
gene0465	GO:other	1
gene0466	GO:other	1
gene0467	GO:other	1
gene0468	GO:other	1
gene0469	GO:other	1
gene0470	GO:other	1
gene0471	GO:other	1
gene0472	GO:other	1
gene0473	GO:other	1
gene0474	GO:other	1
gene0475	GO:other	1
gene0476	GO:other	1
gene0477	GO:other	1
gene0478	GO:other	1
gene0479	GO:other	1
gene0480	GO:other	1
gene0481	GO:other	1
gene0482	GO:other	1
gene0483	GO:other	1
gene0484	GO:other	1
gene0485	GO:other	1
gene0486	GO:other	1
gene0487	GO:other	1
gene0488	GO:other	1
gene0489	GO:other	1
gene0490	GO:other	1
gene0491	GO:other	1
gene0492	GO:other	1
gene0493	GO:other	1
gene0494	GO:other	1
gene0495	GO:other	1
gene0496	GO:other	1
gene0497	GO:other	1
gene0498	GO:other	1
gene0499	GO:other	1
gene0500	GO:other	1
gene0501	GO:other	1
gene0502	GO:other	1
gene0503	GO:other	1
gene0504	GO:other	1
gene0505	GO:other	1
gene0506	GO:other	1
gene0507	GO:other	1
gene0508	GO:other	1
gene0509	GO:other	1
gene0510	GO:other	1
gene0511	GO:other	1
gene0512	GO:other	1
gene0513	GO:other	1
gene0514	GO:other	1
gene0515	GO:other	1
gene0516	GO:other	1
gene0517	GO:other	1
gene0518	GO:other	1
gene0519	GO:other	1
gene0520	GO:other	1
gene0521	GO:other	1
gene0522	GO:other	1
gene0523	GO:other	1
gene0524	GO:other	1
gene0525	GO:other	1
gene0526	GO:other	1
gene0527	GO:other	1
gene0528	GO:other	1
gene0529	GO:other	1
gene0530	GO:other	1
gene0531	GO:other	1
gene0532	GO:other	1
gene0533	GO:other	1
gene0534	GO:other	1
gene0535	GO:other	1
gene0536	GO:other	1
gene0537	GO:other	1
gene0538	GO:other	1
gene0539	GO:other	1
gene0540	GO:other	1
gene0541	GO:other	1
gene0542	GO:other	1
gene0543	GO:other	1
gene0544	GO:other	1
gene0545	GO:other	1
gene0546	GO:other	1
gene0547	GO:other	1
gene0548	GO:other	1
gene0549	GO:other	1
gene0550	GO:other	1
gene0551	GO:other	1
gene0552	GO:other	1
gene0553	GO:other	1
gene0554	GO:other	1
gene0555	GO:other	1
gene0556	GO:other	1
gene0557	GO:other	1
gene0558	GO:other	1
gene0559	GO:other	1
gene0560	GO:other	1
gene0561	GO:other	1
gene0562	GO:other	1
gene0563	GO:other	1
gene0564	GO:other	1
gene0565	GO:other	1
gene0566	GO:other	1
gene0567	GO:other	1
gene0568	GO:other	1
gene0569	GO:other	1
gene0570	GO:other	1
gene0571	GO:other	1
gene0572	GO:other	1
gene0573	GO:other	1
gene0574	GO:other	1
gene0575	GO:other	1
gene0576	GO:other	1
gene0577	GO:other	1
gene0578	GO:other	1
gene0579	GO:other	1
gene0580	GO:other	1
gene0581	GO:other	1
gene0582	GO:other	1
gene0583	GO:other	1
gene0584	GO:other	1
gene0585	GO:other	1
gene0586	GO:other	1
gene0587	GO:other	1
gene0588	GO:other	1
gene0589	GO:other	1
gene0590	GO:other	1
gene0591	GO:other	1
gene0592	GO:other	1
gene0593	GO:other	1
gene0594	GO:other	1
gene0595	GO:other	1
gene0596	GO:other	1
gene0597	GO:other	1
gene0598	GO:other	1
gene0599	GO:other	1
gene0600	GO:other	1
gene0601	GO:other	1
gene0602	GO:other	1
gene0603	GO:other	1
gene0604	GO:other	1
gene0605	GO:other	1
gene0606	GO:other	1
gene0607	GO:other	1
gene0608	GO:other	1
gene0609	GO:other	1
gene0610	GO:other	1
gene0611	GO:other	1
gene0612	GO:other	1
gene0613	GO:other	1
gene0614	GO:other	1
gene0615	GO:other	1
gene0616	GO:other	1
gene0617	GO:other	1
gene0618	GO:other	1
gene0619	GO:other	1
gene0620	GO:other	1
gene0621	GO:other	1
gene0622	GO:other	1
gene0623	GO:other	1
gene0624	GO:other	1
gene0625	GO:other	1
gene0626	GO:other	1
gene0627	GO:other	1
gene0628	GO:other	1
gene0629	GO:other	1
gene0630	GO:other	1
gene0631	GO:other	1
gene0632	GO:other	1
gene0633	GO:other	1
gene0634	GO:other	1
gene0635	GO:other	1
gene0636	GO:other	1
gene0637	GO:other	1
gene0638	GO:other	1
gene0639	GO:other	1
gene0640	GO:other	1
gene0641	GO:other	1
gene0642	GO:other	1
gene0643	GO:other	1
gene0644	GO:other	1
gene0645	GO:other	1
gene0646	GO:other	1
gene0647	GO:other	1
gene0648	GO:other	1
gene0649	GO:other	1
gene0650	GO:other	1
gene0651	GO:other	1
gene0652	GO:other	1
gene0653	GO:other	1
gene0654	GO:other	1
gene0655	GO:other	1
gene0656	GO:other	1
gene0657	GO:other	1
gene0658	GO:other	1
gene0659	GO:other	1
gene0660	GO:other	1
gene0661	GO:other	1
gene0662	GO:other	1
gene0663	GO:other	1
gene0664	GO:other	1
gene0665	GO:other	1
gene0666	GO:other	1
gene0667	GO:other	1
gene0668	GO:other	1
gene0669	GO:other	1
gene0670	GO:other	1
gene0671	GO:other	1
gene0672	GO:other	1
gene0673	GO:other	1
gene0674	GO:other	1
gene0675	GO:other	1
gene0676	GO:other	1
gene0677	GO:other	1
gene0678	GO:other	1
gene0679	GO:other	1
gene0680	GO:other	1
gene0681	GO:other	1
gene0682	GO:other	1
gene0683	GO:other	1
gene0684	GO:other	1
gene0685	GO:other	1
gene0686	GO:other	1
gene0687	GO:other	1
gene0688	GO:other	1
gene0689	GO:other	1
gene0690	GO:other	1
gene0691	GO:other	1
gene0692	GO:other	1
gene0693	GO:other	1
gene0694	GO:other	1
gene0695	GO:other	1
gene0696	GO:other	1
gene0697	GO:other	1
gene0698	GO:other	1
gene0699	GO:other	1
gene0700	GO:other	1
gene0701	GO:other	1
gene0702	GO:other	1
gene0703	GO:other	1
gene0704	GO:other	1
gene0705	GO:other	1
gene0706	GO:other	1
gene0707	GO:other	1
gene0708	GO:other	1
gene0709	GO:other	1
gene0710	GO:other	1
gene0711	GO:other	1
gene0712	GO:other	1
gene0713	GO:other	1
gene0714	GO:other	1
gene0715	GO:other	1
gene0716	GO:other	1
gene0717	GO:other	1
gene0718	GO:other	1
gene0719	GO:other	1
gene0720	GO:other	1
gene0721	GO:other	1
gene0722	GO:other	1
gene0723	GO:other	1
gene0724	GO:other	1
gene0725	GO:other	1
gene0726	GO:other	1
gene0727	GO:other	1
gene0728	GO:other	1
gene0729	GO:other	1
gene0730	GO:other	1
gene0731	GO:other	1
gene0732	GO:other	1
gene0733	GO:other	1
gene0734	GO:other	1
gene0735	GO:other	1
gene0736	GO:other	1
gene0737	GO:other	1
gene0738	GO:other	1
gene0739	GO:other	1
gene0740	GO:other	1
gene0741	GO:other	1
gene0742	GO:other	1
gene0743	GO:other	1
gene0744	GO:other	1
gene0745	GO:other	1
gene0746	GO:other	1
gene0747	GO:other	1
gene0748	GO:other	1
gene0749	GO:other	1
gene0750	GO:other	1
gene0751	GO:other	1
gene0752	GO:other	1
gene0753	GO:other	1
gene0754	GO:other	1
gene0755	GO:other	1
gene0756	GO:other	1
gene0757	GO:other	1
gene0758	GO:other	1
gene0759	GO:other	1
gene0760	GO:other	1
gene0761	GO:other	1
gene0762	GO:other	1
gene0763	GO:other	1
gene0764	GO:other	1
gene0765	GO:other	1
gene0766	GO:other	1
gene0767	GO:other	1
gene0768	GO:other	1
gene0769	GO:other	1
gene0770	GO:other	1
gene0771	GO:other	1
gene0772	GO:other	1
gene0773	GO:other	1
gene0774	GO:other	1
gene0775	GO:other	1
gene0776	GO:other	1
gene0777	GO:other	1
gene0778	GO:other	1
gene0779	GO:other	1
gene0780	GO:other	1
gene0781	GO:other	1
gene0782	GO:other	1
gene0783	GO:other	1
gene0784	GO:other	1
gene0785	GO:other	1
gene0786	GO:other	1
gene0787	GO:other	1
gene0788	GO:other	1
gene0789	GO:other	1
gene0790	GO:other	1
gene0791	GO:other	1
gene0792	GO:other	1
gene0793	GO:other	1
gene0794	GO:other	1
gene0795	GO:other	1
gene0796	GO:other	1
gene0797	GO:other	1
gene0798	GO:other	1
gene0799	GO:other	1
gene0800	GO:other	1
gene0801	GO:other	1
gene0802	GO:other	1
gene0803	GO:other	1
gene0804	GO:other	1
gene0805	GO:other	1
gene0806	GO:other	1
gene0807	GO:other	1
gene0808	GO:other	1
gene0809	GO:other	1
gene0810	GO:other	1
gene0811	GO:other	1
gene0812	GO:other	1
gene0813	GO:other	1
gene0814	GO:other	1
gene0815	GO:other	1
gene0816	GO:other	1
gene0817	GO:other	1
gene0818	GO:other	1
gene0819	GO:other	1
gene0820	GO:other	1
gene0821	GO:other	1
gene0822	GO:other	1
gene0823	GO:other	1
gene0824	GO:other	1
gene0825	GO:other	1
gene0826	GO:other	1
gene0827	GO:other	1
gene0828	GO:other	1
gene0829	GO:other	1
gene0830	GO:other	1
gene0831	GO:other	1
gene0832	GO:other	1
gene0833	GO:other	1
gene0834	GO:other	1
gene0835	GO:other	1
gene0836	GO:other	1
gene0837	GO:other	1
gene0838	GO:other	1
gene0839	GO:other	1
gene0840	GO:other	1
gene0841	GO:other	1
gene0842	GO:other	1
gene0843	GO:other	1
gene0844	GO:other	1
gene0845	GO:other	1
gene0846	GO:other	1
gene0847	GO:other	1
gene0848	GO:other	1
gene0849	GO:other	1
gene0850	GO:other	1
gene0851	GO:other	1
gene0852	GO:other	1
gene0853	GO:other	1
gene0854	GO:other	1
gene0855	GO:other	1
gene0856	GO:other	1
gene0857	GO:other	1
gene0858	GO:other	1
gene0859	GO:other	1
gene0860	GO:other	1
gene0861	GO:other	1
gene0862	GO:other	1
gene0863	GO:other	1
gene0864	GO:other	1
gene0865	GO:other	1
gene0866	GO:other	1
gene0867	GO:other	1
gene0868	GO:other	1
gene0869	GO:other	1
gene0870	GO:other	1
gene0871	GO:other	1
gene0872	GO:other	1
gene0873	GO:other	1
gene0874	GO:other	1
gene0875	GO:other	1
gene0876	GO:other	1
gene0877	GO:other	1
gene0878	GO:other	1
gene0879	GO:other	1
gene0880	GO:other	1
gene0881	GO:other	1
gene0882	GO:other	1
gene0883	GO:other	1
gene0884	GO:other	1
gene0885	GO:other	1
gene0886	GO:other	1
gene0887	GO:other	1
gene0888	GO:other	1
gene0889	GO:other	1
gene0890	GO:other	1
gene0891	GO:other	1
gene0892	GO:other	1
gene0893	GO:other	1
gene0894	GO:other	1
gene0895	GO:other	1
gene0896	GO:other	1
gene0897	GO:other	1
gene0898	GO:other	1
gene0899	GO:other	1
gene0900	GO:other	1
gene0901	GO:other	1
gene0902	GO:other	1
gene0903	GO:other	1
gene0904	GO:other	1
gene0905	GO:other	1
gene0906	GO:other	1
gene0907	GO:other	1
gene0908	GO:other	1
gene0909	GO:other	1
gene0910	GO:other	1
gene0911	GO:other	1
gene0912	GO:other	1
gene0913	GO:other	1
gene0914	GO:other	1
gene0915	GO:other	1
gene0916	GO:other	1
gene0917	GO:other	1
gene0918	GO:other	1
gene0919	GO:other	1
gene0920	GO:other	1
gene0921	GO:other	1
gene0922	GO:other	1
gene0923	GO:other	1
gene0924	GO:other	1
gene0925	GO:other	1
gene0926	GO:other	1
gene0927	GO:other	1
gene0928	GO:other	1
gene0929	GO:other	1
gene0930	GO:other	1
gene0931	GO:other	1
gene0932	GO:other	1
gene0933	GO:other	1
gene0934	GO:other	1
gene0935	GO:other	1
gene0936	GO:other	1
gene0937	GO:other	1
gene0938	GO:other	1
gene0939	GO:other	1
gene0940	GO:other	1
gene0941	GO:other	1
gene0942	GO:other	1
gene0943	GO:other	1
gene0944	GO:other	1
gene0945	GO:other	1
gene0946	GO:other	1
gene0947	GO:other	1
gene0948	GO:other	1
gene0949	GO:other	1
gene0950	GO:other	1
gene0951	GO:other	1
gene0952	GO:other	1
gene0953	GO:other	1
gene0954	GO:other	1
gene0955	GO:other	1
gene0956	GO:other	1
gene0957	GO:other	1
gene0958	GO:other	1
gene0959	GO:other	1
gene0960	GO:other	1
gene0961	GO:other	1
gene0962	GO:other	1
gene0963	GO:other	1
gene0964	GO:other	1
gene0965	GO:other	1
gene0966	GO:other	1
gene0967	GO:other	1
gene0968	GO:other	1
gene0969	GO:other	1
gene0970	GO:other	1
gene0971	GO:other	1
gene0972	GO:other	1
gene0973	GO:other	1
gene0974	GO:other	1
gene0975	GO:other	1
gene0976	GO:other	1
gene0977	GO:other	1
gene0978	GO:other	1
gene0979	GO:other	1
gene0980	GO:other	1
gene0981	GO:other	1
gene0982	GO:other	1
gene0983	GO:other	1
gene0984	GO:other	1
gene0985	GO:other	1
gene0986	GO:other	1
gene0987	GO:other	1
gene0988	GO:other	1
gene0989	GO:other	1
gene0990	GO:other	1
gene0991	GO:other	1
gene0992	GO:other	1
gene0993	GO:other	1
gene0994	GO:other	1
gene0995	GO:other	1
gene0996	GO:other	1
gene0997	GO:other	1
gene0998	GO:other	1
gene0999	GO:other	1
gene1000	GO:other	1
gene1001	GO:other	1
gene1002	GO:other	1
gene1003	GO:other	1
gene1004	GO:other	1
gene1005	GO:other	1
gene1006	GO:other	1
gene1007	GO:other	1
gene1008	GO:other	1
gene1009	GO:other	1
gene1010	GO:other	1
gene1011	GO:other	1
gene1012	GO:other	1
gene1013	GO:other	1
gene1014	GO:other	1
gene1015	GO:other	1
gene1016	GO:other	1
gene1017	GO:other	1
gene1018	GO:other	1
gene1019	GO:other	1
gene1020	GO:other	1
gene1021	GO:other	1
gene1022	GO:other	1
gene1023	GO:other	1
gene1024	GO:other	1
gene1025	GO:other	1
gene1026	GO:other	1
gene1027	GO:other	1
gene1028	GO:other	1
gene1029	GO:other	1
gene1030	GO:other	1
gene1031	GO:other	1
gene1032	GO:other	1
gene1033	GO:other	1
gene1034	GO:other	1
gene1035	GO:other	1
gene1036	GO:other	1
gene1037	GO:other	1
gene1038	GO:other	1
gene1039	GO:other	1
gene1040	GO:other	1
gene1041	GO:other	1
gene1042	GO:other	1
gene1043	GO:other	1
gene1044	GO:other	1
gene1045	GO:other	1
gene1046	GO:other	1
gene1047	GO:other	1
gene1048	GO:other	1
gene1049	GO:other	1
gene1050	GO:other	1
gene1051	GO:other	1
gene1052	GO:other	1
gene1053	GO:other	1
gene1054	GO:other	1
gene1055	GO:other	1
gene1056	GO:other	1
gene1057	GO:other	1
gene1058	GO:other	1
gene1059	GO:other	1
gene1060	GO:other	1
gene1061	GO:other	1
gene1062	GO:other	1
gene1063	GO:other	1
gene1064	GO:other	1
gene1065	GO:other	1
gene1066	GO:other	1
gene1067	GO:other	1
gene1068	GO:other	1
gene1069	GO:other	1
gene1070	GO:other	1
gene1071	GO:other	1
gene1072	GO:other	1
gene1073	GO:other	1
gene1074	GO:other	1
gene1075	GO:other	1
gene1076	GO:other	1
gene1077	GO:other	1
gene1078	GO:other	1
gene1079	GO:other	1
gene1080	GO:other	1
gene1081	GO:other	1
gene1082	GO:other	1
gene1083	GO:other	1
gene1084	GO:other	1
gene1085	GO:other	1
gene1086	GO:other	1
gene1087	GO:other	1
gene1088	GO:other	1
gene1089	GO:other	1
gene1090	GO:other	1
gene1091	GO:other	1
gene1092	GO:other	1
gene1093	GO:other	1
gene1094	GO:other	1
gene1095	GO:other	1
gene1096	GO:other	1
gene1097	GO:other	1
gene1098	GO:other	1
gene1099	GO:other	1
gene1100	GO:other	1
gene1101	GO:other	1
gene1102	GO:other	1
gene1103	GO:other	1
gene1104	GO:other	1
gene1105	GO:other	1
gene1106	GO:other	1
gene1107	GO:other	1
gene1108	GO:other	1
gene1109	GO:other	1
gene1110	GO:other	1
gene1111	GO:other	1
gene1112	GO:other	1
gene1113	GO:other	1
gene1114	GO:other	1
gene1115	GO:other	1
gene1116	GO:other	1
gene1117	GO:other	1
gene1118	GO:other	1
gene1119	GO:other	1
gene1120	GO:other	1
gene1121	GO:other	1
gene1122	GO:other	1
gene1123	GO:other	1
gene1124	GO:other	1
gene1125	GO:other	1
gene1126	GO:other	1
gene1127	GO:other	1
gene1128	GO:other	1
gene1129	GO:other	1
gene1130	GO:other	1
gene1131	GO:other	1
gene1132	GO:other	1
gene1133	GO:other	1
gene1134	GO:other	1
gene1135	GO:other	1
gene1136	GO:other	1
gene1137	GO:other	1
gene1138	GO:other	1
gene1139	GO:other	1
gene1140	GO:other	1
gene1141	GO:other	1
gene1142	GO:other	1
gene1143	GO:other	1
gene1144	GO:other	1
gene1145	GO:other	1
gene1146	GO:other	1
gene1147	GO:other	1
gene1148	GO:other	1
gene1149	GO:other	1
gene1150	GO:other	1
gene1151	GO:other	1
gene1152	GO:other	1
gene1153	GO:other	1
gene1154	GO:other	1
gene1155	GO:other	1
gene1156	GO:other	1
gene1157	GO:other	1
gene1158	GO:other	1
gene1159	GO:other	1
gene1160	GO:other	1
gene1161	GO:other	1
gene1162	GO:other	1
gene1163	GO:other	1
gene1164	GO:other	1
gene1165	GO:other	1
gene1166	GO:other	1
gene1167	GO:other	1
gene1168	GO:other	1
gene1169	GO:other	1
gene1170	GO:other	1
gene1171	GO:other	1
gene1172	GO:other	1
gene1173	GO:other	1
gene1174	GO:other	1
gene1175	GO:other	1
gene1176	GO:other	1
gene1177	GO:other	1
gene1178	GO:other	1
gene1179	GO:other	1
gene1180	GO:other	1
gene1181	GO:other	1
gene1182	GO:other	1
gene1183	GO:other	1
gene1184	GO:other	1
gene1185	GO:other	1
gene1186	GO:other	1
gene1187	GO:other	1
gene1188	GO:other	1
gene1189	GO:other	1
gene1190	GO:other	1
gene1191	GO:other	1
gene1192	GO:other	1
gene1193	GO:other	1
gene1194	GO:other	1
gene1195	GO:other	1
gene1196	GO:other	1
gene1197	GO:other	1
gene1198	GO:other	1
gene1199	GO:other	1
gene1200	GO:other	1
gene1201	GO:other	1
gene1202	GO:other	1
gene1203	GO:other	1
gene1204	GO:other	1
gene1205	GO:other	1
gene1206	GO:other	1
gene1207	GO:other	1
gene1208	GO:other	1
gene1209	GO:other	1
gene1210	GO:other	1
gene1211	GO:other	1
gene1212	GO:other	1
gene1213	GO:other	1
gene1214	GO:other	1
gene1215	GO:other	1
gene1216	GO:other	1
gene1217	GO:other	1
gene1218	GO:other	1
gene1219	GO:other	1
gene1220	GO:other	1
gene1221	GO:other	1
gene1222	GO:other	1
gene1223	GO:other	1
gene1224	GO:other	1
gene1225	GO:other	1
gene1226	GO:other	1
gene1227	GO:other	1
gene1228	GO:other	1
gene1229	GO:other	1
gene1230	GO:other	1
gene1231	GO:other	1
gene1232	GO:other	1
gene1233	GO:other	1
gene1234	GO:other	1
gene1235	GO:other	1
gene1236	GO:other	1
gene1237	GO:other	1
gene1238	GO:other	1
gene1239	GO:other	1
gene1240	GO:other	1
gene1241	GO:other	1
gene1242	GO:other	1
gene1243	GO:other	1
gene1244	GO:other	1
gene1245	GO:other	1
gene1246	GO:other	1
gene1247	GO:other	1
gene1248	GO:other	1
gene1249	GO:other	1
gene1250	GO:other	1
gene1251	GO:other	1
gene1252	GO:other	1
gene1253	GO:other	1
gene1254	GO:other	1
gene1255	GO:other	1
gene1256	GO:other	1
gene1257	GO:other	1
gene1258	GO:other	1
gene1259	GO:other	1
gene1260	GO:other	1
gene1261	GO:other	1
gene1262	GO:other	1
gene1263	GO:other	1
gene1264	GO:other	1
gene1265	GO:other	1
gene1266	GO:other	1
gene1267	GO:other	1
gene1268	GO:other	1
gene1269	GO:other	1
gene1270	GO:other	1
gene1271	GO:other	1
gene1272	GO:other	1
gene1273	GO:other	1
gene1274	GO:other	1
gene1275	GO:other	1
gene1276	GO:other	1
gene1277	GO:other	1
gene1278	GO:other	1
gene1279	GO:other	1
gene1280	GO:other	1
gene1281	GO:other	1
gene1282	GO:other	1
gene1283	GO:other	1
gene1284	GO:other	1
gene1285	GO:other	1
gene1286	GO:other	1
gene1287	GO:other	1
gene1288	GO:other	1
gene1289	GO:other	1
gene1290	GO:other	1
gene1291	GO:other	1
gene1292	GO:other	1
gene1293	GO:other	1
gene1294	GO:other	1
gene1295	GO:other	1
gene1296	GO:other	1
gene1297	GO:other	1
gene1298	GO:other	1
gene1299	GO:other	1
gene1300	GO:other	1
gene1301	GO:other	1
gene1302	GO:other	1
gene1303	GO:other	1
gene1304	GO:other	1
gene1305	GO:other	1
gene1306	GO:other	1
gene1307	GO:other	1
gene1308	GO:other	1
gene1309	GO:other	1
gene1310	GO:other	1
gene1311	GO:other	1
gene1312	GO:other	1
gene1313	GO:other	1
gene1314	GO:other	1
gene1315	GO:other	1
gene1316	GO:other	1
gene1317	GO:other	1
gene1318	GO:other	1
gene1319	GO:other	1
gene1320	GO:other	1
gene1321	GO:other	1
gene1322	GO:other	1
gene1323	GO:other	1
gene1324	GO:other	1
gene1325	GO:other	1
gene1326	GO:other	1
gene1327	GO:other	1
gene1328	GO:other	1
gene1329	GO:other	1
gene1330	GO:other	1
gene1331	GO:other	1
gene1332	GO:other	1
gene1333	GO:other	1
gene1334	GO:other	1
gene1335	GO:other	1
gene1336	GO:other	1
gene1337	GO:other	1
gene1338	GO:other	1
gene1339	GO:other	1
gene1340	GO:other	1
gene1341	GO:other	1
gene1342	GO:other	1
gene1343	GO:other	1
gene1344	GO:other	1
gene1345	GO:other	1
gene1346	GO:other	1
gene1347	GO:other	1
gene1348	GO:other	1
gene1349	GO:other	1
gene1350	GO:other	1
gene1351	GO:other	1
gene1352	GO:other	1
gene1353	GO:other	1
gene1354	GO:other	1
gene1355	GO:other	1
gene1356	GO:other	1
gene1357	GO:other	1
gene1358	GO:other	1
gene1359	GO:other	1
gene1360	GO:other	1
gene1361	GO:other	1
gene1362	GO:other	1
gene1363	GO:other	1
gene1364	GO:other	1
gene1365	GO:other	1
gene1366	GO:other	1
gene1367	GO:other	1
gene1368	GO:other	1
gene1369	GO:other	1
gene1370	GO:other	1
gene1371	GO:other	1
gene1372	GO:other	1
gene1373	GO:other	1
gene1374	GO:other	1
gene1375	GO:other	1
gene1376	GO:other	1
gene1377	GO:other	1
gene1378	GO:other	1
gene1379	GO:other	1
gene1380	GO:other	1
gene1381	GO:other	1
gene1382	GO:other	1
gene1383	GO:other	1
gene1384	GO:other	1
gene1385	GO:other	1
gene1386	GO:other	1
gene1387	GO:other	1
gene1388	GO:other	1
gene1389	GO:other	1
gene1390	GO:other	1
gene1391	GO:other	1
gene1392	GO:other	1
gene1393	GO:other	1
gene1394	GO:other	1
gene1395	GO:other	1
gene1396	GO:other	1
gene1397	GO:other	1
gene1398	GO:other	1
gene1399	GO:other	1
gene1400	GO:other	1
gene1401	GO:other	1
gene1402	GO:other	1
gene1403	GO:other	1
gene1404	GO:other	1
gene1405	GO:other	1
gene1406	GO:other	1
gene1407	GO:other	1
gene1408	GO:other	1
gene1409	GO:other	1
gene1410	GO:other	1
gene1411	GO:other	1
gene1412	GO:other	1
gene1413	GO:other	1
gene1414	GO:other	1
gene1415	GO:other	1
gene1416	GO:other	1
gene1417	GO:other	1
gene1418	GO:other	1
gene1419	GO:other	1
gene1420	GO:other	1
gene1421	GO:other	1
gene1422	GO:other	1
gene1423	GO:other	1
gene1424	GO:other	1
gene1425	GO:other	1
gene1426	GO:other	1
gene1427	GO:other	1
gene1428	GO:other	1
gene1429	GO:other	1
gene1430	GO:other	1
gene1431	GO:other	1
gene1432	GO:other	1
gene1433	GO:other	1
gene1434	GO:other	1
gene1435	GO:other	1
gene1436	GO:other	1
gene1437	GO:other	1
gene1438	GO:other	1
gene1439	GO:other	1
gene1440	GO:other	1
gene1441	GO:other	1
gene1442	GO:other	1
gene1443	GO:other	1
gene1444	GO:other	1
gene1445	GO:other	1
gene1446	GO:other	1
gene1447	GO:other	1
gene1448	GO:other	1
gene1449	GO:other	1
gene1450	GO:other	1
gene1451	GO:other	1
gene1452	GO:other	1
gene1453	GO:other	1
gene1454	GO:other	1
gene1455	GO:other	1
gene1456	GO:other	1
gene1457	GO:other	1
gene1458	GO:other	1
gene1459	GO:other	1
gene1460	GO:other	1
gene1461	GO:other	1
gene1462	GO:other	1
gene1463	GO:other	1
gene1464	GO:other	1
gene1465	GO:other	1
gene1466	GO:other	1
gene1467	GO:other	1
gene1468	GO:other	1
gene1469	GO:other	1
gene1470	GO:other	1
gene1471	GO:other	1
gene1472	GO:other	1
gene1473	GO:other	1
gene1474	GO:other	1
gene1475	GO:other	1
gene1476	GO:other	1
gene1477	GO:other	1
gene1478	GO:other	1
gene1479	GO:other	1
gene1480	GO:other	1
gene1481	GO:other	1
gene1482	GO:other	1
gene1483	GO:other	1
gene1484	GO:other	1
gene1485	GO:other	1
gene1486	GO:other	1
gene1487	GO:other	1
gene1488	GO:other	1
gene1489	GO:other	1
gene1490	GO:other	1
gene1491	GO:other	1
gene1492	GO:other	1
gene1493	GO:other	1
gene1494	GO:other	1
gene1495	GO:other	1
gene1496	GO:other	1
gene1497	GO:other	1
gene1498	GO:other	1
gene1499	GO:other	1
gene1500	GO:other	1
gene1501	GO:other	1
gene1502	GO:other	1
gene1503	GO:other	1
gene1504	GO:other	1
gene1505	GO:other	1
gene1506	GO:other	1
gene1507	GO:other	1
gene1508	GO:other	1
gene1509	GO:other	1
gene1510	GO:other	1
gene1511	GO:other	1
gene1512	GO:other	1
gene1513	GO:other	1
gene1514	GO:other	1
gene1515	GO:other	1
gene1516	GO:other	1
gene1517	GO:other	1
gene1518	GO:other	1
gene1519	GO:other	1
gene1520	GO:other	1
gene1521	GO:other	1
gene1522	GO:other	1
gene1523	GO:other	1
gene1524	GO:other	1
gene1525	GO:other	1
gene1526	GO:other	1
gene1527	GO:other	1
gene1528	GO:other	1
gene1529	GO:other	1
gene1530	GO:other	1
gene1531	GO:other	1
gene1532	GO:other	1
gene1533	GO:other	1
gene1534	GO:other	1
gene1535	GO:other	1
gene1536	GO:other	1
gene1537	GO:other	1
gene1538	GO:other	1
gene1539	GO:other	1
gene1540	GO:other	1
gene1541	GO:other	1
gene1542	GO:other	1
gene1543	GO:other	1
gene1544	GO:other	1
gene1545	GO:other	1
gene1546	GO:other	1
gene1547	GO:other	1
gene1548	GO:other	1
gene1549	GO:other	1
gene1550	GO:other	1
gene1551	GO:other	1
gene1552	GO:other	1
gene1553	GO:other	1
gene1554	GO:other	1
gene1555	GO:other	1
gene1556	GO:other	1
gene1557	GO:other	1
gene1558	GO:other	1
gene1559	GO:other	1
gene1560	GO:other	1
gene1561	GO:other	1
gene1562	GO:other	1
gene1563	GO:other	1
gene1564	GO:other	1
gene1565	GO:other	1
gene1566	GO:other	1
gene1567	GO:other	1
gene1568	GO:other	1
gene1569	GO:other	1
gene1570	GO:other	1
gene1571	GO:other	1
gene1572	GO:other	1
gene1573	GO:other	1
gene1574	GO:other	1
gene1575	GO:other	1
gene1576	GO:other	1
gene1577	GO:other	1
gene1578	GO:other	1
gene1579	GO:other	1
gene1580	GO:other	1
gene1581	GO:other	1
gene1582	GO:other	1
gene1583	GO:other	1
gene1584	GO:other	1
gene1585	GO:other	1
gene1586	GO:other	1
gene1587	GO:other	1
gene1588	GO:other	1
gene1589	GO:other	1
gene1590	GO:other	1
gene1591	GO:other	1
gene1592	GO:other	1
gene1593	GO:other	1
gene1594	GO:other	1
gene1595	GO:other	1
gene1596	GO:other	1
gene1597	GO:other	1
gene1598	GO:other	1
gene1599	GO:other	1
gene1600	GO:other	1
gene1601	GO:other	1
gene1602	GO:other	1
gene1603	GO:other	1
gene1604	GO:other	1
gene1605	GO:other	1
gene1606	GO:other	1
gene1607	GO:other	1
gene1608	GO:other	1
gene1609	GO:other	1
gene1610	GO:other	1
gene1611	GO:other	1
gene1612	GO:other	1
gene1613	GO:other	1
gene1614	GO:other	1
gene1615	GO:other	1
gene1616	GO:other	1
gene1617	GO:other	1
gene1618	GO:other	1
gene1619	GO:other	1
gene1620	GO:other	1
gene1621	GO:other	1
gene1622	GO:other	1
gene1623	GO:other	1
gene1624	GO:other	1
gene1625	GO:other	1
gene1626	GO:other	1
gene1627	GO:other	1
gene1628	GO:other	1
gene1629	GO:other	1
gene1630	GO:other	1
gene1631	GO:other	1
gene1632	GO:other	1
gene1633	GO:other	1
gene1634	GO:other	1
gene1635	GO:other	1
gene1636	GO:other	1
gene1637	GO:other	1
gene1638	GO:other	1
gene1639	GO:other	1
gene1640	GO:other	1
gene1641	GO:other	1
gene1642	GO:other	1
gene1643	GO:other	1
gene1644	GO:other	1
gene1645	GO:other	1
gene1646	GO:other	1
gene1647	GO:other	1
gene1648	GO:other	1
gene1649	GO:other	1
gene1650	GO:other	1
gene1651	GO:other	1
gene1652	GO:other	1
gene1653	GO:other	1
gene1654	GO:other	1
gene1655	GO:other	1
gene1656	GO:other	1
gene1657	GO:other	1
gene1658	GO:other	1
gene1659	GO:other	1
gene1660	GO:other	1
gene1661	GO:other	1
gene1662	GO:other	1
gene1663	GO:other	1
gene1664	GO:other	1
gene1665	GO:other	1
gene1666	GO:other	1
gene1667	GO:other	1
gene1668	GO:other	1
gene1669	GO:other	1
gene1670	GO:other	1
gene1671	GO:other	1
gene1672	GO:other	1
gene1673	GO:other	1
gene1674	GO:other	1
gene1675	GO:other	1
gene1676	GO:other	1
gene1677	GO:other	1
gene1678	GO:other	1
gene1679	GO:other	1
gene1680	GO:other	1
gene1681	GO:other	1
gene1682	GO:other	1
gene1683	GO:other	1
gene1684	GO:other	1
gene1685	GO:other	1
gene1686	GO:other	1
gene1687	GO:other	1
gene1688	GO:other	1
gene1689	GO:other	1
gene1690	GO:other	1
gene1691	GO:other	1
gene1692	GO:other	1
gene1693	GO:other	1
gene1694	GO:other	1
gene1695	GO:other	1
gene1696	GO:other	1
gene1697	GO:other	1
gene1698	GO:other	1
gene1699	GO:other	1
gene1700	GO:other	1
gene1701	GO:other	1
gene1702	GO:other	1
gene1703	GO:other	1
gene1704	GO:other	1
gene1705	GO:other	1
gene1706	GO:other	1
gene1707	GO:other	1
gene1708	GO:other	1
gene1709	GO:other	1
gene1710	GO:other	1
gene1711	GO:other	1
gene1712	GO:other	1
gene1713	GO:other	1
gene1714	GO:other	1
gene1715	GO:other	1
gene1716	GO:other	1
gene1717	GO:other	1
gene1718	GO:other	1
gene1719	GO:other	1
gene1720	GO:other	1
gene1721	GO:other	1
gene1722	GO:other	1
gene1723	GO:other	1
gene1724	GO:other	1
gene1725	GO:other	1
gene1726	GO:other	1
gene1727	GO:other	1
gene1728	GO:other	1
gene1729	GO:other	1
gene1730	GO:other	1
gene1731	GO:other	1
gene1732	GO:other	1
gene1733	GO:other	1
gene1734	GO:other	1
gene1735	GO:other	1
gene1736	GO:other	1
gene1737	GO:other	1
gene1738	GO:other	1
gene1739	GO:other	1
gene1740	GO:other	1
gene1741	GO:other	1
gene1742	GO:other	1
gene1743	GO:other	1
gene1744	GO:other	1
gene1745	GO:other	1
gene1746	GO:other	1
gene1747	GO:other	1
gene1748	GO:other	1
gene1749	GO:other	1
gene1750	GO:other	1
gene1751	GO:other	1
gene1752	GO:other	1
gene1753	GO:other	1
gene1754	GO:other	1
gene1755	GO:other	1
gene1756	GO:other	1
gene1757	GO:other	1
gene1758	GO:other	1
gene1759	GO:other	1
gene1760	GO:other	1
gene1761	GO:other	1
gene1762	GO:other	1
gene1763	GO:other	1
gene1764	GO:other	1
gene1765	GO:other	1
gene1766	GO:other	1
gene1767	GO:other	1
gene1768	GO:other	1
gene1769	GO:other	1
gene1770	GO:other	1
gene1771	GO:other	1
gene1772	GO:other	1
gene1773	GO:other	1
gene1774	GO:other	1
gene1775	GO:other	1
gene1776	GO:other	1
gene1777	GO:other	1
gene1778	GO:other	1
gene1779	GO:other	1
gene1780	GO:other	1
gene1781	GO:other	1
gene1782	GO:other	1
gene1783	GO:other	1
gene1784	GO:other	1
gene1785	GO:other	1
gene1786	GO:other	1
gene1787	GO:other	1
gene1788	GO:other	1
gene1789	GO:other	1
gene1790	GO:other	1
gene1791	GO:other	1
gene1792	GO:other	1
gene1793	GO:other	1
gene1794	GO:other	1
gene1795	GO:other	1
gene1796	GO:other	1
gene1797	GO:other	1
gene1798	GO:other	1
gene1799	GO:other	1
gene1800	GO:other	1
gene1801	GO:other	1
gene1802	GO:other	1
gene1803	GO:other	1
gene1804	GO:other	1
gene1805	GO:other	1
gene1806	GO:other	1
gene1807	GO:other	1
gene1808	GO:other	1
gene1809	GO:other	1
gene1810	GO:other	1
gene1811	GO:other	1
gene1812	GO:other	1
gene1813	GO:other	1
gene1814	GO:other	1
gene1815	GO:other	1
gene1816	GO:other	1
gene1817	GO:other	1
gene1818	GO:other	1
gene1819	GO:other	1
gene1820	GO:other	1
gene1821	GO:other	1
gene1822	GO:other	1
gene1823	GO:other	1
gene1824	GO:other	1
gene1825	GO:other	1
gene1826	GO:other	1
gene1827	GO:other	1
gene1828	GO:other	1
gene1829	GO:other	1
gene1830	GO:other	1
gene1831	GO:other	1
gene1832	GO:other	1
gene1833	GO:other	1
gene1834	GO:other	1
gene1835	GO:other	1
gene1836	GO:other	1
gene1837	GO:other	1
gene1838	GO:other	1
gene1839	GO:other	1
gene1840	GO:other	1
gene1841	GO:other	1
gene1842	GO:other	1
gene1843	GO:other	1
gene1844	GO:other	1
gene1845	GO:other	1
gene1846	GO:other	1
gene1847	GO:other	1
gene1848	GO:other	1
gene1849	GO:other	1
gene1850	GO:other	1
gene1851	GO:other	1
gene1852	GO:other	1
gene1853	GO:other	1
gene1854	GO:other	1
gene1855	GO:other	1
gene1856	GO:other	1
gene1857	GO:other	1
gene1858	GO:other	1
gene1859	GO:other	1
gene1860	GO:other	1
gene1861	GO:other	1
gene1862	GO:other	1
gene1863	GO:other	1
gene1864	GO:other	1
gene1865	GO:other	1
gene1866	GO:other	1
gene1867	GO:other	1
gene1868	GO:other	1
gene1869	GO:other	1
gene1870	GO:other	1
gene1871	GO:other	1
gene1872	GO:other	1
gene1873	GO:other	1
gene1874	GO:other	1
gene1875	GO:other	1
gene1876	GO:other	1
gene1877	GO:other	1
gene1878	GO:other	1
gene1879	GO:other	1
gene1880	GO:other	1
gene1881	GO:other	1
gene1882	GO:other	1
gene1883	GO:other	1
gene1884	GO:other	1
gene1885	GO:other	1
gene1886	GO:other	1
gene1887	GO:other	1
gene1888	GO:other	1
gene1889	GO:other	1
gene1890	GO:other	1
gene1891	GO:other	1
gene1892	GO:other	1
gene1893	GO:other	1
gene1894	GO:other	1
gene1895	GO:other	1
gene1896	GO:other	1
gene1897	GO:other	1
gene1898	GO:other	1
gene1899	GO:other	1
gene1900	GO:other	1
gene1901	GO:other	1
gene1902	GO:other	1
gene1903	GO:other	1
gene1904	GO:other	1
gene1905	GO:other	1
gene1906	GO:other	1
gene1907	GO:other	1
gene1908	GO:other	1
gene1909	GO:other	1
gene1910	GO:other	1
gene1911	GO:other	1
gene1912	GO:other	1
gene1913	GO:other	1
gene1914	GO:other	1
gene1915	GO:other	1
gene1916	GO:other	1
gene1917	GO:other	1
gene1918	GO:other	1
gene1919	GO:other	1
gene1920	GO:other	1
gene1921	GO:other	1
gene1922	GO:other	1
gene1923	GO:other	1
gene1924	GO:other	1
gene1925	GO:other	1
gene1926	GO:other	1
gene1927	GO:other	1
gene1928	GO:other	1
gene1929	GO:other	1
gene1930	GO:other	1
gene1931	GO:other	1
gene1932	GO:other	1
gene1933	GO:other	1
gene1934	GO:other	1
gene1935	GO:other	1
gene1936	GO:other	1
gene1937	GO:other	1
gene1938	GO:other	1
gene1939	GO:other	1
gene1940	GO:other	1
gene1941	GO:other	1
gene1942	GO:other	1
gene1943	GO:other	1
gene1944	GO:other	1
gene1945	GO:other	1
gene1946	GO:other	1
gene1947	GO:other	1
gene1948	GO:other	1
gene1949	GO:other	1
gene1950	GO:other	1
gene1951	GO:other	1
gene1952	GO:other	1
gene1953	GO:other	1
gene1954	GO:other	1
gene1955	GO:other	1
gene1956	GO:other	1
gene1957	GO:other	1
gene1958	GO:other	1
gene1959	GO:other	1
gene1960	GO:other	1
gene1961	GO:other	1
gene1962	GO:other	1
gene1963	GO:other	1
gene1964	GO:other	1
gene1965	GO:other	1
gene1966	GO:other	1
gene1967	GO:other	1
gene1968	GO:other	1
gene1969	GO:other	1
gene1970	GO:other	1
gene1971	GO:other	1
gene1972	GO:other	1
gene1973	GO:other	1
gene1974	GO:other	1
gene1975	GO:other	1
gene1976	GO:other	1
gene1977	GO:other	1
gene1978	GO:other	1
gene1979	GO:other	1
gene1980	GO:other	1
gene1981	GO:other	1
gene1982	GO:other	1
gene1983	GO:other	1
gene1984	GO:other	1
gene1985	GO:other	1
gene1986	GO:other	1
gene1987	GO:other	1
gene1988	GO:other	1
gene1989	GO:other	1
gene1990	GO:other	1
gene1991	GO:other	1
gene1992	GO:other	1
gene1993	GO:other	1
gene1994	GO:other	1
gene1995	GO:other	1
gene1996	GO:other	1
gene1997	GO:other	1
gene1998	GO:other	1
gene1999	GO:other	1
gene2000	GO:other	1
[truncated: 2,000 more rows]
