# Supplementary material for: ProbCD: enrichment analysis accounting for categorization uncertainty
Source: BMC Bioinformatics. 2007 Oct 12;8:383. doi: 10.1186/1471-2105-8-383 (PMC2169266; doi:10.1186/1471-2105-8-383)
Supplement: Additional file 1 — ProbCD source-code and Examples. Source-code used to build the ProbCD package. Future upgrades will be available at the project website [20]. Dataset and results for the three examples presented in the Results section. [file 1471-2105-8-383-S1.zip › ProbCD/ProbCD_CramerT.R]

CramerT = function(X=NULL, k=2, l=2, outfile=NULL){
## input:
## X is a n x (k*l) matrix with each contingency table per row:
##   row 1: X1[1,1] <tab> X1[1,2] <tab> X1[1,3] ... X1[1,l] <tab> X1[2,1] ... X1[k,l]
##   ...
##   row N: XN[1,1] ... XN[k,l] 
## output:
## vector with Cramer's T for all N realizations of a random table k x l.
##
	if(is.null(X)){ return(NULL) }
######	if(l!=2){ print("warning: only 2 first columns are considered"); l=2 } ## let's do for l>2 too... why not?
	T = function(y){
		aux = chisq.test(y)
		aux$statistic / sum(y) / min(k-1,l-1)
	}
	N = dim(X)[1]
	if(is.null(N)){ N = 1; X = t(as.matrix(X)) }
	G = rep(0/0,N)
	for(n in 1:N){
		x = matrix(as.numeric(X[n,]), nrow=k, ncol=l, byrow=TRUE)
		G[n] = T(x)
	}
	if(!is.null(outfile)){ write.table(G, outfile, sep="\t", col.names=F, row.names=F, quote=F, na="") }
	return(G)
}
