# Supplementary material for: ProbCD: enrichment analysis accounting for categorization uncertainty
Source: BMC Bioinformatics. 2007 Oct 12;8:383. doi: 10.1186/1471-2105-8-383 (PMC2169266; doi:10.1186/1471-2105-8-383)
Supplement: Additional file 1 — ProbCD source-code and Examples. Source-code used to build the ProbCD package. Future upgrades will be available at the project website [20]. Dataset and results for the three examples presented in the Results section. [file 1471-2105-8-383-S1.zip › ProbCD/run_nonordered.R]

## get the parameters from the command line.
args = commandArgs()
infile.annot = args[3]
infile.data = args[4]
infile.terms = args[5]
outfile = args[6]
N = as.numeric(args[7])
Gmin = as.numeric(args[8])

## necessary functions.
source("ProbCD_buildprobs.R")
source("ProbCD_CramerT.R")
source("ProbCD_nulltable.R")
source("ProbCD_randtable.R")

## main
A = read.delim(infile.annot, header=F)
D = read.delim(infile.data, header=F)
todo = as.vector(read.delim(infile.terms, header=F)[,])
write.table(NULL, outfile, sep="\t", quote=F, col.names=F, row.names=F, append=F)
for(go in todo){
	probs = buildprobs(D, A, go)
	X = randtable(probs$P, probs$Q)
	G = CramerT(X, probs$k, 2)
	out = signif(G,3)
	if(!is.na(G)){ if(G>=Gmin){
		X = nulltable(probs$P, probs$Q, N)
		Grand = CramerT(X, probs$k, 2)
		out = c(out, signif(sum(Grand>G)/N,3)) # pvalue.
	}}
	write.table(t(c(go,out)), outfile, sep="\t", quote=F, col.names=F, row.names=F, append=T)
}

print(paste("Finished:", date()))
